# Supplementary material for: Metabolic dysregulation contributes to the development of dysferlinopathy
Source: Life Sci Alliance. 2025 Feb 28;8(5):e202402991. doi: 10.26508/lsa.202402991 (PMC11871293; doi:10.26508/lsa.202402991)
Supplement: Supplementary file 1 [file LSA-2024-02991_TableS1.xlsx]

## Sheet: Proteomics
proteinName	ac	geneName	proteinDescription	idScore	idQValue	nbPeptides	allAccessions	WT 1	WT 2	WT 3	WT 4	WT 5	Dysf -/- 1	Dysf -/- 2	Dysf -/- 3	Dysf -/- 4	Dysf -/- exercise 1	Dysf -/- exercise 2	Dysf -/- exercise 3	Dysf -/- exercise 4	Dysf -/- PGC-1α 1	Dysf -/- PGC-1α 2	Dysf -/- PGC-1α 3	Dysf -/- PGC-1α 4	Dysf -/- PGC-1α 5	WT exercise 1	WT exercise 2	WT exercise 3	WT exercise 4	WT exercise 5	WT exercise 6	PGC-1α mTG 1	PGC-1α mTG 2	PGC-1α mTG 3	PGC-1α mTG 4	PGC-1α mTG 5	medianInt_Condition WT	medianInt_Condition Dysf -/-	medianInt_Condition Dysf -/- exercise	medianInt_Condition Dysf -/- PGC-1α	medianInt_Condition WT exercise	medianInt_Condition PGC-1α mTG	cv_Condition WT	cv_Condition Dysf -/-	cv_Condition Dysf -/- exercise	cv_Condition Dysf -/- PGC-1α	cv_Condition WT exercise	cv_Condition PGC-1α mTG	log2ratio Dysf -/- vs WT
sp|Q9D7G0|PRPS1_MOUSE	Q9D7G0	Prps1	Ribose-phosphate pyrophosphokinase 1 OS=Mus musculus OX=10090 GN=Prps1 PE=1 SV=4	669.72	0	13	sp|Q9D7G0|PRPS1_MOUSE	1.63879e+06	1.63761e+06	1.75266e+06	1.63229e+06	1.57017e+06	178099	190241	203790	198874	945589	499269	287431	393883	170684	171099	156911	167104	163627	1.73651e+06	1.67452e+06	1.54809e+06	1.61219e+06	1.65698e+06	1.52934e+06	242209	225558	215388	216311	234664	1.63761e+06	194557	446576	167104	1.63459e+06	225558	0.0401054	0.0584136	0.544192	0.0353226	0.0485183	0.0512761	-3.07368
sp|Q9DC51|GNAI3_MOUSE	Q9DC51	Gnai3	Guanine nucleotide-binding protein G(k) subunit alpha OS=Mus musculus OX=10090 GN=Gnai3 PE=1 SV=3	47.35	0.00626632	1	sp|Q9DC51|GNAI3_MOUSE	20.814	20.814	20.814	20.814	20.814	3786.9	3948.56	6576.04	3764.41	20.814	1892.52	1542.47	20.814	2444.75	10325	3895.87	3935.13	5263.85	20.814	72.8193	1879.06	20.814	20.814	20.814	20.814	20.814	22.2326	1234.2	20.814	20.814	3867.73	781.641	3935.13	20.814	20.814	0	0.304013	1.13898	0.589198	2.22491	2.05662	7.53748
sp|Q9JI48|PLAC8_MOUSE	Q9JI48	Plac8	Placenta-specific gene 8 protein OS=Mus musculus OX=10090 GN=Plac8 PE=1 SV=1	61.86	0	1	sp|Q9JI48|PLAC8_MOUSE	20.814	20.814	20.814	20.814	20.814	9695.87	4861.9	10718.7	6783.61	1060.27	6877.55	2652.4	2719.88	8896.7	8660.83	12075	5745.89	10184.8	20.814	20.814	20.814	20.814	20.814	213.45	20.814	291.342	195.047	308.039	20.814	20.814	8239.74	2686.14	8896.7	20.814	195.047	0	0.334731	0.747657	0.254482	1.48608	0.839824	8.60602
sp|P40224|SDF1_MOUSE	P40224	Cxcl12	Stromal cell-derived factor 1 OS=Mus musculus OX=10090 GN=Cxcl12 PE=2 SV=2	49.58	0.00477707	1	sp|P40224|SDF1_MOUSE	20.814	20.814	20.814	20.814	20.814	10767	4782.95	8619.1	6418.35	134.441	359.2	520.398	352.694	2102.6	2392.94	1442.75	2540.23	1797.42	20.814	20.814	20.814	20.814	20.814	20.814	106.43	130.58	20.814	147.196	20.814	20.814	7518.72	355.947	2102.6	20.814	106.43	0	0.340942	0.463726	0.216664	0	0.71046	8.48117
sp|Q9R0X4|ACOT9_MOUSE	Q9R0X4	Acot9	Acyl-coenzyme A thioesterase 9, mitochondrial OS=Mus musculus OX=10090 GN=Acot9 PE=1 SV=1	353.24	0	9	sp|Q9R0X4|ACOT9_MOUSE	39870.3	39886.6	41072.1	41462.3	41358.7	188403	179117	195028	194517	96795.2	98014.8	158914	132371	184346	196295	186133	172367	170377	38695	29336.2	50111.1	38916.6	49212.7	34024.7	137160	145922	137252	122735	174252	41072.1	191460	115193	184346	38805.8	137252	0.0194052	0.039127	0.245943	0.0586176	0.205717	0.133257	2.22063
sp|O35969|GAMT_MOUSE	O35969	Gamt	Guanidinoacetate N-methyltransferase OS=Mus musculus OX=10090 GN=Gamt PE=1 SV=1	194.1	0	4	sp|O35969|GAMT_MOUSE	14601	14160.5	14579.5	16318	14382.6	93700.5	108467	107763	105295	45510.4	82065.4	90630.9	56500.5	26715.4	23785.6	20123.6	31839.4	35760.7	17120.7	14745.8	12834.3	18951.6	13337.2	19203	6352.39	7850.71	5592.35	9709.5	9731.87	14579.5	106529	69282.9	26715.4	15933.2	7850.71	0.058241	0.0662103	0.308448	0.225747	0.173995	0.241271	2.86913
sp|P16110|LEG3_MOUSE	P16110	Lgals3	Galectin-3 OS=Mus musculus OX=10090 GN=Lgals3 PE=1 SV=3	689.65	0	12	sp|P16110|LEG3_MOUSE	15069.8	13401.4	17718.8	10785.8	12539.6	1.11333e+06	830933	1.22574e+06	1.22814e+06	198553	829945	854495	560542	686301	798252	977704	667402	763754	15517.3	25676.3	17100	16597.1	33451	13965.2	15994.3	15871.4	12504.7	19355.1	20359.9	13401.4	1.16954e+06	695243	763754	16848.6	15994.3	0.189448	0.169989	0.500001	0.158762	0.37281	0.186058	6.44574
sp|P08226|APOE_MOUSE	P08226	Apoe	Apolipoprotein E OS=Mus musculus OX=10090 GN=Apoe PE=1 SV=2	839.78	0	18	sp|P08226|APOE_MOUSE	92824.9	79698.7	68586	75986.6	78898.7	3.17749e+06	2.05427e+06	3.37246e+06	2.84185e+06	368647	1.56657e+06	1.22465e+06	665949	1.29013e+06	1.37587e+06	1.44865e+06	1.26499e+06	1.24505e+06	94693.4	97888.3	125619	154142	139385	86745.3	164724	132650	154178	163527	182523	78898.7	3.00967e+06	945299	1.29013e+06	111754	163527	0.110969	0.203064	0.564353	0.0643611	0.234656	0.113999	5.25121
sp|P09541|MYL4_MOUSE	P09541	Myl4	Myosin light chain 4 OS=Mus musculus OX=10090 GN=Myl4 PE=1 SV=3	525.19	0	11	sp|P09541|MYL4_MOUSE	59760.7	43561.1	57908.4	51833	62205.2	968486	878202	1.119e+06	944732	254862	717471	1.00058e+06	469192	414765	425125	408317	515559	488001	58416.8	45740.5	65374.1	57064.7	51242.1	60953.7	45049.1	56893.3	40456.4	43717.7	57932.4	57908.4	956609	593331	425125	57740.8	45049.1	0.135898	0.104044	0.526564	0.107293	0.124219	0.164673	4.04597
sp|P97737|GDF10_MOUSE	P97737	Gdf10	Growth/differentiation factor 10 OS=Mus musculus OX=10090 GN=Gdf10 PE=1 SV=2	53.57	0.00326442	1	sp|P97737|GDF10_MOUSE	20.814	20.814	20.814	20.814	20.814	14805.6	5931.16	5936.93	7900.26	1219.35	20.814	20.814	20.814	3641.93	2705.08	2512.67	8251.71	3180.72	20.814	20.814	20.814	20.814	20.814	20.814	20.814	20.814	20.814	20.814	20.814	20.814	6918.6	20.814	3180.72	20.814	20.814	0	0.487226	1.87009	0.587608	0	0	8.36211
sp|P98078|DAB2_MOUSE	P98078	Dab2	Disabled homolog 2 OS=Mus musculus OX=10090 GN=Dab2 PE=1 SV=2	104.27	0.00209497	3	sp|P98078|DAB2_MOUSE	2560.05	2594.63	2223.64	2661.75	2680.06	26069.3	22724.4	31279.3	27315.6	4270.35	17420	19501.5	12859.2	33469.5	44437.9	38388.3	22208.9	26239.9	2265.97	1973.6	3004.46	4177.55	5431.13	2884.67	1799.69	2510.95	3186.04	2752.04	2654.05	2594.63	26692.4	15139.6	33469.5	2944.57	2654.05	0.0729659	0.131631	0.500063	0.272396	0.394007	0.195302	3.36244
sp|Q8R3P0|ACY2_MOUSE	Q8R3P0	Aspa	Aspartoacylase OS=Mus musculus OX=10090 GN=Aspa PE=1 SV=2	207.67	0	7	sp|Q8R3P0|ACY2_MOUSE	7373.2	6998.95	7499.62	7354.17	8345.96	35204.7	39592.8	36188.7	34808.2	18307.9	29250.4	21308.6	18060.8	134123	97558.9	97252.5	130127	99105.3	8128.53	8049.46	7071.48	9638.51	12029.8	8055.48	53260.6	45605.8	48773	34639.2	43723.6	7373.2	35696.7	19808.3	99105.3	8092.01	45605.8	0.0666392	0.0596728	0.240438	0.168164	0.200617	0.153123	2.27529
sp|Q05816|FABP5_MOUSE	Q05816	Fabp5	Fatty acid-binding protein 5 OS=Mus musculus OX=10090 GN=Fabp5 PE=1 SV=3	216.3	0	5	sp|Q05816|FABP5_MOUSE	50003.1	42949.1	45094.7	43342.6	45368.3	422871	315528	418565	418360	88782.5	309629	320526	179395	490519	677203	688271	390815	348215	41589.7	41651.1	40147.1	36398.1	56004.5	50296	75982.5	67863.3	76898.1	80907.6	100853	45094.7	418462	244512	490519	41620.4	76898.1	0.0618887	0.132654	0.493972	0.304786	0.164773	0.153084	3.21407
sp|Q62009|POSTN_MOUSE	Q62009	Postn	Periostin OS=Mus musculus OX=10090 GN=Postn PE=1 SV=2	1579.44	0	28	sp|Q62009|POSTN_MOUSE	181228	127750	150625	150036	163134	2.86404e+06	2.1182e+06	2.91921e+06	2.34735e+06	401258	737133	1.22011e+06	559882	1.8839e+06	2.84491e+06	1.94147e+06	1.38491e+06	1.2342e+06	121073	113117	140590	142505	426022	135451	91687.7	103914	105938	117537	113325	150625	2.6057e+06	648508	1.8839e+06	138021	105938	0.12693	0.153137	0.486054	0.33984	0.673965	0.0933022	4.10551
sp|P52760|RIDA_MOUSE	P52760	Rida	2-iminobutanoate/2-iminopropanoate deaminase OS=Mus musculus OX=10090 GN=Rida PE=1 SV=3	151.7	0.000837521	3	sp|P52760|RIDA_MOUSE	67105.3	71600.7	86309.3	74337.8	74875.7	14613.1	14426.5	14723	15279.4	52977.2	59057.8	28564.3	34973	13168.8	13693.2	13253.5	16142.1	14584.6	83431.4	79672.9	70032.7	75053.7	76591.6	77984.5	19753.2	18490.6	15893.9	17104.4	11543.4	74337.8	14668	43975.1	13693.2	77288.1	17104.4	0.0949738	0.0248613	0.329372	0.0873783	0.058525	0.190586	-2.34143
sp|Q8R1G2|CMBL_MOUSE	Q8R1G2	Cmbl	Carboxymethylenebutenolidase homolog OS=Mus musculus OX=10090 GN=Cmbl PE=1 SV=1	597.37	0	12	sp|Q8R1G2|CMBL_MOUSE	1.03358e+06	1.0447e+06	1.11851e+06	1.07396e+06	1.06341e+06	330314	358091	356206	329486	638373	658400	430253	508222	345137	323495	303846	372712	331685	1.02149e+06	939440	905803	960431	960781	1.12133e+06	580812	564261	684515	579500	567731	1.06341e+06	343260	573298	331685	960606	579500	0.0308353	0.0458613	0.19421	0.0765756	0.0779319	0.0845781	-1.63235
sp|Q9D281|NXP20_MOUSE	Q9D281	Fam114a1	Protein Noxp20 OS=Mus musculus OX=10090 GN=Fam114a1 PE=1 SV=1	58.21	0.00335383	1	sp|Q9D281|NXP20_MOUSE	20.814	20.814	20.814	20.814	20.814	1739.17	773.36	1242.52	1403.17	20.814	20.814	230.322	68.9105	20.814	1196.03	1054.85	130.458	968.848	20.814	20.814	20.814	20.814	140.107	864.43	175.372	71.1078	108.479	107.532	20.814	20.814	1322.85	44.8622	968.848	20.814	107.532	0	0.311388	1.16598	0.821354	1.8646	0.586573	5.98729
sp|P07310|KCRM_MOUSE	P07310	Ckm	Creatine kinase M-type OS=Mus musculus OX=10090 GN=Ckm PE=1 SV=1	13639.9	0	37	sp|P07310|KCRM_MOUSE	1.78352e+09	1.71248e+09	1.77687e+09	1.6681e+09	1.71532e+09	6.1002e+08	6.59585e+08	6.20012e+08	6.43427e+08	1.3448e+09	1.24787e+09	8.50121e+08	1.01767e+09	4.87919e+08	4.02231e+08	4.30516e+08	5.74618e+08	5.47077e+08	1.78109e+09	1.65131e+09	1.62186e+09	1.72941e+09	1.7268e+09	1.79481e+09	7.50785e+08	7.43549e+08	7.10551e+08	7.42109e+08	7.03984e+08	1.71532e+09	6.31719e+08	1.13277e+09	4.87919e+08	1.72811e+09	7.42109e+08	0.0280122	0.035451	0.20059	0.15062	0.0401503	0.029189	-1.44137
sp|Q9JJU8|SH3L1_MOUSE	Q9JJU8	Sh3bgrl	SH3 domain-binding glutamic acid-rich-like protein OS=Mus musculus OX=10090 GN=Sh3bgrl PE=1 SV=1	77.31	0.00247372	3	sp|Q9JJU8|SH3L1_MOUSE	16868.3	14957	15167	17739	20978.2	185054	151132	192655	157709	43857.4	91611.4	96155.9	62730.2	142884	179424	159782	104759	118641	13360.1	13088.1	22576.5	14985.1	23846.9	23494.1	24477.5	21084	17239.9	26250.5	26876.7	16868.3	171381	77170.8	142884	18780.8	24477.5	0.142366	0.118271	0.33617	0.213974	0.283277	0.173131	3.34022
sp|Q6P5H2|NEST_MOUSE	Q6P5H2	Nes	Nestin OS=Mus musculus OX=10090 GN=Nes PE=1 SV=1	896.16	0	21	sp|Q6P5H2|NEST_MOUSE	23072.3	18912.4	22114.1	18985.7	22928.3	244238	166506	231048	222341	49855.3	86696.4	168851	115147	240904	295234	283161	196780	225187	18006.8	18470.2	22152	19121.4	21549.9	21303.5	39492.4	47903.2	28815.4	38530.1	54208.8	22114.1	226694	100922	240904	20212.5	39492.4	0.0985491	0.158416	0.477334	0.164382	0.0883149	0.231954	3.35744
sp|Q5XKE0|MYPC2_MOUSE	Q5XKE0	Mybpc2	Myosin-binding protein C, fast-type OS=Mus musculus OX=10090 GN=Mybpc2 PE=1 SV=1	10129.5	0	94	sp|Q5XKE0|MYPC2_MOUSE	3.25295e+08	3.15442e+08	3.4909e+08	3.09712e+08	3.36076e+08	9.45598e+07	1.02781e+08	8.89802e+07	1.00366e+08	2.32712e+08	2.27152e+08	1.39094e+08	1.7023e+08	6.40264e+07	5.02657e+07	5.84705e+07	8.54136e+07	8.04315e+07	3.29464e+08	3.1661e+08	3.18452e+08	3.3203e+08	3.05815e+08	3.40662e+08	1.08121e+08	1.1229e+08	1.07354e+08	1.00923e+08	8.95731e+07	3.25295e+08	9.74631e+07	1.98691e+08	6.40264e+07	3.23958e+08	1.07354e+08	0.0484709	0.0639314	0.235756	0.218833	0.0387636	0.0854721	-1.73946
sp|Q8BZA9|TIGAR_MOUSE	Q8BZA9	Tigar	Fructose-2,6-bisphosphatase TIGAR OS=Mus musculus OX=10090 GN=Tigar PE=1 SV=1	421.32	0	8	sp|Q8BZA9|TIGAR_MOUSE	597901	632340	650758	591157	585659	173084	167803	158517	190414	481123	399369	277569	359344	157457	127912	133415	189952	176869	631899	593466	551450	584546	601225	709787	266280	283988	317039	306207	258867	597901	170443	379356	157457	597346	283988	0.0465514	0.0777127	0.223255	0.170869	0.0890034	0.0872625	-1.81079
sp|Q9CQI6|COTL1_MOUSE	Q9CQI6	Cotl1	Coactosin-like protein OS=Mus musculus OX=10090 GN=Cotl1 PE=1 SV=3	264.53	0	8	sp|Q9CQI6|COTL1_MOUSE	32836.9	43454.8	29892.1	28762.8	34741.1	593538	425694	558043	650967	160297	585325	545005	303216	377804	491238	544457	428666	412826	27251.8	30227.1	37552.4	26624.2	62195.9	25675	92841.1	98979.8	77655.8	58135.3	116806	32836.9	575791	424110	428666	28739.4	92841.1	0.171548	0.17158	0.506485	0.147359	0.402134	0.249602	4.13147
sp|Q8C494|PRR33_MOUSE	Q8C494	Prr33	Proline-rich protein 33 OS=Mus musculus OX=10090 GN=Prr33 PE=2 SV=1	303.32	0	8	sp|Q8C494|PRR33_MOUSE	1.02225e+06	965466	987517	959601	997705	316491	359580	308045	327539	632705	693762	450006	538475	251895	187344	247182	363441	356248	997209	895575	889841	976964	947626	999750	662108	670990	645421	655395	612534	987517	322015	585590	251895	962295	655395	0.0256988	0.0688275	0.184856	0.270931	0.0515257	0.0347679	-1.61689
sp|P07091|S10A4_MOUSE	P07091	S100a4	Protein S100-A4 OS=Mus musculus OX=10090 GN=S100a4 PE=1 SV=1	266.23	0	6	sp|P07091|S10A4_MOUSE	22876.7	32619.6	24187.4	37912.7	26413.5	713153	586175	775513	501730	171118	216336	406210	224955	380725	507424	442026	349232	408286	25808.1	29944.8	28368.7	17005	111169	30515.5	16687.5	25144.9	28613.8	19733.4	18355.5	26413.5	649664	220646	408286	29156.8	19733.4	0.219373	0.19153	0.407448	0.14561	0.864536	0.230163	4.61342
sp|Q9WVA4|TAGL2_MOUSE	Q9WVA4	Tagln2	Transgelin-2 OS=Mus musculus OX=10090 GN=Tagln2 PE=1 SV=4	493.67	0	10	sp|Q9WVA4|TAGL2_MOUSE	166038	172050	153623	172130	171711	1.06221e+06	800071	1.13881e+06	925721	356908	696551	712498	402442	898885	1.14365e+06	1.13066e+06	823904	823231	167813	158716	171501	152472	245583	190885	213723	196573	176392	210796	209554	171711	993968	549496	898885	169657	209554	0.0476684	0.152557	0.347876	0.167041	0.188699	0.0767316	2.52981
sp|P15379|CD44_MOUSE	P15379	Cd44	CD44 antigen OS=Mus musculus OX=10090 GN=Cd44 PE=1 SV=3	59.1	0.00337268	1	sp|P15379|CD44_MOUSE	354.105	306.481	274.944	141.272	203.826	16884.3	15493.7	20149.6	18430.4	2797.81	10788.7	9973.13	8020.71	11634.8	15446.4	15342	9237.68	12378.5	521.496	481.979	783.348	387.66	904.211	758.901	524.568	503.075	136.837	504.6	186.941	274.944	17657.4	8996.92	12378.5	640.199	503.075	0.32908	0.113029	0.454859	0.205427	0.318261	0.517463	6.0036
sp|Q8CI43|MYL6B_MOUSE	Q8CI43	Myl6b	Myosin light chain 6B OS=Mus musculus OX=10090 GN=Myl6b PE=1 SV=1	616.37	0	11	sp|Q8CI43|MYL6B_MOUSE	319314	296216	284963	297551	381970	1.53548e+06	1.58171e+06	1.80122e+06	1.71257e+06	605501	1.13993e+06	1.30828e+06	877175	1.31605e+06	1.48284e+06	1.20143e+06	1.36448e+06	1.14065e+06	318098	290096	333316	340045	331263	432332	263048	269314	232889	290597	262844	297551	1.64714e+06	1.00855e+06	1.31605e+06	332289	263048	0.123154	0.0733198	0.313166	0.103792	0.141382	0.0782909	2.46762
sp|P60710|ACTB_MOUSE	P60710	Actb	Actin, cytoplasmic 1 OS=Mus musculus OX=10090 GN=Actb PE=1 SV=1	1632.44	0	13	sp|P60710|ACTB_MOUSE	7.49769e+06	6.88902e+06	6.81302e+06	6.90189e+06	6.93047e+06	3.06203e+07	2.48798e+07	3.21026e+07	2.71607e+07	1.23471e+07	2.17437e+07	2.00184e+07	1.62562e+07	2.29264e+07	2.87729e+07	2.88205e+07	2.13874e+07	2.26539e+07	6.2269e+06	6.37153e+06	6.79011e+06	6.71448e+06	8.63717e+06	6.61825e+06	7.55956e+06	8.07099e+06	6.44469e+06	7.35896e+06	7.92758e+06	6.90189e+06	2.88905e+07	1.81373e+07	2.29264e+07	6.66636e+06	7.55956e+06	0.0396834	0.114239	0.237617	0.144239	0.127725	0.085747	2.06294
sp|P11276|FINC_MOUSE	P11276	Fn1	Fibronectin OS=Mus musculus OX=10090 GN=Fn1 PE=1 SV=4	2339.73	0	50	sp|P11276|FINC_MOUSE	375751	321471	339053	334457	388073	2.33866e+06	1.77733e+06	2.36074e+06	2.47387e+06	687814	1.23765e+06	1.41708e+06	999921	1.39034e+06	1.91204e+06	1.88621e+06	1.35345e+06	1.37288e+06	332739	395034	414660	482503	549160	354183	259180	268212	240423	251776	221240	339053	2.3497e+06	1.11879e+06	1.39034e+06	404847	251776	0.0813129	0.139673	0.290596	0.182589	0.193309	0.0732321	2.79288
sp|Q9DAK9|PHP14_MOUSE	Q9DAK9	Phpt1	14 kDa phosphohistidine phosphatase OS=Mus musculus OX=10090 GN=Phpt1 PE=1 SV=1	318.56	0	6	sp|Q9DAK9|PHP14_MOUSE	875925	853873	843407	803795	773490	275445	305819	299692	292148	584427	493183	387866	493082	359937	351569	367231	411422	404720	849014	790200	830889	850777	796685	906743	799396	776549	726776	762297	845346	843407	295920	493133	367231	839952	776549	0.0494462	0.0447922	0.164094	0.0718663	0.0508066	0.0564018	-1.51114
sp|P19324|SERPH_MOUSE	P19324	Serpinh1	Serpin H1 OS=Mus musculus OX=10090 GN=Serpinh1 PE=1 SV=3	765.65	0	13	sp|P19324|SERPH_MOUSE	187571	181836	192603	175201	207331	1.08437e+06	945116	1.28168e+06	1.31534e+06	411892	731739	871979	551015	940455	1.49526e+06	1.33896e+06	863433	851122	190101	153246	227574	240073	260868	190677	197056	188917	191027	192570	200933	187571	1.18302e+06	641377	940455	209125	192570	0.0644384	0.150402	0.3145	0.271994	0.187583	0.0249843	2.65193
sp|Q8K0E8|FIBB_MOUSE	Q8K0E8	Fgb	Fibrinogen beta chain OS=Mus musculus OX=10090 GN=Fgb PE=1 SV=1	697.7	0	18	sp|Q8K0E8|FIBB_MOUSE	303510	260401	264241	265974	269123	1.00142e+06	859962	1.01676e+06	934985	648932	889196	889412	971584	1.18585e+06	1.5681e+06	1.42963e+06	903884	1.0148e+06	466786	912110	802230	1.07664e+06	789033	348862	678785	519193	388001	787462	691437	265974	968203	889304	1.18585e+06	795631	678785	0.0643182	0.0751356	0.164047	0.227485	0.374578	0.258385	1.86318
sp|P56375|ACYP2_MOUSE	P56375	Acyp2	Acylphosphatase-2 OS=Mus musculus OX=10090 GN=Acyp2 PE=1 SV=2	207	0	6	sp|P56375|ACYP2_MOUSE	2.75289e+06	2.4302e+06	2.45551e+06	2.53018e+06	2.49406e+06	897599	970819	901169	885640	2.01956e+06	1.63398e+06	1.1983e+06	1.46749e+06	1.05752e+06	956648	890487	1.21691e+06	1.18963e+06	2.56733e+06	2.36272e+06	2.4481e+06	2.54238e+06	2.6537e+06	2.60257e+06	1.97219e+06	1.95948e+06	1.95458e+06	2.03439e+06	2.23703e+06	2.49406e+06	899384	1.55073e+06	1.05752e+06	2.55486e+06	1.97219e+06	0.050891	0.0422231	0.217584	0.133818	0.0421375	0.0586952	-1.47149
sp|P51859|HDGF_MOUSE	P51859	Hdgf	Hepatoma-derived growth factor OS=Mus musculus OX=10090 GN=Hdgf PE=1 SV=2	321.54	0	7	sp|P51859|HDGF_MOUSE	125954	126013	126287	126994	127180	287557	277175	293310	285049	182362	245518	251365	193688	220958	264735	248920	203557	210082	116533	143748	137833	128297	132435	110263	105308	118321	98293.2	113213	126384	126287	286303	219603	220958	130366	113213	0.00448316	0.0234252	0.161604	0.113999	0.0993124	0.0975974	1.18082
sp|Q9WUU7|CATZ_MOUSE	Q9WUU7	Ctsz	Cathepsin Z OS=Mus musculus OX=10090 GN=Ctsz PE=1 SV=1	227.88	0	5	sp|Q9WUU7|CATZ_MOUSE	7334.52	7740.71	4838.69	7130.59	6307.73	79401.7	68486.6	94097.9	87010	22568.7	71679.6	77386.3	43648.7	84147.1	122954	111755	78580	85677.4	6672.13	8124.82	11598.3	9061.23	8835.41	6724.61	4573.58	6309.62	6392.09	6013.44	5704.6	7130.59	83205.8	57664.2	85677.4	8480.12	6013.44	0.172322	0.133292	0.474242	0.201968	0.214687	0.126992	3.54308
sp|Q7TMM9|TBB2A_MOUSE	Q7TMM9	Tubb2a	Tubulin beta-2A chain OS=Mus musculus OX=10090 GN=Tubb2a PE=1 SV=1	150.29	0.000834725	4	sp|Q7TMM9|TBB2A_MOUSE	68617.4	62426.5	80926.4	56891.6	54255.3	639104	499016	640127	555473	206855	339654	551380	283976	336132	431107	327407	381453	339792	42417.8	82645.1	53517.9	63603.5	65887	67457.2	58826.7	52036.3	45183.5	47075.7	63194.2	62426.5	597288	311815	339792	64745.3	52036.3	0.164829	0.118011	0.427481	0.119279	0.217554	0.143797	3.25465
sp|Q9EQU5|SET_MOUSE	Q9EQU5	Set	Protein SET OS=Mus musculus OX=10090 GN=Set PE=1 SV=1	140.17	0.000805153	4	sp|Q9EQU5|SET_MOUSE	21690.9	17682.3	21309.6	18192	16190.4	116302	97257.3	109073	118590	26164.9	76034.7	88506.2	59157	78218.9	99495.4	98978.7	84724.3	71891.4	19086.4	22677.6	12747.4	24099.6	23215.1	22183.4	27074.1	29514.7	24512.6	23999.9	25921.1	18192	112688	67595.8	84724.3	22430.5	25921.1	0.125727	0.0870132	0.432625	0.142452	0.205086	0.0842945	2.63021
sp|Q06890|CLUS_MOUSE	Q06890	Clu	Clusterin OS=Mus musculus OX=10090 GN=Clu PE=1 SV=1	666.23	0	11	sp|Q06890|CLUS_MOUSE	81114.5	97109.8	96127.4	105519	113308	772451	626846	777237	615272	351918	372424	411888	387518	521247	767422	673662	548513	457618	118725	180403	179295	229186	152699	97804.2	102414	105411	106710	118340	112979	97109.8	699649	379971	548513	165997	106710	0.121898	0.127423	0.0663385	0.210349	0.296386	0.0587299	2.84109
sp|Q80X19|COEA1_MOUSE	Q80X19	Col14a1	Collagen alpha-1(XIV) chain OS=Mus musculus OX=10090 GN=Col14a1 PE=1 SV=2	959.97	0	25	sp|Q80X19|COEA1_MOUSE	31673.2	29931.2	31508	24638.8	24573.1	284000	195387	248923	250479	43496.9	107451	124820	72719.1	223004	367306	358978	229990	131435	31022.1	25424.4	28876.9	25650.8	25792.6	30081.8	25328.3	33303	51642.7	29717.3	28679.9	29931.2	249701	90085	229990	27334.7	29717.3	0.126043	0.149737	0.416232	0.381884	0.0895993	0.308507	3.06047
sp|Q9EQP2|EHD4_MOUSE	Q9EQP2	Ehd4	EH domain-containing protein 4 OS=Mus musculus OX=10090 GN=Ehd4 PE=1 SV=1	476.6	0	15	sp|Q9EQP2|EHD4_MOUSE	141967	126246	137719	124173	132943	362541	349149	368216	382118	206298	277582	326048	264642	347608	362506	413442	352458	366675	138208	122429	128188	133428	137082	145239	205069	230287	226391	244807	266570	132943	365378	271112	362506	135255	230287	0.0566141	0.0373678	0.183347	0.0711839	0.0597954	0.097293	1.45854
sp|Q5SX39|MYH4_MOUSE	Q5SX39	Myh4	Myosin-4 OS=Mus musculus OX=10090 GN=Myh4 PE=2 SV=1	80219.2	0	233	sp|Q5SX39|MYH4_MOUSE	6.28758e+09	6.04306e+09	6.42771e+09	5.84923e+09	6.18234e+09	2.56774e+09	2.64461e+09	2.44024e+09	2.55443e+09	4.6975e+09	4.68066e+09	3.25892e+09	3.89742e+09	1.94198e+09	1.68169e+09	1.86193e+09	2.43348e+09	2.30572e+09	6.20207e+09	5.75363e+09	6.09169e+09	6.26811e+09	5.86633e+09	6.02781e+09	2.83106e+09	2.81512e+09	2.67921e+09	2.6457e+09	2.33943e+09	6.18234e+09	2.56108e+09	4.28904e+09	1.94198e+09	6.05975e+09	2.67921e+09	0.0361909	0.0330379	0.167495	0.153672	0.0325666	0.0743366	-1.2714
sp|O08911|MK12_MOUSE	O08911	Mapk12	Mitogen-activated protein kinase 12 OS=Mus musculus OX=10090 GN=Mapk12 PE=1 SV=1	541.71	0	10	sp|O08911|MK12_MOUSE	487022	492392	512052	464626	463752	199080	209727	204581	199339	415614	350445	249084	352203	144124	152307	142442	175481	163311	455615	502857	417631	442993	473465	486784	230537	210311	231535	259392	212952	487022	201960	351324	152307	464540	230537	0.0419883	0.0248351	0.20146	0.0892272	0.0667243	0.0856825	-1.27004
sp|P58771|TPM1_MOUSE	P58771	Tpm1	Tropomyosin alpha-1 chain OS=Mus musculus OX=10090 GN=Tpm1 PE=1 SV=1	6055.31	0	47	sp|P58771|TPM1_MOUSE	6.32611e+08	6.04369e+08	6.1918e+08	6.01615e+08	6.09324e+08	2.7794e+08	2.91065e+08	2.871e+08	2.82909e+08	5.0346e+08	4.94415e+08	3.45445e+08	3.9135e+08	2.08691e+08	1.93098e+08	2.01604e+08	2.54083e+08	2.42138e+08	6.04833e+08	5.74813e+08	6.1385e+08	6.14057e+08	6.06306e+08	6.42247e+08	2.91464e+08	2.88114e+08	2.64219e+08	2.72005e+08	2.77664e+08	6.09324e+08	2.85005e+08	4.42882e+08	2.08691e+08	6.10078e+08	2.77664e+08	0.0206131	0.0197786	0.179285	0.121197	0.0355559	0.0404023	-1.09626
sp|Q3TMH2|SCRN3_MOUSE	Q3TMH2	Scrn3	Secernin-3 OS=Mus musculus OX=10090 GN=Scrn3 PE=1 SV=1	536.87	0	12	sp|Q3TMH2|SCRN3_MOUSE	822690	678339	802611	749932	789836	224645	239749	224530	249685	558208	442964	316594	403386	221713	191473	199750	260467	266339	716083	676770	751566	758822	737256	767795	371480	355030	363544	360488	388752	789836	232197	423175	221713	744411	363544	0.0742468	0.0524571	0.233076	0.150311	0.0458366	0.0356307	-1.76697
sp|P05977|MYL1_MOUSE	P05977	Myl1	Myosin light chain 1/3, skeletal muscle isoform OS=Mus musculus OX=10090 GN=Myl1 PE=1 SV=2	8350.5	0	23	sp|P05977|MYL1_MOUSE	5.64019e+08	5.60917e+08	5.74346e+08	5.5516e+08	5.61485e+08	2.57812e+08	2.71125e+08	2.57503e+08	2.55226e+08	4.38138e+08	4.25277e+08	3.26431e+08	3.58247e+08	2.12027e+08	2.0029e+08	2.10366e+08	2.58416e+08	2.53234e+08	5.42159e+08	5.2392e+08	5.35838e+08	5.4415e+08	5.42043e+08	5.93039e+08	3.01097e+08	3.0036e+08	2.89806e+08	2.83381e+08	2.98685e+08	5.61485e+08	2.57658e+08	3.91762e+08	2.12027e+08	5.42101e+08	2.98685e+08	0.0124829	0.0277681	0.138144	0.118469	0.0435266	0.0263359	-1.12379
sp|P26041|MOES_MOUSE	P26041	Msn	Moesin OS=Mus musculus OX=10090 GN=Msn PE=1 SV=3	1455.88	0	34	sp|P26041|MOES_MOUSE	732379	734156	765064	713280	721637	2.03238e+06	1.79818e+06	2.10645e+06	1.9536e+06	1.02566e+06	1.38911e+06	1.46363e+06	1.23007e+06	1.68877e+06	2.05148e+06	1.96513e+06	1.57351e+06	1.60233e+06	705876	657612	688663	687842	806984	735966	681966	712185	727897	687019	729247	732379	1.99299e+06	1.30959e+06	1.68877e+06	697270	712185	0.0268212	0.0669158	0.151815	0.122838	0.0733305	0.0314573	1.44399
sp|Q9D154|ILEUA_MOUSE	Q9D154	Serpinb1a	Leukocyte elastase inhibitor A OS=Mus musculus OX=10090 GN=Serpinb1a PE=1 SV=1	1080.44	0	19	sp|Q9D154|ILEUA_MOUSE	234730	202335	278778	191296	296806	2.337e+06	2.15592e+06	2.3405e+06	1.98437e+06	1.00617e+06	1.14856e+06	2.00179e+06	1.29333e+06	2.22787e+06	2.29374e+06	2.71532e+06	2.31776e+06	2.06723e+06	236476	203560	242461	248045	226920	277970	354783	397113	376321	405686	377898	234730	2.24646e+06	1.22095e+06	2.29374e+06	239469	377898	0.191962	0.077193	0.324446	0.102997	0.102734	0.0519558	3.25741
sp|O89017|LGMN_MOUSE	O89017	Lgmn	Legumain OS=Mus musculus OX=10090 GN=Lgmn PE=1 SV=1	210.28	0	3	sp|O89017|LGMN_MOUSE	10839.6	9853.86	6206.96	7809.34	8162.32	98413.6	90068.3	109565	106724	25820.3	71781.8	83870	45268.7	63484.3	93509.9	109598	86148.1	80196.1	5688.39	8667.22	4913.55	10187	4605.46	10385	6589.23	6373.72	6325.38	7756.36	8790.01	8162.32	102569	58525.3	86148.1	7177.8	6589.23	0.211283	0.0869344	0.461143	0.196011	0.358201	0.150488	3.65029
sp|Q62234|MYOM1_MOUSE	Q62234	Myom1	Myomesin-1 OS=Mus musculus OX=10090 GN=Myom1 PE=1 SV=2	9068.06	0	125	sp|Q62234|MYOM1_MOUSE	9.84456e+07	9.44658e+07	1.05438e+08	9.35528e+07	9.54259e+07	3.70822e+07	3.95464e+07	3.61018e+07	3.88495e+07	7.788e+07	6.87174e+07	5.06149e+07	5.84048e+07	3.31366e+07	2.90241e+07	3.10745e+07	4.07712e+07	3.78721e+07	1.03171e+08	8.9744e+07	9.70157e+07	9.92512e+07	9.39972e+07	9.87446e+07	5.16849e+07	5.03259e+07	4.97734e+07	5.03991e+07	4.79473e+07	9.54259e+07	3.79659e+07	6.35611e+07	3.31366e+07	9.78802e+07	5.03259e+07	0.0494705	0.041764	0.186327	0.14117	0.0478873	0.0271255	-1.33007
sp|P13020|GELS_MOUSE	P13020	Gsn	Gelsolin OS=Mus musculus OX=10090 GN=Gsn PE=1 SV=3	1454.92	0	29	sp|P13020|GELS_MOUSE	914486	988154	979090	1.03728e+06	1.01858e+06	6.40898e+06	4.57977e+06	6.72345e+06	6.38231e+06	2.08079e+06	4.00633e+06	3.72622e+06	3.21423e+06	3.35594e+06	3.8905e+06	3.58951e+06	2.91182e+06	3.3044e+06	927702	1.19292e+06	1.21149e+06	1.2841e+06	1.17974e+06	807651	852107	918039	865638	860084	800777	988154	6.39565e+06	3.47023e+06	3.35594e+06	1.18633e+06	860084	0.0476224	0.161856	0.260952	0.106265	0.170693	0.0485689	2.69428
sp|P07356|ANXA2_MOUSE	P07356	Anxa2	Annexin A2 OS=Mus musculus OX=10090 GN=Anxa2 PE=1 SV=2	1714.01	0	25	sp|P07356|ANXA2_MOUSE	2.30073e+06	2.16677e+06	1.91229e+06	2.03596e+06	2.11609e+06	8.50076e+06	7.22997e+06	8.97018e+06	7.56503e+06	3.44305e+06	4.76551e+06	5.74446e+06	4.3646e+06	7.25979e+06	9.51818e+06	7.82439e+06	5.98971e+06	6.50946e+06	1.81533e+06	2.01131e+06	2.31687e+06	2.06766e+06	3.2572e+06	2.17457e+06	2.36901e+06	2.30747e+06	2.27718e+06	2.40722e+06	2.11814e+06	2.11609e+06	8.0329e+06	4.56505e+06	7.25979e+06	2.12112e+06	2.30747e+06	0.0688562	0.100114	0.208289	0.184121	0.22428	0.0486108	1.92207
sp|P62962|PROF1_MOUSE	P62962	Pfn1	Profilin-1 OS=Mus musculus OX=10090 GN=Pfn1 PE=1 SV=2	473.24	0	8	sp|P62962|PROF1_MOUSE	690962	593212	674702	647826	653816	2.65942e+06	2.09844e+06	2.60997e+06	2.47753e+06	1.13697e+06	1.95896e+06	2.01056e+06	1.61362e+06	1.78995e+06	2.13481e+06	2.2033e+06	1.71569e+06	1.81393e+06	611692	608361	657483	777015	705831	784982	739423	823739	799125	677025	882142	653816	2.54375e+06	1.78629e+06	1.81393e+06	681657	799125	0.0569162	0.103126	0.239669	0.114498	0.113403	0.100539	1.95951
sp|P58774|TPM2_MOUSE	P58774	Tpm2	Tropomyosin beta chain OS=Mus musculus OX=10090 GN=Tpm2 PE=1 SV=1	3246.75	0	30	sp|P58774|TPM2_MOUSE	1.8491e+08	1.86992e+08	1.81313e+08	1.7975e+08	1.77052e+08	8.45438e+07	8.82915e+07	8.44878e+07	8.54543e+07	1.28683e+08	1.29096e+08	1.042e+08	1.18412e+08	7.4308e+07	7.25642e+07	6.65725e+07	8.22913e+07	8.37515e+07	1.82791e+08	1.54284e+08	1.66781e+08	1.85399e+08	1.71172e+08	1.73604e+08	1.11222e+08	1.08918e+08	1.03852e+08	1.08811e+08	1.04364e+08	1.81313e+08	8.4999e+07	1.23548e+08	7.4308e+07	1.72388e+08	1.08811e+08	0.0218749	0.0208556	0.0973692	0.0938989	0.0656295	0.029693	-1.09299
sp|P26039|TLN1_MOUSE	P26039	Tln1	Talin-1 OS=Mus musculus OX=10090 GN=Tln1 PE=1 SV=2	2777.13	0	54	sp|P26039|TLN1_MOUSE	338171	333662	299722	332221	310782	1.19145e+06	988491	1.25082e+06	1.12021e+06	484669	714342	829697	674421	1.05064e+06	1.31192e+06	1.37162e+06	1.01402e+06	990110	388143	307929	349228	326846	365558	388967	398545	381188	362698	388198	429140	332221	1.15583e+06	694381	1.05064e+06	357393	388198	0.0518196	0.0992519	0.21222	0.156619	0.0927472	0.0626527	1.79803
sp|P10126|EF1A1_MOUSE	P10126	Eef1a1	Elongation factor 1-alpha 1 OS=Mus musculus OX=10090 GN=Eef1a1 PE=1 SV=3	1186.71	0	15	sp|P10126|EF1A1_MOUSE	1.26909e+06	1.05328e+06	1.1953e+06	971642	1.32288e+06	6.63623e+06	6.26068e+06	8.19672e+06	6.95656e+06	2.81082e+06	5.06719e+06	6.97036e+06	4.20689e+06	4.70998e+06	6.61838e+06	6.09833e+06	4.94196e+06	4.79651e+06	1.05549e+06	985072	1.12101e+06	1.25289e+06	1.40756e+06	1.37949e+06	1.14532e+06	1.28163e+06	1.07804e+06	1.16004e+06	1.21206e+06	1.1953e+06	6.7964e+06	4.63704e+06	4.94196e+06	1.18695e+06	1.16004e+06	0.126516	0.119658	0.365302	0.159845	0.144983	0.0648595	2.507
sp|Q9CPW4|ARPC5_MOUSE	Q9CPW4	Arpc5	Actin-related protein 2/3 complex subunit 5 OS=Mus musculus OX=10090 GN=Arpc5 PE=1 SV=3	42.83	0.00969388	1	sp|Q9CPW4|ARPC5_MOUSE	4948.38	4809.24	4593.88	5288.58	6204.59	59812	37681.3	57574.7	50191.6	14703	35546.5	38674.9	29732.5	48482.2	60975.9	63491.6	46761.5	40850.7	5514.49	5670.74	6957.02	4663.14	10380.8	5730.54	10881.6	9610.61	9950.9	9978.35	11171.2	4948.38	53883.1	32639.5	48482.2	5700.64	9978.35	0.122189	0.194395	0.358684	0.186216	0.31516	0.0649408	3.44141
sp|P21550|ENOB_MOUSE	P21550	Eno3	Beta-enolase OS=Mus musculus OX=10090 GN=Eno3 PE=1 SV=3	6275.05	0	33	sp|P21550|ENOB_MOUSE	2.94675e+08	2.82748e+08	2.94531e+08	2.87093e+08	2.98424e+08	1.27761e+08	1.37475e+08	1.34122e+08	1.36798e+08	2.3795e+08	2.38161e+08	1.88055e+08	1.98679e+08	9.92769e+07	8.63778e+07	9.25711e+07	1.1936e+08	1.20453e+08	2.86079e+08	2.70506e+08	2.97199e+08	2.7854e+08	2.76652e+08	2.90904e+08	1.05077e+08	1.08737e+08	1.09632e+08	1.08953e+08	1.01692e+08	2.94531e+08	1.3546e+08	2.18314e+08	9.92769e+07	2.8231e+08	1.08737e+08	0.0219145	0.0330377	0.121287	0.150249	0.0349158	0.031562	-1.12063
sp|P29788|VTNC_MOUSE	P29788	Vtn	Vitronectin OS=Mus musculus OX=10090 GN=Vtn PE=1 SV=2	193.13	0	4	sp|P29788|VTNC_MOUSE	32413.1	19987.6	20295.8	30597.4	28139.4	767211	460940	706476	537581	232947	279764	364493	316953	325233	444603	474091	427608	380648	26808.8	52043.7	71191.1	145043	51170.6	47446.7	44621.8	70087.8	36564.8	52414.3	71901.6	28139.4	622029	298359	427608	51607.1	52414.3	0.2211	0.231146	0.186938	0.142386	0.63089	0.282161	4.4529
sp|Q9WV32|ARC1B_MOUSE	Q9WV32	Arpc1b	Actin-related protein 2/3 complex subunit 1B OS=Mus musculus OX=10090 GN=Arpc1b PE=1 SV=4	329.72	0	6	sp|Q9WV32|ARC1B_MOUSE	13513.3	12338.5	10720.2	12603.7	17035.3	199160	133478	220323	203845	45426.2	132306	131664	92488.5	179596	243338	249756	144915	159005	12593.3	11178.8	16149.7	12275.9	24035.2	12504.1	19445.6	15983.2	19317.5	18070.5	20994	12603.7	201503	112076	179596	12548.7	19317.5	0.177284	0.20212	0.409577	0.247869	0.326708	0.0995626	3.99879
sp|P48036|ANXA5_MOUSE	P48036	Anxa5	Annexin A5 OS=Mus musculus OX=10090 GN=Anxa5 PE=1 SV=1	1275.55	0	20	sp|P48036|ANXA5_MOUSE	719294	605552	581576	590832	654622	3.2012e+06	2.78587e+06	3.58689e+06	2.69665e+06	1.01488e+06	1.9646e+06	2.01707e+06	1.46575e+06	2.88302e+06	3.63809e+06	3.14412e+06	2.35005e+06	2.54498e+06	601190	561541	632315	575913	721597	673704	760744	830446	767796	814421	854312	605552	2.99353e+06	1.71517e+06	2.88302e+06	616752	814421	0.0906299	0.133678	0.291707	0.174462	0.0974683	0.0500777	2.30205
sp|O88990|ACTN3_MOUSE	O88990	Actn3	Alpha-actinin-3 OS=Mus musculus OX=10090 GN=Actn3 PE=2 SV=1	13237.1	0	75	sp|O88990|ACTN3_MOUSE	3.70928e+08	3.7096e+08	4.10872e+08	3.52447e+08	3.68767e+08	1.43627e+08	1.49975e+08	1.33471e+08	1.39927e+08	2.99075e+08	2.86965e+08	1.86388e+08	2.20014e+08	9.54592e+07	8.02999e+07	8.81953e+07	1.22684e+08	1.14663e+08	3.85308e+08	3.63306e+08	3.6787e+08	3.78984e+08	3.65973e+08	3.77635e+08	1.26676e+08	1.18636e+08	1.19378e+08	1.13042e+08	8.90085e+07	3.70928e+08	1.41777e+08	2.5349e+08	9.54592e+07	3.72753e+08	1.18636e+08	0.0576432	0.0487138	0.217122	0.17823	0.0233068	0.127426	-1.38764
sp|P70349|HINT1_MOUSE	P70349	Hint1	Histidine triad nucleotide-binding protein 1 OS=Mus musculus OX=10090 GN=Hint1 PE=1 SV=3	507.08	0	8	sp|P70349|HINT1_MOUSE	3.17347e+06	3.02222e+06	3.28513e+06	3.18565e+06	3.14206e+06	1.3713e+06	1.419e+06	1.41241e+06	1.48949e+06	2.52751e+06	2.38873e+06	1.83942e+06	2.01746e+06	1.29445e+06	1.24847e+06	1.39472e+06	1.55432e+06	1.5242e+06	3.12991e+06	3.0501e+06	3.22424e+06	3.14048e+06	3.18227e+06	3.34492e+06	2.2378e+06	2.06772e+06	2.19447e+06	2.15312e+06	2.21369e+06	3.17347e+06	1.4157e+06	2.2031e+06	1.39472e+06	3.16137e+06	2.19447e+06	0.0299167	0.0344805	0.145625	0.0964808	0.0314893	0.0306882	-1.16455
sp|P06909|CFAH_MOUSE	P06909	Cfh	Complement factor H OS=Mus musculus OX=10090 GN=Cfh PE=1 SV=2	627.61	0	19	sp|P06909|CFAH_MOUSE	77691.3	65739.8	68802.5	70197.3	58669.7	333926	275485	341227	292420	135690	197389	235568	189238	297411	395089	321990	260741	224265	75611.5	115223	125057	164371	118725	57587.1	75351.9	75383.2	62027.1	76235.5	68442.8	68802.5	313173	193314	297411	116974	75351.9	0.101375	0.102529	0.217186	0.216156	0.347113	0.0860662	2.18325
sp|P55065|PLTP_MOUSE	P55065	Pltp	Phospholipid transfer protein OS=Mus musculus OX=10090 GN=Pltp PE=1 SV=1	364.8	0	7	sp|P55065|PLTP_MOUSE	32227.5	37081.2	34260.5	27173.4	30945.9	468884	271089	412955	344222	67025.9	236400	149903	91883.1	72062.6	84814.7	86895.2	117280	103829	39416.9	32603.7	41392.3	28243.6	30649.1	34859.8	16750.6	13029	14602.7	14987.1	16652.2	32227.5	378588	120893	86895.2	33731.7	14987.1	0.114478	0.228782	0.551902	0.190087	0.147323	0.102043	3.5483
sp|P97457|MLRS_MOUSE	P97457	Mylpf	Myosin regulatory light chain 2, skeletal muscle isoform OS=Mus musculus OX=10090 GN=Mylpf PE=1 SV=3	4427.47	0	20	sp|P97457|MLRS_MOUSE	7.2861e+08	7.03953e+08	7.23579e+08	7.02576e+08	7.1355e+08	3.24708e+08	3.5189e+08	3.36883e+08	3.4152e+08	6.12033e+08	5.63268e+08	4.1444e+08	4.73372e+08	2.71105e+08	2.34975e+08	2.47238e+08	3.18626e+08	3.04707e+08	7.30284e+08	6.86938e+08	7.11582e+08	7.00986e+08	7.01768e+08	7.194e+08	3.72927e+08	3.54375e+08	3.44643e+08	3.5271e+08	3.44256e+08	7.1355e+08	3.39201e+08	5.1832e+08	2.71105e+08	7.06675e+08	3.5271e+08	0.0161996	0.0332673	0.171918	0.130615	0.0215867	0.0329113	-1.07291
sp|Q3TJD7|PDLI7_MOUSE	Q3TJD7	Pdlim7	PDZ and LIM domain protein 7 OS=Mus musculus OX=10090 GN=Pdlim7 PE=1 SV=1	337.57	0	8	sp|Q3TJD7|PDLI7_MOUSE	5.03734e+06	5.12077e+06	5.77074e+06	5.32383e+06	5.19521e+06	1.88056e+06	2.08642e+06	1.78079e+06	1.88432e+06	4.20317e+06	3.82178e+06	2.47811e+06	3.00249e+06	1.12985e+06	905190	1.03611e+06	1.57455e+06	1.55784e+06	4.8347e+06	5.47068e+06	4.28895e+06	4.7792e+06	4.91418e+06	6.0973e+06	1.8939e+06	2.13059e+06	1.98348e+06	1.821e+06	1.83333e+06	5.19521e+06	1.88244e+06	3.41213e+06	1.12985e+06	4.87444e+06	1.8939e+06	0.0546056	0.0672054	0.231233	0.248014	0.124574	0.0662665	-1.46458
sp|A6H630|ARMT1_MOUSE	A6H630	Armt1	Protein-glutamate O-methyltransferase OS=Mus musculus OX=10090 GN=Armt1 PE=1 SV=1	96.34	0	4	sp|A6H630|ARMT1_MOUSE	44068.1	45484.6	44957.1	41535.8	47430	18420.4	18236.3	19264.3	19396.8	34952.6	37467.9	24811	27894.5	20677.4	18404.9	15403.7	22209.4	20868.1	45902.4	39392.4	48530.9	43694	39646.9	35039.8	20850.8	17768.6	19801.2	26668.6	19554	44957.1	18842.4	31423.5	20677.4	41670.4	19801.2	0.0481767	0.0311215	0.189202	0.136981	0.117285	0.16221	-1.25493
sp|Q3V1D3|AMPD1_MOUSE	Q3V1D3	Ampd1	AMP deaminase 1 OS=Mus musculus OX=10090 GN=Ampd1 PE=1 SV=2	2683.07	0	41	sp|Q3V1D3|AMPD1_MOUSE	2.08567e+07	2.12021e+07	2.3064e+07	1.90821e+07	2.0658e+07	7.4743e+06	7.79546e+06	6.98949e+06	7.71608e+06	1.56447e+07	1.54098e+07	9.58697e+06	1.12893e+07	3.64957e+06	3.25999e+06	3.18563e+06	4.53643e+06	4.54784e+06	2.17054e+07	2.03978e+07	1.99217e+07	2.19099e+07	2.16879e+07	2.2366e+07	4.66266e+06	3.95604e+06	4.16624e+06	4.33651e+06	3.4619e+06	2.08567e+07	7.59519e+06	1.33496e+07	3.64957e+06	2.16967e+07	4.16624e+06	0.0679071	0.0484284	0.232679	0.174239	0.0446259	0.108866	-1.45754
sp|O88531|PPT1_MOUSE	O88531	Ppt1	Palmitoyl-protein thioesterase 1 OS=Mus musculus OX=10090 GN=Ppt1 PE=1 SV=2	226.45	0	5	sp|O88531|PPT1_MOUSE	10693.7	10586.5	12672.3	8982.41	9506.17	55582.3	53652.1	62838.2	49896.6	16480.3	28832.4	35483.8	17678.3	57396.5	67951.6	59622.9	41000.4	45896.9	9390.5	10565	10048.1	13361.7	10811.2	10529.4	14401.9	9907.39	9612.83	7645.88	9913.29	10586.5	54617.2	23255.3	57396.5	10547.2	9907.39	0.135293	0.0979697	0.370959	0.199728	0.126065	0.241079	2.36691
sp|O70250|PGAM2_MOUSE	O70250	Pgam2	Phosphoglycerate mutase 2 OS=Mus musculus OX=10090 GN=Pgam2 PE=1 SV=3	3971.41	0	22	sp|O70250|PGAM2_MOUSE	1.2645e+08	1.30564e+08	1.31961e+08	1.2998e+08	1.33857e+08	5.70142e+07	6.15741e+07	5.61033e+07	6.08049e+07	1.08144e+08	9.18855e+07	7.81715e+07	8.50996e+07	4.88094e+07	4.2341e+07	4.62806e+07	5.63818e+07	5.64309e+07	1.36009e+08	1.24439e+08	1.21916e+08	1.17622e+08	1.22695e+08	1.4055e+08	5.99217e+07	5.87519e+07	6.37065e+07	6.34494e+07	5.77687e+07	1.30564e+08	5.89096e+07	8.84926e+07	4.88094e+07	1.23567e+08	5.99217e+07	0.0209965	0.0461581	0.141281	0.124771	0.0706123	0.0447927	-1.14893
sp|Q68FD5|CLH1_MOUSE	Q68FD5	Cltc	Clathrin heavy chain 1 OS=Mus musculus OX=10090 GN=Cltc PE=1 SV=3	2716.38	0	53	sp|Q68FD5|CLH1_MOUSE	858635	798378	831020	758019	769748	2.43519e+06	2.06705e+06	2.41057e+06	2.26352e+06	1.21285e+06	1.64294e+06	1.84749e+06	1.52053e+06	1.90859e+06	2.41918e+06	2.38768e+06	1.83023e+06	1.81794e+06	804903	785586	832403	785519	894381	826951	859762	824481	849486	852659	851821	798378	2.33705e+06	1.58173e+06	1.90859e+06	815927	851821	0.052199	0.0737869	0.17066	0.146713	0.0496484	0.0159304	1.54883
sp|P27659|RL3_MOUSE	P27659	Rpl3	60S ribosomal protein L3 OS=Mus musculus OX=10090 GN=Rpl3 PE=1 SV=3	101.6	0.00207326	3	sp|P27659|RL3_MOUSE	1467.59	3596.33	2501.11	2366.16	2844.21	95538.2	67549.1	84750.6	75703.5	16573.6	47188.5	64921.3	40409.9	61242.1	83043.2	88644.7	56435.9	59316.2	4401.52	2022.93	3066.97	7885.03	4033.6	4177.92	4486.38	6686.65	6297.93	4985.98	6651.11	2501.11	80227.1	43799.2	61242.1	4105.76	6297.93	0.302466	0.148761	0.473317	0.214166	0.464808	0.174846	5.00115
sp|P99024|TBB5_MOUSE	P99024	Tubb5	Tubulin beta-5 chain OS=Mus musculus OX=10090 GN=Tubb5 PE=1 SV=1	320.69	0	4	sp|P99024|TBB5_MOUSE	358828	310304	359600	281973	328658	1.82492e+06	1.45686e+06	1.90634e+06	1.52541e+06	670828	969208	1.22595e+06	839452	1.15572e+06	1.27482e+06	1.39187e+06	1.1072e+06	1.14318e+06	280281	311058	261354	253743	360650	588593	304968	341011	352062	340755	324697	328658	1.67516e+06	904330	1.15572e+06	295669	340755	0.100936	0.131399	0.252734	0.0966792	0.369688	0.0550546	2.34386
sp|Q8VCR8|MYLK2_MOUSE	Q8VCR8	Mylk2	Myosin light chain kinase 2, skeletal/cardiac muscle OS=Mus musculus OX=10090 GN=Mylk2 PE=1 SV=2	1037.42	0	17	sp|Q8VCR8|MYLK2_MOUSE	5.18732e+06	5.73021e+06	5.6752e+06	5.30058e+06	4.5432e+06	1.65962e+06	1.71338e+06	1.73578e+06	1.61274e+06	4.0358e+06	3.14532e+06	2.18425e+06	2.67732e+06	875336	922025	873667	1.19203e+06	1.1036e+06	5.27457e+06	4.91675e+06	4.83303e+06	4.26322e+06	4.90752e+06	5.32559e+06	1.32335e+06	1.04131e+06	1.2462e+06	1.03018e+06	878266	5.30058e+06	1.6865e+06	2.91132e+06	922025	4.91214e+06	1.04131e+06	0.0902343	0.0328917	0.261755	0.146725	0.0776246	0.162479	-1.6523
sp|Q8C0M9|ASGL1_MOUSE	Q8C0M9	Asrgl1	Isoaspartyl peptidase/L-asparaginase OS=Mus musculus OX=10090 GN=Asrgl1 PE=1 SV=1	276.81	0	7	sp|Q8C0M9|ASGL1_MOUSE	404506	424281	411230	407568	431411	126306	157148	144877	150790	287263	303022	180454	264469	112917	116419	107105	140296	134496	413870	349623	415509	421480	406634	416107	231697	259960	238595	254286	226232	411230	147834	275866	116419	414689	238595	0.0277312	0.0918397	0.210884	0.117557	0.066859	0.0598357	-1.47626
sp|Q4KML4|ABRAL_MOUSE	Q4KML4	Abracl	Costars family protein ABRACL OS=Mus musculus OX=10090 GN=Abracl PE=1 SV=1	215.17	0	3	sp|Q4KML4|ABRAL_MOUSE	11000	8718.99	8516.87	9007.99	7829.59	62619	54285.1	81830.2	61340.1	25084.2	47406	63125.8	41997.4	44836	45637.9	48712.1	41131.4	48431	7187.55	9721.51	10427.2	10862.7	13271.8	14877.4	13237.3	13087.5	17678	11506.4	18341.3	8718.99	61979.5	44701.7	45637.9	10645	13237.3	0.132205	0.181358	0.35336	0.0674958	0.244973	0.206033	2.82948
sp|Q99LX0|PARK7_MOUSE	Q99LX0	Park7	Protein/nucleic acid deglycase DJ-1 OS=Mus musculus OX=10090 GN=Park7 PE=1 SV=1	1741.13	0	15	sp|Q99LX0|PARK7_MOUSE	1.65976e+07	1.60625e+07	1.68451e+07	1.59019e+07	1.50695e+07	7.33927e+06	7.31733e+06	7.30353e+06	7.56432e+06	1.40255e+07	1.22337e+07	9.27067e+06	1.05833e+07	5.6784e+06	5.58649e+06	5.44255e+06	7.18272e+06	6.89117e+06	1.58473e+07	1.57631e+07	1.62966e+07	1.61637e+07	1.58335e+07	1.66591e+07	8.26269e+06	8.12437e+06	7.51134e+06	7.87306e+06	7.53331e+06	1.60625e+07	7.3283e+06	1.14085e+07	5.6784e+06	1.60055e+07	7.87306e+06	0.0428787	0.0166669	0.178639	0.132365	0.0215863	0.0431633	-1.13215
sp|Q99K48|NONO_MOUSE	Q99K48	Nono	Non-POU domain-containing octamer-binding protein OS=Mus musculus OX=10090 GN=Nono PE=1 SV=3	96.97	0.00203528	4	sp|Q99K48|NONO_MOUSE	22471.3	20896.8	21145.5	23915.2	20322.9	80074.8	70055.1	89666.1	72761.2	32805.2	45736.7	59664.5	33354.7	61947.3	64832.1	80102.7	63466.7	48914.4	20618.2	16688	18884.8	12381.6	26021.3	10756.7	16761.4	24552.5	26790.1	23199.3	19803.7	21145.5	76418	39545.7	63466.7	17786.4	23199.3	0.0663811	0.112273	0.295566	0.173681	0.318693	0.178482	1.85191
sp|Q60749|KHDR1_MOUSE	Q60749	Khdrbs1	KH domain-containing, RNA-binding, signal transduction-associated protein 1 OS=Mus musculus OX=10090 GN=Khdrbs1 PE=1 SV=2	59.53	0.00338792	3	sp|Q60749|KHDR1_MOUSE	14260.6	13231.9	14059.3	14189.8	15257.3	72588.8	57277.7	51722.2	57011.9	20323	29650.2	42929	31044.8	32556	40122	40018.3	35734.8	32675.6	17261.6	13032.2	14722.8	12278	16972.3	13858.2	18232.1	16133.5	16248.8	17932.2	21252.4	14189.8	57144.8	30347.5	35734.8	14290.5	17932.2	0.0507665	0.150833	0.299348	0.103185	0.139801	0.11539	2.00976
sp|P18242|CATD_MOUSE	P18242	Ctsd	Cathepsin D OS=Mus musculus OX=10090 GN=Ctsd PE=1 SV=1	656.38	0	15	sp|P18242|CATD_MOUSE	1.07136e+06	975865	1.02329e+06	978623	1.0374e+06	2.6747e+06	2.61688e+06	2.94408e+06	3.15703e+06	1.20303e+06	2.0205e+06	2.51449e+06	1.74113e+06	2.38029e+06	2.9245e+06	3.1197e+06	2.75905e+06	2.52889e+06	1.05206e+06	934679	828086	977488	880524	1.15247e+06	1.9771e+06	2.19733e+06	2.0642e+06	2.1941e+06	2.3287e+06	1.02329e+06	2.80939e+06	1.88081e+06	2.75905e+06	956083	2.1941e+06	0.0398543	0.0879346	0.292847	0.108244	0.121411	0.0629161	1.45538
sp|A3KFX0|5NT1A_MOUSE	A3KFX0	Nt5c1a	Cytosolic 5'-nucleotidase 1A OS=Mus musculus OX=10090 GN=Nt5c1a PE=1 SV=1	126.71	0.00076746	3	sp|A3KFX0|5NT1A_MOUSE	78473.9	79836.5	87274.8	94143	79119.3	5850.05	8653.8	8032.78	10945.2	27980.1	33525	17388.7	16773.8	10593.2	12281.6	9589.87	17348.8	16655.3	90189.2	90229.5	58042.3	74978.9	58920.9	86666.7	63931	52401	43068.5	53187.6	61139.5	79836.5	8343.29	22684.4	12281.6	80822.8	53187.6	0.0811912	0.250371	0.343487	0.265368	0.196613	0.149943	-3.25936
sp|P17183|ENOG_MOUSE	P17183	Eno2	Gamma-enolase OS=Mus musculus OX=10090 GN=Eno2 PE=1 SV=2	120.18	0.000749625	2	sp|P17183|ENOG_MOUSE	2.74137e+06	2.71876e+06	2.98202e+06	2.84223e+06	2.88329e+06	1.31263e+06	1.2823e+06	1.3644e+06	1.27383e+06	1.88225e+06	2.1097e+06	1.58296e+06	1.85552e+06	1.13565e+06	1.04482e+06	1.0198e+06	1.15519e+06	1.20523e+06	2.96739e+06	2.68528e+06	3.02673e+06	2.72415e+06	2.72772e+06	2.8272e+06	1.0577e+06	1.09653e+06	983234	1.1738e+06	1.07191e+06	2.84223e+06	1.29746e+06	1.86889e+06	1.13565e+06	2.77746e+06	1.07191e+06	0.0379561	0.0312993	0.116123	0.0698415	0.0500657	0.0639148	-1.13143
sp|P61750|ARF4_MOUSE	P61750	Arf4	ADP-ribosylation factor 4 OS=Mus musculus OX=10090 GN=Arf4 PE=1 SV=2	50.65	0.00426667	1	sp|P61750|ARF4_MOUSE	6643.57	6679.03	6584.86	5579.3	5266.24	45270.8	32921.2	49264.6	38450.5	13690.8	27173.5	26705.3	20021	34770.6	52198	51384.9	32871.6	35810	4331.07	6186.58	6792.93	6837.94	9926.85	8353.96	7801.67	8056.31	8841.65	8864.35	9747.87	6584.86	41860.6	23363.2	35810	6815.44	8841.65	0.10965	0.174638	0.291008	0.230452	0.269966	0.0886606	2.66356
sp|P17751|TPIS_MOUSE	P17751	Tpi1	Triosephosphate isomerase OS=Mus musculus OX=10090 GN=Tpi1 PE=1 SV=4	2576.89	0	18	sp|P17751|TPIS_MOUSE	1.70248e+08	1.64371e+08	1.59205e+08	1.6493e+08	1.65864e+08	7.38388e+07	8.17388e+07	7.68935e+07	7.81942e+07	1.32069e+08	1.21163e+08	1.01541e+08	1.01413e+08	6.90078e+07	6.26373e+07	6.90517e+07	8.27424e+07	7.95856e+07	1.56717e+08	1.42166e+08	1.61628e+08	1.58959e+08	1.45874e+08	1.60996e+08	7.98187e+07	8.37991e+07	8.76864e+07	8.53511e+07	8.49224e+07	1.6493e+08	7.75438e+07	1.11352e+08	6.90517e+07	1.57838e+08	8.49224e+07	0.0239183	0.0421239	0.133121	0.114495	0.053745	0.0342162	-1.08882
sp|P17710|HXK1_MOUSE	P17710	Hk1	Hexokinase-1 OS=Mus musculus OX=10090 GN=Hk1 PE=1 SV=3	482.47	0	10	sp|P17710|HXK1_MOUSE	3548.64	2613.98	5009.76	4711.47	3328.03	67969.2	53559.9	70813.3	54693.7	9648.56	20868.1	32637.4	21695.8	92579.7	95017.2	100834	67251.6	71825.4	3707.03	2289.35	4281.02	2611.1	3559.05	4599.89	3703.98	5453.44	5076.82	3879.12	3111.83	3548.64	61331.4	21281.9	92579.7	3633.04	3879.12	0.259536	0.144127	0.442738	0.175027	0.25882	0.231497	4.10279
sp|Q61738|ITA7_MOUSE	Q61738	Itga7	Integrin alpha-7 OS=Mus musculus OX=10090 GN=Itga7 PE=1 SV=3	158.01	0.000858369	4	sp|Q61738|ITA7_MOUSE	14667.3	14687.9	13137.8	14777.7	15220.2	51649.2	50112.9	64070	48440.5	28788.1	27040.9	34337.6	44831.4	49134.8	50271.7	60233.7	38527.7	42576.8	12866.5	17671.2	19462.1	17646.1	16184.5	7498.99	18529.9	10650	15185.2	14136	9952.98	14687.9	50881	31562.8	49134.8	16915.3	14136	0.0546879	0.132967	0.237519	0.172249	0.287826	0.25582	1.79233
sp|O09165|CASQ1_MOUSE	O09165	Casq1	Calsequestrin-1 OS=Mus musculus OX=10090 GN=Casq1 PE=1 SV=3	2629.67	0	19	sp|O09165|CASQ1_MOUSE	1.61018e+08	1.5829e+08	1.88709e+08	1.72204e+08	1.77247e+08	6.35685e+07	6.90985e+07	6.30119e+07	6.46563e+07	1.35582e+08	1.08046e+08	7.92538e+07	8.61661e+07	4.66849e+07	4.26034e+07	4.36357e+07	5.59711e+07	5.7792e+07	1.7927e+08	1.69145e+08	1.71838e+08	1.92733e+08	1.66739e+08	1.95881e+08	9.22861e+07	9.25524e+07	9.14233e+07	8.92623e+07	8.48051e+07	1.72204e+08	6.41124e+07	9.71062e+07	4.66849e+07	1.75554e+08	9.14233e+07	0.0722478	0.0424414	0.248168	0.143456	0.0693118	0.0356663	-1.4255
sp|Q07456|AMBP_MOUSE	Q07456	Ambp	Protein AMBP OS=Mus musculus OX=10090 GN=Ambp PE=1 SV=2	45.95	0.00726141	2	sp|Q07456|AMBP_MOUSE	3679.48	2455.97	2750.84	2741.26	2654.17	15881.3	18294	16631.1	21189.4	13331.8	13443.2	17475.9	15949.4	20387.1	32143.5	28962	14737.3	16384	6496.3	12610.9	3091.16	22294.4	10542	3103.93	2086.19	4368.88	767.036	1817.3	2092.93	2741.26	17462.5	14696.3	20387.1	8519.15	2086.19	0.166352	0.130776	0.134147	0.341676	0.75167	0.590959	2.66971
sp|Q8CGB6|TNS2_MOUSE	Q8CGB6	Tns2	Tensin-2 OS=Mus musculus OX=10090 GN=Tns2 PE=1 SV=1	84.82	0.00192184	3	sp|Q8CGB6|TNS2_MOUSE	2.02188e+06	1.9011e+06	1.90418e+06	1.91077e+06	1.94376e+06	938389	865094	826467	838514	1.48442e+06	1.45305e+06	1.0875e+06	1.26427e+06	648644	583938	598634	789496	805020	2.13854e+06	1.86502e+06	2.12962e+06	2.12156e+06	1.98936e+06	1.86503e+06	1.02402e+06	995035	962121	1.00263e+06	904317	1.91077e+06	851804	1.35866e+06	648644	2.05546e+06	995035	0.026209	0.0578707	0.139362	0.153631	0.0647327	0.04769	-1.16574
sp|P20801|TNNC2_MOUSE	P20801	Tnnc2	Troponin C, skeletal muscle OS=Mus musculus OX=10090 GN=Tnnc2 PE=1 SV=2	3041.77	0	16	sp|P20801|TNNC2_MOUSE	1.06415e+08	1.06664e+08	1.16457e+08	1.09258e+08	1.15319e+08	4.23242e+07	4.92362e+07	4.63827e+07	4.64099e+07	8.61715e+07	7.83799e+07	6.12836e+07	6.54644e+07	3.70433e+07	2.98638e+07	3.08265e+07	4.18293e+07	4.08557e+07	1.0782e+08	1.04799e+08	1.11329e+08	1.01242e+08	1.03336e+08	1.17668e+08	5.4503e+07	5.54313e+07	5.65896e+07	5.02739e+07	4.9305e+07	1.09258e+08	4.63963e+07	7.19222e+07	3.70433e+07	1.06309e+08	5.4503e+07	0.0430701	0.0617107	0.157837	0.153697	0.0559734	0.0608112	-1.23566
sp|P48678|LMNA_MOUSE	P48678	Lmna	Prelamin-A/C OS=Mus musculus OX=10090 GN=Lmna PE=1 SV=2	2902.21	0	42	sp|P48678|LMNA_MOUSE	2.64931e+06	2.913e+06	2.63483e+06	2.7274e+06	2.90987e+06	8.12056e+06	7.54659e+06	9.39279e+06	7.72083e+06	3.97278e+06	5.09825e+06	5.5348e+06	4.67552e+06	7.05027e+06	8.39874e+06	7.60833e+06	6.00443e+06	6.17946e+06	2.5838e+06	2.54625e+06	2.99996e+06	2.49581e+06	3.49747e+06	2.39562e+06	2.30173e+06	2.25896e+06	2.02655e+06	2.32751e+06	2.15035e+06	2.7274e+06	7.92069e+06	4.88688e+06	7.05027e+06	2.56502e+06	2.25896e+06	0.0493615	0.101739	0.137975	0.141557	0.152419	0.0561593	1.53764
sp|Q9EPM5|SYNCI_MOUSE	Q9EPM5	Sync	Syncoilin OS=Mus musculus OX=10090 GN=Sync PE=1 SV=1	256.49	0	8	sp|Q9EPM5|SYNCI_MOUSE	27331.4	20190.8	24410.1	22635.6	25461.4	85017.1	79749.7	89562.8	86016.9	44730.8	49824.3	65307.6	47650.6	53224.8	59559.8	69572	58440.7	58111	22354.5	19835.8	22792.4	26980.4	27336.4	27038.7	20944.7	25591.6	19490	20450.1	28906.1	24410.1	85517	48737.4	58440.7	24886.4	20944.7	0.113649	0.0476865	0.1772	0.100185	0.129454	0.174168	1.80871
sp|P97352|S10AD_MOUSE	P97352	S100a13	Protein S100-A13 OS=Mus musculus OX=10090 GN=S100a13 PE=1 SV=1	91.56	0.00199601	3	sp|P97352|S10AD_MOUSE	36883.2	36050	33056.2	29509.6	32882.5	99367.6	105965	119936	108635	58206.4	79520.8	96350.1	70188.3	86439.9	81486.4	82769.6	85493.6	83359	31206.1	28273.5	26748.9	24898.9	27710.1	25802.8	32774.1	30254.7	37034.1	26136.6	41328.8	33056.2	107300	74854.5	83359	27229.5	32774.1	0.0869476	0.0790563	0.211557	0.0241207	0.0807796	0.175975	1.69855
sp|P20152|VIME_MOUSE	P20152	Vim	Vimentin OS=Mus musculus OX=10090 GN=Vim PE=1 SV=3	2989	0	38	sp|P20152|VIME_MOUSE	4.9933e+06	4.78477e+06	4.14288e+06	4.58533e+06	4.64757e+06	2.2454e+07	1.72291e+07	2.47529e+07	2.43154e+07	7.8047e+06	1.35923e+07	1.40062e+07	1.19455e+07	1.8713e+07	2.48904e+07	2.35006e+07	2.02311e+07	2.03014e+07	4.01803e+06	4.41562e+06	4.30675e+06	4.27818e+06	7.6152e+06	4.7645e+06	4.13927e+06	4.1405e+06	3.71003e+06	4.22494e+06	3.82854e+06	4.64757e+06	2.33847e+07	1.27689e+07	2.03014e+07	4.36119e+06	4.13927e+06	0.0679056	0.155617	0.239231	0.119129	0.275969	0.0561759	2.32987
sp|Q8VDD5|MYH9_MOUSE	Q8VDD5	Myh9	Myosin-9 OS=Mus musculus OX=10090 GN=Myh9 PE=1 SV=4	3293.65	0	63	sp|Q8VDD5|MYH9_MOUSE	582672	610985	547175	620999	571139	2.72821e+06	1.97862e+06	2.72944e+06	2.30175e+06	949695	1.56679e+06	1.69702e+06	1.64275e+06	2.47114e+06	2.9566e+06	2.96803e+06	2.29127e+06	2.25538e+06	544201	566022	646429	746665	846279	598509	905129	872885	818302	882875	809935	582672	2.51498e+06	1.60477e+06	2.47114e+06	622469	872885	0.051048	0.149746	0.237045	0.135577	0.17774	0.048583	2.10459
sp|Q9CVB6|ARPC2_MOUSE	Q9CVB6	Arpc2	Actin-related protein 2/3 complex subunit 2 OS=Mus musculus OX=10090 GN=Arpc2 PE=1 SV=3	253.03	0	7	sp|Q9CVB6|ARPC2_MOUSE	40485.2	37329.7	44516.4	38731.1	42371.2	161115	123313	149739	158996	68809.2	126191	132332	102428	119884	141637	136180	120012	119866	44158.1	36508.5	45127.2	45393.2	55653.3	25546.2	44278.5	46838.8	38455	44771.6	43921.9	40485.2	154368	114310	120012	44642.7	44278.5	0.0702067	0.117129	0.268075	0.0829511	0.240854	0.0714225	1.93025
sp|Q8R4E4|MYOZ3_MOUSE	Q8R4E4	Myoz3	Myozenin-3 OS=Mus musculus OX=10090 GN=Myoz3 PE=1 SV=1	647.38	0	11	sp|Q8R4E4|MYOZ3_MOUSE	3.1557e+06	3.07651e+06	3.25642e+06	2.90282e+06	3.27179e+06	1.04326e+06	1.1939e+06	961332	947817	2.23789e+06	2.12181e+06	1.37619e+06	1.75131e+06	704476	571653	570318	917876	861145	2.98665e+06	2.99337e+06	2.72966e+06	2.84074e+06	2.89506e+06	3.18404e+06	884243	1.01445e+06	917666	1.02305e+06	925364	3.1557e+06	1.0023e+06	1.93656e+06	704476	2.94085e+06	925364	0.0481962	0.109052	0.208441	0.22195	0.0528733	0.0651594	-1.65586
sp|Q8VEK3|HNRPU_MOUSE	Q8VEK3	Hnrnpu	Heterogeneous nuclear ribonucleoprotein U OS=Mus musculus OX=10090 GN=Hnrnpu PE=1 SV=1	596.94	0	15	sp|Q8VEK3|HNRPU_MOUSE	338732	340667	366855	360970	347360	1.03424e+06	865106	1.08804e+06	959987	538599	760588	812955	614789	953829	998652	1.00518e+06	793835	696751	340350	336699	367800	409000	374257	338604	331518	378500	353380	322653	358469	347360	997112	687688	953829	354075	353380	0.0355144	0.0979469	0.186327	0.15467	0.0787581	0.0637481	1.52033
sp|Q9JKF1|IQGA1_MOUSE	Q9JKF1	Iqgap1	Ras GTPase-activating-like protein IQGAP1 OS=Mus musculus OX=10090 GN=Iqgap1 PE=1 SV=2	739.54	0	22	sp|Q9JKF1|IQGA1_MOUSE	28832.5	31563.5	20926	27311.3	35735.2	385948	260336	438477	372280	72468	195061	190531	144034	283522	357178	358143	243812	258339	19517.8	28203.7	27184.9	21304.3	37478.9	28150.4	38016.3	40091.8	32964.5	40312.1	28096.9	28832.5	379114	167283	283522	27667.6	38016.3	0.189635	0.205702	0.378134	0.181033	0.235079	0.146766	3.71663
sp|Q8BH61|F13A_MOUSE	Q8BH61	F13a1	Coagulation factor XIII A chain OS=Mus musculus OX=10090 GN=F13a1 PE=1 SV=3	619.16	0	17	sp|Q8BH61|F13A_MOUSE	74828.4	91646.1	80598.3	77363.2	101959	548772	389312	502176	455538	161841	328265	409321	292868	463148	610643	657873	410396	435378	83592.9	81652	93501.6	112025	130604	81231.9	66534.1	66288.3	57351.2	60017.2	58849.8	80598.3	478857	310566	463148	88547.2	60017.2	0.132738	0.143607	0.345806	0.215866	0.207567	0.0696971	2.56906
sp|O35206|COFA1_MOUSE	O35206	Col15a1	Collagen alpha-1(XV) chain OS=Mus musculus OX=10090 GN=Col15a1 PE=1 SV=2	395.33	0	9	sp|O35206|COFA1_MOUSE	103527	97331.6	102512	99229.6	97028.9	325173	291230	378678	290466	134323	151822	212231	169302	310980	333630	293265	266836	240699	117811	86619.3	82100.1	98967.8	119634	121793	134544	141982	154359	142534	143663	99229.6	308201	160562	293265	108389	142534	0.0297146	0.129071	0.200175	0.126124	0.168906	0.0494715	1.63284
sp|Q9CPU0|LGUL_MOUSE	Q9CPU0	Glo1	Lactoylglutathione lyase OS=Mus musculus OX=10090 GN=Glo1 PE=1 SV=3	442.14	0	12	sp|Q9CPU0|LGUL_MOUSE	1.33604e+06	1.21413e+06	1.28952e+06	1.17812e+06	1.20449e+06	509738	527578	538121	570250	1.12261e+06	826306	652595	686513	470534	487354	473923	544721	575112	1.30294e+06	1.20792e+06	1.23882e+06	1.13541e+06	1.23416e+06	1.32975e+06	727666	714792	712470	748185	828402	1.21413e+06	532850	756409	487354	1.23649e+06	727666	0.0529016	0.0473753	0.260388	0.0919959	0.055814	0.0643616	-1.18819
sp|Q9ESD7|DYSF_MOUSE	Q9ESD7	Dysf	Dysferlin OS=Mus musculus OX=10090 GN=Dysf PE=1 SV=3	222.89	0	7	sp|Q9ESD7|DYSF_MOUSE	61413	90760.3	57370.2	86884.6	71607.6	1947.08	1333.05	793.644	2099.94	3151.79	2090.5	1316.58	1201.1	1948.21	3097.2	1821.85	735.147	2390.41	69910.7	118082	59598.2	84131.7	63632.8	62011	92744.8	84022.4	117088	65806.9	56823	71607.6	1640.07	1703.54	1948.21	66771.8	84022.4	0.202291	0.388578	0.46351	0.43264	0.292839	0.283996	-5.47402
sp|Q62465|VAT1_MOUSE	Q62465	Vat1	Synaptic vesicle membrane protein VAT-1 homolog OS=Mus musculus OX=10090 GN=Vat1 PE=1 SV=3	625.1	0	13	sp|Q62465|VAT1_MOUSE	41595.3	34395.1	57917.2	42542.7	54936.3	456409	353676	430464	376849	73625.1	177643	224807	134441	416252	503448	527797	311418	345734	42421.9	37390.8	37929.5	51267.9	59553.3	67527.7	57197.8	58559.4	58717	58365.2	61803.2	42542.7	403657	156042	416252	46844.9	58559.4	0.212691	0.117017	0.421357	0.225062	0.249776	0.0290934	3.24296
sp|P97290|IC1_MOUSE	P97290	Serping1	Plasma protease C1 inhibitor OS=Mus musculus OX=10090 GN=Serping1 PE=1 SV=3	308.2	0	5	sp|P97290|IC1_MOUSE	19131.6	22212.5	17028.9	14537	17919.9	138999	102472	135546	152793	50662.1	92698.6	81119.8	69334.9	78426.2	93122.9	96356.1	60096.1	80068.2	22490.2	37692.3	28459	50435.7	32681.3	15654.5	16666.3	15565.6	18559	19888.4	17804.5	17919.9	137272	75227.3	80068.2	30570.1	17804.5	0.155284	0.161043	0.244238	0.176005	0.389315	0.0943943	2.93729
sp|P42208|SEPT2_MOUSE	P42208	2002-09-01	Septin-2 OS=Mus musculus OX=10090 GN=Sept2 PE=1 SV=2	302.16	0	7	sp|P42208|SEPT2_MOUSE	69890	55826.1	48437.1	51583.8	54854.8	240216	217982	240576	221475	99278.2	162843	181687	124197	161617	223459	187062	149093	160894	62881.8	49786.4	53663.6	48018.5	67697.2	58117.4	59806	59930.1	54001.5	63470	59912.8	54854.8	230845	143520	161617	55890.5	59912.8	0.146647	0.0522388	0.26197	0.16845	0.13515	0.0573239	2.07205
sp|P05064|ALDOA_MOUSE	P05064	Aldoa	Fructose-bisphosphate aldolase A OS=Mus musculus OX=10090 GN=Aldoa PE=1 SV=2	6716.81	0	38	sp|P05064|ALDOA_MOUSE	5.01393e+08	5.19787e+08	5.42556e+08	4.9992e+08	5.1778e+08	2.54645e+08	2.64174e+08	2.60144e+08	2.66189e+08	4.71142e+08	4.25393e+08	3.37442e+08	3.79542e+08	1.91606e+08	1.65448e+08	1.76425e+08	2.29633e+08	2.18567e+08	5.10919e+08	4.61373e+08	5.08481e+08	4.98048e+08	5.13701e+08	5.09621e+08	2.52667e+08	2.46724e+08	2.49639e+08	2.61285e+08	2.25968e+08	5.1778e+08	2.62159e+08	4.02467e+08	1.91606e+08	5.09051e+08	2.49639e+08	0.0334675	0.0194877	0.143074	0.138923	0.0396357	0.0529352	-0.981939
sp|P10605|CATB_MOUSE	P10605	Ctsb	Cathepsin B OS=Mus musculus OX=10090 GN=Ctsb PE=1 SV=2	624.69	0	10	sp|P10605|CATB_MOUSE	460459	415238	403517	409786	427752	1.54116e+06	1.18987e+06	1.56711e+06	1.43158e+06	607937	1.17324e+06	1.10201e+06	817696	1.83423e+06	2.13599e+06	2.61193e+06	1.66662e+06	1.75421e+06	434668	366555	391575	381997	414333	401599	1.65618e+06	1.62533e+06	1.53393e+06	1.37561e+06	1.67313e+06	415238	1.48637e+06	959851	1.83423e+06	396587	1.62533e+06	0.053339	0.120106	0.282532	0.192294	0.0605367	0.0779819	1.8388
sp|O08677|KNG1_MOUSE	O08677	Kng1	Kininogen-1 OS=Mus musculus OX=10090 GN=Kng1 PE=1 SV=1	556.84	0	14	sp|O08677|KNG1_MOUSE	491742	504032	536019	517465	466429	1.3083e+06	1.16181e+06	1.2331e+06	1.14612e+06	1.00719e+06	1.27063e+06	1.03245e+06	997005	1.39452e+06	1.66844e+06	1.27898e+06	1.12845e+06	1.16737e+06	629890	1.20866e+06	971400	1.70518e+06	931225	608220	654247	635931	563665	662562	671133	504032	1.19746e+06	1.01982e+06	1.27898e+06	951313	654247	0.0522524	0.0613162	0.120784	0.163455	0.405298	0.067895	1.24774
sp|P23492|PNPH_MOUSE	P23492	Pnp	Purine nucleoside phosphorylase OS=Mus musculus OX=10090 GN=Pnp PE=1 SV=2	476.41	0	9	sp|P23492|PNPH_MOUSE	66022.7	52493.9	57979.8	53241.4	55438.9	323652	237059	337100	261315	114861	220335	227218	136478	278951	312352	317667	205124	208304	46238.4	53699.8	58964.6	64806.2	87882.9	71397.6	57709	57147.4	55998.6	58599.1	58409.3	55438.9	292483	178407	278951	61885.4	57709	0.0957241	0.166409	0.328489	0.207171	0.229447	0.0182803	2.39115
sp|P51881|ADT2_MOUSE	P51881	Slc25a5	ADP/ATP translocase 2 OS=Mus musculus OX=10090 GN=Slc25a5 PE=1 SV=3	317.49	0	8	sp|P51881|ADT2_MOUSE	109406	97732.2	76628.9	103153	89525.5	641214	538442	497781	458192	206888	304485	472367	374405	603252	592835	735515	475225	600698	104323	107961	104564	86234.6	95185.5	85184.9	388216	363997	434327	333722	308687	97732.2	518112	339445	600698	99754.5	363997	0.133625	0.147373	0.33009	0.153239	0.101742	0.133177	2.40525
sp|Q62093|SRSF2_MOUSE	Q62093	Srsf2	Serine/arginine-rich splicing factor 2 OS=Mus musculus OX=10090 GN=Srsf2 PE=1 SV=4	251.34	0	5	sp|Q62093|SRSF2_MOUSE	37896.7	43419.5	36375.6	38208	35001	106377	106338	124416	118235	65184.2	83085.5	101700	68634.6	104458	109809	117869	95813.4	96233	26999	27030.7	36908.5	33772.1	39221.8	41957	40389.8	44906.1	37465	44804.1	47715.8	37896.7	112306	75860.1	104458	35340.3	44804.1	0.083747	0.0790814	0.208652	0.0892466	0.182496	0.0947429	1.56527
sp|Q8CHP8|PGP_MOUSE	Q8CHP8	Pgp	Glycerol-3-phosphate phosphatase OS=Mus musculus OX=10090 GN=Pgp PE=1 SV=1	557.98	0	10	sp|Q8CHP8|PGP_MOUSE	795883	796456	831160	802848	844055	390235	426633	392117	391488	646183	549298	508019	599084	439047	403135	412076	468783	444307	785080	697049	752967	716086	774699	803547	679746	742354	702170	707737	771813	802848	391803	574191	439047	763833	707737	0.0271782	0.0442218	0.104194	0.0607466	0.0547024	0.0503597	-1.035
sp|P24452|CAPG_MOUSE	P24452	Capg	Macrophage-capping protein OS=Mus musculus OX=10090 GN=Capg PE=1 SV=2	412.25	0	6	sp|P24452|CAPG_MOUSE	115390	87488.3	97042.8	103974	98683.3	526601	414238	623709	549211	181673	380669	385007	268159	431643	530531	501408	356927	416134	134158	101975	80646.8	112495	145210	128096	46165.9	235490	62920.5	728523	184855	98683.3	537906	324414	431643	120296	184855	0.101741	0.164077	0.321808	0.155036	0.201401	1.10646	2.44616
sp|E9PV24|FIBA_MOUSE	E9PV24	Fga	Fibrinogen alpha chain OS=Mus musculus OX=10090 GN=Fga PE=1 SV=1	944.15	0	19	sp|E9PV24|FIBA_MOUSE	367905	308389	309193	336739	313567	1.14642e+06	923495	1.032e+06	952208	747454	990096	959527	939482	1.21437e+06	1.55287e+06	1.50867e+06	883497	989034	570934	1.16625e+06	966305	1.3355e+06	817422	380954	484658	413322	394750	473315	412482	313567	992106	949504	1.21437e+06	891864	413322	0.0781059	0.0984459	0.120752	0.244057	0.411481	0.092722	1.66055
sp|P40124|CAP1_MOUSE	P40124	Cap1	Adenylyl cyclase-associated protein 1 OS=Mus musculus OX=10090 GN=Cap1 PE=1 SV=4	721.18	0	13	sp|P40124|CAP1_MOUSE	150269	147196	142198	146476	143560	861705	567413	899837	771248	272603	538566	540710	427372	724151	864167	826062	620136	636786	146170	152157	195188	165141	302481	139197	354888	294810	258377	233811	318685	146476	816477	482969	724151	158649	294810	0.0217401	0.191675	0.284211	0.149083	0.335862	0.164099	2.47653
sp|Q8K479|C1QT5_MOUSE	Q8K479	C1qtnf5	Complement C1q tumor necrosis factor-related protein 5 OS=Mus musculus OX=10090 GN=C1qtnf5 PE=1 SV=1	85.96	0.00193175	2	sp|Q8K479|C1QT5_MOUSE	3117.68	1941.86	2241.59	2217.25	1563.39	24702.6	21044.3	29122.1	28026	2827.37	8958.65	14125.2	7055.06	2393.09	4306.48	2633.31	4586.28	6627.35	1485.86	1917.71	1506.06	2194.58	2658.93	3740.96	985.116	647.102	1191.61	2993.46	1629.32	2217.25	26364.3	8006.86	4306.48	2056.14	1191.61	0.258672	0.141574	0.568481	0.416742	0.379151	0.613026	3.56887
sp|Q00623|APOA1_MOUSE	Q00623	Apoa1	Apolipoprotein A-I OS=Mus musculus OX=10090 GN=Apoa1 PE=1 SV=2	1149.15	0	18	sp|Q00623|APOA1_MOUSE	2.83947e+06	2.97417e+06	3.35299e+06	3.25879e+06	3.10417e+06	8.84301e+06	7.94872e+06	9.416e+06	7.99577e+06	5.75244e+06	6.77171e+06	6.82671e+06	6.50484e+06	9.82989e+06	1.33174e+07	1.30041e+07	8.19397e+06	8.64444e+06	3.91418e+06	5.34572e+06	4.24595e+06	7.97902e+06	6.26964e+06	3.61031e+06	4.02047e+06	3.45688e+06	3.17863e+06	3.85415e+06	3.88706e+06	3.10417e+06	8.41939e+06	6.63827e+06	9.82989e+06	4.79583e+06	3.85415e+06	0.0669137	0.0828188	0.0765348	0.228074	0.319809	0.095149	1.43768
sp|Q8BZ71|STAC3_MOUSE	Q8BZ71	Stac3	SH3 and cysteine-rich domain-containing protein 3 OS=Mus musculus OX=10090 GN=Stac3 PE=1 SV=1	805.46	0	17	sp|Q8BZ71|STAC3_MOUSE	969481	943656	1.08117e+06	997174	983625	463900	488980	462219	469225	794135	754214	549975	656509	421298	358306	373791	469709	453134	959939	841948	973911	977330	944044	1.05515e+06	710041	671758	714171	653582	653079	983625	466562	705361	421298	966925	671758	0.052336	0.026112	0.158371	0.116736	0.0718556	0.043834	-1.07606
sp|Q78PY7|SND1_MOUSE	Q78PY7	Snd1	Staphylococcal nuclease domain-containing protein 1 OS=Mus musculus OX=10090 GN=Snd1 PE=1 SV=1	508.71	0	16	sp|Q78PY7|SND1_MOUSE	82607.5	76909.7	84054.9	80304.1	65895.8	257981	223144	268126	248307	106536	183544	198623	135009	183835	209793	211616	187126	165848	89005.1	71791.7	78554.9	82395	77013.4	85645.5	94476.9	97617.5	88259.1	71959	88647.9	80304.1	253144	159276	187126	80474.9	88647.9	0.0931445	0.0772991	0.273665	0.100204	0.077124	0.112258	1.65615
sp|Q9QZ47|TNNT3_MOUSE	Q9QZ47	Tnnt3	Troponin T, fast skeletal muscle OS=Mus musculus OX=10090 GN=Tnnt3 PE=1 SV=3	2961.17	0	24	sp|Q9QZ47|TNNT3_MOUSE	1.33619e+08	1.28176e+08	1.46123e+08	1.20979e+08	1.29957e+08	4.77616e+07	5.31568e+07	4.88685e+07	5.45754e+07	1.05578e+08	8.89497e+07	6.86313e+07	7.5681e+07	4.01569e+07	3.32099e+07	3.56424e+07	4.79707e+07	4.19948e+07	1.31529e+08	1.13091e+08	1.29629e+08	1.28787e+08	1.23417e+08	1.24025e+08	6.22954e+07	5.97025e+07	6.00896e+07	6.08777e+07	6.22599e+07	1.29957e+08	5.10126e+07	8.23153e+07	4.01569e+07	1.26406e+08	6.08777e+07	0.0701791	0.0643567	0.191992	0.144584	0.0534708	0.0196963	-1.35039
sp|P62774|MTPN_MOUSE	P62774	Mtpn	Myotrophin OS=Mus musculus OX=10090 GN=Mtpn PE=1 SV=2	169.99	0.000900901	4	sp|P62774|MTPN_MOUSE	29426.4	37175.9	35553.3	36096.6	33147.4	114682	112170	135131	106769	66638.7	81326.7	85089.6	63024.6	105961	121733	124831	82575.3	84448.1	38835.4	28142.6	35286.7	38640.5	43297.8	38701.8	24075.9	19342.6	22131.1	31576.5	22329.6	35553.3	113426	73982.7	105961	38671.2	22329.6	0.0900872	0.105891	0.146195	0.192083	0.137184	0.193316	1.6736
sp|P14069|S10A6_MOUSE	P14069	S100a6	Protein S100-A6 OS=Mus musculus OX=10090 GN=S100a6 PE=1 SV=3	428.67	0	5	sp|P14069|S10A6_MOUSE	269364	288267	324102	300570	348691	1.08323e+06	1.05893e+06	1.33675e+06	1.06499e+06	568686	676072	799172	610261	961346	1.28802e+06	1.14576e+06	911625	939371	228362	330714	276932	330174	417545	323467	180023	229634	273695	214241	233823	300570	1.07411e+06	643166	961346	326821	229634	0.101138	0.118178	0.151679	0.154465	0.198822	0.14988	1.83731
sp|P0DOV2|IFI4_MOUSE	P0DOV2	Ifi204	Interferon-activable protein 204 OS=Mus musculus OX=10090 GN=Ifi204 PE=1 SV=1	50.89	0.00427579	1	sp|P0DOV2|IFI4_MOUSE	20.814	20.814	20.814	20.814	20.814	326.535	984.045	620.471	623.806	20.814	857.49	448.062	304.779	205.679	3235.76	1814.9	1054.81	2641.11	20.814	20.814	20.814	20.814	20.814	20.814	20.814	177.335	120.759	20.814	173.613	20.814	622.138	376.42	1814.9	20.814	120.759	0	0.421335	0.854446	0.676349	0	0.759735	4.90161
sp|P45376|ALDR_MOUSE	P45376	Akr1b1	Aldose reductase OS=Mus musculus OX=10090 GN=Akr1b1 PE=1 SV=3	989.92	0	17	sp|P45376|ALDR_MOUSE	1.38426e+07	1.48347e+07	1.43614e+07	1.33292e+07	1.33081e+07	6.78996e+06	7.05347e+06	6.79479e+06	6.72979e+06	1.17713e+07	1.04083e+07	7.99275e+06	8.87186e+06	6.01531e+06	5.70317e+06	6.00227e+06	6.77227e+06	6.3273e+06	1.49148e+07	1.32001e+07	1.41684e+07	1.31036e+07	1.30877e+07	1.44524e+07	7.4461e+06	7.11097e+06	7.13759e+06	7.41697e+06	7.24661e+06	1.38426e+07	6.79237e+06	9.64006e+06	6.01531e+06	1.36843e+07	7.24661e+06	0.0475977	0.0210531	0.171201	0.0657626	0.0574616	0.0213013	-1.02712
sp|Q02105|C1QC_MOUSE	Q02105	C1qc	Complement C1q subcomponent subunit C OS=Mus musculus OX=10090 GN=C1qc PE=1 SV=2	44.22	0.00821777	2	sp|Q02105|C1QC_MOUSE	1148.64	1250.09	874.221	1005.2	814.016	43800.1	21556.9	28011.7	57311.8	5104.21	40486.2	36294.4	19400.5	14862.2	19462.3	32094.3	25363.2	23008.1	994.568	1706.64	651.267	789.108	3339.81	1504.81	912.989	1137.18	837.893	584.438	1546.83	1005.2	35905.9	27847.4	23008.1	1249.69	912.989	0.1793	0.427027	0.642554	0.281463	0.661571	0.36065	5.12292
sp|P70266|F261_MOUSE	P70266	Pfkfb1	6-phosphofructo-2-kinase/fructose-2,6-bisphosphatase 1 OS=Mus musculus OX=10090 GN=Pfkfb1 PE=1 SV=2	77.33	0.00247525	3	sp|P70266|F261_MOUSE	38512.1	45176.6	37710.3	42804.5	48301.6	9772.43	12724.8	10070.3	11328.3	24489	20611.4	19244.5	23165	26770.1	19593.4	19015.5	25597.8	25646.8	43037.3	36050.4	44804	38347.8	34565.4	21149.4	64461.2	58766.1	56616.9	70411.5	64739.7	42804.5	10699.3	21888.2	25597.8	37199.1	64461.2	0.105066	0.122836	0.108851	0.158865	0.231801	0.0864918	-2.00274
sp|Q3UW53|NIBAN_MOUSE	Q3UW53	Fam129a	Protein Niban OS=Mus musculus OX=10090 GN=Fam129a PE=1 SV=2	114.44	0.00220103	3	sp|Q3UW53|NIBAN_MOUSE	5395.27	6451.91	5341.7	7359.46	6035.8	38802.1	28347.2	43216.5	36457.4	10692.5	18782.3	21034.9	16329.9	31840.9	44989.7	40403.8	26103.8	28744.2	6626.84	5396.63	8274.5	7744.15	9464.8	9163.9	6151.82	3876.01	8798.15	8281.63	6218.52	6035.8	37629.8	17556.1	31840.9	8009.33	6218.52	0.136399	0.169926	0.266189	0.232242	0.199245	0.294432	2.63956
sp|Q61207|SAP_MOUSE	Q61207	Psap	Prosaposin OS=Mus musculus OX=10090 GN=Psap PE=1 SV=2	477.47	0	14	sp|Q61207|SAP_MOUSE	302689	287166	315529	263497	298183	1.34219e+06	975563	1.27564e+06	1.04082e+06	482232	869699	939611	612103	1.1324e+06	1.2965e+06	1.28415e+06	1.20882e+06	1.20773e+06	280005	257611	261623	286883	273342	285142	601335	602153	661488	619928	741089	298183	1.15823e+06	740901	1.20882e+06	276673	619928	0.0666973	0.153418	0.296178	0.0543249	0.0446323	0.0912863	1.9502
sp|Q80UG5|SEPT9_MOUSE	Q80UG5	2009-09-01	Septin-9 OS=Mus musculus OX=10090 GN=Sept9 PE=1 SV=1	84.71	0.00192061	3	sp|Q80UG5|SEPT9_MOUSE	1887.77	2175.26	1518.06	1377.35	2442.35	19684.2	15109.1	21394	18606.9	2567.14	8692	11157.3	9779.37	17715.8	21569.2	26281.6	18330.1	16698.9	2516.86	1966.39	2055.99	976.203	2025.01	3107.19	4694.7	4050.92	4778.12	4416.04	6089.11	1887.77	19145.6	9235.68	18330.1	2040.5	4694.7	0.235938	0.141932	0.47102	0.193707	0.333846	0.160566	3.34168
sp|P13707|GPDA_MOUSE	P13707	Gpd1	Glycerol-3-phosphate dehydrogenase [NAD(+)], cytoplasmic OS=Mus musculus OX=10090 GN=Gpd1 PE=1 SV=3	1802.16	0	29	sp|P13707|GPDA_MOUSE	1.5887e+07	1.51967e+07	1.61718e+07	1.51637e+07	1.62099e+07	7.9969e+06	8.14946e+06	8.32945e+06	7.67647e+06	1.26674e+07	1.3429e+07	1.02075e+07	1.05264e+07	7.13628e+06	7.19451e+06	7.14727e+06	8.21352e+06	7.74551e+06	1.5474e+07	1.43179e+07	1.5788e+07	1.55236e+07	1.51752e+07	1.50422e+07	7.04814e+06	7.26156e+06	7.40149e+06	7.65057e+06	6.62635e+06	1.5887e+07	8.07318e+06	1.15969e+07	7.19451e+06	1.53246e+07	7.26156e+06	0.0326612	0.0344291	0.135324	0.0640038	0.0338429	0.0537873	-0.9767
sp|Q05186|RCN1_MOUSE	Q05186	Rcn1	Reticulocalbin-1 OS=Mus musculus OX=10090 GN=Rcn1 PE=1 SV=1	78.9	0.00248139	2	sp|Q05186|RCN1_MOUSE	2.36454e+06	2.47785e+06	2.46916e+06	2.33069e+06	2.47794e+06	1.10654e+06	1.23996e+06	1.1785e+06	1.22588e+06	2.07129e+06	2.10697e+06	1.40375e+06	1.71063e+06	843802	789090	807064	1.04552e+06	1.06296e+06	2.26474e+06	2.16442e+06	2.40392e+06	2.27071e+06	2.46322e+06	2.32197e+06	1.34154e+06	1.24605e+06	1.25838e+06	1.20726e+06	1.259e+06	2.46916e+06	1.20219e+06	1.89096e+06	843802	2.29634e+06	1.25838e+06	0.0292379	0.0506591	0.182103	0.146824	0.0461599	0.0388004	-1.03863
sp|Q9WUB3|PYGM_MOUSE	Q9WUB3	Pygm	Glycogen phosphorylase, muscle form OS=Mus musculus OX=10090 GN=Pygm PE=1 SV=3	8746.16	0	78	sp|Q9WUB3|PYGM_MOUSE	2.34073e+08	2.33792e+08	2.47028e+08	2.28852e+08	2.38388e+08	1.18528e+08	1.19746e+08	1.08176e+08	1.07479e+08	1.9662e+08	1.82552e+08	1.38958e+08	1.56843e+08	7.67949e+07	6.37527e+07	7.05942e+07	9.48747e+07	9.45778e+07	2.36441e+08	2.20183e+08	2.44101e+08	2.35704e+08	2.23528e+08	2.16886e+08	1.00031e+08	1.022e+08	1.01739e+08	1.05552e+08	9.27658e+07	2.34073e+08	1.13352e+08	1.69697e+08	7.67949e+07	2.29616e+08	1.01739e+08	0.0288496	0.0577564	0.152882	0.176118	0.0469925	0.0472106	-1.04766
sp|P41317|MBL2_MOUSE	P41317	Mbl2	Mannose-binding protein C OS=Mus musculus OX=10090 GN=Mbl2 PE=1 SV=2	168.21	0.000896861	3	sp|P41317|MBL2_MOUSE	4547.75	4026.77	4356.39	2697.76	3413.77	37306.3	29402.5	32157.7	26446.5	15242.7	28681.6	14967.2	11308.3	19657.4	19852.4	10857.1	24520.4	13910.1	2605.88	4362.86	3840.24	2497.34	2099.66	5226.21	3838.27	3638.9	3096.01	1652.67	4637.87	4026.77	30780.1	15104.9	19657.4	3223.06	3638.9	0.198405	0.147392	0.435029	0.303428	0.358138	0.32894	2.93286
sp|P18826|KPB1_MOUSE	P18826	Phka1	Phosphorylase b kinase regulatory subunit alpha, skeletal muscle isoform OS=Mus musculus OX=10090 GN=Phka1 PE=1 SV=3	1476.11	0	30	sp|P18826|KPB1_MOUSE	2.43103e+06	2.26812e+06	2.78771e+06	2.3496e+06	2.41598e+06	1.03458e+06	1.01061e+06	950732	944439	1.7889e+06	1.72077e+06	1.37346e+06	1.61603e+06	639280	570605	616512	785766	795359	2.41455e+06	2.1054e+06	2.49459e+06	2.49435e+06	2.31617e+06	2.54388e+06	1.06914e+06	1.01072e+06	1.06493e+06	1.03343e+06	924466	2.41598e+06	980671	1.6684e+06	639280	2.45445e+06	1.03343e+06	0.0812906	0.0451452	0.112023	0.150606	0.0679547	0.0576069	-1.30144
sp|P47757|CAPZB_MOUSE	P47757	Capzb	F-actin-capping protein subunit beta OS=Mus musculus OX=10090 GN=Capzb PE=1 SV=3	849.66	0	13	sp|P47757|CAPZB_MOUSE	3.58428e+06	3.42571e+06	3.66827e+06	3.26212e+06	3.44795e+06	1.72177e+06	1.78163e+06	1.78799e+06	1.76676e+06	2.88403e+06	2.91772e+06	2.20463e+06	2.39588e+06	1.48274e+06	1.39114e+06	1.42046e+06	1.64008e+06	1.52561e+06	3.65037e+06	3.2368e+06	3.23429e+06	3.39389e+06	3.37341e+06	3.60435e+06	1.53472e+06	1.52792e+06	1.63897e+06	1.51634e+06	1.39213e+06	3.44795e+06	1.7742e+06	2.63996e+06	1.48274e+06	3.38365e+06	1.52792e+06	0.0449482	0.0169272	0.136784	0.0656989	0.0520192	0.0576317	-0.958586
sp|P13542|MYH8_MOUSE	P13542	Myh8	Myosin-8 OS=Mus musculus OX=10090 GN=Myh8 PE=2 SV=2	3555.52	0	37	sp|P13542|MYH8_MOUSE	2.0308e+08	2.03577e+08	2.02143e+08	1.89988e+08	1.98174e+08	1.01438e+08	1.06705e+08	9.66605e+07	1.03265e+08	1.63534e+08	1.42547e+08	1.16683e+08	1.38856e+08	9.10945e+07	9.20713e+07	8.66044e+07	1.01793e+08	9.85656e+07	2.00618e+08	1.79859e+08	2.00357e+08	1.89171e+08	1.95499e+08	1.91794e+08	1.08544e+08	9.87128e+07	1.04199e+08	1.17632e+08	9.40514e+07	2.02143e+08	1.02351e+08	1.40701e+08	9.20713e+07	1.93647e+08	1.04199e+08	0.0284373	0.0410298	0.13667	0.0647857	0.040632	0.0870073	-0.981903
sp|P68134|ACTS_MOUSE	P68134	Acta1	Actin, alpha skeletal muscle OS=Mus musculus OX=10090 GN=Acta1 PE=1 SV=1	21475.7	0	39	sp|P68134|ACTS_MOUSE	2.22757e+09	2.14807e+09	2.28674e+09	2.13185e+09	2.21806e+09	1.03587e+09	1.15918e+09	1.06681e+09	1.11855e+09	1.84485e+09	1.7356e+09	1.33799e+09	1.44401e+09	8.39371e+08	7.22168e+08	7.16735e+08	9.48844e+08	8.75474e+08	2.23155e+09	2.03938e+09	2.17976e+09	2.18232e+09	2.20402e+09	2.28971e+09	1.08974e+09	1.07357e+09	1.02805e+09	1.08748e+09	9.82662e+08	2.21806e+09	1.09268e+09	1.58981e+09	8.39371e+08	2.19317e+09	1.07357e+09	0.0286448	0.049917	0.150084	0.12231	0.0380705	0.0438828	-1.02183
sp|P18760|COF1_MOUSE	P18760	Cfl1	Cofilin-1 OS=Mus musculus OX=10090 GN=Cfl1 PE=1 SV=3	743.18	0	13	sp|P18760|COF1_MOUSE	507479	379442	493367	404580	496290	1.91276e+06	1.65577e+06	2.12299e+06	1.98656e+06	977868	1.59905e+06	1.90776e+06	1.20348e+06	1.53786e+06	2.07706e+06	2.12492e+06	1.56634e+06	1.61729e+06	393929	362285	500070	462397	515574	503769	483995	541099	527802	537914	604855	493367	1.94966e+06	1.40126e+06	1.61729e+06	481233	537914	0.130478	0.102221	0.290601	0.162845	0.14014	0.0802809	1.98223
sp|Q9WV02|RBMX_MOUSE	Q9WV02	Rbmx	RNA-binding motif protein, X chromosome OS=Mus musculus OX=10090 GN=Rbmx PE=1 SV=1	103.97	0.00209205	3	sp|Q9WV02|RBMX_MOUSE	18626.3	21626.5	15861.5	18570.4	22174.2	78840.8	72626.3	78513.1	67158.5	35893.2	54290.1	70292.2	51842.4	66723.1	55770.8	57051.8	51067.6	55269.4	17581.6	16664.4	19993.9	21177.7	29189.8	18913.7	24477.3	26080.2	28501.1	28549.2	34152.7	18626.3	75569.7	53066.2	55770.8	19453.8	28501.1	0.132762	0.0746168	0.265241	0.101261	0.219317	0.129453	2.01937
sp|Q8CIE6|COPA_MOUSE	Q8CIE6	Copa	Coatomer subunit alpha OS=Mus musculus OX=10090 GN=Copa PE=1 SV=2	221.84	0	11	sp|Q8CIE6|COPA_MOUSE	9989.62	13859.3	11312.8	12877.3	15157.2	70238	54982	64986.2	66335.5	21537.9	39850.3	50290.1	33723.1	46892.4	62689.6	64338.1	43337.9	50597.1	11653	12093.1	11251.2	14284.7	12833.2	11853.1	15836.1	17270.9	14005.2	12425.8	12512.4	12877.3	65660.9	36786.7	50597.1	11973.1	14005.2	0.161493	0.101285	0.330456	0.17641	0.0887095	0.146884	2.35013
sp|Q9WUM4|COR1C_MOUSE	Q9WUM4	Coro1c	Coronin-1C OS=Mus musculus OX=10090 GN=Coro1c PE=1 SV=2	400.04	0	9	sp|Q9WUM4|COR1C_MOUSE	22900.4	21642	23556.5	26769.8	22870.1	88993.7	77787.7	111941	89908.4	31967.3	71004.5	74008.8	52064.8	86493.8	110636	121989	85659.3	85744.8	22646.3	22895.4	21631.5	20412.2	27021.1	23396.5	32368.6	36976.8	29192.5	34678.7	33809.9	22900.4	89451.1	61534.6	86493.8	22770.8	33809.9	0.0819405	0.1551	0.339856	0.174329	0.0972814	0.0864542	1.96571
sp|A2ASS6|TITIN_MOUSE	A2ASS6	Ttn	Titin OS=Mus musculus OX=10090 GN=Ttn PE=1 SV=1	165869	0	2104	sp|A2ASS6|TITIN_MOUSE	2.0938e+09	2.03699e+09	2.20452e+09	1.9574e+09	2.05193e+09	9.9221e+08	1.05026e+09	9.60684e+08	1.038e+09	1.66432e+09	1.62487e+09	1.24763e+09	1.39613e+09	8.00241e+08	7.22844e+08	7.47386e+08	9.37212e+08	8.90743e+08	2.10146e+09	1.92262e+09	2.0102e+09	2.06776e+09	1.94214e+09	2.04389e+09	1.04618e+09	1.00575e+09	1.04333e+09	1.03164e+09	9.57373e+08	2.05193e+09	1.0151e+09	1.5105e+09	8.00241e+08	2.02704e+09	1.03164e+09	0.0437355	0.041022	0.132544	0.11222	0.0350689	0.0362699	-1.01573
sp|Q01339|APOH_MOUSE	Q01339	Apoh	Beta-2-glycoprotein 1 OS=Mus musculus OX=10090 GN=Apoh PE=1 SV=1	461.08	0	10	sp|Q01339|APOH_MOUSE	161047	171660	216692	176570	171710	791692	636780	825129	662327	560552	678362	703595	565319	649674	754616	766910	538233	515619	277694	495298	355809	650448	340512	187396	201659	232310	183411	206911	215741	171710	727009	621841	649674	348161	206911	0.11993	0.128002	0.119091	0.181859	0.428934	0.0865666	2.07626
sp|P62702|RS4X_MOUSE	P62702	Rps4x	40S ribosomal protein S4, X isoform OS=Mus musculus OX=10090 GN=Rps4x PE=1 SV=2	612.21	0	14	sp|P62702|RS4X_MOUSE	379309	359627	379426	345158	341435	738757	738192	805063	787357	446277	620397	709015	511606	520449	565778	624759	566376	581275	312235	301684	364146	362641	357423	338561	352838	360396	311283	336776	323661	359627	763057	566002	566376	347992	336776	0.0501385	0.044451	0.203364	0.0654274	0.0794696	0.060042	1.08456
sp|Q61147|CERU_MOUSE	Q61147	Cp	Ceruloplasmin OS=Mus musculus OX=10090 GN=Cp PE=1 SV=2	905.03	0	21	sp|Q61147|CERU_MOUSE	125798	132738	134542	152882	119847	431961	416272	507140	395175	304103	346341	357435	332137	451696	647287	591829	372520	397530	174491	296489	261515	444841	246571	116840	150410	110193	129051	163854	129895	132738	424117	339239	451696	254043	129895	0.0936815	0.111336	0.0688245	0.246562	0.438597	0.152275	1.67563
sp|Q9JHR7|IDE_MOUSE	Q9JHR7	Ide	Insulin-degrading enzyme OS=Mus musculus OX=10090 GN=Ide PE=1 SV=1	562.51	0	15	sp|Q9JHR7|IDE_MOUSE	73343.4	73616.9	60283.8	65656.5	58299.8	204053	240916	260169	256471	198208	222596	266540	192540	191625	180519	212626	220594	181606	60480.3	58805.3	63438.9	64005.7	73757.2	63175.3	145352	124623	117542	118865	75999.7	65656.5	248694	210402	191625	63307.1	118865	0.107743	0.106607	0.153078	0.0926393	0.0814276	0.216574	1.92066
sp|P29341|PABP1_MOUSE	P29341	Pabpc1	Polyadenylate-binding protein 1 OS=Mus musculus OX=10090 GN=Pabpc1 PE=1 SV=2	464.6	0	12	sp|P29341|PABP1_MOUSE	142234	138421	158965	131821	145578	334993	347676	336956	383405	208802	265400	329485	223854	229725	271647	254581	239437	222507	146842	139851	161121	157762	132156	139208	147999	173242	142368	150065	170689	142234	342316	244627	239437	143347	150065	0.0703597	0.0640534	0.21019	0.0811281	0.0775997	0.0898291	1.26688
sp|Q9WUL7|ARL3_MOUSE	Q9WUL7	Arl3	ADP-ribosylation factor-like protein 3 OS=Mus musculus OX=10090 GN=Arl3 PE=1 SV=1	45.13	0.00723514	1	sp|Q9WUL7|ARL3_MOUSE	4361.11	3813.71	4777.4	4616.6	4490.95	13928.5	11819.8	14819.4	13032.4	8354.14	10520.2	12180.7	8277.16	10656.1	10493.9	9423.36	9435.81	9947.4	4452.76	4550.39	4800.02	4460.83	5182.11	4366.53	5739.48	6785.19	6374.71	5580.59	8796.77	4490.95	13480.4	9437.14	9947.4	4505.61	6374.71	0.0834452	0.0956306	0.191087	0.057662	0.0660954	0.194103	1.58498
sp|P13541|MYH3_MOUSE	P13541	Myh3	Myosin-3 OS=Mus musculus OX=10090 GN=Myh3 PE=2 SV=2	1895.86	0	39	sp|P13541|MYH3_MOUSE	6.85209e+07	6.96649e+07	6.75603e+07	6.38874e+07	7.05529e+07	3.32384e+07	3.54822e+07	3.22016e+07	3.15154e+07	5.39382e+07	5.87446e+07	4.03458e+07	4.61312e+07	2.96062e+07	2.96562e+07	2.63682e+07	3.43023e+07	3.11756e+07	6.89653e+07	6.33329e+07	7.67663e+07	6.79922e+07	6.43976e+07	6.18739e+07	4.13149e+07	3.65882e+07	3.37156e+07	3.82528e+07	3.59508e+07	6.85209e+07	3.272e+07	5.00347e+07	2.96562e+07	6.61949e+07	3.65882e+07	0.0379454	0.0523478	0.163977	0.0951979	0.0805053	0.0762371	-1.06655
sp|Q91X72|HEMO_MOUSE	Q91X72	Hpx	Hemopexin OS=Mus musculus OX=10090 GN=Hpx PE=1 SV=2	1419.41	0	24	sp|Q91X72|HEMO_MOUSE	1.98908e+06	1.85251e+06	1.97678e+06	2.08299e+06	1.81754e+06	6.36745e+06	5.28975e+06	7.03335e+06	5.58643e+06	4.11533e+06	5.65994e+06	5.00194e+06	4.3787e+06	5.69296e+06	6.9458e+06	7.37437e+06	5.32421e+06	5.37889e+06	2.91163e+06	3.57305e+06	3.49232e+06	6.19625e+06	3.0572e+06	2.12263e+06	2.10691e+06	1.94524e+06	1.87816e+06	2.16263e+06	1.63973e+06	1.97678e+06	5.97694e+06	4.69032e+06	5.69296e+06	3.27476e+06	1.94524e+06	0.0556408	0.129706	0.143967	0.154804	0.391248	0.106288	1.59317
sp|P16546|SPTN1_MOUSE	P16546	Sptan1	Spectrin alpha chain, non-erythrocytic 1 OS=Mus musculus OX=10090 GN=Sptan1 PE=1 SV=4	3001.21	0	73	sp|P16546|SPTN1_MOUSE	531758	503967	500744	481854	499108	1.5362e+06	1.29187e+06	1.7159e+06	1.36127e+06	674456	807030	872818	820679	1.60859e+06	2.05235e+06	1.83725e+06	1.35833e+06	1.36577e+06	400307	500642	440933	481004	580242	467863	679411	638670	596494	630057	608421	500744	1.44874e+06	813855	1.60859e+06	474434	630057	0.0357252	0.128665	0.106366	0.183535	0.127076	0.0507882	1.53002
sp|O88569|ROA2_MOUSE	O88569	Hnrnpa2b1	Heterogeneous nuclear ribonucleoproteins A2/B1 OS=Mus musculus OX=10090 GN=Hnrnpa2b1 PE=1 SV=2	1534.34	0	23	sp|O88569|ROA2_MOUSE	933044	926213	975372	978639	981658	2.31715e+06	1.95761e+06	2.31562e+06	2.10114e+06	1.42067e+06	1.67689e+06	1.82998e+06	1.45668e+06	1.90476e+06	2.22051e+06	2.2243e+06	1.7808e+06	1.83925e+06	1.12183e+06	889037	947895	950760	1.01315e+06	898645	1.0958e+06	1.11102e+06	1.06236e+06	1.11942e+06	1.31835e+06	975372	2.20838e+06	1.56679e+06	1.90476e+06	949328	1.11102e+06	0.0281539	0.080889	0.120758	0.106894	0.0891653	0.088746	1.17726
sp|Q501P1|FBLN7_MOUSE	Q501P1	Fbln7	Fibulin-7 OS=Mus musculus OX=10090 GN=Fbln7 PE=1 SV=1	100.39	0.00206754	4	sp|Q501P1|FBLN7_MOUSE	386.425	83.2559	83.2559	83.2559	83.2559	32391.2	26295.6	44819.3	42327.9	727.062	6115.56	3876.1	1709.39	4516.38	7692.27	11128.5	4361.1	5424.1	91.8358	83.2559	83.2559	83.2559	292.454	83.2559	175.469	262.306	151.166	83.2559	83.2559	83.2559	37359.5	2792.75	5424.1	83.2559	151.166	0.942258	0.237104	0.772004	0.429855	0.709093	0.492697	8.79684
sp|P06745|G6PI_MOUSE	P06745	Gpi	Glucose-6-phosphate isomerase OS=Mus musculus OX=10090 GN=Gpi PE=1 SV=4	2791.58	0	32	sp|P06745|G6PI_MOUSE	4.01435e+07	4.16276e+07	4.2988e+07	4.02273e+07	4.01724e+07	2.20228e+07	2.2963e+07	2.17562e+07	2.18175e+07	3.07879e+07	3.21507e+07	2.66305e+07	2.81062e+07	1.77285e+07	1.5648e+07	1.83224e+07	2.15826e+07	2.03244e+07	4.25381e+07	3.82635e+07	4.0378e+07	4.0155e+07	3.87105e+07	4.08403e+07	1.66066e+07	1.7227e+07	1.78988e+07	1.79153e+07	1.62307e+07	4.02273e+07	2.19201e+07	2.94471e+07	1.83224e+07	4.02665e+07	1.7227e+07	0.0307225	0.0253161	0.0851727	0.123396	0.0383653	0.044048	-0.875937
sp|Q3UPL0|SC31A_MOUSE	Q3UPL0	Sec31a	Protein transport protein Sec31A OS=Mus musculus OX=10090 GN=Sec31a PE=1 SV=2	244.9	0	6	sp|Q3UPL0|SC31A_MOUSE	7262.41	8591.03	7967.06	8904.38	9335.5	31357.8	27124.2	37605.4	34522.5	13283	27514	25984.3	14784.4	37922.5	54929.2	38596.6	33904.8	33020.8	9189.07	8665.52	11004	13811.7	11040.8	14175.5	10950.9	12699.4	10064.5	13209.8	11332.1	8591.03	32940.1	20384.3	37922.5	11022.4	11332.1	0.0967015	0.137266	0.362565	0.223494	0.202035	0.110563	1.93728
sp|Q9JM99|PRG4_MOUSE	Q9JM99	Prg4	Proteoglycan 4 OS=Mus musculus OX=10090 GN=Prg4 PE=1 SV=2	277.58	0	8	sp|Q9JM99|PRG4_MOUSE	17048.9	22413.9	22911.8	15237.8	18028.3	152322	132741	227353	185119	25384.6	49366.6	58938.1	39929.3	75061.6	110838	104860	82908.2	90380.7	28620.6	18541	13833.8	17884.8	25334.8	36651.2	24243.3	24557.3	17414.2	21551.6	21573.2	18028.3	168721	44648	90380.7	21937.9	21573.2	0.176862	0.237406	0.329502	0.160645	0.357429	0.131143	3.21945
sp|P26350|PTMA_MOUSE	P26350	Ptma	Prothymosin alpha OS=Mus musculus OX=10090 GN=Ptma PE=1 SV=2	628.99	0	6	sp|P26350|PTMA_MOUSE	40974.6	50754.5	43674.3	53474.3	41156.2	312905	244968	391423	251797	100532	178028	206616	124127	341192	408173	379859	258711	283849	34816.1	45406.4	49151.6	42855.6	75218.5	52618.1	76832.2	90088.8	54307.4	68717.1	87255.6	43674.3	282351	151078	341192	47279	76832.2	0.125145	0.226497	0.319052	0.188204	0.275074	0.192994	2.68414
sp|P17225|PTBP1_MOUSE	P17225	Ptbp1	Polypyrimidine tract-binding protein 1 OS=Mus musculus OX=10090 GN=Ptbp1 PE=1 SV=2	496.86	0	10	sp|P17225|PTBP1_MOUSE	32706.4	29258.2	21392.8	26376.8	30090.3	164743	132848	196514	168492	51517	96229.1	131969	70850.2	142411	177459	155760	133694	113662	23724.4	25039.1	36456.3	27085.5	27869.2	26127.8	31742.5	29278.5	28299.4	30448.9	29827	29258.2	166617	83539.6	142411	26606.7	29827	0.154207	0.157323	0.396664	0.165298	0.163301	0.0430879	2.50954
sp|Q8BMD8|SCMC1_MOUSE	Q8BMD8	Slc25a24	Calcium-binding mitochondrial carrier protein SCaMC-1 OS=Mus musculus OX=10090 GN=Slc25a24 PE=1 SV=1	81.64	0.00252525	3	sp|Q8BMD8|SCMC1_MOUSE	776.674	474.661	395.492	317.745	692.392	19417	11902.3	17582.2	13073.3	1887.14	3773.04	8812.43	2918.4	9128.26	8196.14	12617.6	7019.57	8923.94	436.373	497.588	282.596	688.544	462.456	859.143	1625.96	772.936	5896.67	232.673	706.89	474.661	15327.7	3345.72	8923.94	480.022	772.936	0.368545	0.231248	0.707192	0.228057	0.379895	1.25545	4.99733
sp|Q61656|DDX5_MOUSE	Q61656	Ddx5	Probable ATP-dependent RNA helicase DDX5 OS=Mus musculus OX=10090 GN=Ddx5 PE=1 SV=2	494.16	0	11	sp|Q61656|DDX5_MOUSE	116913	116683	103873	103786	109653	289105	262323	333310	307446	166589	226497	230818	208910	234489	284090	270462	204988	227157	102319	88426.2	104326	105556	107832	105815	102403	110292	97794.7	97584.9	101638	109653	298276	217703	234489	104941	101638	0.0589168	0.100433	0.140807	0.132725	0.0690841	0.0505486	1.44302
sp|Q61233|PLSL_MOUSE	Q61233	Lcp1	Plastin-2 OS=Mus musculus OX=10090 GN=Lcp1 PE=1 SV=4	1271.39	0	25	sp|Q61233|PLSL_MOUSE	231225	198297	241662	215774	198308	1.59205e+06	1.03452e+06	1.8629e+06	1.53072e+06	390995	1.15779e+06	1.12274e+06	677184	1.09295e+06	1.33674e+06	1.46365e+06	937417	1.0226e+06	239883	174459	250376	227749	253266	234016	217607	188800	204400	229779	230750	215774	1.56139e+06	899963	1.09295e+06	236950	217607	0.0895515	0.229426	0.441054	0.188986	0.125435	0.0831397	2.85496
sp|Q91VW3|SH3L3_MOUSE	Q91VW3	Sh3bgrl3	SH3 domain-binding glutamic acid-rich-like protein 3 OS=Mus musculus OX=10090 GN=Sh3bgrl3 PE=1 SV=1	139.1	0.0008	3	sp|Q91VW3|SH3L3_MOUSE	23930.4	32772.6	29240.3	35622.3	40516	319103	207467	302708	254228	81904.5	185158	200029	129728	196827	237100	271743	193959	198250	33631.5	41647.4	44100.5	26646.1	45137.7	39573.5	45735.6	49185.2	37194.6	43349.6	56724.3	32772.6	278468	157443	198250	40610.5	45735.6	0.193947	0.186264	0.362671	0.155396	0.184127	0.155594	3.08146
sp|O70318|E41L2_MOUSE	O70318	Epb41l2	Band 4.1-like protein 2 OS=Mus musculus OX=10090 GN=Epb41l2 PE=1 SV=2	418.52	0	8	sp|O70318|E41L2_MOUSE	15688	14499.7	13192.6	16217.3	15147.3	54734.2	41446.8	54188.8	50059.2	21480.6	24797.2	24543.4	21422.5	62199.9	90207.9	80819	46298.6	44025.3	14433.6	12616.6	12704	12646.7	18900.5	16605.5	14046.5	15119.4	17270.4	15510.9	14406.8	15147.3	52124	23012	62199.9	13568.8	15119.4	0.0783027	0.122523	0.0807169	0.316965	0.17765	0.0823419	1.78176
sp|P24668|MPRD_MOUSE	P24668	M6pr	Cation-dependent mannose-6-phosphate receptor OS=Mus musculus OX=10090 GN=M6pr PE=1 SV=1	42.86	0.00969883	1	sp|P24668|MPRD_MOUSE	20.814	20.814	20.814	20.814	20.814	5096.32	5715.46	1821.24	1359.53	376.661	1120.36	1567.57	583.756	2668.57	2400.21	3967.73	767.547	738.154	20.814	739.536	20.814	20.814	1588.22	20.814	20.814	20.814	20.814	279.244	20.814	20.814	3458.78	852.057	2400.21	20.814	20.814	0	0.636148	0.589579	0.650803	1.61365	1.59412	7.19349
sp|Q9R0Y5|KAD1_MOUSE	Q9R0Y5	Ak1	Adenylate kinase isoenzyme 1 OS=Mus musculus OX=10090 GN=Ak1 PE=1 SV=1	2498.03	0	15	sp|Q9R0Y5|KAD1_MOUSE	6.64926e+07	6.67726e+07	7.29599e+07	6.64149e+07	6.23955e+07	2.31872e+07	2.80562e+07	2.22532e+07	2.59086e+07	4.96606e+07	4.42293e+07	3.33967e+07	3.65089e+07	2.10443e+07	1.96736e+07	1.88786e+07	2.78664e+07	2.42594e+07	7.0126e+07	6.15866e+07	6.38945e+07	7.02111e+07	6.58154e+07	7.3024e+07	3.4687e+07	3.74436e+07	3.38588e+07	4.19603e+07	4.07833e+07	6.64926e+07	2.45479e+07	4.03691e+07	2.10443e+07	6.79707e+07	3.74436e+07	0.0565205	0.106231	0.180231	0.165944	0.0648168	0.0951006	-1.43982
sp|O35295|PURB_MOUSE	O35295	Purb	Transcriptional activator protein Pur-beta OS=Mus musculus OX=10090 GN=Purb PE=1 SV=3	108.81	0.00215208	3	sp|O35295|PURB_MOUSE	14436.9	16180.7	20163.9	15238.1	16561.1	52715.1	51637.2	58991.3	53810	26102	40461.7	51202.4	38655.2	42694.4	55465.7	62435.4	55591.4	54604.5	12898.1	16498.8	14855.2	12546.5	20959.5	9548.89	19076.7	22778	19910.9	20477.4	21990	16180.7	53262.5	39558.5	55465.7	13876.6	20477.4	0.133263	0.0600187	0.263059	0.131828	0.26921	0.0726784	1.71877
sp|Q9DBS1|TMM43_MOUSE	Q9DBS1	Tmem43	Transmembrane protein 43 OS=Mus musculus OX=10090 GN=Tmem43 PE=1 SV=1	107.21	0.00213068	2	sp|Q9DBS1|TMM43_MOUSE	22339	18194.3	19425.2	18200.9	21596.7	60378.2	55607.3	52059.9	53112.9	30075	25450.2	56577.2	50211.7	39255	43298.8	41099.6	37277.7	38702.4	16901.6	35962.4	16323.4	21584.3	23417.3	29794.9	18153.1	20056.8	17451.3	12147.2	15829.6	19425.2	54360.1	40143.4	39255	22500.8	17451.3	0.0965298	0.0669972	0.373182	0.0583551	0.318546	0.177909	1.48424
sp|P39061|COIA1_MOUSE	P39061	Col18a1	Collagen alpha-1(XVIII) chain OS=Mus musculus OX=10090 GN=Col18a1 PE=1 SV=4	325.62	0	7	sp|P39061|COIA1_MOUSE	32442.7	39079.8	27903.8	28144.7	23602.7	326981	242195	227852	199847	284846	266156	42482.2	247758	167193	91591.6	72794.8	66086.6	56855.1	45386.7	49499.1	18926.4	29113.3	37832.5	36281.4	77675	50214.8	25681.4	62123.3	35934	28144.7	235024	256957	72794.8	37056.9	50214.8	0.193491	0.219659	0.536851	0.489607	0.305978	0.40984	3.0612
sp|Q3U0V1|FUBP2_MOUSE	Q3U0V1	Khsrp	Far upstream element-binding protein 2 OS=Mus musculus OX=10090 GN=Khsrp PE=1 SV=2	167.29	0.000891266	5	sp|Q3U0V1|FUBP2_MOUSE	7569.38	8505.09	9210.7	9406.88	8905.95	35913.2	30523.5	45967.7	35091.9	12119.9	28636.5	26947.6	19640.6	31068.9	46365.4	46054.5	31982	30601.9	4988.12	5699.49	6635.53	5692.51	9848.82	4829.08	8844.76	11664.6	7756.68	8905.58	11860.7	8905.95	35502.5	23294.1	31982	5696	8905.58	0.083438	0.176536	0.346352	0.22108	0.296252	0.188104	1.99498
sp|Q8C1B7|SEP11_MOUSE	Q8C1B7	2011-09-01	Septin-11 OS=Mus musculus OX=10090 GN=Sept11 PE=1 SV=4	230.89	0	6	sp|Q8C1B7|SEP11_MOUSE	25525.6	25783.8	25256.4	28048.5	28268.7	101288	84034.7	125128	118579	37197.8	60803.4	74854.1	52827.9	90162.2	112370	116288	86727.7	83390.1	19766.7	25419.7	26664.6	20495.5	29395.8	26052.4	30281.9	28090.1	22708	27642.8	30164.8	25783.8	109933	56815.6	90162.2	25736.1	28090.1	0.0548689	0.172122	0.278634	0.156988	0.152164	0.110649	2.08762
sp|P97425|ECP2_MOUSE	P97425	Ear2	Eosinophil cationic protein 2 OS=Mus musculus OX=10090 GN=Ear2 PE=2 SV=1	59.38	0.00338409	2	sp|P97425|ECP2_MOUSE	2203.97	2159.75	3372.73	3605.04	3063.24	82256.4	37417.7	50933.6	50037	16832.8	27126.4	51241.5	49922.4	31052.1	41628.9	43144.8	45245	40609.6	2594.43	2249.44	1420.05	3570.63	3041.59	3375.63	4738.11	5901.48	1679.65	7588.9	6883.13	3063.24	50485.3	38524.4	41628.9	2818.01	5901.48	0.231408	0.346049	0.469902	0.135747	0.294573	0.432808	4.04268
sp|P08113|ENPL_MOUSE	P08113	Hsp90b1	Endoplasmin OS=Mus musculus OX=10090 GN=Hsp90b1 PE=1 SV=2	808.58	0	21	sp|P08113|ENPL_MOUSE	316149	307009	314008	314118	367865	1.08844e+06	889556	1.19925e+06	1.18116e+06	527255	829206	788648	677532	869070	1.12881e+06	1.10825e+06	740514	848883	303859	269835	368386	360743	367208	281250	289499	258370	234988	237956	284037	314118	1.1348e+06	733090	869070	332301	258370	0.0767644	0.13025	0.191477	0.182178	0.139868	0.0968917	1.85185
sp|Q8CI51|PDLI5_MOUSE	Q8CI51	Pdlim5	PDZ and LIM domain protein 5 OS=Mus musculus OX=10090 GN=Pdlim5 PE=1 SV=4	946.02	0	11	sp|Q8CI51|PDLI5_MOUSE	1.27475e+07	1.30488e+07	1.38214e+07	1.27775e+07	1.33012e+07	5.89329e+06	6.38832e+06	5.58946e+06	6.5594e+06	1.02721e+07	8.95298e+06	8.22395e+06	9.38333e+06	5.15147e+06	4.73007e+06	4.87496e+06	6.31036e+06	5.68467e+06	1.39315e+07	1.24998e+07	1.26263e+07	1.32454e+07	1.22746e+07	1.362e+07	8.49946e+06	8.35921e+06	8.86548e+06	8.95775e+06	8.7468e+06	1.30488e+07	6.14081e+06	9.16816e+06	5.15147e+06	1.29359e+07	8.7468e+06	0.0336949	0.0730593	0.0929256	0.121261	0.0511499	0.0288603	-1.08859
sp|P47754|CAZA2_MOUSE	P47754	Capza2	F-actin-capping protein subunit alpha-2 OS=Mus musculus OX=10090 GN=Capza2 PE=1 SV=3	1135.31	0	19	sp|P47754|CAZA2_MOUSE	7.21796e+06	7.30073e+06	7.7978e+06	7.08585e+06	7.4046e+06	3.70019e+06	3.94217e+06	3.5145e+06	3.78744e+06	6.34004e+06	6.08418e+06	4.6124e+06	4.93587e+06	2.78005e+06	2.55808e+06	2.66235e+06	3.30281e+06	3.07046e+06	7.46333e+06	6.97554e+06	7.27401e+06	7.50572e+06	7.40852e+06	7.19224e+06	3.66439e+06	3.55056e+06	3.55533e+06	3.5964e+06	3.44752e+06	7.30073e+06	3.74381e+06	5.51002e+06	2.78005e+06	7.34127e+06	3.55533e+06	0.0367337	0.0477556	0.154214	0.106637	0.0272667	0.0221645	-0.96363
sp|P70695|F16P2_MOUSE	P70695	Fbp2	Fructose-1,6-bisphosphatase isozyme 2 OS=Mus musculus OX=10090 GN=Fbp2 PE=1 SV=2	302.51	0	7	sp|P70695|F16P2_MOUSE	771883	683359	669288	836910	621084	144557	150811	120694	183813	305304	661572	198920	299492	126864	82698.7	100860	174141	169315	684945	715138	747579	687832	616315	558692	214802	257070	198778	250051	209876	683359	147684	302398	126864	686389	214802	0.120863	0.17356	0.553616	0.310315	0.103335	0.114263	-2.21045
sp|Q61398|PCOC1_MOUSE	Q61398	Pcolce	Procollagen C-endopeptidase enhancer 1 OS=Mus musculus OX=10090 GN=Pcolce PE=1 SV=2	124.07	0.000759878	5	sp|Q61398|PCOC1_MOUSE	3029.51	5334.58	5307.7	4448.21	3984.72	57864.6	36581.9	62210.3	48793.5	8697.35	20506.7	17313.6	11634.4	28998.4	56916.7	50737.6	33172.5	32072.8	4884.27	3157.96	4068.98	8285.98	5694.11	3657.49	2611.51	4188.67	4028.99	4102.43	4063.81	4448.21	53329	14474	33172.5	4476.63	4063.81	0.218961	0.220563	0.368014	0.311104	0.375646	0.175446	3.57839
sp|Q9QYC0|ADDA_MOUSE	Q9QYC0	Add1	Alpha-adducin OS=Mus musculus OX=10090 GN=Add1 PE=1 SV=2	211.48	0	7	sp|Q9QYC0|ADDA_MOUSE	16910.8	15013.7	19159	16094.9	18062.3	86248.3	66868.7	92760.1	64439.1	24284.6	36253.9	32933	26648.9	76496.4	114289	100115	97761.6	66068.8	16943.9	16274.3	23856.2	24658.5	22332.4	35682	27544.1	19702.2	11277.5	20803	14067.8	16910.8	76558.5	29791	97761.6	23094.3	19702.2	0.0952664	0.181225	0.18401	0.213146	0.301255	0.338799	2.16697
sp|Q9D0F9|PGM1_MOUSE	Q9D0F9	Pgm1	Phosphoglucomutase-1 OS=Mus musculus OX=10090 GN=Pgm1 PE=1 SV=4	3317.12	0	39	sp|Q9D0F9|PGM1_MOUSE	4.99246e+07	5.01346e+07	5.76037e+07	4.86467e+07	5.21524e+07	2.283e+07	2.40499e+07	2.08245e+07	2.18985e+07	3.95271e+07	4.23456e+07	3.05867e+07	3.51239e+07	1.65521e+07	1.41279e+07	1.64744e+07	2.1497e+07	1.93441e+07	5.44785e+07	4.85461e+07	4.84451e+07	5.26511e+07	4.93025e+07	5.22195e+07	2.28766e+07	2.20945e+07	2.28758e+07	2.12001e+07	1.77219e+07	5.01346e+07	2.23642e+07	3.73255e+07	1.65521e+07	5.0761e+07	2.20945e+07	0.0683844	0.0612127	0.139583	0.162336	0.049447	0.100435	-1.16492
sp|Q8CI12|SMTL2_MOUSE	Q8CI12	Smtnl2	Smoothelin-like protein 2 OS=Mus musculus OX=10090 GN=Smtnl2 PE=1 SV=1	358.36	0	11	sp|Q8CI12|SMTL2_MOUSE	516222	558109	585848	531288	523980	274112	255893	242009	262142	335448	397370	312033	356223	156736	121739	162864	179960	170175	542221	464072	487992	471613	468586	443648	107466	110222	112732	119079	95957.3	531288	259018	345836	162864	470099	110222	0.0527292	0.0516873	0.103406	0.140203	0.0704523	0.0779745	-1.03655
sp|Q9QXG4|ACSA_MOUSE	Q9QXG4	Acss2	Acetyl-coenzyme A synthetase, cytoplasmic OS=Mus musculus OX=10090 GN=Acss2 PE=1 SV=2	53.83	0.00326797	3	sp|Q9QXG4|ACSA_MOUSE	646058	673301	719575	628107	666611	336006	321949	330096	300701	501961	535246	377170	443884	265582	259897	256471	335821	301415	578187	618817	699301	655155	712329	655253	371166	344179	334709	364908	334431	666611	326022	472922	265582	655204	344179	0.0517113	0.0479227	0.149443	0.120337	0.0763614	0.0490961	-1.03199
sp|Q8BG05|ROA3_MOUSE	Q8BG05	Hnrnpa3	Heterogeneous nuclear ribonucleoprotein A3 OS=Mus musculus OX=10090 GN=Hnrnpa3 PE=1 SV=1	725.94	0	12	sp|Q8BG05|ROA3_MOUSE	382361	351703	360811	347522	392627	1.02314e+06	878478	1.14088e+06	940768	547246	803473	862667	664862	894663	1.10246e+06	1.06465e+06	827546	884897	342535	334759	374258	343327	385443	373362	372483	386530	314725	341821	422119	360811	981954	734168	894663	358344	372483	0.0535402	0.11389	0.196873	0.126726	0.0590014	0.112304	1.44314
sp|P10493|NID1_MOUSE	P10493	Nid1	Nidogen-1 OS=Mus musculus OX=10090 GN=Nid1 PE=1 SV=2	2121.47	0	34	sp|P10493|NID1_MOUSE	1.75739e+06	1.64896e+06	1.50125e+06	1.77635e+06	1.619e+06	3.93395e+06	3.62705e+06	4.30518e+06	3.99243e+06	2.46179e+06	2.50906e+06	2.23416e+06	2.53744e+06	3.09137e+06	3.24195e+06	3.00436e+06	2.98107e+06	2.79513e+06	1.59862e+06	1.78868e+06	1.63278e+06	1.24591e+06	1.80264e+06	1.64946e+06	1.5014e+06	1.44426e+06	1.50311e+06	1.41049e+06	1.64781e+06	1.64896e+06	3.96319e+06	2.48543e+06	3.00436e+06	1.64112e+06	1.5014e+06	0.0673444	0.0700886	0.0566108	0.0540174	0.124477	0.0604662	1.26507
sp|Q8VCM7|FIBG_MOUSE	Q8VCM7	Fgg	Fibrinogen gamma chain OS=Mus musculus OX=10090 GN=Fgg PE=1 SV=1	811.65	0	19	sp|Q8VCM7|FIBG_MOUSE	328090	266701	358788	316414	287627	976040	850768	950959	954599	664558	915996	948829	952261	1.0193e+06	1.4026e+06	1.31678e+06	803174	926983	516286	948217	781270	1.26355e+06	737668	416164	465339	476329	354438	489116	387415	316414	952779	932412	1.0193e+06	759469	465339	0.114759	0.0600014	0.158781	0.234398	0.392717	0.137652	1.59033
sp|Q99K51|PLST_MOUSE	Q99K51	Pls3	Plastin-3 OS=Mus musculus OX=10090 GN=Pls3 PE=1 SV=3	465.1	0	8	sp|Q99K51|PLST_MOUSE	15604.2	10639.8	9633.92	14390	12802.1	95477.2	74678.5	116227	106342	26751.8	35322.2	46272	32936.4	108342	156664	126637	93523.1	91534.3	11750.5	12162.9	18765.2	10934.3	20168.9	8766.98	28762.3	22919.4	26481.5	24317.8	24573.9	12802.1	100909	34129.3	108342	11956.7	24573.9	0.197831	0.181432	0.230613	0.23453	0.334078	0.089049	2.97651
sp|P13412|TNNI2_MOUSE	P13412	Tnni2	Troponin I, fast skeletal muscle OS=Mus musculus OX=10090 GN=Tnni2 PE=2 SV=2	5656.12	0	16	sp|P13412|TNNI2_MOUSE	1.83986e+08	1.76444e+08	1.90669e+08	1.74239e+08	1.84943e+08	7.20126e+07	8.75339e+07	7.06158e+07	7.76757e+07	1.55599e+08	1.37278e+08	1.0618e+08	1.08948e+08	4.5342e+07	3.79232e+07	3.86873e+07	6.08596e+07	5.38651e+07	1.71909e+08	1.59928e+08	1.73843e+08	1.78197e+08	1.74783e+08	1.9483e+08	7.9928e+07	8.09789e+07	8.37163e+07	8.27694e+07	7.99991e+07	1.83986e+08	7.48442e+07	1.23113e+08	4.5342e+07	1.74313e+08	8.09789e+07	0.0367284	0.0998205	0.186491	0.209373	0.06441	0.0208249	-1.29866
sp|Q62422|OSTF1_MOUSE	Q62422	Ostf1	Osteoclast-stimulating factor 1 OS=Mus musculus OX=10090 GN=Ostf1 PE=1 SV=2	128.92	0.000773395	3	sp|Q62422|OSTF1_MOUSE	37215.5	32403.3	38116.6	34007.3	35332.9	146606	109260	154970	118328	64262.7	125050	111575	75926.5	104485	125293	131264	95861	93765.2	35798.1	31856.9	39758.2	28677.5	34318.5	41697.7	41174.4	36049.5	33452.1	33081.6	39596.7	35332.9	132467	93750.6	104485	35058.3	36049.5	0.0656142	0.16588	0.30544	0.155941	0.137254	0.0987673	1.89828
sp|Q61553|FSCN1_MOUSE	Q61553	Fscn1	Fascin OS=Mus musculus OX=10090 GN=Fscn1 PE=1 SV=4	299.49	0	7	sp|Q61553|FSCN1_MOUSE	16780	13409.7	12210.1	15134.2	19730.3	85456.1	76752.7	106707	99070.1	27811.7	48887.1	66150.3	42467.7	86666.6	102608	94256.8	79493.7	78958.5	11630.3	17081.6	12900.2	10725.8	11379.9	10608.6	37854.7	32156.5	66398.6	29961.1	38203.7	15134.2	92263.1	45677.4	86666.6	11505.1	37854.7	0.191011	0.146049	0.342924	0.114202	0.197115	0.358964	2.60401
sp|P08121|CO3A1_MOUSE	P08121	Col3a1	Collagen alpha-1(III) chain OS=Mus musculus OX=10090 GN=Col3a1 PE=1 SV=4	97.18	0.00203804	4	sp|P08121|CO3A1_MOUSE	3802.23	2953.94	1964.98	2221.4	3148.82	28627.4	23379.1	34711.6	32712.1	4135.14	20884.8	18156.1	10373.7	18091.9	32387.5	34743.3	25924.4	20170.1	1820.73	5068.38	2655.12	2985	3224.98	2524.98	1638.15	2276.62	1746.2	1412.31	1673.17	2953.94	30669.7	14264.9	25924.4	2820.06	1673.17	0.261961	0.167678	0.568283	0.278129	0.361105	0.182974	3.3729
sp|Q8BW75|AOFB_MOUSE	Q8BW75	Maob	Amine oxidase [flavin-containing] B OS=Mus musculus OX=10090 GN=Maob PE=1 SV=4	230.71	0	8	sp|Q8BW75|AOFB_MOUSE	75790.1	86155.1	90500.5	80705.1	79144.8	28495.2	30294.9	29317	23057.3	68825.9	45602.4	39710.1	52093.3	54733.1	44221.9	46313	55852.4	45726	77752.6	85483	86785.9	86331	86912.7	79339.2	204528	196716	219037	163783	171070	80705.1	28906.1	48847.9	46313	85907	196716	0.0709368	0.116601	0.243879	0.110903	0.0490194	0.121074	-1.48143
sp|Q9ERG0|LIMA1_MOUSE	Q9ERG0	Lima1	LIM domain and actin-binding protein 1 OS=Mus musculus OX=10090 GN=Lima1 PE=1 SV=3	123.62	0.00075815	2	sp|Q9ERG0|LIMA1_MOUSE	1966.7	2562.84	2835.29	2367.4	1855.63	18078.5	12708.1	21423.7	17644.7	5186.07	10734.9	10021.7	8189.69	17708.9	23083.3	19314.5	18510.6	12639.7	2102.39	1210.09	3672.21	2258.11	3630.5	2458.74	3889.09	2006.7	600.768	3364.07	976.178	2367.4	17861.6	9105.68	18510.6	2358.42	2006.7	0.17622	0.205685	0.290107	0.20561	0.371911	0.664443	2.91538
sp|Q8BH97|RCN3_MOUSE	Q8BH97	Rcn3	Reticulocalbin-3 OS=Mus musculus OX=10090 GN=Rcn3 PE=1 SV=1	55.08	0.00328767	1	sp|Q8BH97|RCN3_MOUSE	423.301	987.292	753.957	719.226	636.865	9957.75	8417	11413.1	14256	1915.8	4197.08	7612.5	4749.69	9371.87	13958.1	15436.2	7899.02	8268.4	747.518	1079.84	733.587	1136.82	508.615	1145.09	956.968	407.369	552.822	317.964	559.532	719.226	10685.4	4473.38	9371.87	913.68	552.822	0.28956	0.225708	0.507193	0.315817	0.297581	0.437795	3.8897
sp|Q6ZWN5|RS9_MOUSE	Q6ZWN5	Rps9	40S ribosomal protein S9 OS=Mus musculus OX=10090 GN=Rps9 PE=1 SV=3	170.66	0.000905797	7	sp|Q6ZWN5|RS9_MOUSE	103427	108816	102293	122562	103270	262367	231722	245264	251302	142346	199218	217249	187142	170872	167789	195934	163781	179231	112311	105369	138488	112622	103972	97134.7	144292	116757	127827	125842	118564	103427	248283	193180	170872	108840	125842	0.0785889	0.0515673	0.17118	0.0726087	0.128599	0.0861778	1.26327
sp|Q9DBG3|AP2B1_MOUSE	Q9DBG3	Ap2b1	AP-2 complex subunit beta OS=Mus musculus OX=10090 GN=Ap2b1 PE=1 SV=1	388.06	0	10	sp|Q9DBG3|AP2B1_MOUSE	56757.4	65374.8	60002.4	59426.7	67362.8	158001	135657	163219	162270	96647.7	133701	125685	106103	139381	195804	181466	141624	132755	73249.2	52185	50596.8	48008.1	65798.6	51313.1	62780.4	62116.2	66715.7	60950	65887.7	60002.4	160135	115894	141624	51749.1	62780.4	0.0714785	0.0836865	0.148134	0.179666	0.179136	0.0390928	1.41607
sp|P42227|STAT3_MOUSE	P42227	Stat3	Signal transducer and activator of transcription 3 OS=Mus musculus OX=10090 GN=Stat3 PE=1 SV=2	81.52	0.00252048	2	sp|P42227|STAT3_MOUSE	5898	5766.72	5672.08	4346.07	6444.52	32701.9	24798.4	40081.5	31514	12680.5	23684.8	24384.4	23666.2	30886.1	34651.4	47827.9	21958.9	36027.1	7811.05	4051.22	6298.05	3294.08	6609.31	3730.7	5323.05	4602.38	4329.03	5833.41	6269.57	5766.72	32108	23675.5	34651.4	5174.63	5323.05	0.137812	0.193996	0.266566	0.272976	0.348599	0.15442	2.47686
sp|P09411|PGK1_MOUSE	P09411	Pgk1	Phosphoglycerate kinase 1 OS=Mus musculus OX=10090 GN=Pgk1 PE=1 SV=4	4142.56	0	30	sp|P09411|PGK1_MOUSE	6.96552e+07	6.54515e+07	7.26408e+07	6.86939e+07	7.37768e+07	3.45662e+07	3.76051e+07	3.69126e+07	3.63601e+07	5.46561e+07	5.88334e+07	4.79374e+07	4.95018e+07	2.90433e+07	2.60367e+07	2.91669e+07	3.74242e+07	3.39608e+07	6.97063e+07	6.46185e+07	6.96752e+07	7.44132e+07	6.46043e+07	7.23566e+07	3.16173e+07	3.21434e+07	3.18137e+07	3.17012e+07	2.84062e+07	6.96552e+07	3.66364e+07	5.2079e+07	2.91669e+07	6.96908e+07	3.17012e+07	0.0472118	0.0357643	0.0944086	0.145267	0.0576814	0.049436	-0.926996
sp|P26883|FKB1A_MOUSE	P26883	Fkbp1a	Peptidyl-prolyl cis-trans isomerase FKBP1A OS=Mus musculus OX=10090 GN=Fkbp1a PE=1 SV=2	343.48	0	6	sp|P26883|FKB1A_MOUSE	2.75394e+06	2.76933e+06	2.87594e+06	2.57196e+06	2.67717e+06	1.36543e+06	1.32871e+06	1.23478e+06	1.4344e+06	2.02262e+06	1.95467e+06	1.56259e+06	1.68106e+06	1.16829e+06	1.03859e+06	1.10506e+06	1.33007e+06	1.23256e+06	2.78471e+06	2.48642e+06	2.64087e+06	2.56964e+06	2.51265e+06	2.80443e+06	1.59616e+06	1.49478e+06	1.39627e+06	1.45831e+06	1.60621e+06	2.75394e+06	1.34707e+06	1.81786e+06	1.16829e+06	2.60526e+06	1.49478e+06	0.0414412	0.0620345	0.121312	0.0960168	0.0516419	0.0596981	-1.0318
sp|Q91Z53|GRHPR_MOUSE	Q91Z53	Grhpr	Glyoxylate reductase/hydroxypyruvate reductase OS=Mus musculus OX=10090 GN=Grhpr PE=1 SV=1	476.97	0	9	sp|Q91Z53|GRHPR_MOUSE	681326	678242	654330	676148	693350	401389	400399	398552	398878	636239	621787	472651	573788	421809	402590	423116	453597	436334	618688	665461	623575	610689	637644	695157	587552	571090	587904	607067	589421	678242	399638	597787	423116	630609	587904	0.020922	0.00332186	0.12838	0.0442476	0.0505232	0.0216552	-0.763108
sp|P31725|S10A9_MOUSE	P31725	S100a9	Protein S100-A9 OS=Mus musculus OX=10090 GN=S100a9 PE=1 SV=3	105.98	0.00211715	3	sp|P31725|S10A9_MOUSE	83.2733	115.873	83.2635	85.412	84.1601	33866.5	6034.22	15796.6	8479.65	8030.32	4862.01	12556.3	15492.1	8734.33	22271.6	11040.9	12787.7	12206	96.9929	88.086	5888.18	84.7967	84.7872	1250.35	2052.63	910.666	1730.44	1603.97	1286.22	84.1601	12138.1	10293.3	12206	92.5394	1603.97	0.15785	0.78437	0.460877	0.38725	1.85753	0.287552	7.10349
sp|P28798|GRN_MOUSE	P28798	Grn	Progranulin OS=Mus musculus OX=10090 GN=Grn PE=1 SV=2	79.08	0.00248447	4	sp|P28798|GRN_MOUSE	1408.05	1285.92	3108.18	1828.98	1368.21	82924.7	35655	65727	61560.6	4574.26	29476.9	42407.4	11467.5	30308	44770.6	36171.8	39287	37459.7	2573.67	1590.09	2046.4	2535.45	4123.79	1633.78	759.89	1076.84	1564.12	2961.42	2512.5	1408.05	63643.8	20472.2	37459.7	2290.92	1564.12	0.422813	0.317814	0.782226	0.139152	0.387481	0.528049	5.49748
sp|P26645|MARCS_MOUSE	P26645	Marcks	Myristoylated alanine-rich C-kinase substrate OS=Mus musculus OX=10090 GN=Marcks PE=1 SV=2	367.2	0	5	sp|P26645|MARCS_MOUSE	35758.6	26416.8	22838.7	29804.8	42183.8	332955	226710	305435	242381	75461.1	147467	157994	116679	283166	404204	366272	222850	227117	26113.7	27212	39302.5	37511.7	49705.3	34937.7	54058	43673.1	39925.1	54708.5	40883.1	29804.8	273908	132073	283166	36224.7	43673.1	0.244598	0.18259	0.297726	0.272166	0.242529	0.154268	3.19045
sp|Q9D0M1|KPRA_MOUSE	Q9D0M1	Prpsap1	Phosphoribosyl pyrophosphate synthase-associated protein 1 OS=Mus musculus OX=10090 GN=Prpsap1 PE=1 SV=1	81.23	0.00251414	2	sp|Q9D0M1|KPRA_MOUSE	40241	45157.1	47549.9	42014.5	43527.6	8837.41	12522.3	13333.9	11377.8	26201.6	18773.7	14439.7	19358.8	6138	4510.46	8826.82	9835.52	8354.62	43627.6	44071.2	48463.4	51492	40517.7	34171.8	8379.12	10157.2	7663.35	6024.37	9904.31	43527.6	11950	19066.3	8354.62	43849.4	8379.12	0.0645045	0.170072	0.246882	0.287273	0.138913	0.201539	-1.86657
sp|Q91VC3|IF4A3_MOUSE	Q91VC3	Eif4a3	Eukaryotic initiation factor 4A-III OS=Mus musculus OX=10090 GN=Eif4a3 PE=1 SV=3	72.05	0.00301023	4	sp|Q91VC3|IF4A3_MOUSE	8679.4	8004.59	9600.81	9140.8	6572.86	29762.1	28044.7	33260.9	29630.9	17211.1	24383.2	27441.1	18106.7	23573.9	26953.2	29918.7	22219.5	19858.7	8649.17	10606	10344.9	9157.34	11836.6	9272.85	8008.47	10994	9802.94	9277.11	11886.2	8679.4	29696.5	21245	23573.9	9808.9	9802.94	0.140405	0.0729267	0.226727	0.161929	0.117905	0.150703	1.77462
sp|Q9JK37|MYOZ1_MOUSE	Q9JK37	Myoz1	Myozenin-1 OS=Mus musculus OX=10090 GN=Myoz1 PE=1 SV=1	2575.02	0	19	sp|Q9JK37|MYOZ1_MOUSE	6.03136e+07	6.02261e+07	6.59561e+07	6.26336e+07	6.20927e+07	2.86249e+07	3.02909e+07	2.49691e+07	2.95345e+07	4.80243e+07	4.7036e+07	3.59708e+07	4.05823e+07	2.24962e+07	1.96243e+07	2.19118e+07	2.80705e+07	2.69713e+07	6.35333e+07	5.69711e+07	5.91882e+07	6.36603e+07	6.26262e+07	6.4257e+07	4.03293e+07	3.98171e+07	3.92402e+07	3.96712e+07	4.14487e+07	6.20927e+07	2.90797e+07	4.38091e+07	2.24962e+07	6.30798e+07	3.98171e+07	0.037465	0.0831497	0.132365	0.149929	0.0476748	0.0211403	-1.09459
sp|O08553|DPYL2_MOUSE	O08553	Dpysl2	Dihydropyrimidinase-related protein 2 OS=Mus musculus OX=10090 GN=Dpysl2 PE=1 SV=2	1240.08	0	24	sp|O08553|DPYL2_MOUSE	583300	538726	579847	529411	604894	1.69769e+06	1.43824e+06	1.93128e+06	1.49545e+06	760568	1.01424e+06	1.05428e+06	834728	1.63587e+06	2.111e+06	1.82706e+06	1.41627e+06	1.45576e+06	529433	578906	554953	525745	688516	626376	674838	666036	660088	683980	688731	579847	1.59657e+06	924486	1.63587e+06	566929	674838	0.056295	0.136186	0.153801	0.169716	0.108191	0.0177167	1.45834
sp|Q61792|LASP1_MOUSE	Q61792	Lasp1	LIM and SH3 domain protein 1 OS=Mus musculus OX=10090 GN=Lasp1 PE=1 SV=1	290.25	0	6	sp|Q61792|LASP1_MOUSE	11897.8	11844.2	8203.48	13359.4	12004.9	103903	69618.3	114934	127006	17195.2	32993.6	55039.3	25214.4	113944	158636	104016	87458.3	63910.9	10520.9	9626.25	11971.5	12951.1	12799.4	9908.84	41895.1	21394.9	22682.5	19615.6	23689.7	11897.8	109419	29104	104016	11246.2	22682.5	0.168096	0.237847	0.499355	0.333219	0.129917	0.351753	3.19926
sp|P52480|KPYM_MOUSE	P52480	Pkm	Pyruvate kinase PKM OS=Mus musculus OX=10090 GN=Pkm PE=1 SV=4	6874.75	0	45	sp|P52480|KPYM_MOUSE	1.59163e+08	1.60382e+08	1.67372e+08	1.62056e+08	1.63164e+08	9.23331e+07	9.79794e+07	9.53448e+07	9.32643e+07	1.42538e+08	1.55939e+08	1.15081e+08	1.22861e+08	6.68989e+07	5.76477e+07	6.14002e+07	8.23329e+07	7.42084e+07	1.60823e+08	1.49122e+08	1.58066e+08	1.49661e+08	1.56175e+08	1.68248e+08	6.12213e+07	6.238e+07	6.09346e+07	6.44891e+07	5.84712e+07	1.62056e+08	9.43046e+07	1.32699e+08	6.68989e+07	1.5712e+08	6.12213e+07	0.0194603	0.026447	0.138586	0.145016	0.0458269	0.0356988	-0.781178
sp|Q8CC36|CDNF_MOUSE	Q8CC36	Cdnf	Cerebral dopamine neurotrophic factor OS=Mus musculus OX=10090 GN=Cdnf PE=1 SV=1	92.85	0.00200803	3	sp|Q8CC36|CDNF_MOUSE	96282.4	86024.5	95337	95193.6	102860	34887.9	41732.9	42611.1	38549	63871.4	60254	48013.3	52298.5	47262.3	47740.7	46680.2	56160.6	54016.9	96457.6	83746.8	78827.9	94470.1	83686.4	96013.4	64982.8	55907.6	62023.8	63230.5	51539.3	95337	40141	56276.2	47740.7	89108.4	62023.8	0.0630724	0.0888261	0.129133	0.0871106	0.0862762	0.0945001	-1.2491
sp|Q9CR26|VTA1_MOUSE	Q9CR26	Vta1	Vacuolar protein sorting-associated protein VTA1 homolog OS=Mus musculus OX=10090 GN=Vta1 PE=1 SV=1	47.75	0.00877193	2	sp|Q9CR26|VTA1_MOUSE	56657.6	61122.7	52616.9	57968.6	52198.7	163384	130215	170888	155628	71990.1	127254	114805	101690	180168	201245	225607	163483	166194	57122.2	48160.6	55731.5	53778.4	53528.1	47782.3	181077	180176	164477	153685	194885	56657.6	159506	108247	180168	53653.2	180176	0.0669076	0.114023	0.228188	0.139335	0.073701	0.0915068	1.49285
sp|P97298|PEDF_MOUSE	P97298	Serpinf1	Pigment epithelium-derived factor OS=Mus musculus OX=10090 GN=Serpinf1 PE=1 SV=2	388.66	0	8	sp|P97298|PEDF_MOUSE	11377.2	15572.7	10332	18360.8	18234.5	127728	104760	147323	130707	44386.6	58335.9	59367.1	47518	82709.7	125857	99854.8	76366.4	67279.9	16503	14817.7	15684.1	20922.1	28469	8637.45	18095.6	18531.8	15999.2	23127.4	12636.2	15572.7	129218	52926.9	82709.7	16093.5	18095.6	0.254921	0.137233	0.144423	0.255658	0.380693	0.21695	3.05262
sp|P08905|LYZ2_MOUSE	P08905	Lyz2	Lysozyme C-2 OS=Mus musculus OX=10090 GN=Lyz2 PE=1 SV=2	64.4	0.00347423	3	sp|P08905|LYZ2_MOUSE	9797.61	11734.9	8313.84	8019.75	10987.3	58337.2	42669.7	45123.7	57973.9	27519.5	36339.7	37427.4	27987.4	43196.5	59415.2	57406.1	43799.6	39988.6	9416.85	8458.28	9494.31	6844.36	9586.03	6069.5	12613	14990.4	13922.2	14493.9	11170.1	9797.61	51548.8	32163.6	43799.6	8937.56	13922.2	0.166035	0.162552	0.163788	0.183655	0.182036	0.115184	2.38414
sp|Q60675|LAMA2_MOUSE	Q60675	Lama2	Laminin subunit alpha-2 OS=Mus musculus OX=10090 GN=Lama2 PE=1 SV=2	3133.27	0	72	sp|Q60675|LAMA2_MOUSE	1.54283e+06	1.6728e+06	1.42318e+06	1.69482e+06	1.36727e+06	4.3227e+06	3.68429e+06	4.11357e+06	3.83281e+06	2.08893e+06	2.24598e+06	2.15158e+06	2.71705e+06	2.35499e+06	2.66291e+06	2.64807e+06	2.61679e+06	2.69062e+06	1.51843e+06	1.73535e+06	1.68912e+06	1.26181e+06	1.61505e+06	1.41572e+06	1.20912e+06	1.07112e+06	1.30481e+06	1.27091e+06	1.1353e+06	1.54283e+06	3.97319e+06	2.19878e+06	2.64807e+06	1.56674e+06	1.20912e+06	0.094702	0.0715235	0.123802	0.0526505	0.115972	0.0801321	1.36381
sp|Q8K310|MATR3_MOUSE	Q8K310	Matr3	Matrin-3 OS=Mus musculus OX=10090 GN=Matr3 PE=1 SV=1	127.86	0.000770416	5	sp|Q8K310|MATR3_MOUSE	29704.4	28244	31025.5	29274.1	29780.6	61168.4	54497.4	54274.4	56357.7	30439.1	41725.3	49829.8	41936.6	47593	62389.3	55117	49536.7	54434.8	30416.2	23521.6	24767.3	29168.2	30374.3	36784.2	22573	39573.8	31723.8	33046.9	39478.8	29704.4	55427.6	41830.9	54434.8	29771.3	33046.9	0.0338631	0.0565958	0.194645	0.106997	0.162434	0.209887	0.899726
sp|Q99KC8|VMA5A_MOUSE	Q99KC8	Vwa5a	von Willebrand factor A domain-containing protein 5A OS=Mus musculus OX=10090 GN=Vwa5a PE=1 SV=2	761.38	0	16	sp|Q99KC8|VMA5A_MOUSE	191857	164568	215217	181875	160290	577305	521983	629573	526276	296850	389128	487994	353438	437634	504010	479657	414698	407719	193490	181523	205097	194626	225662	219083	113202	121954	101891	123082	115664	181875	551791	371283	437634	199862	115664	0.121514	0.0896579	0.210331	0.09306	0.0822726	0.0738203	1.59963
sp|P70296|PEBP1_MOUSE	P70296	Pebp1	Phosphatidylethanolamine-binding protein 1 OS=Mus musculus OX=10090 GN=Pebp1 PE=1 SV=3	975.57	0	13	sp|P70296|PEBP1_MOUSE	1.96254e+07	1.93895e+07	2.1102e+07	1.9157e+07	1.91075e+07	1.10617e+07	1.04989e+07	1.01328e+07	9.95713e+06	1.54511e+07	1.46141e+07	1.22443e+07	1.20311e+07	1.00044e+07	9.3495e+06	9.61055e+06	1.02274e+07	1.09426e+07	1.95359e+07	1.82243e+07	1.7781e+07	1.96523e+07	1.73169e+07	2.16279e+07	1.19878e+07	1.17377e+07	1.30593e+07	1.30046e+07	1.29161e+07	1.93895e+07	1.03159e+07	1.34292e+07	1.00044e+07	1.88801e+07	1.29161e+07	0.041837	0.0468693	0.125738	0.0613051	0.0832364	0.0500445	-0.910636
sp|P99027|RLA2_MOUSE	P99027	Rplp2	60S acidic ribosomal protein P2 OS=Mus musculus OX=10090 GN=Rplp2 PE=1 SV=3	441.1	0	5	sp|P99027|RLA2_MOUSE	796178	768973	873552	839964	805695	1.69963e+06	1.51864e+06	1.66632e+06	1.5731e+06	976354	1.34365e+06	1.62177e+06	1.30964e+06	1.35132e+06	1.55033e+06	1.42242e+06	1.14868e+06	1.22931e+06	824604	791019	798318	850895	840023	917281	860628	909727	934446	830679	1.09658e+06	805695	1.61971e+06	1.32665e+06	1.35132e+06	832314	909727	0.0497016	0.0516224	0.201345	0.117966	0.0545172	0.111649	1.00683
sp|Q9WTP7|KAD3_MOUSE	Q9WTP7	Ak3	GTP:AMP phosphotransferase AK3, mitochondrial OS=Mus musculus OX=10090 GN=Ak3 PE=1 SV=3	218.37	0	7	sp|Q9WTP7|KAD3_MOUSE	38672	38261.5	33214.6	39688.3	37373.2	84788.7	74850.5	82554.3	84653.8	46193	60311.3	84286.6	66324.2	177074	190418	171680	162490	135772	31252.9	30308.6	32807.9	33276.8	37777	35639.9	300290	304643	281769	288730	357603	38261.5	83604.1	63317.8	171680	33042.3	300290	0.0669109	0.057363	0.245544	0.121855	0.0829512	0.0975848	1.12757
sp|Q64727|VINC_MOUSE	Q64727	Vcl	Vinculin OS=Mus musculus OX=10090 GN=Vcl PE=1 SV=4	2245.71	0	44	sp|Q64727|VINC_MOUSE	1.94525e+06	1.94417e+06	1.88676e+06	2.01651e+06	2.0222e+06	3.70141e+06	3.34636e+06	3.56692e+06	3.50139e+06	2.40641e+06	2.65708e+06	3.14841e+06	2.93003e+06	3.11845e+06	3.40517e+06	3.48268e+06	3.12047e+06	2.90181e+06	1.98224e+06	1.78206e+06	2.02643e+06	2.04896e+06	2.02575e+06	1.94443e+06	1.75972e+06	1.8001e+06	1.73594e+06	1.79764e+06	1.76446e+06	1.94525e+06	3.53415e+06	2.79355e+06	3.12047e+06	2.004e+06	1.76446e+06	0.0288742	0.0418011	0.115923	0.0737753	0.0501067	0.0153411	0.861351
sp|P09405|NUCL_MOUSE	P09405	Ncl	Nucleolin OS=Mus musculus OX=10090 GN=Ncl PE=1 SV=2	535.85	0	12	sp|P09405|NUCL_MOUSE	141282	159897	167107	144953	137533	360271	332382	388885	348164	234703	321361	321710	262997	272557	306414	313538	255286	261329	139190	135735	167018	169578	159952	131815	142178	128662	117658	135401	146527	144953	354217	292179	272557	149571	135401	0.0847251	0.0668099	0.152619	0.0942246	0.111988	0.0851376	1.28884
sp|Q91XL9|OSBL1_MOUSE	Q91XL9	Osbpl1a	Oxysterol-binding protein-related protein 1 OS=Mus musculus OX=10090 GN=Osbpl1a PE=1 SV=2	158.9	0.000862069	3	sp|Q91XL9|OSBL1_MOUSE	86184.7	77007	85335.6	79573.6	79327	43749.5	43342.8	40474.1	43929.1	62193.3	67796.7	42350.6	59977.1	41785.3	37202.8	39548.8	52412.8	43699.2	84655.1	74573.7	85827.2	82946.6	74403.8	66914.6	63742	61403.7	67029.8	64028.5	64733.7	79573.6	43546.2	61085.2	41785.3	78760.1	64028.5	0.0495758	0.0377511	0.189226	0.135855	0.0952059	0.0314978	-0.86976
sp|P37889|FBLN2_MOUSE	P37889	Fbln2	Fibulin-2 OS=Mus musculus OX=10090 GN=Fbln2 PE=1 SV=2	301	0	5	sp|P37889|FBLN2_MOUSE	1057.94	1624.19	1178.31	2327.55	1532.62	25744.6	18513.2	33254.8	36881.4	5680.64	13312.3	15863.3	8889.35	9068.77	18123.3	9108.78	11101	8409.21	1296.68	1149.14	584.274	1035.72	1545.18	712.744	1472.28	1822.85	1191.75	1275.92	743.276	1532.62	29499.7	11100.8	9108.78	1092.43	1275.92	0.322266	0.285608	0.414786	0.360136	0.341211	0.303851	4.25485
sp|P97443|SMYD1_MOUSE	P97443	Smyd1	Histone-lysine N-methyltransferase Smyd1 OS=Mus musculus OX=10090 GN=Smyd1 PE=1 SV=3	1683.27	0	26	sp|P97443|SMYD1_MOUSE	7.8409e+06	7.68049e+06	9.04725e+06	7.242e+06	7.25703e+06	3.10091e+06	3.29278e+06	2.78028e+06	3.21613e+06	6.334e+06	5.06674e+06	4.09367e+06	4.71624e+06	2.70008e+06	2.3359e+06	2.3473e+06	3.35275e+06	3.12303e+06	8.3025e+06	8.15175e+06	7.85763e+06	7.91755e+06	7.52404e+06	7.92207e+06	4.55983e+06	4.44746e+06	4.61588e+06	4.28218e+06	4.10251e+06	7.68049e+06	3.15852e+06	4.89149e+06	2.70008e+06	7.91981e+06	4.44746e+06	0.0944142	0.0728714	0.186883	0.164956	0.0336129	0.0477611	-1.28219
sp|P29391|FRIL1_MOUSE	P29391	Ftl1	Ferritin light chain 1 OS=Mus musculus OX=10090 GN=Ftl1 PE=1 SV=2	316.18	0	6	sp|P29391|FRIL1_MOUSE	8084.16	9930.85	4294.91	8089.78	12085.9	220896	157606	211080	138971	13221.5	30094.9	38787.7	32156.6	95232.9	165573	156518	88799.6	100743	6319.75	6700.27	13105.1	12225.3	9338.98	7908.76	12583.2	9153.31	15008	12674	12697.6	8089.78	184343	31125.7	100743	8623.87	12674	0.337671	0.219729	0.380907	0.301564	0.307545	0.168546	4.49481
sp|P01887|B2MG_MOUSE	P01887	B2m	Beta-2-microglobulin OS=Mus musculus OX=10090 GN=B2m PE=1 SV=2	106.45	0.00212615	2	sp|P01887|B2MG_MOUSE	31538.2	36745.8	29534.9	32402.3	32863.7	142377	101687	137635	104703	58997.2	95321.2	84315.7	69793.4	116917	148942	138430	96085.9	105573	36840.4	45159.7	57994.2	61342.8	51886	38070.9	52760.9	50175.6	328086	50202.2	54292.8	32402.3	121169	77054.6	116917	48522.8	52760.9	0.0808513	0.175793	0.207123	0.182645	0.21054	1.15351	1.88941
sp|Q64521|GPDM_MOUSE	Q64521	Gpd2	Glycerol-3-phosphate dehydrogenase, mitochondrial OS=Mus musculus OX=10090 GN=Gpd2 PE=1 SV=2	1735.4	0	37	sp|Q64521|GPDM_MOUSE	2.03362e+06	2.11198e+06	2.14836e+06	2.13392e+06	2.06588e+06	1.14102e+06	1.23038e+06	1.07705e+06	1.12702e+06	2.00981e+06	1.8882e+06	1.45641e+06	1.92158e+06	1.09976e+06	922798	1.10856e+06	1.37833e+06	1.39749e+06	1.66511e+06	1.96519e+06	2.07282e+06	2.11656e+06	1.96834e+06	2.44455e+06	2.25215e+06	2.35895e+06	2.4461e+06	2.16875e+06	2.16503e+06	2.11198e+06	1.13402e+06	1.90489e+06	1.10856e+06	2.02058e+06	2.25215e+06	0.0228462	0.0558418	0.135848	0.171563	0.124446	0.0538384	-0.897179
sp|O70251|EF1B_MOUSE	O70251	Eef1b	Elongation factor 1-beta OS=Mus musculus OX=10090 GN=Eef1b PE=1 SV=5	361.2	0	7	sp|O70251|EF1B_MOUSE	369685	353394	376133	311808	303637	861014	787908	910604	880333	448650	655348	862929	559165	660665	717311	818817	715502	670948	327971	324410	325068	356364	313033	305356	533895	542039	568238	474103	582657	353394	870673	607257	715502	324739	542039	0.0971557	0.0606925	0.278491	0.0873168	0.0536079	0.0774457	1.30076
sp|Q9CYH2|PXL2A_MOUSE	Q9CYH2	Prxl2a	Peroxiredoxin-like 2A OS=Mus musculus OX=10090 GN=Prxl2a PE=1 SV=2	57.53	0.00333148	3	sp|Q9CYH2|PXL2A_MOUSE	43796.9	37259.5	40915.5	42785.5	32917.9	11218.1	7570.29	9774.98	10436	25838.5	23225.6	13489	17791.3	20808	23134.1	14325.3	14006.8	14753.1	37442.3	30233.8	47787.7	41807	26198.3	24081.1	35027.9	33270	35749	40577.4	32544.7	40915.5	10105.5	20508.4	14753.1	33838.1	35027.9	0.112835	0.160842	0.275302	0.244545	0.269404	0.0889652	-2.01828
sp|P50580|PA2G4_MOUSE	P50580	Pa2g4	Proliferation-associated protein 2G4 OS=Mus musculus OX=10090 GN=Pa2g4 PE=1 SV=3	246.98	0	7	sp|P50580|PA2G4_MOUSE	119817	120908	129136	112380	118598	246845	229137	256479	272950	181032	238233	239565	210937	218864	229461	228463	212155	210515	118515	106256	121379	116596	121240	136716	124330	116553	119238	111010	131192	119817	251662	224585	218864	119878	119238	0.0499669	0.0728747	0.127052	0.0402846	0.0820354	0.063791	1.07039
sp|Q9D8U8|SNX5_MOUSE	Q9D8U8	Snx5	Sorting nexin-5 OS=Mus musculus OX=10090 GN=Snx5 PE=1 SV=1	205.18	0	6	sp|Q9D8U8|SNX5_MOUSE	5637.38	6247.3	3912.47	3902.31	5822.02	31473.4	34344.3	48737.1	37853.3	6797.34	25821.4	31949	19971	31184.1	49001.7	40342.6	29851.3	30166	6415.89	3836.68	6677.69	6940.96	6171.47	6475.31	4571.96	7126.25	4792.32	3196.4	5286.9	5637.38	36098.8	22896.2	31184.1	6445.6	4792.32	0.218401	0.198279	0.508012	0.232891	0.186006	0.284594	2.67715
sp|P57780|ACTN4_MOUSE	P57780	Actn4	Alpha-actinin-4 OS=Mus musculus OX=10090 GN=Actn4 PE=1 SV=1	1240.87	0	29	sp|P57780|ACTN4_MOUSE	280544	278217	248547	291160	249314	924987	691570	888109	738495	378210	522142	549064	490260	924836	1.07397e+06	1.06651e+06	802651	721704	260305	319515	246053	282170	293666	279789	376123	332632	309123	349707	290548	278217	813302	506201	924836	280980	332632	0.0721648	0.139647	0.15485	0.170749	0.0915705	0.10116	1.54145
sp|Q7TPW1|NEXN_MOUSE	Q7TPW1	Nexn	Nexilin OS=Mus musculus OX=10090 GN=Nexn PE=1 SV=3	131.85	0.000781861	7	sp|Q7TPW1|NEXN_MOUSE	432793	450408	456415	442782	464744	265191	264562	270715	253678	380318	380795	305829	304011	210504	209380	232602	248530	259230	475024	379940	471877	427368	429160	434534	212688	242816	198485	237695	228137	450408	264876	343074	232602	431847	228137	0.0273699	0.0270536	0.127431	0.0960928	0.0798925	0.0816515	-0.765915
sp|P14206|RSSA_MOUSE	P14206	Rpsa	40S ribosomal protein SA OS=Mus musculus OX=10090 GN=Rpsa PE=1 SV=4	839.4	0	13	sp|P14206|RSSA_MOUSE	1.10739e+06	1.02232e+06	1.08189e+06	1.01469e+06	1.05056e+06	2.00554e+06	1.85887e+06	2.14531e+06	2.05967e+06	1.32093e+06	1.67884e+06	1.84974e+06	1.45694e+06	1.51487e+06	1.65846e+06	1.62333e+06	1.57794e+06	1.46445e+06	993173	934740	1.07631e+06	1.11458e+06	1.08979e+06	1.05034e+06	1.04984e+06	1.15232e+06	1.08794e+06	1.0544e+06	1.06816e+06	1.05056e+06	2.03261e+06	1.56789e+06	1.57794e+06	1.06332e+06	1.06816e+06	0.0372414	0.0596356	0.148633	0.0503123	0.0645628	0.0385492	0.952048
sp|P62880|GBB2_MOUSE	P62880	Gnb2	Guanine nucleotide-binding protein G(I)/G(S)/G(T) subunit beta-2 OS=Mus musculus OX=10090 GN=Gnb2 PE=1 SV=3	539.94	0	12	sp|P62880|GBB2_MOUSE	258678	271662	244083	265174	255689	475985	476492	515124	459017	317247	354059	354915	312475	466737	507785	491047	387229	403846	262572	233127	235129	232232	259478	294972	303917	254131	250243	280493	276307	258678	476239	335653	466737	247303	276307	0.0401163	0.0492983	0.0686152	0.118107	0.0975062	0.0797632	0.88053
sp|P02469|LAMB1_MOUSE	P02469	Lamb1	Laminin subunit beta-1 OS=Mus musculus OX=10090 GN=Lamb1 PE=1 SV=3	1301.69	0	33	sp|P02469|LAMB1_MOUSE	247466	238764	207721	227480	185719	885540	650610	764534	701255	282543	403069	396869	417573	524195	524885	499062	487054	518657	217215	221392	220726	176625	241921	196051	258162	229176	259967	239460	245413	227480	732895	399969	518657	218971	245413	0.112408	0.135091	0.166006	0.0330692	0.107235	0.0524476	1.68652
sp|Q99JW4|LIMS1_MOUSE	Q99JW4	Lims1	LIM and senescent cell antigen-like-containing domain protein 1 OS=Mus musculus OX=10090 GN=Lims1 PE=1 SV=3	146.97	0.000824402	4	sp|Q99JW4|LIMS1_MOUSE	17079.3	11452.5	12400.6	13664.2	12968.9	54006.4	47918.3	68153.1	56362.4	17592.1	26637.2	40513	35260.3	61606.4	76383.4	66300.8	52946	50919.3	13351.6	20926.2	24757.5	12217	23800.2	13812.6	29563.3	28652.1	20794.5	28137.7	22737.3	12968.9	55184.4	30948.8	61606.4	17369.4	28137.7	0.159235	0.149761	0.335241	0.168154	0.312094	0.151606	2.08888
sp|P15626|GSTM2_MOUSE	P15626	Gstm2	Glutathione S-transferase Mu 2 OS=Mus musculus OX=10090 GN=Gstm2 PE=1 SV=2	1179.04	0	18	sp|P15626|GSTM2_MOUSE	3.837e+06	3.73968e+06	3.58567e+06	3.20491e+06	3.86726e+06	1.66692e+06	1.68089e+06	1.81602e+06	1.61877e+06	3.50951e+06	3.06738e+06	1.95747e+06	2.12959e+06	1.56165e+06	1.67579e+06	1.52154e+06	1.66974e+06	1.83139e+06	3.58461e+06	3.62784e+06	3.04091e+06	3.13508e+06	3.50257e+06	4.16363e+06	2.15419e+06	2.06951e+06	1.89158e+06	2.09466e+06	2.13137e+06	3.73968e+06	1.6739e+06	2.59848e+06	1.66974e+06	3.54359e+06	2.09466e+06	0.0741381	0.0498595	0.279218	0.0730447	0.114511	0.0502934	-1.15972
sp|P53026|RL10A_MOUSE	P53026	Rpl10a	60S ribosomal protein L10a OS=Mus musculus OX=10090 GN=Rpl10a PE=1 SV=3	263.96	0	7	sp|P53026|RL10A_MOUSE	80611.9	87989.4	83754.8	103162	84101.8	224099	195805	212968	210302	130701	170910	190160	161820	149466	163692	179322	156603	166287	77336	93225.4	111028	110674	91354.6	78647.3	121088	106968	122768	110159	102838	84101.8	211635	166365	163692	92290	110159	0.101355	0.0552326	0.151739	0.0686794	0.157446	0.0778517	1.33134
sp|Q7TSH2|KPBB_MOUSE	Q7TSH2	Phkb	Phosphorylase b kinase regulatory subunit beta OS=Mus musculus OX=10090 GN=Phkb PE=1 SV=1	1064.18	0	30	sp|Q7TSH2|KPBB_MOUSE	1.85983e+06	1.86348e+06	2.09796e+06	1.76323e+06	1.86545e+06	901879	822343	742802	733195	1.62272e+06	1.50914e+06	1.09104e+06	1.29135e+06	400477	321631	355502	530510	511111	1.8936e+06	1.66511e+06	1.72574e+06	1.83294e+06	1.73382e+06	1.76301e+06	446427	444616	474110	481634	372211	1.86348e+06	782572	1.40025e+06	400477	1.74842e+06	446427	0.065626	0.098453	0.171115	0.219613	0.0463067	0.0974562	-1.25357
sp|Q01405|SC23A_MOUSE	Q01405	Sec23a	Protein transport protein Sec23A OS=Mus musculus OX=10090 GN=Sec23a PE=1 SV=2	225.09	0	4	sp|Q01405|SC23A_MOUSE	32381.5	31502.5	25864.7	27721.4	29331.7	85064.5	74099.5	84564.3	69539.7	47340.4	63121	68896	59326.8	68215	73992.2	69509.5	62622.9	57984.8	35225.5	29575.4	27215.1	30290.2	32360.9	29638.4	40514.9	36332	42559.9	33211.1	30018.1	29331.7	79331.9	61223.9	68215	29964.3	36332	0.0911097	0.0987364	0.152728	0.0938589	0.0896772	0.14073	1.43229
sp|Q99JX3|GORS2_MOUSE	Q99JX3	Gorasp2	Golgi reassembly-stacking protein 2 OS=Mus musculus OX=10090 GN=Gorasp2 PE=1 SV=3	133.47	0.000786782	3	sp|Q99JX3|GORS2_MOUSE	13198.1	12808	11742.6	16344.1	12853.6	34864.6	36127.9	38637.6	40240.2	16286.7	30507.6	37442.7	24326.7	31514.3	33997.3	36782.6	32282.3	28156.3	11978.7	13357.3	7091.58	14033.8	13179.1	9736.53	13658.6	13337	9380.74	13615.5	14600.3	12853.6	37382.8	27417.2	32282.3	12578.9	13615.5	0.12992	0.0646945	0.331735	0.0977169	0.230245	0.157469	1.53939
sp|Q9WUZ7|SH3BG_MOUSE	Q9WUZ7	Sh3bgr	SH3 domain-binding glutamic acid-rich protein OS=Mus musculus OX=10090 GN=Sh3bgr PE=1 SV=1	467.76	0	6	sp|Q9WUZ7|SH3BG_MOUSE	2.94526e+06	2.59445e+06	2.74597e+06	2.57806e+06	2.75005e+06	1.21426e+06	1.3967e+06	1.15771e+06	1.30428e+06	2.29195e+06	2.15785e+06	1.66222e+06	1.97308e+06	1.02073e+06	937982	949706	1.15109e+06	1.23308e+06	2.86942e+06	2.42494e+06	2.55777e+06	2.76309e+06	2.25873e+06	2.60284e+06	1.41667e+06	1.38638e+06	1.28265e+06	1.38314e+06	1.30592e+06	2.74597e+06	1.25927e+06	2.06547e+06	1.02073e+06	2.58031e+06	1.38314e+06	0.0545354	0.0826094	0.134934	0.122119	0.0859138	0.0424347	-1.12565
sp|P19221|THRB_MOUSE	P19221	F2	Prothrombin OS=Mus musculus OX=10090 GN=F2 PE=1 SV=1	276.8	0	7	sp|P19221|THRB_MOUSE	32220.9	28020.7	25250.1	23549.1	27894.3	111526	87225.4	128839	98843.2	96709.6	89873.4	76406	100011	97905.1	129545	124932	85611.2	108663	40198.9	104623	60325.4	151744	79509.9	37835.6	43321.9	36123.4	33729	44178.4	41847.9	27894.3	105185	93291.5	108663	69917.7	41847.9	0.120164	0.167303	0.115187	0.167761	0.551404	0.116477	1.91225
sp|O08917|FLOT1_MOUSE	O08917	Flot1	Flotillin-1 OS=Mus musculus OX=10090 GN=Flot1 PE=1 SV=1	102.59	0.00208044	3	sp|O08917|FLOT1_MOUSE	3234.4	2633.05	5804.94	3667.5	3249.05	36185.8	30712.4	39640.6	28700.7	9678.17	17632	24537.4	18857.1	31041.6	24524.9	26380.8	23011	24576.2	1567.31	2891.6	2923.97	2508.27	4385.22	6236.15	6542.5	9459.38	6681.98	4343.76	6458.83	3249.05	33449.1	18244.5	24576.2	2907.78	6542.5	0.32912	0.148221	0.346349	0.119996	0.48332	0.271749	3.35903
sp|Q71RI9|KAT3_MOUSE	Q71RI9	Kyat3	Kynurenine--oxoglutarate transaminase 3 OS=Mus musculus OX=10090 GN=Kyat3 PE=1 SV=1	387.79	0	9	sp|Q71RI9|KAT3_MOUSE	364867	447299	379102	397624	398958	153424	161301	133958	172753	306545	284446	197090	239503	129965	125346	125818	168823	167787	387686	349589	321244	293538	374041	371151	334705	353786	352077	304923	382855	397624	157362	261974	129965	360370	352077	0.0783933	0.105084	0.189414	0.157957	0.102828	0.0827168	-1.33777
sp|P97429|ANXA4_MOUSE	P97429	Anxa4	Annexin A4 OS=Mus musculus OX=10090 GN=Anxa4 PE=1 SV=4	714.94	0	10	sp|P97429|ANXA4_MOUSE	155268	151186	175131	181024	169695	511033	415899	568364	451941	229931	384186	413269	327168	433293	488685	475006	390932	417792	167644	166867	199742	188117	186759	174148	122529	142630	120756	147127	134862	169695	481487	355677	433293	180454	134862	0.0769498	0.137708	0.238646	0.0916249	0.0725944	0.0880717	1.50183
sp|P04186|CFAB_MOUSE	P04186	Cfb	Complement factor B OS=Mus musculus OX=10090 GN=Cfb PE=1 SV=2	242.23	0	7	sp|P04186|CFAB_MOUSE	22375.9	19957.1	25342.8	21797.1	16323	105791	79930.9	117515	93792.1	53427.5	60365.3	87857	73711	91915.2	127552	129195	97567.8	82558	36402.8	62225.8	47563.8	101912	37117.7	17665.3	21293.4	26785.8	18645.6	26606.1	21185.9	21797.1	99791.5	67038.2	97567.8	42340.7	21293.4	0.157143	0.162389	0.221059	0.201761	0.577214	0.15811	2.19217
sp|P63158|HMGB1_MOUSE	P63158	Hmgb1	High mobility group protein B1 OS=Mus musculus OX=10090 GN=Hmgb1 PE=1 SV=2	430.68	0	10	sp|P63158|HMGB1_MOUSE	455372	427267	440412	406266	403866	760774	756828	761253	771994	557299	627164	620993	537212	644992	716451	682383	615281	538144	426658	369362	489567	414783	468285	378438	381315	349151	327138	432345	434089	427267	761014	589146	644992	420721	381315	0.051743	0.00851922	0.0771352	0.106784	0.112538	0.12529	0.832785
sp|Q8R3Z5|CACB1_MOUSE	Q8R3Z5	Cacnb1	Voltage-dependent L-type calcium channel subunit beta-1 OS=Mus musculus OX=10090 GN=Cacnb1 PE=1 SV=1	679.91	0	15	sp|Q8R3Z5|CACB1_MOUSE	1.40461e+06	1.45734e+06	1.49353e+06	1.40265e+06	1.31939e+06	786071	788416	748864	715666	1.27333e+06	1.19563e+06	886695	1.0239e+06	606359	482168	489698	728396	668470	1.43863e+06	1.32245e+06	1.34886e+06	1.36563e+06	1.32806e+06	1.39351e+06	976570	936698	956776	926672	847703	1.40461e+06	767468	1.10977e+06	606359	1.35725e+06	936698	0.046541	0.0454453	0.158522	0.182448	0.0321746	0.0530367	-0.87242
sp|Q9JKS4|LDB3_MOUSE	Q9JKS4	Ldb3	LIM domain-binding protein 3 OS=Mus musculus OX=10090 GN=Ldb3 PE=1 SV=1	2768.31	0	29	sp|Q9JKS4|LDB3_MOUSE	7.54683e+07	7.22952e+07	7.89374e+07	7.07477e+07	7.36496e+07	4.00537e+07	4.27194e+07	3.90615e+07	4.20443e+07	6.60423e+07	5.8165e+07	4.95803e+07	5.36878e+07	3.49707e+07	3.1403e+07	3.19028e+07	3.83609e+07	3.61172e+07	7.67801e+07	6.79345e+07	6.95558e+07	7.22847e+07	7.10929e+07	8.10095e+07	4.35476e+07	4.36409e+07	4.77197e+07	4.77742e+07	4.50596e+07	7.36496e+07	4.1049e+07	5.59264e+07	3.49707e+07	7.16888e+07	4.50596e+07	0.0425531	0.0415577	0.123956	0.0844652	0.0670198	0.0459862	-0.843754
sp|Q60710|SAMH1_MOUSE	Q60710	Samhd1	Deoxynucleoside triphosphate triphosphohydrolase SAMHD1 OS=Mus musculus OX=10090 GN=Samhd1 PE=1 SV=3	331.13	0	10	sp|Q60710|SAMH1_MOUSE	64464.5	65156.6	62937.2	63323	71992.1	187813	148177	206910	185467	109089	157600	146291	108200	154125	172932	189224	152089	159031	61979.8	63522.8	68873.9	71264.1	72645.1	70307.1	88043.9	94038.1	92200.8	88274.3	106722	64464.5	186640	127690	159031	69590.5	92200.8	0.0563504	0.134904	0.195136	0.0940626	0.0638559	0.0813594	1.53365
sp|Q6WVG3|KCD12_MOUSE	Q6WVG3	Kctd12	BTB/POZ domain-containing protein KCTD12 OS=Mus musculus OX=10090 GN=Kctd12 PE=1 SV=1	287.46	0	6	sp|Q6WVG3|KCD12_MOUSE	9649.15	8930.84	8013.06	8348.45	7398.09	98981.5	54047	132824	84048.5	18241.3	48077.6	42125.6	35433.6	83978.3	95066.4	135698	62358.4	79197.4	9245.25	5902.95	6048.31	6529.3	11621.5	1876.67	9577.62	7414.08	7293.1	9697.89	10279.1	8348.45	91515	38779.6	83978.3	6288.8	9577.62	0.10185	0.354172	0.358583	0.30124	0.482188	0.157507	3.44961
sp|Q8BMK4|CKAP4_MOUSE	Q8BMK4	Ckap4	Cytoskeleton-associated protein 4 OS=Mus musculus OX=10090 GN=Ckap4 PE=1 SV=2	446.13	0	8	sp|Q8BMK4|CKAP4_MOUSE	23814.8	30285.8	29375.3	25573.6	29994.8	75892.4	71463.2	91208	81494.6	33599.3	47638.8	67128.1	54756.5	59528.9	91656	89787.5	48784.7	70322	29061.1	27060.6	32407.9	29471.5	29001.2	22574.2	19495.1	20903.3	22532.5	22991.2	21649.1	29375.3	78693.5	51197.7	70322	29031.1	21649.1	0.105327	0.106439	0.275723	0.259784	0.11588	0.0644346	1.42073
sp|Q60854|SPB6_MOUSE	Q60854	Serpinb6	Serpin B6 OS=Mus musculus OX=10090 GN=Serpinb6 PE=1 SV=1	1254.69	0	23	sp|Q60854|SPB6_MOUSE	3.17776e+06	2.70164e+06	3.22323e+06	2.92993e+06	3.1669e+06	6.22983e+06	6.40748e+06	6.00591e+06	5.97604e+06	3.84895e+06	4.29244e+06	5.6587e+06	4.70593e+06	3.58887e+06	3.56575e+06	4.07325e+06	4.02095e+06	3.60923e+06	3.21305e+06	2.71562e+06	3.20766e+06	3.20243e+06	2.75234e+06	3.10877e+06	1.05813e+06	1.17103e+06	1.14927e+06	1.08727e+06	1.04972e+06	3.1669e+06	6.11787e+06	4.49919e+06	3.60923e+06	3.1556e+06	1.08727e+06	0.0726805	0.0329792	0.166863	0.0669832	0.0775772	0.0493828	0.949717
sp|P49312|ROA1_MOUSE	P49312	Hnrnpa1	Heterogeneous nuclear ribonucleoprotein A1 OS=Mus musculus OX=10090 GN=Hnrnpa1 PE=1 SV=2	541.76	0	8	sp|P49312|ROA1_MOUSE	61211.3	68528.7	70095.9	62629.2	75096.1	395069	269731	276960	238002	121417	157890	208266	104260	179148	218826	208764	177872	180902	56989.9	57775.3	63141.5	65403.2	61869	60790.4	72570.1	80179.2	66182.4	75210.6	91382	68528.7	273345	139654	180902	61329.7	75210.6	0.0840418	0.233483	0.31094	0.099698	0.0524903	0.12248	1.99582
sp|Q69ZN7|MYOF_MOUSE	Q69ZN7	Myof	Myoferlin OS=Mus musculus OX=10090 GN=Myof PE=1 SV=2	149.98	0.000833333	4	sp|Q69ZN7|MYOF_MOUSE	734.194	339.787	704.372	403.471	549.56	7773.77	6420.57	11027.6	11489.1	2238.73	4366.24	7720.15	5240.49	13167.3	15678.9	16302.9	7663.83	9428.65	900.645	150.016	431.14	645.017	447.232	1790.17	914.03	834.328	819.904	949.386	371.796	549.56	9400.67	4803.36	13167.3	546.125	834.328	0.321458	0.269383	0.463741	0.305424	0.793571	0.299978	4.07448
sp|Q8R050|ERF3A_MOUSE	Q8R050	Gspt1	Eukaryotic peptide chain release factor GTP-binding subunit ERF3A OS=Mus musculus OX=10090 GN=Gspt1 PE=1 SV=2	54.92	0.00328587	4	sp|Q8R050|ERF3A_MOUSE	328542	334357	313119	315373	311421	169183	178229	160260	184453	275662	279485	219953	235567	123876	110404	129387	157334	145974	309561	297399	308118	297710	322015	353623	135046	146930	156170	137929	146199	315373	173706	255614	129387	308839	146199	0.0319605	0.061107	0.116751	0.138563	0.0670426	0.0576627	-0.860901
sp|Q9R118|HTRA1_MOUSE	Q9R118	Htra1	Serine protease HTRA1 OS=Mus musculus OX=10090 GN=Htra1 PE=1 SV=2	214.65	0	5	sp|Q9R118|HTRA1_MOUSE	5133.53	3772.91	7377.05	3238.82	3685.45	73412.1	54696.6	90088.6	52821	12043.3	28858.1	13353.4	10401.2	35932.4	63140.1	42761.9	26503.6	17082.3	5761.83	1832.86	3000.04	1141.11	3681.65	4061.44	1939.18	2608.03	1929.57	1498.69	1853.15	3772.91	64054.3	12698.4	35932.4	3340.84	1929.57	0.363095	0.259069	0.52886	0.471804	0.509354	0.204338	4.06999
sp|Q9WV54|ASAH1_MOUSE	Q9WV54	Asah1	Acid ceramidase OS=Mus musculus OX=10090 GN=Asah1 PE=1 SV=1	200.86	0	5	sp|Q9WV54|ASAH1_MOUSE	52066.6	50581.2	62544.8	52206.1	48405.9	192641	157291	221077	239760	60956.6	127648	130866	74999.5	186280	216606	218886	175834	178558	45557.3	60999.7	39043.7	50498.9	59723.4	59407.2	31711.6	41954.3	42532.7	44376.3	38508.1	52066.6	206859	101324	186280	54953	41954.3	0.102787	0.177295	0.363679	0.107161	0.171388	0.125664	1.9868
sp|Q9CR57|RL14_MOUSE	Q9CR57	Rpl14	60S ribosomal protein L14 OS=Mus musculus OX=10090 GN=Rpl14 PE=1 SV=3	114.96	0.00220588	3	sp|Q9CR57|RL14_MOUSE	65028.3	74537.3	65634.3	66617.5	63111.1	154097	143037	134238	132111	70987.1	92786.1	129909	103723	122821	151412	138795	137148	135828	61161	76690.2	65237.6	64119.7	54285.9	61809.4	75972.4	85325.8	90613.5	61691.2	69982.8	65634.3	138638	98254.3	137148	62964.5	75972.4	0.0658518	0.0710268	0.246584	0.074077	0.11497	0.151298	1.07807
sp|P08003|PDIA4_MOUSE	P08003	Pdia4	Protein disulfide-isomerase A4 OS=Mus musculus OX=10090 GN=Pdia4 PE=1 SV=3	397.92	0	11	sp|P08003|PDIA4_MOUSE	27817.7	34335.7	35804.3	33936.1	23484.4	179281	137870	229814	200570	53205.4	121446	130544	89661.8	164603	226548	222900	133764	149191	39901.9	27776.7	39102.8	44996.8	53932	36145.8	29595.3	28471.9	28162.5	28307.4	30877.6	33936.1	189926	105554	164603	39502.3	28471.9	0.1683	0.207021	0.354938	0.238604	0.217286	0.0395986	2.48227
sp|Q60972|RBBP4_MOUSE	Q60972	Rbbp4	Histone-binding protein RBBP4 OS=Mus musculus OX=10090 GN=Rbbp4 PE=1 SV=5	198.41	0	3	sp|Q60972|RBBP4_MOUSE	26039.9	23293.8	25856	24694.8	29046	79203.4	59889.5	78289.2	71943.7	43155.7	54394.2	56721.3	42488.8	62428.8	75487.7	71996.9	51000.8	59517.4	25387.6	23165.7	28898.6	24264.2	28316.1	14498.1	27441.1	30488.5	20855.1	28196.6	33959.8	25856	75116.4	48774.9	62428.8	24825.9	28196.6	0.0824913	0.123055	0.150823	0.153567	0.216155	0.170998	1.53734
sp|Q9QUH0|GLRX1_MOUSE	Q9QUH0	Glrx	Glutaredoxin-1 OS=Mus musculus OX=10090 GN=Glrx PE=1 SV=3	287.98	0	5	sp|Q9QUH0|GLRX1_MOUSE	552347	494847	490550	489038	483984	252774	235747	274005	243459	402266	383338	305027	340919	472265	442244	400436	497437	482342	482377	442301	508443	467582	482839	437834	779015	715666	804559	735113	790060	490550	248116	362128	472265	474980	779015	0.0564104	0.0657746	0.121788	0.0837442	0.0570892	0.0494235	-0.983638
sp|Q9JMH6|TRXR1_MOUSE	Q9JMH6	Txnrd1	Thioredoxin reductase 1, cytoplasmic OS=Mus musculus OX=10090 GN=Txnrd1 PE=1 SV=3	378.93	0	11	sp|Q9JMH6|TRXR1_MOUSE	513037	426319	496711	411498	427510	184390	184417	196226	204162	332077	322580	255623	264900	180727	201759	226118	242011	220521	435080	395885	355953	432575	385265	483363	394670	381473	418177	423129	409633	427510	190322	293740	220521	414230	409633	0.101778	0.0503132	0.133082	0.110232	0.108495	0.0424215	-1.16821
sp|P07724|ALBU_MOUSE	P07724	Alb	Serum albumin OS=Mus musculus OX=10090 GN=Alb PE=1 SV=3	10766.6	0	54	sp|P07724|ALBU_MOUSE	2.756e+08	2.71087e+08	2.88968e+08	2.7796e+08	2.60446e+08	6.14863e+08	5.44625e+08	5.83239e+08	5.05242e+08	4.33569e+08	4.80012e+08	4.67417e+08	3.79122e+08	6.00862e+08	7.08857e+08	6.55066e+08	5.47963e+08	5.05161e+08	3.50812e+08	5.19335e+08	4.00253e+08	6.3734e+08	4.24725e+08	2.85943e+08	2.6459e+08	2.70618e+08	2.22188e+08	2.63898e+08	2.4548e+08	2.756e+08	5.63932e+08	4.50493e+08	6.00862e+08	4.12489e+08	2.63898e+08	0.037779	0.0845219	0.102478	0.134905	0.287414	0.0781667	1.0321
sp|Q62426|CYTB_MOUSE	Q62426	Cstb	Cystatin-B OS=Mus musculus OX=10090 GN=Cstb PE=1 SV=1	176.11	0.000919963	4	sp|Q62426|CYTB_MOUSE	142409	115429	130652	136859	148395	495379	379743	478950	580891	251339	467449	454337	320543	420854	505826	564632	415542	420018	142000	116748	141560	147712	135555	136895	159023	200954	144894	160827	174990	136859	487165	387440	420854	139227	160827	0.0938273	0.170518	0.281246	0.14419	0.0782433	0.126188	1.83151
sp|P62754|RS6_MOUSE	P62754	Rps6	40S ribosomal protein S6 OS=Mus musculus OX=10090 GN=Rps6 PE=1 SV=1	247.33	0	4	sp|P62754|RS6_MOUSE	350903	362065	372208	330430	314236	786906	698552	724685	676914	401360	538131	578092	528561	615279	599319	643318	596742	553795	346930	366437	310296	367368	377734	389809	356174	357553	374949	282652	284996	350903	711618	533346	599319	366903	356174	0.0680993	0.0659739	0.149588	0.0541203	0.078025	0.132651	1.01979
sp|P06151|LDHA_MOUSE	P06151	Ldha	L-lactate dehydrogenase A chain OS=Mus musculus OX=10090 GN=Ldha PE=1 SV=3	3404.34	0	29	sp|P06151|LDHA_MOUSE	1.07212e+08	1.02565e+08	1.13703e+08	1.01319e+08	1.01282e+08	5.50686e+07	5.71906e+07	5.01531e+07	5.68702e+07	9.87803e+07	9.20751e+07	7.5543e+07	8.58769e+07	3.16578e+07	2.83403e+07	3.20594e+07	4.64301e+07	4.0831e+07	1.09489e+08	1.02141e+08	1.005e+08	9.34779e+07	9.73319e+07	1.0002e+08	2.4258e+07	2.1785e+07	2.46186e+07	2.48704e+07	2.1113e+07	1.02565e+08	5.59694e+07	8.8976e+07	3.20594e+07	1.0026e+08	2.4258e+07	0.0506732	0.0592636	0.112117	0.209165	0.0532294	0.0748496	-0.874016
sp|P01831|THY1_MOUSE	P01831	Thy1	Thy-1 membrane glycoprotein OS=Mus musculus OX=10090 GN=Thy1 PE=1 SV=1	83.56	0.00254777	2	sp|P01831|THY1_MOUSE	5227.35	4958.62	6594.87	6386.98	6046.77	43214.3	25160.6	34669.5	26757.4	8171.21	16168.8	21376	18925.3	25240.9	40970.1	45193.2	17568.3	20481.8	5488.43	6044.5	2515.2	5627.92	6342.91	4253.37	5171	3672.28	5955.55	5298	5975.09	6046.77	30713.4	17547.1	25240.9	5558.17	5298	0.122938	0.255569	0.354889	0.416146	0.283733	0.179774	2.33256
sp|Q9CSN1|SNW1_MOUSE	Q9CSN1	Snw1	SNW domain-containing protein 1 OS=Mus musculus OX=10090 GN=Snw1 PE=1 SV=3	71.99	0	3	sp|Q9CSN1|SNW1_MOUSE	81558.1	87674.2	82147.8	73352.1	70123.7	33696.5	25213	28365	27537.1	56879.7	38844	41488.3	46288.3	23639.1	21059.6	26992.2	32730.2	30205.6	72344.1	75596.6	59037.4	66153.6	71429	57515.2	32425.2	22987.2	25998.2	37160.7	25527.3	81558.1	27951.1	43888.3	26992.2	68791.3	25998.2	0.0900706	0.124951	0.173455	0.175843	0.110901	0.201871	-1.54508
sp|P24369|PPIB_MOUSE	P24369	Ppib	Peptidyl-prolyl cis-trans isomerase B OS=Mus musculus OX=10090 GN=Ppib PE=1 SV=2	455.92	0	10	sp|P24369|PPIB_MOUSE	240171	231795	286948	267502	294593	746178	644442	846314	733536	372251	606694	646568	450468	562002	731497	702057	575547	567957	253909	224290	303474	294283	294892	269897	244479	250897	226785	251444	264072	267502	739857	528581	575547	282090	250897	0.105022	0.111277	0.249236	0.130642	0.110995	0.0549455	1.46765
sp|Q61703|ITIH2_MOUSE	Q61703	Itih2	Inter-alpha-trypsin inhibitor heavy chain H2 OS=Mus musculus OX=10090 GN=Itih2 PE=1 SV=1	195.9	0	5	sp|Q61703|ITIH2_MOUSE	11302.1	13528.3	11238	8906.61	16004.4	72715.1	53689.1	74169.7	72305.5	35854.4	66724.1	63241.7	38158.1	65868.5	96279	82863.8	56104.3	60659.1	10942.6	37319.4	29679	38811.9	24829.6	15646.4	15944.9	18597.6	14099.9	17191.5	13872.5	11302.1	72510.3	50699.9	65868.5	27254.3	15944.9	0.220076	0.142482	0.318505	0.231858	0.432028	0.126592	2.68159
sp|Q62261|SPTB2_MOUSE	Q62261	Sptbn1	Spectrin beta chain, non-erythrocytic 1 OS=Mus musculus OX=10090 GN=Sptbn1 PE=1 SV=2	1528.36	0	47	sp|Q62261|SPTB2_MOUSE	260758	259855	253703	251905	293668	839438	626584	893644	737752	340496	401630	486914	438549	883384	1.13079e+06	972546	700088	722345	231876	267572	271367	249414	334088	264791	401043	347700	342342	358224	341706	259855	788595	420090	883384	266182	347700	0.0645163	0.152147	0.148132	0.203393	0.128577	0.0693629	1.59858
sp|P06801|MAOX_MOUSE	P06801	Me1	NADP-dependent malic enzyme OS=Mus musculus OX=10090 GN=Me1 PE=1 SV=2	757.66	0	18	sp|P06801|MAOX_MOUSE	1.3714e+06	1.22964e+06	1.20278e+06	1.08001e+06	1.006e+06	465602	400432	393446	366085	861703	925511	456420	560137	623437	936390	1.00186e+06	498330	314841	1.35654e+06	1.19114e+06	991946	1.21781e+06	1.22535e+06	1.29172e+06	385158	370878	423007	519937	393810	1.20278e+06	396939	710920	623437	1.22158e+06	393810	0.119958	0.103754	0.325214	0.431143	0.101899	0.142845	-1.59944
sp|Q61599|GDIR2_MOUSE	Q61599	Arhgdib	Rho GDP-dissociation inhibitor 2 OS=Mus musculus OX=10090 GN=Arhgdib PE=1 SV=3	263.35	0	4	sp|Q61599|GDIR2_MOUSE	46476.5	32719	30754.4	29589.8	29721.8	265495	158248	233716	190989	86184.7	187999	181350	116481	230381	279267	243653	172520	192440	33911.9	36059.1	38406.6	31574.6	38608.9	43159.6	54336.9	55067.1	50251.9	46855.8	51323.3	30754.4	212352	148916	230381	37232.9	51323.3	0.211723	0.222199	0.347933	0.188734	0.109824	0.0642489	2.78026
sp|P05201|AATC_MOUSE	P05201	Got1	Aspartate aminotransferase, cytoplasmic OS=Mus musculus OX=10090 GN=Got1 PE=1 SV=3	2374.64	0	28	sp|P05201|AATC_MOUSE	2.20026e+07	2.06488e+07	2.05663e+07	2.23496e+07	2.26083e+07	1.06824e+07	1.15729e+07	1.08051e+07	1.2313e+07	1.83393e+07	1.26407e+07	1.35921e+07	1.53766e+07	2.07374e+07	1.82319e+07	1.96007e+07	2.45825e+07	2.51633e+07	2.1424e+07	1.94715e+07	2.10846e+07	1.86907e+07	2.08887e+07	2.1987e+07	5.33031e+07	5.53903e+07	5.49219e+07	5.63071e+07	6.48596e+07	2.20026e+07	1.1189e+07	1.44844e+07	2.07374e+07	2.09866e+07	5.53903e+07	0.0445006	0.0667427	0.167211	0.141638	0.06081	0.0798909	-0.97644
sp|Q6PDM2|SRSF1_MOUSE	Q6PDM2	Srsf1	Serine/arginine-rich splicing factor 1 OS=Mus musculus OX=10090 GN=Srsf1 PE=1 SV=3	180.64	0	5	sp|Q6PDM2|SRSF1_MOUSE	61510.1	71211.1	63704.2	77480.7	57329.6	189509	171160	220371	188451	107964	141601	143949	185648	183395	206342	169579	166284	162691	53546.5	43204.8	71833.4	53514.8	70861.2	39714.5	64775.1	77384.8	66911.4	71751.4	85096.1	63704.2	188980	142775	169579	53530.7	71751.4	0.121527	0.106425	0.219724	0.100467	0.243426	0.112606	1.56877
sp|Q7TQ48|SRCA_MOUSE	Q7TQ48	Srl	Sarcalumenin OS=Mus musculus OX=10090 GN=Srl PE=1 SV=1	4460.34	0	37	sp|Q7TQ48|SRCA_MOUSE	5.73026e+07	5.60764e+07	6.43037e+07	5.74191e+07	5.97852e+07	3.14224e+07	3.38485e+07	3.03277e+07	3.16952e+07	4.607e+07	4.3492e+07	4.07975e+07	4.36925e+07	2.82666e+07	2.57784e+07	2.72263e+07	3.29429e+07	3.1247e+07	5.65604e+07	5.30075e+07	5.70883e+07	5.93591e+07	5.27516e+07	5.79973e+07	4.23546e+07	4.07279e+07	4.44365e+07	3.93302e+07	3.6597e+07	5.74191e+07	3.15588e+07	4.35923e+07	2.82666e+07	5.68243e+07	4.07279e+07	0.0553795	0.0463082	0.0495488	0.101118	0.0479268	0.0731232	-0.8635
sp|O70492|SNX3_MOUSE	O70492	Snx3	Sorting nexin-3 OS=Mus musculus OX=10090 GN=Snx3 PE=1 SV=3	177.71	0.000926784	5	sp|O70492|SNX3_MOUSE	28119.8	25868.3	20473.7	21034	22517.5	63176.5	62661.3	66811.9	71312.1	32239.5	57188.1	54954.8	40265.8	63514	73419	86706.1	62165	66940.4	23365	19658.6	19955.6	19003.5	25316.5	22092.7	16971.4	15523.6	13509	15599.4	19876.7	22517.5	64994.2	47610.3	66940.4	21024.2	15599.4	0.139081	0.0606123	0.258593	0.142116	0.114297	0.144326	1.5287
sp|Q9Z1N5|DX39B_MOUSE	Q9Z1N5	Ddx39b	Spliceosome RNA helicase Ddx39b OS=Mus musculus OX=10090 GN=Ddx39b PE=1 SV=1	482.56	0	12	sp|Q9Z1N5|DX39B_MOUSE	111182	112089	121132	119205	112581	293435	228395	297383	261852	168021	226306	239148	182991	214683	263874	241628	231623	208296	121566	115966	134774	132047	127103	105732	105397	109930	108912	110511	107992	112581	277643	204648	231623	124335	108912	0.0397421	0.118865	0.166589	0.0956623	0.0881816	0.0185013	1.29994
sp|Q91WU5|AS3MT_MOUSE	Q91WU5	As3mt	Arsenite methyltransferase OS=Mus musculus OX=10090 GN=As3mt PE=1 SV=2	180.68	0	4	sp|Q91WU5|AS3MT_MOUSE	75382.5	81930	78712.5	77374.6	80446.4	45578.5	48374.5	47187	44109.7	51957.3	62259.7	47884	46503.7	35242.8	37047.7	34795.2	39521	36188.5	74104.3	68702.6	77339.4	95307.3	67731.3	88963	23506.7	16985.1	21493.3	27076.3	19066.9	78712.5	46382.7	49920.6	36188.5	75721.9	21493.3	0.0325044	0.0402179	0.136634	0.05116	0.142006	0.181092	-0.763222
sp|A2ABU4|MYOM3_MOUSE	A2ABU4	Myom3	Myomesin-3 OS=Mus musculus OX=10090 GN=Myom3 PE=1 SV=1	2353.21	0	43	sp|A2ABU4|MYOM3_MOUSE	1.09827e+06	893429	846018	888096	1.00757e+06	2.14251e+06	2.25099e+06	2.16765e+06	2.42464e+06	1.51057e+06	971012	1.82539e+06	1.66606e+06	3.385e+06	3.7231e+06	3.06245e+06	2.8118e+06	2.68747e+06	971235	794205	856491	576741	1.04683e+06	1.06086e+06	1.94594e+06	1.5858e+06	2.44594e+06	2.91416e+06	2.60546e+06	893429	2.20932e+06	1.58831e+06	3.06245e+06	913863	2.44594e+06	0.109636	0.0567648	0.248537	0.135221	0.207653	0.230862	1.30592
sp|P28665|MUG1_MOUSE	P28665	Mug1	Murinoglobulin-1 OS=Mus musculus OX=10090 GN=Mug1 PE=1 SV=3	1402.7	0	33	sp|P28665|MUG1_MOUSE	549930	502710	566009	559157	398062	1.43558e+06	1.43391e+06	1.59872e+06	1.56002e+06	811773	691155	1.25895e+06	1.47855e+06	1.5323e+06	1.93248e+06	1.56844e+06	1.24286e+06	1.5428e+06	779246	1.27475e+06	1.17918e+06	2.10378e+06	975972	515881	658133	683118	739394	760454	566212	549930	1.4978e+06	1.03536e+06	1.5428e+06	1.07758e+06	683118	0.135867	0.0563895	0.349756	0.156765	0.480462	0.112298	1.44427
sp|P20065|TYB4_MOUSE	P20065	Tmsb4x	Thymosin beta-4 OS=Mus musculus OX=10090 GN=Tmsb4x PE=1 SV=1	425.89	0	6	sp|P20065|TYB4_MOUSE	377801	372285	327332	372538	423275	1.32163e+06	1.0137e+06	1.55483e+06	1.22452e+06	527886	947595	982848	714378	1.16906e+06	1.41839e+06	1.5372e+06	1.06786e+06	1.14753e+06	292777	328079	408304	371443	492838	384142	498325	480843	422716	464873	626866	372538	1.27307e+06	830987	1.16906e+06	377792	480843	0.0907463	0.175603	0.268837	0.157453	0.182235	0.154223	1.77181
sp|P50543|S10AB_MOUSE	P50543	S100a11	Protein S100-A11 OS=Mus musculus OX=10090 GN=S100a11 PE=1 SV=1	116.11	0.00221729	3	sp|P50543|S10AB_MOUSE	51890.3	45375.3	42950.7	32896.7	48058.5	205224	149499	203854	198022	93636	121714	142144	92605	143011	197242	178418	153249	145367	33703.2	33409.3	37525.2	43874	61261.2	48822.9	42090.3	45634.4	43561	43052.7	50056.7	45375.3	200938	107675	153249	40699.6	43561	0.161734	0.140721	0.212502	0.143954	0.249134	0.0706627	2.14662
sp|Q80UY1|CARME_MOUSE	Q80UY1	Carnmt1	Carnosine N-methyltransferase OS=Mus musculus OX=10090 GN=Carnmt1 PE=1 SV=1	228.44	0	6	sp|Q80UY1|CARME_MOUSE	194193	182314	198744	196737	214211	86414	103929	92752	84153	144125	162391	108254	149798	102586	89393.9	86217.9	132611	124095	191695	184128	197759	188626	212907	185491	187363	171740	195554	184072	166936	196737	89583	146961	102586	190161	184072	0.0579517	0.0965034	0.164487	0.193241	0.0553775	0.0644551	-1.13588
sp|P09055|ITB1_MOUSE	P09055	Itgb1	Integrin beta-1 OS=Mus musculus OX=10090 GN=Itgb1 PE=1 SV=1	255.12	0	9	sp|P09055|ITB1_MOUSE	57088.1	62968.6	52644.9	64759.1	67166.8	165843	156986	166290	134434	86946.5	105858	116912	130725	157511	154996	189801	118060	159342	47544.2	76056.3	81441.8	65393.7	81564.5	35709.3	68178.7	56215.5	76316.4	55898.4	43466.4	62968.6	161414	111385	157511	70725	56215.5	0.0974906	0.0957796	0.167943	0.163376	0.295974	0.210373	1.35752
sp|O88322|NID2_MOUSE	O88322	Nid2	Nidogen-2 OS=Mus musculus OX=10090 GN=Nid2 PE=1 SV=2	806.24	0	20	sp|O88322|NID2_MOUSE	265908	228751	224430	227033	216617	693260	611669	750651	542354	301588	343764	366153	348406	660121	677918	635222	544238	573438	205939	214506	207263	252913	371640	211142	251066	285871	261899	279474	267580	227033	652464	346085	635222	212824	267580	0.0826443	0.140716	0.0804494	0.0925285	0.266466	0.0514856	1.52017
sp|Q9WUM3|COR1B_MOUSE	Q9WUM3	Coro1b	Coronin-1B OS=Mus musculus OX=10090 GN=Coro1b PE=1 SV=1	218.88	0	5	sp|Q9WUM3|COR1B_MOUSE	9077.71	7518.69	4778.85	5751.54	8272.23	54021	39895.4	60189	60989.6	14418.2	33083.9	39092	28320.1	51256.6	67521.1	81306.1	47342.3	46089.4	7459.72	5356.81	5745.76	6624.25	7821.26	7972.42	22211.5	13239.3	20204.6	9570.51	15428.4	7518.69	57105	30702	51256.6	7041.99	15428.4	0.251332	0.181539	0.365806	0.260065	0.161352	0.318318	2.92296
sp|Q04447|KCRB_MOUSE	Q04447	Ckb	Creatine kinase B-type OS=Mus musculus OX=10090 GN=Ckb PE=1 SV=1	769.13	0	11	sp|Q04447|KCRB_MOUSE	178629	143438	142089	118209	154348	484443	446382	605191	516699	279201	448418	344362	245675	348097	419427	331046	336494	318842	108121	172715	96255.1	117128	133566	198090	126993	143816	113266	137606	116943	143438	500571	311781	336494	125347	126993	0.148676	0.132001	0.271062	0.113434	0.288886	0.102263	1.8024
sp|P27048|RSMB_MOUSE	P27048	Snrpb	Small nuclear ribonucleoprotein-associated protein B OS=Mus musculus OX=10090 GN=Snrpb PE=1 SV=1	69.5	0.00297265	2	sp|P27048|RSMB_MOUSE	1826.57	2536.18	2356.62	2978.76	1524.99	13045	12991.1	15722.3	12471.8	7499.65	8049.65	11196.3	7140.9	11376.5	11181.7	11482.1	9376.05	8292.71	2026.48	2905.79	3056.62	2787.59	2301.04	2384.29	4357.08	4184.55	2988.33	3401.7	2604.26	2356.62	13018.1	7774.65	11181.7	2585.94	3401.7	0.25681	0.108142	0.218907	0.138512	0.155109	0.215115	2.46572
sp|P32067|LA_MOUSE	P32067	Ssb	Lupus La protein homolog OS=Mus musculus OX=10090 GN=Ssb PE=1 SV=1	153.14	0.000840336	3	sp|P32067|LA_MOUSE	3457.48	2770	2981.76	3102.19	2379.87	15839.9	13146.2	10214.3	10993.1	6337.22	8720.62	8828.2	5016.89	6743.88	9569.23	9411.18	8603.48	6826.99	2402.57	2345.78	3966.33	2159.4	3834.8	2155.98	2347.2	4373.72	1942.81	2482.1	2680.43	2981.76	12069.7	7528.92	8603.48	2374.17	2482.1	0.135971	0.200859	0.258555	0.166418	0.302711	0.339515	2.01139
sp|P47753|CAZA1_MOUSE	P47753	Capza1	F-actin-capping protein subunit alpha-1 OS=Mus musculus OX=10090 GN=Capza1 PE=1 SV=4	123.64	0.000758725	3	sp|P47753|CAZA1_MOUSE	46085.3	47811	53116	43408.6	54241.7	117128	107179	133974	128659	71590.2	99690.5	98652.7	70364.8	104702	111935	121209	99800.5	90993.8	50189.2	51432.1	40541.5	50950.4	51383	51272.6	37481.7	42800.9	40971.2	44142.5	36713.1	47811	122894	85121.5	104702	51111.5	40971.2	0.0945207	0.0984424	0.191492	0.109024	0.0874904	0.0803583	1.36041
sp|O35737|HNRH1_MOUSE	O35737	Hnrnph1	Heterogeneous nuclear ribonucleoprotein H OS=Mus musculus OX=10090 GN=Hnrnph1 PE=1 SV=3	393.68	0	9	sp|O35737|HNRH1_MOUSE	236487	248885	200812	222270	220313	586153	477521	548796	490146	303596	419837	431369	336857	436269	501990	490711	440852	402551	215325	213484	195088	190255	210991	229052	204775	232390	195990	212182	228833	222270	519471	378347	440852	212237	212182	0.0802872	0.096837	0.167635	0.0906145	0.0680287	0.072392	1.22243
sp|O55026|ENTP2_MOUSE	O55026	Entpd2	Ectonucleoside triphosphate diphosphohydrolase 2 OS=Mus musculus OX=10090 GN=Entpd2 PE=1 SV=2	138.55	0.000797448	3	sp|O55026|ENTP2_MOUSE	3931.08	1990.07	3148.97	3011.71	3772.66	26966.2	21144.4	22446.9	18125	11778.1	7808.46	5665.16	12249.1	37316.3	36633.4	44621.7	17253.6	22254.7	4219.35	5658.06	3333.77	3671.3	4104.56	6120.11	5200.29	2013.18	2448.98	6889.54	2868.18	3148.97	21795.7	9793.26	36633.4	4161.95	2868.18	0.242248	0.165713	0.338716	0.360885	0.247389	0.536322	2.79045
sp|O09161|CASQ2_MOUSE	O09161	Casq2	Calsequestrin-2 OS=Mus musculus OX=10090 GN=Casq2 PE=1 SV=3	755.2	0	13	sp|O09161|CASQ2_MOUSE	509529	348987	309284	374896	426578	1.46054e+06	1.53035e+06	1.32927e+06	1.55287e+06	581545	880847	1.18912e+06	883996	1.74769e+06	1.67334e+06	1.47458e+06	1.7064e+06	1.46394e+06	406189	364714	473746	342816	439942	404164	1.02998e+06	1.37803e+06	935347	1.59767e+06	1.66801e+06	374896	1.49545e+06	882422	1.67334e+06	405176	1.37803e+06	0.196573	0.068553	0.28064	0.0831016	0.118022	0.249095	1.99562
sp|P54822|PUR8_MOUSE	P54822	Adsl	Adenylosuccinate lyase OS=Mus musculus OX=10090 GN=Adsl PE=1 SV=2	832.98	0	17	sp|P54822|PUR8_MOUSE	1.68972e+06	1.61171e+06	1.79918e+06	1.62458e+06	1.73017e+06	882842	961023	807248	904183	1.40709e+06	1.41232e+06	1.17206e+06	1.23877e+06	945619	834049	905950	1.17901e+06	1.06804e+06	1.67699e+06	1.69319e+06	1.74582e+06	1.58827e+06	1.57644e+06	1.61833e+06	1.66987e+06	1.59545e+06	1.70148e+06	1.66719e+06	1.70619e+06	1.68972e+06	893513	1.32293e+06	945619	1.64766e+06	1.66987e+06	0.0457449	0.0715676	0.092592	0.138901	0.0402064	0.0265536	-0.919325
sp|Q8BMJ2|SYLC_MOUSE	Q8BMJ2	Lars	Leucine--tRNA ligase, cytoplasmic OS=Mus musculus OX=10090 GN=Lars PE=1 SV=2	147.38	0.000825764	4	sp|Q8BMJ2|SYLC_MOUSE	8948.23	5890.55	10085	10498	8250	114385	55750.2	103466	78588.8	33370.4	10420.8	18337.9	7173.5	22171.9	13844.5	13870.2	10035.1	11547.8	11272.2	7408.02	5908.79	8843.62	10691	9380.59	4127.56	14531.4	4596.95	6772.2	8773.55	8948.23	91027.6	14379.3	13844.5	9112.11	6772.2	0.208787	0.297904	0.674091	0.328369	0.225626	0.543105	3.33303
sp|P68510|1433F_MOUSE	P68510	Ywhah	14-3-3 protein eta OS=Mus musculus OX=10090 GN=Ywhah PE=1 SV=2	239.07	0	7	sp|P68510|1433F_MOUSE	170834	149025	145800	165317	156443	401257	340703	463611	452792	210130	333650	338894	271952	346094	435848	444492	351258	358458	150016	127318	166938	154874	193607	152873	155749	170201	180930	162493	173523	156443	427024	302801	358458	153873	170201	0.0672552	0.135728	0.209716	0.125565	0.138665	0.0579131	1.44605
sp|P62077|TIM8B_MOUSE	P62077	Timm8b	Mitochondrial import inner membrane translocase subunit Tim8 B OS=Mus musculus OX=10090 GN=Timm8b PE=1 SV=1	247.2	0	5	sp|P62077|TIM8B_MOUSE	51420.3	51660.6	54139.8	47931.8	59151	105041	113098	122474	105387	75419.6	116903	121907	92899	167313	157716	198636	161769	190578	57979.2	50524.4	57235.4	46849.7	54657.3	60170.8	246276	239241	239643	236760	310280	51660.6	109243	104901	167313	55946.3	239643	0.0785782	0.0736083	0.212812	0.104236	0.0920187	0.123462	1.0795
sp|P12367|KAP2_MOUSE	P12367	Prkar2a	cAMP-dependent protein kinase type II-alpha regulatory subunit OS=Mus musculus OX=10090 GN=Prkar2a PE=1 SV=2	462.63	0	10	sp|P12367|KAP2_MOUSE	667184	619435	631364	581086	637920	335239	372959	354211	351420	561304	464544	437268	447475	350488	328549	340862	347472	346946	664632	579832	537732	588770	622872	646016	525164	541443	532526	521865	520572	631364	352815	456010	346946	605821	525164	0.0498812	0.0437368	0.119114	0.0254664	0.0771885	0.0164351	-0.839569
sp|P50516|VATA_MOUSE	P50516	Atp6v1a	V-type proton ATPase catalytic subunit A OS=Mus musculus OX=10090 GN=Atp6v1a PE=1 SV=2	307.56	0	9	sp|P50516|VATA_MOUSE	58112.2	61843.5	72217.7	62291.4	61340.9	196048	156947	150565	149817	81007.4	107482	143424	96308.1	133477	169093	188869	130017	137602	67048	63023.5	46183	57435.4	63962	70070.7	51603.1	66730.4	78693.4	60434.8	66495	61843.5	153756	101895	137602	63492.8	66495	0.0842695	0.134906	0.248129	0.170662	0.139119	0.152954	1.31364
sp|Q8BL65|ABLM2_MOUSE	Q8BL65	Ablim2	Actin-binding LIM protein 2 OS=Mus musculus OX=10090 GN=Ablim2 PE=1 SV=1	186.97	0	6	sp|Q8BL65|ABLM2_MOUSE	13934.2	16913.7	12561.6	15847.6	13052.7	44555.3	40954	57896.7	51685.8	27741.9	27149.9	32247.8	23469.3	38182.4	50387.2	23092.5	31847.8	33746.3	20495	13053.5	29405.8	15250.7	13975	11857.6	25812.7	20787.8	17273.7	14768	19396.5	13934.2	48120.6	27445.9	33746.3	14612.8	19396.5	0.128467	0.154638	0.130182	0.281786	0.382251	0.211527	1.78405
sp|Q05BC3|EMAL1_MOUSE	Q05BC3	Eml1	Echinoderm microtubule-associated protein-like 1 OS=Mus musculus OX=10090 GN=Eml1 PE=1 SV=1	247.72	0	8	sp|Q05BC3|EMAL1_MOUSE	152891	128785	154840	121856	142405	55389.9	61417	49154.8	49750.1	78575.5	109316	69248.6	77787.8	47866.5	36938.6	40484.8	66885.4	56608.6	139864	137546	130071	137861	138051	122857	77215.5	85382.3	78354.6	61762.8	75118.8	142405	52570	78181.6	47866.5	137704	77215.5	0.103827	0.106232	0.209852	0.244951	0.0490302	0.114142	-1.43976
sp|Q9Z1Q5|CLIC1_MOUSE	Q9Z1Q5	Clic1	Chloride intracellular channel protein 1 OS=Mus musculus OX=10090 GN=Clic1 PE=1 SV=3	322.78	0	5	sp|Q9Z1Q5|CLIC1_MOUSE	31250.6	27543	17093.2	35574.1	42921	283627	241038	299486	302260	70884.8	214111	213375	129912	211005	263006	306985	190661	241107	21709.1	36540.8	65837.2	46812.8	42065.3	36477.9	30159.1	41765.5	34294.1	31520.8	44192.6	31250.6	291557	171644	241107	39303.1	34294.1	0.310802	0.10036	0.443978	0.187349	0.350607	0.172016	3.22129
sp|O89053|COR1A_MOUSE	O89053	Coro1a	Coronin-1A OS=Mus musculus OX=10090 GN=Coro1a PE=1 SV=5	417.88	0	11	sp|O89053|COR1A_MOUSE	60476.8	70480	72683.1	69982.1	59043.8	416952	247485	491641	416731	148176	307690	284712	245897	294715	377393	372231	290645	313171	53886.6	57778.3	73064.4	66435.3	87755.2	71749.8	56424.3	54543.4	45352.9	50107	66944.4	69982.1	416842	265304	313171	69092.6	54543.4	0.094482	0.262833	0.285497	0.127866	0.17713	0.147851	2.57444
sp|Q920A5|RISC_MOUSE	Q920A5	Scpep1	Retinoid-inducible serine carboxypeptidase OS=Mus musculus OX=10090 GN=Scpep1 PE=1 SV=2	54.7	0.00328048	2	sp|Q920A5|RISC_MOUSE	1891.39	821.255	1121.98	988.291	999.665	10609.5	7890.84	10914.2	8929.49	1692.3	6575.77	7295.67	3785.38	8799.6	13329.1	17173.3	8701.41	10731.2	1033.43	1228	2014.69	1623.12	1162.58	1006.14	1056.29	839.131	1170.1	1443.58	2090.87	999.665	9769.49	5180.57	10731.2	1195.29	1170.1	0.360821	0.148952	0.534614	0.303798	0.294617	0.365833	3.28341
sp|O55131|SEPT7_MOUSE	O55131	2007-09-01	Septin-7 OS=Mus musculus OX=10090 GN=Sept7 PE=1 SV=1	359.24	0	9	sp|O55131|SEPT7_MOUSE	112735	91820.6	81463	82395.3	110549	311169	274307	359682	319353	130182	226927	241380	176267	264605	388415	350803	252858	273238	72947	75663.4	103174	93855.1	102703	92115.7	106828	108890	117673	104918	112629	91820.6	315261	201597	273238	92985.4	108890	0.157058	0.110805	0.261835	0.196161	0.144796	0.0459941	1.77954
sp|Q9D0J8|PTMS_MOUSE	Q9D0J8	Ptms	Parathymosin OS=Mus musculus OX=10090 GN=Ptms PE=1 SV=3	278.27	0	3	sp|Q9D0J8|PTMS_MOUSE	36061.6	37757.5	30222.5	43724.4	39880.3	145133	129811	203881	141347	66401.5	97567.7	100586	79624.2	157950	224647	181016	133210	98146.1	24284.6	32586.3	42509.4	37057.5	46921.8	36603	42863.9	35708.2	48342.7	40908.4	48971.9	37757.5	143240	88596	157950	36830.2	42863.9	0.132897	0.214162	0.18635	0.30104	0.214583	0.126914	1.92347
sp|Q9JHJ0|TMOD3_MOUSE	Q9JHJ0	Tmod3	Tropomodulin-3 OS=Mus musculus OX=10090 GN=Tmod3 PE=1 SV=1	134.71	0.000791139	3	sp|Q9JHJ0|TMOD3_MOUSE	8455.92	5873.46	6530.94	7320.15	7413.35	33352	24087.3	41618.9	31728.8	7756.78	16241.2	22308.1	15703.6	42821.4	48761.4	42009.9	35127.7	35567.8	5597.78	5926.46	6884.17	4580.71	9397.99	7477.92	13685.6	11850.4	9218.79	11509.4	12825.3	7320.15	32540.4	15972.4	42009.9	6405.32	11850.4	0.137126	0.219903	0.385058	0.138706	0.253677	0.142568	2.15184
sp|P63101|1433Z_MOUSE	P63101	Ywhaz	14-3-3 protein zeta/delta OS=Mus musculus OX=10090 GN=Ywhaz PE=1 SV=1	660.36	0	11	sp|P63101|1433Z_MOUSE	1.28589e+06	1.32747e+06	1.21592e+06	1.20504e+06	1.31657e+06	2.4959e+06	2.2558e+06	2.80539e+06	2.56901e+06	1.68652e+06	2.11592e+06	2.27788e+06	1.79633e+06	2.21785e+06	2.63415e+06	2.46711e+06	2.16112e+06	2.02359e+06	1.12143e+06	1.11357e+06	1.1283e+06	1.21086e+06	1.28554e+06	1.27303e+06	986940	950704	926825	1.00316e+06	1.0056e+06	1.28589e+06	2.53246e+06	1.95612e+06	2.21785e+06	1.16958e+06	986940	0.0446529	0.0894118	0.139568	0.106911	0.0660186	0.0354756	0.977625
sp|P35123|UBP4_MOUSE	P35123	Usp4	Ubiquitin carboxyl-terminal hydrolase 4 OS=Mus musculus OX=10090 GN=Usp4 PE=1 SV=3	157.51	0.000854701	5	sp|P35123|UBP4_MOUSE	188335	172513	198167	178699	191828	105438	101300	102738	92469.6	166420	145838	113318	131749	111600	145463	124733	131390	110723	193999	180249	201168	201341	198069	202597	133016	132639	124284	142147	128740	188335	102019	138793	124733	199618	132639	0.0552895	0.0558606	0.161034	0.116327	0.0429262	0.0499642	-0.884502
sp|P21981|TGM2_MOUSE	P21981	Tgm2	Protein-glutamine gamma-glutamyltransferase 2 OS=Mus musculus OX=10090 GN=Tgm2 PE=1 SV=4	655.4	0	14	sp|P21981|TGM2_MOUSE	420207	463243	492087	451216	446524	878832	777142	843235	833861	611045	982523	875264	805879	717484	812952	772149	735816	668717	440895	469952	409887	554192	467414	506850	233594	224493	221483	236072	196966	451216	838548	840572	735816	468683	224493	0.0575607	0.0505649	0.190961	0.0737238	0.10643	0.0697738	0.894053
sp|Q6ZQ38|CAND1_MOUSE	Q6ZQ38	Cand1	Cullin-associated NEDD8-dissociated protein 1 OS=Mus musculus OX=10090 GN=Cand1 PE=1 SV=2	187.59	0	8	sp|Q6ZQ38|CAND1_MOUSE	15974.6	13189.6	17588.6	13404	16673.7	46792.6	40288	54404.1	44903.5	24898.4	36236.9	43593.3	28247.1	42975.7	60893.4	51819.5	39776.1	42005.3	13444.8	12941.6	12802.9	11980.5	14885.7	11575.2	16978.6	14501.5	13893.6	21093.7	13140.1	15974.6	45848.1	32242	42975.7	12872.2	14501.5	0.128545	0.12615	0.252082	0.184868	0.0904152	0.202876	1.52078
sp|P34022|RANG_MOUSE	P34022	Ranbp1	Ran-specific GTPase-activating protein OS=Mus musculus OX=10090 GN=Ranbp1 PE=1 SV=2	104.63	0.00210379	3	sp|P34022|RANG_MOUSE	32731.2	38101.2	36668.8	33443.9	37841.6	74115.2	65580.3	72240.9	77571.7	41069.8	61172.2	56737.9	52818.7	62645.2	69923.4	63089.9	59906.6	56992.1	35207.7	31978.8	32268	36600.1	42420.8	35224.5	34483.1	29271.9	31766.1	34045	36677.8	36668.8	73178	54778.3	62645.2	35216.1	34045	0.0701636	0.0696424	0.162868	0.0769433	0.106567	0.0849751	0.996739
sp|Q8VE97|SRSF4_MOUSE	Q8VE97	Srsf4	Serine/arginine-rich splicing factor 4 OS=Mus musculus OX=10090 GN=Srsf4 PE=2 SV=1	46.09	0.00674624	3	sp|Q8VE97|SRSF4_MOUSE	10788.2	7800.07	12291.6	9455.02	11527.6	38724.3	32196	40150	36602.6	15105.7	26123.4	28696.9	19833.4	30355.7	33229.2	37380.2	28486.8	28294.6	9685.11	10184.2	6859.41	12508.2	12718.9	11271.3	12837.2	11175.9	9984.84	11206.6	12869.4	10788.2	37663.5	22978.4	30355.7	10727.7	11206.6	0.171442	0.0939692	0.273865	0.120923	0.205995	0.106184	1.80313
sp|P26443|DHE3_MOUSE	P26443	Glud1	Glutamate dehydrogenase 1, mitochondrial OS=Mus musculus OX=10090 GN=Glud1 PE=1 SV=1	1060.78	0	23	sp|P26443|DHE3_MOUSE	711312	718738	669518	742180	735564	1.29065e+06	1.19569e+06	1.39314e+06	1.26273e+06	847014	867335	1.09808e+06	1.12034e+06	1.49416e+06	1.59545e+06	1.48277e+06	1.30235e+06	1.42809e+06	670502	687284	698428	606809	802373	783200	2.37718e+06	2.53049e+06	2.23387e+06	1.97947e+06	2.75984e+06	718738	1.27669e+06	982709	1.48277e+06	692856	2.37718e+06	0.0398816	0.0638241	0.148529	0.0733435	0.103253	0.124245	0.828783
sp|Q9JLH8|TMOD4_MOUSE	Q9JLH8	Tmod4	Tropomodulin-4 OS=Mus musculus OX=10090 GN=Tmod4 PE=2 SV=1	1257.35	0	20	sp|Q9JLH8|TMOD4_MOUSE	3.56749e+06	3.58557e+06	4.15466e+06	3.50614e+06	3.54189e+06	1.52166e+06	1.73507e+06	1.54793e+06	1.8742e+06	2.78342e+06	2.68407e+06	1.99876e+06	2.42018e+06	1.24672e+06	1.14059e+06	1.1382e+06	1.58399e+06	1.57806e+06	3.77293e+06	3.31757e+06	3.25852e+06	3.66243e+06	3.22597e+06	3.66096e+06	2.06398e+06	2.01112e+06	2.05544e+06	2.05732e+06	1.96599e+06	3.56749e+06	1.6415e+06	2.55213e+06	1.24672e+06	3.48927e+06	2.05544e+06	0.0740726	0.0995213	0.141818	0.169407	0.0693514	0.0205969	-1.12224
sp|P14131|RS16_MOUSE	P14131	Rps16	40S ribosomal protein S16 OS=Mus musculus OX=10090 GN=Rps16 PE=1 SV=4	237.44	0	8	sp|P14131|RS16_MOUSE	271788	266006	267596	232401	251308	587315	502928	532523	486676	338543	450400	469519	382259	361801	384633	387146	406179	377887	244531	214692	287296	262017	266984	217818	295265	275798	291519	247157	307349	266006	517726	416329	384633	253274	291519	0.062729	0.0839023	0.147963	0.0418651	0.115456	0.0818323	0.960142
sp|Q8VIJ6|SFPQ_MOUSE	Q8VIJ6	Sfpq	Splicing factor, proline- and glutamine-rich OS=Mus musculus OX=10090 GN=Sfpq PE=1 SV=1	586.21	0	12	sp|Q8VIJ6|SFPQ_MOUSE	61969.8	73596.2	54945	55005.9	58130.1	177684	222930	283014	220252	179538	211885	152720	115252	202369	230667	219038	179252	181553	54001.6	57351	82577.6	88689.9	76818	69266.8	119909	111728	68407.4	88314.2	82790.2	58130.1	221591	166129	202369	73042.4	88314.2	0.127567	0.191666	0.248519	0.111648	0.193712	0.225012	1.93052
sp|P0DOV1|IFI5B_MOUSE	P0DOV1	Mnda	Interferon-activable protein 205-B OS=Mus musculus OX=10090 GN=Mnda PE=1 SV=1	187.85	0	7	sp|P0DOV1|IFI5B_MOUSE	6757.32	6164.92	4441.42	4666.92	7982	65252	40422.5	84776.4	50542.5	19452	34158	38893.8	21940.3	54642.4	79766.1	85475.9	47171.7	45943.6	6005.46	6186.64	7496.43	6742.66	6208.98	6884.38	4451.44	4981.55	4486.57	4107.89	5651.01	6164.92	57897.2	28049.2	54642.4	6475.82	4486.57	0.246193	0.319833	0.328426	0.29851	0.0853649	0.126489	3.2196
sp|P17182|ENOA_MOUSE	P17182	Eno1	Alpha-enolase OS=Mus musculus OX=10090 GN=Eno1 PE=1 SV=3	1980.25	0	23	sp|P17182|ENOA_MOUSE	5.57272e+07	5.87847e+07	6.62964e+07	6.14861e+07	5.94003e+07	3.31228e+07	3.19678e+07	3.10959e+07	3.44439e+07	5.27321e+07	5.74172e+07	4.27259e+07	4.72961e+07	2.59334e+07	2.3898e+07	2.68571e+07	3.21207e+07	2.96797e+07	6.26581e+07	5.70272e+07	6.55438e+07	5.80124e+07	5.73222e+07	6.20793e+07	2.42378e+07	2.3361e+07	2.41702e+07	2.46238e+07	2.23972e+07	5.94003e+07	3.25453e+07	5.00141e+07	2.68571e+07	6.00458e+07	2.41702e+07	0.0649169	0.0444509	0.127794	0.116639	0.0577505	0.0374059	-0.868249
sp|P97371|PSME1_MOUSE	P97371	Psme1	Proteasome activator complex subunit 1 OS=Mus musculus OX=10090 GN=Psme1 PE=1 SV=2	309.85	0	9	sp|P97371|PSME1_MOUSE	65739.5	59767.3	59721.4	67928.7	57620.3	216566	153710	236435	187760	114552	175112	153266	105806	195846	251193	211808	174834	179057	59374.7	65848.3	92890.4	67028.9	77073	64216.6	99458.7	95637	87842.4	104351	117421	59767.3	202163	133909	195846	66438.6	99458.7	0.0712148	0.181226	0.237848	0.152509	0.171115	0.109101	1.75442
sp|P35700|PRDX1_MOUSE	P35700	Prdx1	Peroxiredoxin-1 OS=Mus musculus OX=10090 GN=Prdx1 PE=1 SV=1	785.64	0	14	sp|P35700|PRDX1_MOUSE	8.23739e+06	8.67106e+06	8.35691e+06	8.09177e+06	8.56911e+06	5.06998e+06	4.83619e+06	5.20188e+06	5.32737e+06	6.39229e+06	7.06129e+06	5.59234e+06	5.58357e+06	5.15326e+06	5.27483e+06	5.40818e+06	5.16532e+06	5.01159e+06	9.38404e+06	8.22012e+06	8.11463e+06	7.99156e+06	8.26598e+06	7.58361e+06	4.5076e+06	4.11061e+06	4.51245e+06	4.97051e+06	4.36994e+06	8.35691e+06	5.13593e+06	5.99231e+06	5.16532e+06	8.16737e+06	4.5076e+06	0.0282396	0.0410992	0.115631	0.0284751	0.0729569	0.069475	-0.702463
sp|P26369|U2AF2_MOUSE	P26369	U2af2	Splicing factor U2AF 65 kDa subunit OS=Mus musculus OX=10090 GN=U2af2 PE=1 SV=3	104.44	0.0020979	4	sp|P26369|U2AF2_MOUSE	12068.8	8696.84	12751.4	12630	9818.98	45617.9	37742.3	53311	39900.5	17756.9	28513.1	31937.6	28541.9	35704.5	51282.2	40933.7	29301.6	33688.7	8697.51	7819	8734.25	8551.29	7895.84	11564.7	11579.4	13199.9	10123	12416.9	17841.6	12068.8	42759.2	28527.5	35704.5	8624.4	12416.9	0.163393	0.157599	0.231079	0.220829	0.154985	0.224079	1.82172
sp|Q6PAM0|AAKB2_MOUSE	Q6PAM0	Prkab2	5'-AMP-activated protein kinase subunit beta-2 OS=Mus musculus OX=10090 GN=Prkab2 PE=1 SV=1	180.66	0	5	sp|Q6PAM0|AAKB2_MOUSE	678761	686075	745632	710655	663093	368902	386551	329200	389116	509747	617832	440921	503686	324216	300015	289325	370415	370204	736774	579714	658997	735126	667576	857607	483025	486172	430917	456244	441245	686075	377727	506717	324216	701351	456244	0.0462406	0.0750779	0.141765	0.115429	0.133503	0.0535899	-0.861419
sp|Q91VH2|SNX9_MOUSE	Q91VH2	Snx9	Sorting nexin-9 OS=Mus musculus OX=10090 GN=Snx9 PE=1 SV=1	78.74	0.00247831	2	sp|Q91VH2|SNX9_MOUSE	1155.24	1060.48	1087.44	471.081	625.231	13234.7	8941.06	11811.5	13724.7	1444.02	3742.25	8860.2	2702.2	12715.2	17424.1	13465.1	8857.33	14555.9	7022.47	1501.23	192.468	5024.86	763.616	1575.19	2088.14	1153.16	1328.42	1141.41	1464.68	1060.48	12523.1	3222.22	13465.1	1538.21	1328.42	0.351894	0.180272	0.777132	0.231878	1.01265	0.270865	3.55947
sp|P0C0S6|H2AZ_MOUSE	P0C0S6	H2afz	Histone H2A.Z OS=Mus musculus OX=10090 GN=H2afz PE=1 SV=2	162.5	0.000873362	2	sp|P0C0S6|H2AZ_MOUSE	185472	196615	193231	176222	197395	360043	329812	399522	361389	214197	296516	267892	273212	363600	399449	353691	329257	328009	174038	155937	192168	179270	186262	157273	188109	174747	159611	206357	198247	193231	360716	270552	353691	176654	188109	0.0470522	0.0787319	0.132346	0.0826827	0.0857116	0.100543	0.900537
sp|P54775|PRS6B_MOUSE	P54775	Psmc4	26S proteasome regulatory subunit 6B OS=Mus musculus OX=10090 GN=Psmc4 PE=1 SV=2	398.88	0	11	sp|P54775|PRS6B_MOUSE	181992	170942	186056	178675	173550	359169	352267	330464	298934	359747	413436	202283	285458	209254	178651	177460	172086	175751	182479	165388	169945	163980	171459	180025	159020	143327	125476	125932	143622	178675	341366	322603	177460	170702	143327	0.034427	0.0808486	0.291146	0.0825775	0.0439553	0.100977	0.933244
sp|Q6ZWY9|H2B1C_MOUSE	Q6ZWY9	Hist1h2bc	Histone H2B type 1-C/E/G OS=Mus musculus OX=10090 GN=Hist1h2bc PE=1 SV=3	816.03	0	8	sp|Q6ZWY9|H2B1C_MOUSE	6.49017e+06	6.09494e+06	6.64156e+06	5.64947e+06	6.09153e+06	1.6328e+07	1.37543e+07	1.82272e+07	1.37314e+07	8.88626e+06	1.07198e+07	1.05264e+07	8.90871e+06	1.35352e+07	1.47618e+07	1.40057e+07	1.20144e+07	1.30044e+07	6.23071e+06	5.97451e+06	5.99017e+06	6.07436e+06	6.69564e+06	6.19991e+06	7.01183e+06	7.12863e+06	7.18358e+06	6.95459e+06	7.66608e+06	6.09494e+06	1.50411e+07	9.71756e+06	1.35352e+07	6.13714e+06	7.12863e+06	0.0627851	0.140755	0.102399	0.0769632	0.0431419	0.0391971	1.29793
sp|Q8BGK2|ARHL1_MOUSE	Q8BGK2	Adprhl1	[Protein ADP-ribosylarginine] hydrolase-like protein 1 OS=Mus musculus OX=10090 GN=Adprhl1 PE=1 SV=1	146.62	0.000823045	3	sp|Q8BGK2|ARHL1_MOUSE	29896.9	36053.2	34498.7	34621.7	33179.4	61413.1	62372.5	66521.7	61127.4	40419.3	28764.1	47651.4	43748.4	57999	57776.9	52301.4	56213.1	49788.5	33996.7	33867.3	39467.6	26909.6	35830.7	42263.4	40676.8	44938.6	38590.8	44238.3	46469.5	34498.7	61892.8	42083.9	56213.1	34913.7	44238.3	0.0692933	0.0397618	0.202839	0.0660595	0.149652	0.0755365	0.843187
sp|Q9JIF7|COPB_MOUSE	Q9JIF7	Copb1	Coatomer subunit beta OS=Mus musculus OX=10090 GN=Copb1 PE=1 SV=1	156.19	0.000853971	5	sp|Q9JIF7|COPB_MOUSE	10138	8857.36	10672.3	9644.95	14733.8	57036.1	38516.6	48930.8	46890.8	11432.5	34417	20762.4	20831.6	41503.1	49416.9	55572.2	36562.8	31903.4	11853.1	13637	8958.78	8511.52	7573.81	10653.7	15055.9	10198.7	13996.5	10969.3	15792.1	10138	47910.8	20797	41503.1	9806.24	13996.5	0.212161	0.15899	0.432897	0.222513	0.223779	0.188528	2.24025
sp|O70475|UGDH_MOUSE	O70475	Ugdh	UDP-glucose 6-dehydrogenase OS=Mus musculus OX=10090 GN=Ugdh PE=1 SV=1	155.75	0.000851789	5	sp|O70475|UGDH_MOUSE	5456.49	4448.4	3919.3	4140.33	7228.01	24860.6	27091.8	31432.8	37186.6	5419.42	14727	20482.7	9774.06	24349	36419.1	44866.9	19017.8	25212.8	6123.24	3976.75	3495.94	6137.59	7188.77	4269.95	2787.85	3212.49	2682.52	3779.63	2490.16	4448.4	29262.3	12250.5	25212.8	5196.6	2787.85	0.269516	0.180177	0.514737	0.348995	0.284683	0.171996	2.71371
sp|Q91V64|ISOC1_MOUSE	Q91V64	Isoc1	Isochorismatase domain-containing protein 1 OS=Mus musculus OX=10090 GN=Isoc1 PE=1 SV=1	90.74	0.00199203	3	sp|Q91V64|ISOC1_MOUSE	70000.7	70072.4	67845.9	62665.7	72086.7	34862.4	26263.2	31804.1	30596.4	48063.3	55694.6	32778.1	44561.8	35395.8	31316.5	26781.9	30445.3	30385	80103.6	66028.3	65197.1	68618.4	73695.8	63062.5	40189	34745.9	38757.2	39081.2	35554.3	70000.7	31200.2	46312.6	30445.3	67323.3	38757.2	0.0526352	0.115412	0.210711	0.0996106	0.0917035	0.0630313	-1.16608
sp|Q3UDE2|TTL12_MOUSE	Q3UDE2	Ttll12	Tubulin--tyrosine ligase-like protein 12 OS=Mus musculus OX=10090 GN=Ttll12 PE=1 SV=1	139.48	0.000801925	4	sp|Q3UDE2|TTL12_MOUSE	9437.87	12675.7	12517.5	8670.62	11452.3	32761.3	34144.6	31657	33244	17542.6	28915.8	25994.8	20117.6	23683.3	26189	20263.4	18526.1	21210.3	14050.4	7834.56	11825.5	11008	10191.7	11573.2	6469.93	4083.8	7905.71	9481.31	6577.59	11452.3	33002.7	23056.2	21210.3	11290.6	6577.59	0.165694	0.0314455	0.225874	0.136684	0.18473	0.288744	1.52691
sp|P21107|TPM3_MOUSE	P21107	Tpm3	Tropomyosin alpha-3 chain OS=Mus musculus OX=10090 GN=Tpm3 PE=1 SV=3	800.79	0	14	sp|P21107|TPM3_MOUSE	2.38212e+07	2.0582e+07	2.28551e+07	2.0771e+07	2.08326e+07	1.06153e+07	1.19861e+07	1.01382e+07	1.12875e+07	1.8884e+07	1.61623e+07	1.27508e+07	1.58854e+07	8.9324e+06	8.00015e+06	7.65055e+06	1.01418e+07	9.64553e+06	2.40619e+07	1.89411e+07	1.96184e+07	1.97204e+07	2.20385e+07	2.23908e+07	1.02115e+07	1.08554e+07	9.93547e+06	1.15484e+07	1.06099e+07	2.08326e+07	1.09514e+07	1.60238e+07	8.9324e+06	2.08795e+07	1.06099e+07	0.0676304	0.0731656	0.15761	0.119077	0.0948337	0.0585896	-0.928409
sp|Q9DBB8|DHDH_MOUSE	Q9DBB8	Dhdh	Trans-1,2-dihydrobenzene-1,2-diol dehydrogenase OS=Mus musculus OX=10090 GN=Dhdh PE=1 SV=1	314.86	0	7	sp|Q9DBB8|DHDH_MOUSE	356235	320192	398333	309998	303173	63458.9	99239.1	60962.1	88748.6	272834	208366	136971	153341	54310.3	61238.4	60924.6	60710.2	54774.2	369778	322312	334004	351018	320859	367133	47390.5	61936.9	46936.8	51814.2	51542.9	320192	76103.8	180854	60710.2	342511	51542.9	0.117427	0.241617	0.318502	0.0603294	0.0630478	0.116289	-2.09309
sp|P46935|NEDD4_MOUSE	P46935	Nedd4	E3 ubiquitin-protein ligase NEDD4 OS=Mus musculus OX=10090 GN=Nedd4 PE=1 SV=3	296	0	11	sp|P46935|NEDD4_MOUSE	46062.7	46843.3	48675.4	46713.6	51879.9	95545.3	100817	115431	90320.5	61856.9	73160.2	86800.2	84730.8	77532.2	98595.8	84251.4	77060.8	60073.5	42116.1	49483.2	42630.5	43334	51815	46319.6	29986.7	31296.4	28314.6	31814.7	28441	46843.3	98181.4	78945.5	77532.2	44826.8	29986.7	0.0490987	0.107627	0.150547	0.175017	0.0868222	0.0533877	1.06709
sp|Q9QYB1|CLIC4_MOUSE	Q9QYB1	Clic4	Chloride intracellular channel protein 4 OS=Mus musculus OX=10090 GN=Clic4 PE=1 SV=3	259.44	0	7	sp|Q9QYB1|CLIC4_MOUSE	45545.1	58034.3	57834	48910.5	54761.6	170254	126812	177460	153293	80585.2	103484	123297	95917.3	141432	178759	167400	135362	136155	64060.5	45446.1	52476	40765.4	57397.6	89884.3	39891.6	54054.4	48288.4	48454.5	45847.4	54761.6	161773	99700.6	141432	54936.8	48288.4	0.105067	0.14338	0.176111	0.13143	0.300651	0.108264	1.56075
sp|P68254|1433T_MOUSE	P68254	Ywhaq	14-3-3 protein theta OS=Mus musculus OX=10090 GN=Ywhaq PE=1 SV=1	251.89	0	3	sp|P68254|1433T_MOUSE	83955.4	70707.7	60699.4	71886.1	72811.5	175526	162559	171072	155827	91701.9	125577	129198	108730	186521	213009	223543	159996	163178	69585.9	71114.6	68532	76909.2	76320	71577.7	80431.1	76039	74602.7	68634.8	75587.1	71886.1	166815	117154	186521	71346.2	75587.1	0.114717	0.0528479	0.151337	0.151392	0.0482389	0.0563577	1.214
sp|P35979|RL12_MOUSE	P35979	Rpl12	60S ribosomal protein L12 OS=Mus musculus OX=10090 GN=Rpl12 PE=1 SV=2	329.1	0	6	sp|P35979|RL12_MOUSE	370107	344878	356237	335543	319616	744891	625415	793465	736678	432256	637455	576527	513044	555813	623025	655519	613712	621561	361503	286447	390407	355777	341085	319644	379699	369395	334223	335253	405604	344878	740784	544786	621561	348431	369395	0.0558986	0.0979599	0.162789	0.059001	0.105268	0.0835434	1.10295
sp|Q9JL62|GLTP_MOUSE	Q9JL62	Gltp	Glycolipid transfer protein OS=Mus musculus OX=10090 GN=Gltp PE=1 SV=3	43.68	0.00862069	1	sp|Q9JL62|GLTP_MOUSE	1210.7	2181.51	2184.81	1903.93	2447.94	16179.8	10600.1	12416.3	13169.9	3559.54	9205.28	5314.88	6564.48	11086.6	14095.3	12781.3	9641.46	11344.1	1546.61	1436.06	2386.01	2318.07	2931.77	1705.68	4158.01	4004.94	4673.89	3167.74	5291.52	2181.51	12793.1	5939.68	11344.1	2011.88	4158.01	0.238731	0.177542	0.385397	0.144486	0.284801	0.185756	2.55134
sp|Q8BH86|GLUCM_MOUSE	Q8BH86	Dglucy	D-glutamate cyclase, mitochondrial OS=Mus musculus OX=10090 GN=Dglucy PE=1 SV=1	128.88	0.000772798	5	sp|Q8BH86|GLUCM_MOUSE	21702.6	33596.5	22302.4	29726.7	26212.3	4775.25	3913.13	3564.34	6362.12	12861.9	10410.6	6109.74	7912.44	5084.41	7036.98	4979.52	6368.57	8093.25	30644	27413.8	24830.1	27300.8	18655.2	27781	32531.4	23435.4	32169.7	31147.1	28928.2	26212.3	4344.19	9161.51	6368.57	27357.3	31147.1	0.188396	0.268062	0.315876	0.209325	0.156716	0.126266	-2.60022
sp|Q00897|A1AT4_MOUSE	Q00897	Serpina1d	Alpha-1-antitrypsin 1-4 OS=Mus musculus OX=10090 GN=Serpina1d PE=1 SV=1	1453.31	0	16	sp|Q00897|A1AT4_MOUSE	3.57047e+06	3.36343e+06	3.63087e+06	3.6038e+06	3.26699e+06	7.73543e+06	6.57118e+06	8.64285e+06	7.204e+06	5.62648e+06	5.12443e+06	6.54426e+06	5.49193e+06	7.66918e+06	9.39005e+06	9.17642e+06	7.10441e+06	7.57304e+06	4.8231e+06	7.12663e+06	6.59727e+06	9.90936e+06	5.88514e+06	4.02292e+06	4.30498e+06	4.12346e+06	4.38227e+06	4.03731e+06	3.54436e+06	3.57047e+06	7.46972e+06	5.5592e+06	7.66918e+06	6.2412e+06	4.12346e+06	0.0464581	0.116302	0.10594	0.125871	0.322678	0.0806326	1.06402
sp|P21614|VTDB_MOUSE	P21614	Gc	Vitamin D-binding protein OS=Mus musculus OX=10090 GN=Gc PE=1 SV=2	886.7	0	23	sp|P21614|VTDB_MOUSE	764231	723365	872219	772477	717183	1.74848e+06	1.53612e+06	1.79191e+06	1.50744e+06	1.57134e+06	1.36457e+06	1.59225e+06	1.45969e+06	1.80024e+06	2.0995e+06	1.96394e+06	1.46915e+06	1.54578e+06	1.21364e+06	1.96291e+06	1.50756e+06	2.72211e+06	1.51956e+06	852664	935302	870973	760752	762498	701351	764231	1.6423e+06	1.51552e+06	1.80024e+06	1.51356e+06	762498	0.0807307	0.0880856	0.0706224	0.151036	0.398443	0.117401	1.10061
sp|Q61838|PZP_MOUSE	Q61838	Pzp	Pregnancy zone protein OS=Mus musculus OX=10090 GN=Pzp PE=1 SV=3	1932.78	0	41	sp|Q61838|PZP_MOUSE	2.01739e+06	1.70863e+06	1.7117e+06	1.83514e+06	1.90753e+06	3.83153e+06	3.79431e+06	3.65624e+06	3.27638e+06	1.98054e+06	2.95378e+06	2.76195e+06	2.72177e+06	4.88691e+06	5.99954e+06	4.9764e+06	3.71502e+06	3.85003e+06	2.13109e+06	3.15942e+06	2.56749e+06	3.36378e+06	3.32371e+06	2.05495e+06	1.92539e+06	1.81849e+06	1.69429e+06	1.99161e+06	1.74547e+06	1.83514e+06	3.72527e+06	2.74186e+06	4.88691e+06	2.86346e+06	1.81849e+06	0.0718912	0.0696852	0.164378	0.199401	0.215124	0.0671767	1.02121
sp|Q08642|PADI2_MOUSE	Q08642	Padi2	Protein-arginine deiminase type-2 OS=Mus musculus OX=10090 GN=Padi2 PE=1 SV=2	1135.12	0	22	sp|Q08642|PADI2_MOUSE	1.86233e+06	1.73688e+06	1.88902e+06	1.68164e+06	1.79082e+06	686914	799620	597118	829936	2.02077e+06	1.09274e+06	1.12879e+06	1.22777e+06	781173	1.14294e+06	747794	988865	1.13988e+06	1.98535e+06	1.71991e+06	1.668e+06	1.26622e+06	1.69424e+06	1.84094e+06	3.27314e+06	2.94288e+06	3.4113e+06	3.66178e+06	3.24512e+06	1.79082e+06	743267	1.17828e+06	988865	1.70707e+06	3.27314e+06	0.0479824	0.146879	0.321185	0.197387	0.142215	0.07919	-1.27283
sp|Q61990|PCBP2_MOUSE	Q61990	Pcbp2	Poly(rC)-binding protein 2 OS=Mus musculus OX=10090 GN=Pcbp2 PE=1 SV=1	127.32	0.000769231	4	sp|Q61990|PCBP2_MOUSE	128064	114494	127911	127476	115004	228110	215628	242746	213204	138025	192951	193556	173055	189106	230545	203866	162690	188320	104326	120294	112218	110448	109600	124796	87355.8	95295	98458.4	86864.7	110793	127476	221869	183003	189106	111333	95295	0.0584331	0.0602836	0.14938	0.127373	0.0663359	0.102225	0.798908
sp|P14152|MDHC_MOUSE	P14152	Mdh1	Malate dehydrogenase, cytoplasmic OS=Mus musculus OX=10090 GN=Mdh1 PE=1 SV=3	1584.67	0	18	sp|P14152|MDHC_MOUSE	2.52414e+07	2.58804e+07	2.60371e+07	2.47989e+07	2.39529e+07	1.55993e+07	1.63417e+07	1.58656e+07	1.60595e+07	2.27272e+07	1.79992e+07	1.77215e+07	1.99885e+07	3.05297e+07	2.7083e+07	2.90694e+07	3.32581e+07	3.20364e+07	2.63708e+07	2.38103e+07	2.43792e+07	2.22402e+07	2.52894e+07	2.593e+07	6.00128e+07	5.84756e+07	5.92234e+07	5.77623e+07	5.99491e+07	2.52414e+07	1.59625e+07	1.89938e+07	3.05297e+07	2.48343e+07	5.92234e+07	0.0336949	0.0196214	0.11785	0.0799738	0.0617191	0.016382	-0.66113
sp|Q61830|MRC1_MOUSE	Q61830	Mrc1	Macrophage mannose receptor 1 OS=Mus musculus OX=10090 GN=Mrc1 PE=1 SV=2	318.53	0	10	sp|Q61830|MRC1_MOUSE	5346.46	10254.6	11232.6	10564.7	9810.13	81147.3	63109.6	90484	59809.3	18978.8	48509.6	52426.5	40088	97748	112875	143777	66367.6	82259.7	8655.14	8792.13	13050.3	9140.8	12288.1	6075.4	20160.6	9471.58	10917.7	10912	10480	10254.6	72128.4	44298.8	97748	8966.47	10912	0.248592	0.198698	0.373248	0.295334	0.26689	0.35393	2.80292
sp|P68040|RACK1_MOUSE	P68040	Rack1	Receptor of activated protein C kinase 1 OS=Mus musculus OX=10090 GN=Rack1 PE=1 SV=3	888.69	0	19	sp|P68040|RACK1_MOUSE	1.12271e+06	995451	1.08139e+06	826420	946460	2.33876e+06	2.14187e+06	2.29833e+06	2.36179e+06	1.42822e+06	1.79305e+06	2.10848e+06	1.6479e+06	1.72533e+06	1.91964e+06	2.03816e+06	1.76582e+06	1.68972e+06	970045	997943	942580	954973	994085	978917	928562	997155	941018	826807	911127	995451	2.31854e+06	1.72047e+06	1.76582e+06	974481	928562	0.117425	0.0433577	0.163556	0.0802687	0.0223301	0.0669969	1.21974
sp|P61979|HNRPK_MOUSE	P61979	Hnrnpk	Heterogeneous nuclear ribonucleoprotein K OS=Mus musculus OX=10090 GN=Hnrnpk PE=1 SV=1	1153.04	0	20	sp|P61979|HNRPK_MOUSE	726070	793204	775262	690227	703005	1.7995e+06	1.41945e+06	1.88012e+06	1.62508e+06	964978	1.33155e+06	1.36593e+06	1.20148e+06	1.37567e+06	1.6908e+06	1.70896e+06	1.38951e+06	1.42258e+06	716883	627583	689971	687636	764772	661707	704416	751462	693830	775129	788717	726070	1.71229e+06	1.26652e+06	1.42258e+06	688803	751462	0.0609529	0.121537	0.149433	0.110362	0.067847	0.0567257	1.23588
sp|P61982|1433G_MOUSE	P61982	Ywhag	14-3-3 protein gamma OS=Mus musculus OX=10090 GN=Ywhag PE=1 SV=2	752.92	0	12	sp|P61982|1433G_MOUSE	6.52181e+06	6.41772e+06	6.88225e+06	6.60016e+06	6.63001e+06	4.37052e+06	4.22672e+06	4.35075e+06	4.26447e+06	5.43674e+06	5.54606e+06	4.45467e+06	4.88987e+06	3.84854e+06	4.35337e+06	3.91353e+06	4.14938e+06	3.98495e+06	6.29064e+06	6.3467e+06	6.53746e+06	6.66554e+06	6.83094e+06	6.56751e+06	3.97504e+06	3.74841e+06	3.70668e+06	3.93342e+06	3.94936e+06	6.60016e+06	4.30761e+06	5.1633e+06	3.98495e+06	6.55249e+06	3.93342e+06	0.0261327	0.0159556	0.0997996	0.0502025	0.0306367	0.0323711	-0.615686
sp|P62835|RAP1A_MOUSE	P62835	Rap1a	Ras-related protein Rap-1A OS=Mus musculus OX=10090 GN=Rap1a PE=1 SV=1	262.48	0	7	sp|P62835|RAP1A_MOUSE	77445.7	69669.6	63017	84394.8	69930.1	182450	166614	178092	153504	109474	152619	134051	140055	189231	181117	220959	136891	165922	75151.4	85532.8	82336.3	81232.6	74448.7	68531.4	102323	104174	97732.3	90166.4	83288.2	69930.1	172353	137053	181117	78192	97732.3	0.112656	0.0761659	0.135163	0.172671	0.0804584	0.0913029	1.30058
sp|Q91XV3|BASP1_MOUSE	Q91XV3	Basp1	Brain acid soluble protein 1 OS=Mus musculus OX=10090 GN=Basp1 PE=1 SV=3	251.78	0	5	sp|Q91XV3|BASP1_MOUSE	1708.75	2017.85	1706.5	3339.33	2607.79	20706	28830.4	51890	47416.5	2897.03	13416.5	23687.4	7169.68	30185.3	41346.6	24008.4	17937.2	22308.2	619.195	1350.55	3030.76	2511.45	3168.97	1310.69	849.487	1792.19	2015.78	1781.08	2793.17	2017.85	38123.5	10293.1	24008.4	1931	1792.19	0.30704	0.399292	0.765737	0.333925	0.524489	0.375835	4.1956
sp|P11983|TCPA_MOUSE	P11983	Tcp1	T-complex protein 1 subunit alpha OS=Mus musculus OX=10090 GN=Tcp1 PE=1 SV=3	723.88	0	15	sp|P11983|TCPA_MOUSE	176049	155568	187996	146342	155901	350845	326554	375724	371577	213278	253220	331032	278037	268903	318156	295392	275680	283901	190933	144358	145603	176324	174051	184165	122140	136272	142621	143385	146874	155901	361211	265629	283901	175187	142621	0.103994	0.0633046	0.183246	0.0670659	0.116525	0.0708038	1.21162
sp|Q9JLJ2|AL9A1_MOUSE	Q9JLJ2	Aldh9a1	4-trimethylaminobutyraldehyde dehydrogenase OS=Mus musculus OX=10090 GN=Aldh9a1 PE=1 SV=1	135.1	0.000792393	3	sp|Q9JLJ2|AL9A1_MOUSE	1779	2116.32	2644.96	3081.04	967.471	39628.8	25109	35270.9	29519.5	12383.4	21849.6	22962.8	20897.7	33866.5	49361.3	43976.2	22669.6	27510	3083.54	4650	6905.93	5082.76	5649.71	2139.18	7491.69	8471.1	3261.77	7362.32	6308.26	2116.32	32395.2	21373.6	33866.5	4866.38	7362.32	0.383889	0.196892	0.247611	0.313599	0.377859	0.304983	3.93044
sp|P59999|ARPC4_MOUSE	P59999	Arpc4	Actin-related protein 2/3 complex subunit 4 OS=Mus musculus OX=10090 GN=Arpc4 PE=1 SV=3	109.34	0.00215827	3	sp|P59999|ARPC4_MOUSE	32855.5	41194.6	35541.2	45606.3	40622.3	158104	106600	164267	138824	59957.9	106217	106221	94130.9	127984	143987	150007	86117.3	118528	38044.5	42262.7	38203.6	40614.3	48546.8	44336.6	44842.8	46169.9	43742	42809.6	46298.8	40622.3	148464	100174	127984	41438.5	44842.8	0.128098	0.182731	0.238687	0.201387	0.0954533	0.033877	1.86672
sp|Q60634|FLOT2_MOUSE	Q60634	Flot2	Flotillin-2 OS=Mus musculus OX=10090 GN=Flot2 PE=1 SV=2	92.49	0.00200535	3	sp|Q60634|FLOT2_MOUSE	2078.59	2076.36	1724.19	3558.08	1263.6	22283.9	20609.2	24754.4	16743.5	7151.59	13520	11704.7	16136.2	15077	20484.9	25140.5	13170.1	15381.2	1231.45	2505.23	2527.42	2246.93	2000.03	1134.89	6272.79	5259.55	5390.97	4750.45	5210.19	2076.36	21446.6	12612.3	15381.2	2123.48	5259.55	0.401929	0.15951	0.311971	0.274127	0.318642	0.103419	3.36752
sp|Q9DCN2|NB5R3_MOUSE	Q9DCN2	Cyb5r3	NADH-cytochrome b5 reductase 3 OS=Mus musculus OX=10090 GN=Cyb5r3 PE=1 SV=3	382.81	0	8	sp|Q9DCN2|NB5R3_MOUSE	62801.8	74482.9	72334.5	93749.2	73791.5	285496	256110	215284	209383	115605	154935	199215	193538	201111	193805	217834	161756	193800	81222.8	79764.9	87215.8	79887.8	82079	70881.1	60869.4	69878.5	63825.5	63057.6	58260.7	73791.5	235697	174237	193805	80555.3	63057.6	0.149432	0.148641	0.234171	0.105123	0.0662166	0.0684648	1.66998
sp|P62245|RS15A_MOUSE	P62245	Rps15a	40S ribosomal protein S15a OS=Mus musculus OX=10090 GN=Rps15a PE=1 SV=2	142.61	0	4	sp|P62245|RS15A_MOUSE	86552.7	97113.2	94648.6	107924	126376	348990	309162	307428	258964	118898	183418	221504	185566	214663	194227	210286	203002	196759	79627	93872.9	92573.7	100942	87232.1	125902	101934	123413	109041	78137.9	94331.3	97113.2	308295	184492	203002	93223.3	101934	0.149878	0.120353	0.240785	0.0426327	0.165273	0.16612	1.66657
sp|P04441|HG2A_MOUSE	P04441	Cd74	H-2 class II histocompatibility antigen gamma chain OS=Mus musculus OX=10090 GN=Cd74 PE=1 SV=3	74.34	0.00244349	2	sp|P04441|HG2A_MOUSE	184.579	483.154	252.328	418.636	505.421	6545.61	5652.34	8013.24	4339.82	424.288	2513.74	4327.15	409.314	4087.09	4588.77	10230.7	599.366	5494.54	436.102	199.967	277.65	232.744	227.486	336.848	620.287	59.3295	391.901	232.146	646.05	418.636	6098.98	1469.01	4588.77	255.197	391.901	0.38756	0.251561	0.982777	0.692612	0.309118	0.644774	3.86092
sp|O35841|API5_MOUSE	O35841	Api5	Apoptosis inhibitor 5 OS=Mus musculus OX=10090 GN=Api5 PE=1 SV=2	80.24	0.00250627	1	sp|O35841|API5_MOUSE	676.447	559.542	927.859	920.136	606.655	5946.03	3826.99	4233.57	3578.77	692.742	1224.21	1598.36	1219.63	2984.16	4368.2	3469.2	2446.38	2515.76	1164.27	1667.11	309.238	264.764	655.788	868.488	592.496	374.589	575.282	1019.57	1166.97	676.447	4030.28	1221.92	2984.16	762.138	592.496	0.236706	0.242885	0.314549	0.250965	0.651947	0.446087	2.57299
sp|P07309|TTHY_MOUSE	P07309	Ttr	Transthyretin OS=Mus musculus OX=10090 GN=Ttr PE=1 SV=1	449.72	0	6	sp|P07309|TTHY_MOUSE	302034	333275	299341	325100	263100	794561	650846	702800	632792	393726	434060	469076	395073	610820	663184	668688	534243	525067	484242	575058	544571	711436	457188	375305	357879	284145	341379	365052	434775	302034	676823	414566	610820	514407	357879	0.0899033	0.104358	0.0850463	0.11408	0.219515	0.151423	1.16301
sp|P49813|TMOD1_MOUSE	P49813	Tmod1	Tropomodulin-1 OS=Mus musculus OX=10090 GN=Tmod1 PE=1 SV=2	765.86	0	12	sp|P49813|TMOD1_MOUSE	1.4657e+06	1.33851e+06	1.39472e+06	1.24606e+06	1.41122e+06	724378	709621	628826	579708	1.21776e+06	906303	662640	743430	499677	427545	458023	559804	455278	1.25225e+06	1.56367e+06	1.53e+06	1.19607e+06	1.67051e+06	1.8545e+06	418112	465989	377135	408410	382583	1.39472e+06	669224	824867	458023	1.54684e+06	408410	0.0608112	0.103493	0.278048	0.10724	0.165488	0.0864302	-1.06205
sp|Q9Z0J0|NPC2_MOUSE	Q9Z0J0	Npc2	NPC intracellular cholesterol transporter 2 OS=Mus musculus OX=10090 GN=Npc2 PE=1 SV=1	67.66	0.00353357	2	sp|Q9Z0J0|NPC2_MOUSE	8994.43	8848.33	8454.27	11641.5	10471.4	49256.4	31441.6	48218.5	34036.6	15594.6	30802.2	29050.9	18471.9	45297.7	56253.5	65399.2	37632.1	38790	8100.57	5416.47	6038.24	9637.91	11765.7	7439.04	17333.6	18368.9	21536	16718.9	19648.9	8994.43	41127.6	23761.4	45297.7	7769.8	18368.9	0.137972	0.228455	0.322399	0.24486	0.291715	0.102894	2.17123
sp|Q00PI9|HNRL2_MOUSE	Q00PI9	Hnrnpul2	Heterogeneous nuclear ribonucleoprotein U-like protein 2 OS=Mus musculus OX=10090 GN=Hnrnpul2 PE=1 SV=2	246.71	0	5	sp|Q00PI9|HNRL2_MOUSE	23352.3	17504.6	23197.8	22568.2	22554.1	77374.5	54985.7	72823.6	83157	40077.8	43614	58881.5	49337.6	55338.3	81777.2	81709.7	53636.8	63591.8	29536.4	17715.8	22400.7	29091.8	22127.3	16991.5	20810	28624.1	34381.7	26452	35310.2	22568.2	75099	46475.8	63591.8	22264	28624.1	0.112101	0.168671	0.171113	0.205182	0.234351	0.204946	1.73384
sp|Q5XJY5|COPD_MOUSE	Q5XJY5	Arcn1	Coatomer subunit delta OS=Mus musculus OX=10090 GN=Arcn1 PE=1 SV=2	223.87	0	6	sp|Q5XJY5|COPD_MOUSE	29486.2	32036.3	35727.1	31515.3	27082.4	77867.1	67563.5	88693.3	72822.5	38180.6	62956.1	67265.7	45060	63079.3	76260.3	71141.5	57598.3	53810.4	33289.1	27686.3	34980	43248.5	37568.8	46472.5	26468.5	29069.6	24587.5	27070.3	22338.7	31515.3	75344.8	54008.1	63079.3	36274.4	26468.5	0.10294	0.117455	0.261617	0.144522	0.183639	0.0986839	1.25665
sp|Q9R062|GLYG_MOUSE	Q9R062	Gyg1	Glycogenin-1 OS=Mus musculus OX=10090 GN=Gyg1 PE=1 SV=3	705.54	0	10	sp|Q9R062|GLYG_MOUSE	2.29879e+06	2.27606e+06	2.50877e+06	2.27598e+06	2.22764e+06	1.27062e+06	1.37726e+06	1.16115e+06	1.3321e+06	1.88242e+06	1.70178e+06	1.3845e+06	1.7771e+06	1.07585e+06	986041	921458	1.15214e+06	1.20301e+06	2.45196e+06	2.03433e+06	2.12366e+06	2.22687e+06	2.00077e+06	2.5424e+06	1.56731e+06	1.5571e+06	1.57759e+06	1.64941e+06	1.50993e+06	2.27606e+06	1.30136e+06	1.73944e+06	1.07585e+06	2.17526e+06	1.56731e+06	0.0474908	0.0728134	0.127191	0.108379	0.100074	0.0319921	-0.806924
sp|Q9D7H3|RTCA_MOUSE	Q9D7H3	RtcA	RNA 3'-terminal phosphate cyclase OS=Mus musculus OX=10090 GN=RtcA PE=1 SV=2	170.45	0.000903342	3	sp|Q9D7H3|RTCA_MOUSE	50471.7	47843.6	50958.6	43657.6	41559.6	20882.6	23501.6	22028.8	24476.3	37876.9	30720.7	30509.3	37107.8	20674.5	17650.4	20962.4	22884.5	23046	52605.7	38744.9	37268.4	43013.2	44176.9	43944	29228.1	23985.9	33388.3	25388.5	26488.1	47843.6	22765.2	33914.2	20962.4	43478.6	26488.1	0.0886583	0.0698126	0.116991	0.103719	0.124387	0.134249	-1.07225
sp|P80318|TCPG_MOUSE	P80318	Cct3	T-complex protein 1 subunit gamma OS=Mus musculus OX=10090 GN=Cct3 PE=1 SV=1	687.08	0	19	sp|P80318|TCPG_MOUSE	242380	223431	272671	229032	235113	505595	433438	524202	484888	310267	416614	457597	371626	396228	422404	442440	413372	406954	231228	227380	230526	268516	249215	232740	219272	214232	236787	247264	245964	235113	495241	394120	413372	231984	236787	0.0802529	0.0804282	0.162363	0.0419425	0.0665997	0.0653892	1.07446
sp|P08752|GNAI2_MOUSE	P08752	Gnai2	Guanine nucleotide-binding protein G(i) subunit alpha-2 OS=Mus musculus OX=10090 GN=Gnai2 PE=1 SV=5	422.45	0	11	sp|P08752|GNAI2_MOUSE	86241.3	66748.5	57258.8	90912.2	66087.9	298387	242253	286718	235566	116827	188478	175194	208023	320077	375876	390789	224069	278515	71322.2	66294	52165.9	78297.1	106672	43496.6	93168.2	94540.7	98399.9	82686.6	88952	66748.5	264485	181836	320077	68808.1	93168.2	0.196096	0.118366	0.228067	0.217017	0.317498	0.065491	1.98127
sp|Q62048|PEA15_MOUSE	Q62048	Pea15	Astrocytic phosphoprotein PEA-15 OS=Mus musculus OX=10090 GN=Pea15 PE=1 SV=1	123.23	0.00075643	2	sp|Q62048|PEA15_MOUSE	15136.6	10451.9	12092.9	9494.71	12229.8	42075.6	35226.9	48352.9	38878.6	22642.8	27912.4	30261.2	18688.6	40873.8	53907.5	48023.8	39167.5	30748.1	4446.06	10055.2	8389.25	8193.33	12262.3	7714.6	15857.5	11167.4	13281.6	15339.3	18824.3	12092.9	40477.1	25277.6	40873.8	8291.29	15339.3	0.181019	0.135344	0.209513	0.207754	0.305204	0.193026	1.74182
sp|Q9R111|GUAD_MOUSE	Q9R111	Gda	Guanine deaminase OS=Mus musculus OX=10090 GN=Gda PE=1 SV=1	308.37	0	7	sp|Q9R111|GUAD_MOUSE	13442.3	14535.2	16214.2	18166	18083.2	60270.9	46731.9	74639.1	52785.3	18843.2	40458.6	41336.3	37205.4	71802.2	97968.7	93821.4	66784.3	55160.6	16311.3	12826.3	17231.2	13433.3	25497.1	13490.9	23159	22083.8	24885.9	27965.4	23383.3	16214.2	56528.1	38832	71802.2	14901.1	23383.3	0.130847	0.205395	0.306502	0.236565	0.289325	0.0939318	1.79854
sp|Q8BVI4|DHPR_MOUSE	Q8BVI4	Qdpr	Dihydropteridine reductase OS=Mus musculus OX=10090 GN=Qdpr PE=1 SV=2	642.72	0	10	sp|Q8BVI4|DHPR_MOUSE	826529	789908	891747	815145	723155	403389	425144	461255	406364	729171	581741	504445	514429	399839	439452	417624	392010	396570	815893	745160	669020	767019	798057	868047	398066	423507	383334	405210	437109	815145	415754	548085	399839	782538	405210	0.0754793	0.0627652	0.177982	0.0477867	0.0873012	0.0516977	-0.971695
sp|P28352|APEX1_MOUSE	P28352	Apex1	DNA-(apurinic or apyrimidinic site) lyase OS=Mus musculus OX=10090 GN=Apex1 PE=1 SV=2	85.09	0.00192555	3	sp|P28352|APEX1_MOUSE	9407.43	10198.8	10447.7	9381.87	8153.8	25757.7	23196.6	30864.4	22051.4	11535.5	19966.6	23115.8	16909.1	29321.4	27737.9	29395.8	24641.9	22962.6	10706.2	8114.25	8999.42	7747.35	9735.87	7422.52	16846.2	18521.3	12122.5	10088.9	14785.8	9407.43	24477.2	18437.8	27737.9	8556.83	14785.8	0.0942617	0.153818	0.275791	0.107705	0.144159	0.236501	1.37759
sp|Q6P9R2|OXSR1_MOUSE	Q6P9R2	Oxsr1	Serine/threonine-protein kinase OSR1 OS=Mus musculus OX=10090 GN=Oxsr1 PE=1 SV=1	344.46	0	8	sp|Q6P9R2|OXSR1_MOUSE	304937	335230	372916	315471	297528	171064	173682	172212	164543	255927	208512	188468	250014	188305	184599	183989	205277	213984	308113	283611	278409	253856	291405	316275	272177	283833	250702	301638	257923	315471	171638	229263	188305	287508	272177	0.0928649	0.0236722	0.144378	0.0696685	0.0773287	0.0746045	-0.878146
sp|P70698|PYRG1_MOUSE	P70698	Ctps1	CTP synthase 1 OS=Mus musculus OX=10090 GN=Ctps1 PE=1 SV=2	119.34	0.000747384	2	sp|P70698|PYRG1_MOUSE	27443.3	27101.1	38047.5	42848.8	42571	5627.99	4246.98	7510.27	6525.54	13566.8	7968.73	6445.37	7697.59	2873.73	6664.71	3546.02	3175.63	4690.67	31452.3	38138.7	39732.2	46699	25532.4	40596.9	4677.74	3547.93	4663.95	4940.94	3120.2	38047.5	6076.76	7833.16	3546.02	38935.5	4663.95	0.220225	0.231935	0.355215	0.36878	0.201408	0.191785	-2.65037
sp|P01027|CO3_MOUSE	P01027	C3	Complement C3 OS=Mus musculus OX=10090 GN=C3 PE=1 SV=3	1507.83	0	41	sp|P01027|CO3_MOUSE	374740	428961	383572	363381	349132	1.18037e+06	898464	1.21821e+06	888754	825669	955171	953575	908945	1.29706e+06	1.4221e+06	1.19369e+06	1.13101e+06	1.10438e+06	460212	920967	634935	1.04405e+06	713256	352093	650427	591982	552382	594730	666300	374740	1.03942e+06	931260	1.19369e+06	674096	594730	0.0796833	0.169338	0.0666288	0.106266	0.38436	0.0761979	1.45843
sp|Q9JM76|ARPC3_MOUSE	Q9JM76	Arpc3	Actin-related protein 2/3 complex subunit 3 OS=Mus musculus OX=10090 GN=Arpc3 PE=1 SV=3	208.92	0	4	sp|Q9JM76|ARPC3_MOUSE	23361.8	31116.6	31558.2	23868.9	27509.1	105647	80899	130349	93719.8	43206.3	82384	87746	59760.9	78666.7	102463	105789	88613.2	73525.9	34512.3	23766.5	23712.4	21710	28605.4	25936.5	22733.5	22168.2	22247	24196.4	17744.5	27509.1	99683.5	71072.4	88613.2	24851.5	22247	0.140755	0.205039	0.302438	0.158075	0.175433	0.110846	1.85486
sp|P11352|GPX1_MOUSE	P11352	Gpx1	Glutathione peroxidase 1 OS=Mus musculus OX=10090 GN=Gpx1 PE=1 SV=2	291.27	0	9	sp|P11352|GPX1_MOUSE	178439	153178	159541	164974	221506	488964	435109	503047	429842	204578	449287	357648	270795	430314	477587	484910	336440	358390	161618	159867	179515	185061	222134	221290	137746	141180	127126	145514	155404	164974	462036	314222	430314	182288	141180	0.155735	0.0801072	0.33147	0.162366	0.147235	0.0733432	1.48331
sp|O35639|ANXA3_MOUSE	O35639	Anxa3	Annexin A3 OS=Mus musculus OX=10090 GN=Anxa3 PE=1 SV=4	555.87	0	9	sp|O35639|ANXA3_MOUSE	143990	136285	143008	138756	137882	287070	230942	279268	292554	165392	202148	228887	189080	232155	256089	261336	226305	222378	147612	120252	161707	161775	150404	147760	158876	168938	157603	152449	152106	138756	283169	195614	232155	149082	157603	0.0239066	0.103537	0.134841	0.0744423	0.102439	0.043174	1.02897
sp|Q60668|HNRPD_MOUSE	Q60668	Hnrnpd	Heterogeneous nuclear ribonucleoprotein D0 OS=Mus musculus OX=10090 GN=Hnrnpd PE=1 SV=2	232.39	0	6	sp|Q60668|HNRPD_MOUSE	88607.4	112769	92310.3	108027	122027	324328	251132	340709	296568	183791	245503	234824	206207	238527	279172	274712	220021	230534	109294	101887	115028	94333.4	120689	110260	104654	115223	96494	107792	115154	108027	310448	220515	238527	109777	107792	0.134067	0.129272	0.128581	0.107584	0.0863237	0.0728364	1.52152
sp|Q9R0Q7|TEBP_MOUSE	Q9R0Q7	Ptges3	Prostaglandin E synthase 3 OS=Mus musculus OX=10090 GN=Ptges3 PE=1 SV=1	164.99	0.000881057	4	sp|Q9R0Q7|TEBP_MOUSE	189925	180570	198106	159462	178626	363989	330799	342003	328277	212351	309411	312128	230312	265213	316523	281721	266439	251677	165888	165732	188105	185252	206609	166429	154173	131250	135714	141884	159885	180570	336401	269862	266439	175841	141884	0.0799796	0.0477058	0.196078	0.089999	0.0927181	0.0839905	0.897421
sp|Q3UH68|LIMC1_MOUSE	Q3UH68	Limch1	LIM and calponin homology domains-containing protein 1 OS=Mus musculus OX=10090 GN=Limch1 PE=1 SV=2	319.84	0	6	sp|Q3UH68|LIMC1_MOUSE	26410	22734.1	24479.8	25321.2	22860.1	44630.4	49393.8	56869.8	55349.7	47709.4	44984.1	49093.1	41462.1	51068.5	50693.8	55087.7	54395	47195.1	28561.2	26547	21028.8	17287.1	24529.1	23464.6	49051.2	44883.3	34753.3	45522.8	47535.3	24479.8	52371.8	46346.7	51068.5	23996.9	45522.8	0.0650134	0.109292	0.0734553	0.0615185	0.170385	0.126554	1.09486
sp|P84104|SRSF3_MOUSE	P84104	Srsf3	Serine/arginine-rich splicing factor 3 OS=Mus musculus OX=10090 GN=Srsf3 PE=1 SV=1	109.77	0.00216294	4	sp|P84104|SRSF3_MOUSE	67509.5	60929.1	69547.7	67466.2	66759.6	164846	150384	216935	153341	109488	141259	156120	116754	131683	164540	140378	144330	129410	49034.6	62814.8	52965.7	65325.5	78322.7	61280.4	61449.3	63443.1	50651.7	54708.6	63230.9	67466.2	159094	129007	140378	62047.6	61449.3	0.048959	0.180926	0.165139	0.0983557	0.166684	0.0976054	1.23669
sp|Q9Z1T1|AP3B1_MOUSE	Q9Z1T1	Ap3b1	AP-3 complex subunit beta-1 OS=Mus musculus OX=10090 GN=Ap3b1 PE=1 SV=2	111.64	0.00217865	2	sp|Q9Z1T1|AP3B1_MOUSE	810.113	492.997	269.203	451.637	377.341	6197.05	5983.36	3995.81	6839.08	1547.11	2931.11	3277.44	2461.6	7734.59	7698.7	8934.02	6206.08	4360.6	710.531	359.824	475.745	123.455	825.622	88.174	557.766	760.528	1868.88	760.136	903.277	451.637	6090.21	2696.36	7698.7	417.784	760.528	0.4228	0.213272	0.29366	0.251636	0.699123	0.533208	3.75303
sp|P02468|LAMC1_MOUSE	P02468	Lamc1	Laminin subunit gamma-1 OS=Mus musculus OX=10090 GN=Lamc1 PE=1 SV=2	2405.66	0	41	sp|P02468|LAMC1_MOUSE	1.35924e+06	1.47399e+06	1.23986e+06	1.41931e+06	1.07613e+06	3.45793e+06	2.85159e+06	3.45635e+06	3.17833e+06	1.82603e+06	1.94735e+06	1.77607e+06	2.1512e+06	2.54142e+06	2.78347e+06	2.82165e+06	2.54793e+06	2.62935e+06	1.23157e+06	1.57351e+06	1.37024e+06	1.10175e+06	1.4839e+06	1.24905e+06	1.13645e+06	1.02679e+06	1.12307e+06	1.11741e+06	1.06484e+06	1.35924e+06	3.31734e+06	1.88669e+06	2.62935e+06	1.30964e+06	1.11741e+06	0.120846	0.0890103	0.0867318	0.049224	0.130943	0.0423026	1.28596
sp|P97351|RS3A_MOUSE	P97351	Rps3a	40S ribosomal protein S3a OS=Mus musculus OX=10090 GN=Rps3a PE=1 SV=3	395.29	0	11	sp|P97351|RS3A_MOUSE	364815	363243	376784	345355	343196	605822	549508	573225	594542	423700	553179	584035	455345	446689	481592	493972	494826	471026	369770	313176	378647	355707	392677	303719	358753	314839	295558	310965	324253	363243	583883	504262	481592	362739	314839	0.0395149	0.0427749	0.152124	0.0416045	0.1026	0.0734482	0.684506
sp|P62908|RS3_MOUSE	P62908	Rps3	40S ribosomal protein S3 OS=Mus musculus OX=10090 GN=Rps3 PE=1 SV=1	504.94	0	11	sp|P62908|RS3_MOUSE	742213	734297	792889	768246	798538	1.37871e+06	1.22278e+06	1.46313e+06	1.45036e+06	980846	1.29634e+06	1.28535e+06	1.08965e+06	1.22552e+06	1.2604e+06	1.38061e+06	1.23443e+06	1.27979e+06	749851	663244	719628	707781	781508	669014	878262	888874	879078	802578	901163	768246	1.41454e+06	1.1875e+06	1.2604e+06	713704	879078	0.0377194	0.0800851	0.132561	0.0487431	0.0640905	0.0446056	0.880225
sp|P54285|CACB3_MOUSE	P54285	Cacnb3	Voltage-dependent L-type calcium channel subunit beta-3 OS=Mus musculus OX=10090 GN=Cacnb3 PE=1 SV=2	110.49	0.00217077	2	sp|P54285|CACB3_MOUSE	294370	281808	323906	277486	298077	138819	155165	166600	163798	270883	293266	199900	188345	106776	106746	110510	141954	127298	304967	249942	273754	273114	267630	300070	184122	182082	174358	153521	147004	294370	159482	235392	110510	273434	174358	0.061695	0.0801008	0.217599	0.131024	0.0745363	0.10075	-0.884767
sp|Q9D6X6|PRS23_MOUSE	Q9D6X6	Prss23	Serine protease 23 OS=Mus musculus OX=10090 GN=Prss23 PE=2 SV=2	47.33	0.00626305	1	sp|Q9D6X6|PRS23_MOUSE	1140.92	647.003	1749.66	776.992	1181.34	13606.4	9109.35	12786.1	17458.8	2171.63	7648.33	5792.25	4831.22	4169.65	6192.94	3500.78	7755.42	4595.66	620.569	515.802	948.364	510.932	563.36	1234.39	1954.61	2421.64	2724.79	3061.82	2970.88	1140.92	13196.3	5311.74	4595.66	591.965	2724.79	0.391274	0.258715	0.446469	0.32789	0.403132	0.171437	3.53117
sp|P84084|ARF5_MOUSE	P84084	Arf5	ADP-ribosylation factor 5 OS=Mus musculus OX=10090 GN=Arf5 PE=1 SV=2	56.98	0.00331492	2	sp|P84084|ARF5_MOUSE	6000.13	4741.25	5600.28	6058.35	9382.24	40567.8	27995.6	36742.3	28857.2	13064.2	29773.3	24173.9	18735	30943	32995.6	34646.6	25158.2	27861.5	5140.42	5946.42	8773.19	4632.48	12486.3	12343.8	11170.3	10703.6	11153	11461.9	12516.7	6000.13	32799.7	21454.4	30943	7359.8	11170.3	0.278683	0.182424	0.334651	0.126615	0.431933	0.0596448	2.44012
sp|P23198|CBX3_MOUSE	P23198	Cbx3	Chromobox protein homolog 3 OS=Mus musculus OX=10090 GN=Cbx3 PE=1 SV=2	146.27	0.000821018	3	sp|P23198|CBX3_MOUSE	12247.2	17467.3	17941.2	20190.4	23134.6	85062.2	68532.8	89102	72437.1	29503.2	57207.9	67425.6	51508.3	80344.6	98112.1	98121.8	65258.6	69626.8	24576.3	18864.5	17889.8	23029.7	20440.7	16606.3	26302.2	23132.7	23470	22334	31653.2	17941.2	78749.6	54358.1	80344.6	19652.6	23470	0.220429	0.125065	0.311627	0.187782	0.151916	0.150278	2.12934
sp|P63254|CRIP1_MOUSE	P63254	Crip1	Cysteine-rich protein 1 OS=Mus musculus OX=10090 GN=Crip1 PE=1 SV=2	253.29	0	4	sp|P63254|CRIP1_MOUSE	315034	390809	308065	381993	415662	1.02197e+06	813676	967065	935842	474235	711790	715163	535555	733807	898849	903728	821543	708849	362951	395272	381089	362575	488296	365478	319047	344959	194293	270219	311115	381993	951453	623673	821543	373283	311115	0.132537	0.0943145	0.20192	0.111322	0.123806	0.204291	1.31639
sp|O88844|IDHC_MOUSE	O88844	Idh1	Isocitrate dehydrogenase [NADP] cytoplasmic OS=Mus musculus OX=10090 GN=Idh1 PE=1 SV=2	598.11	0	14	sp|O88844|IDHC_MOUSE	199110	196434	202945	225703	200597	463370	371038	482790	413496	244546	336684	376804	286700	591702	679715	669172	491780	504937	220179	183924	218153	204120	248203	252786	424987	418134	412479	426059	432849	200597	438433	311692	591702	219166	424987	0.0577446	0.116486	0.1855	0.150267	0.118191	0.0184925	1.12572
sp|P20060|HEXB_MOUSE	P20060	Hexb	Beta-hexosaminidase subunit beta OS=Mus musculus OX=10090 GN=Hexb PE=1 SV=2	61.68	0.00343053	3	sp|P20060|HEXB_MOUSE	2989.98	3087.4	2828.56	1669.26	1677.23	29258.7	16191.2	29956.7	19836.6	8064.41	13699.9	9265.69	12498.9	26787.5	31638.5	38330	19300.9	21148.5	1187.6	759.184	3880.8	2224.13	1097.66	2952.1	881.606	2491.97	2288.28	1860.9	2820.1	2828.56	24547.7	10882.3	26787.5	1705.87	2288.28	0.291992	0.288232	0.24374	0.283728	0.60749	0.362113	3.09038
sp|Q9DCT8|CRIP2_MOUSE	Q9DCT8	Crip2	Cysteine-rich protein 2 OS=Mus musculus OX=10090 GN=Crip2 PE=1 SV=1	162.78	0.000874126	2	sp|Q9DCT8|CRIP2_MOUSE	97519.5	127437	104130	107423	121727	265153	249271	294545	234808	138292	172809	204717	186815	314461	357101	300620	254075	243238	90337.8	100803	94883.2	105235	111683	112111	160253	146929	133694	142110	162420	107423	257212	179812	300620	103019	146929	0.111947	0.0981046	0.160118	0.157906	0.0864866	0.0816528	1.25897
sp|P62874|GBB1_MOUSE	P62874	Gnb1	Guanine nucleotide-binding protein G(I)/G(S)/G(T) subunit beta-1 OS=Mus musculus OX=10090 GN=Gnb1 PE=1 SV=3	139.71	0	3	sp|P62874|GBB1_MOUSE	21732.1	21140.7	15309.8	19241	17757.6	59612.7	46701.1	65716	56621.8	21703.2	32350.9	37729.9	43299.4	65051.2	83885	82459.6	57484.8	59179.2	17717.4	15398.2	18101.7	16634.6	25485.6	21474.2	25598.3	19032.5	13771.4	19376.2	19424.4	19241	58117.3	35040.4	65051.2	17909.5	19376.2	0.137136	0.138816	0.272528	0.182487	0.194268	0.215534	1.5943
sp|P62082|RS7_MOUSE	P62082	Rps7	40S ribosomal protein S7 OS=Mus musculus OX=10090 GN=Rps7 PE=2 SV=1	226.74	0	8	sp|P62082|RS7_MOUSE	219920	210850	219540	211726	198899	505049	421040	612928	579625	283649	458471	440103	382144	402588	466311	431469	356184	394539	206336	197636	216295	240435	205601	213341	208975	225098	220599	198854	232636	211726	542337	411124	402588	209838	220599	0.040297	0.161068	0.20115	0.10067	0.0694962	0.0616063	1.35357
sp|P63260|ACTG_MOUSE	P63260	Actg1	Actin, cytoplasmic 2 OS=Mus musculus OX=10090 GN=Actg1 PE=1 SV=1	101.43	0	1	sp|P63260|ACTG_MOUSE	167757	127294	174980	140753	161006	358156	372881	451124	410926	251067	249687	416442	262787	269634	385061	338047	295313	335759	154292	262678	162642	251237	233794	258774	108310	148377	125197	121175	130154	161006	391903	256927	335759	242516	125197	0.128207	0.10461	0.275181	0.136318	0.222996	0.115295	1.28168
sp|O54988|SLK_MOUSE	O54988	Slk	STE20-like serine/threonine-protein kinase OS=Mus musculus OX=10090 GN=Slk PE=1 SV=2	80.57	0.00250941	3	sp|O54988|SLK_MOUSE	92232.7	103460	92244.4	84603.4	93689.9	53715.9	44398.3	46505.6	47528	80552.1	79759	57471.8	69663.2	38269.2	42771.4	44090.4	54357.4	48255.1	90497.5	79792.8	95994.5	107728	91509.8	91120.9	45072.3	39335.7	39597.3	43631.9	36050.6	92244.4	47016.8	74711.1	44090.4	91315.4	39597.3	0.0721907	0.0833511	0.150262	0.133431	0.0978478	0.0888465	-0.972372
sp|P28474|ADHX_MOUSE	P28474	Adh5	Alcohol dehydrogenase class-3 OS=Mus musculus OX=10090 GN=Adh5 PE=1 SV=3	636.85	0	17	sp|P28474|ADHX_MOUSE	1.4706e+06	1.46554e+06	1.546e+06	1.43686e+06	1.38344e+06	863334	912679	953402	908955	1.26632e+06	1.17597e+06	1.02683e+06	1.13134e+06	882994	860636	908571	1.01698e+06	977767	1.53332e+06	1.49155e+06	1.3976e+06	1.43589e+06	1.60538e+06	1.62321e+06	1.41219e+06	1.2642e+06	1.42684e+06	1.36954e+06	1.4226e+06	1.46554e+06	910817	1.15365e+06	908571	1.51244e+06	1.41219e+06	0.0404116	0.0404892	0.086544	0.0708146	0.0596485	0.0493922	-0.686202
sp|O70325|GPX4_MOUSE	O70325	Gpx4	Phospholipid hydroperoxide glutathione peroxidase OS=Mus musculus OX=10090 GN=Gpx4 PE=1 SV=4	258.49	0	8	sp|O70325|GPX4_MOUSE	449388	483020	470113	410362	410561	255553	245257	241335	257694	364278	346790	301178	327425	239637	265833	254909	273370	246415	479005	436073	401268	431348	466028	521455	377905	317213	359110	334552	362944	449388	250405	337108	254909	451050	359110	0.0752644	0.0316365	0.0808103	0.0538092	0.0926252	0.0690708	-0.844003
sp|O35143|ATIF1_MOUSE	O35143	ATP5IF1	ATPase inhibitor, mitochondrial OS=Mus musculus OX=10090 GN=ATP5IF1 PE=1 SV=2	55.87	0.00330215	2	sp|O35143|ATIF1_MOUSE	7535.71	9595.48	9186.55	8945.97	10591	24443.3	19920.2	25755.8	22923.3	12757.1	19502.8	19959.5	16254.2	25816.8	24582.5	26061.4	21179.5	26205.2	7582.37	8008.91	8542.1	8561.44	9605.55	8150.09	29403.6	31506.2	24486.5	27269.2	38471	9186.55	23683.3	17878.5	25816.8	8346.1	29403.6	0.120952	0.107898	0.19528	0.0850467	0.0821055	0.175041	1.36553
sp|Q99KP6|PRP19_MOUSE	Q99KP6	Prpf19	Pre-mRNA-processing factor 19 OS=Mus musculus OX=10090 GN=Prpf19 PE=1 SV=1	203.85	0	5	sp|Q99KP6|PRP19_MOUSE	26644.1	25309.6	37550.3	35785.3	31650.9	85005.6	84161.8	88601.7	90205.7	40921.3	65937.6	60287.1	57862.6	66033.7	72402.1	74117.4	62979.8	63360.8	34741.8	22109.4	20510.2	32068.8	30345.5	22464.5	37775.2	40635.4	33686.7	34923.8	30287	31650.9	86803.7	59074.9	66033.7	26405	34923.8	0.172182	0.0331005	0.191387	0.0763605	0.223989	0.111323	1.4552
sp|Q6P069|SORCN_MOUSE	Q6P069	Sri	Sorcin OS=Mus musculus OX=10090 GN=Sri PE=1 SV=1	138.71	0.000798722	4	sp|Q6P069|SORCN_MOUSE	47697.5	47972.4	37107.3	42300.8	46713.4	107671	98599	121504	95177.4	45339.2	75622.6	72114.9	58277.1	127457	168939	127828	95406.1	100390	34474.5	29496.5	33316.4	43385.4	45483.9	39058.9	38230.1	34968.5	32885.7	37862	37635.9	46713.4	103135	65196	127457	36766.7	37635.9	0.104876	0.111205	0.220607	0.235843	0.16488	0.0636593	1.14123
sp|Q8BRF7|SCFD1_MOUSE	Q8BRF7	Scfd1	Sec1 family domain-containing protein 1 OS=Mus musculus OX=10090 GN=Scfd1 PE=1 SV=1	56.99	0.00331675	3	sp|Q8BRF7|SCFD1_MOUSE	48569.1	48834.6	47053.7	44675.2	49623.8	22730.8	18626.5	14549.5	18076.3	32019.2	35312.8	24529.3	29342.6	12023.4	10603.6	12450.9	16268.5	16344.7	46858.7	42966.9	35253.7	48848.5	45645.9	56358.8	13160.4	18373.2	13754.7	10617.2	9468.1	48569.1	18351.4	30680.9	12450.9	46252.3	13160.4	0.0409544	0.181214	0.150395	0.193395	0.150952	0.263816	-1.40431
sp|Q9JLV5|CUL3_MOUSE	Q9JLV5	Cul3	Cullin-3 OS=Mus musculus OX=10090 GN=Cul3 PE=1 SV=1	95.74	0.00202429	5	sp|Q9JLV5|CUL3_MOUSE	831422	868937	853036	813187	862908	301814	407656	416928	394120	651858	588377	502835	486047	344082	305220	306893	391232	361759	768008	791949	794681	821319	854538	872974	397589	405323	423282	408333	366537	853036	400888	545606	344082	808000	405323	0.0274119	0.13954	0.138804	0.107522	0.0492086	0.0524902	-1.08961
sp|Q8BSL7|ARF2_MOUSE	Q8BSL7	Arf2	ADP-ribosylation factor 2 OS=Mus musculus OX=10090 GN=Arf2 PE=1 SV=2	279.47	0	6	sp|Q8BSL7|ARF2_MOUSE	225316	204022	228334	211085	228010	427230	359797	395933	432808	270724	328238	341335	297353	317417	322221	411311	289511	337648	215804	202729	204531	218317	190538	214174	172664	197676	189563	165994	175442	225316	411582	312796	322221	209353	175442	0.0506909	0.0831998	0.102469	0.136297	0.0504808	0.072024	0.868185
sp|Q8R1M2|H2AJ_MOUSE	Q8R1M2	H2afj	Histone H2A.J OS=Mus musculus OX=10090 GN=H2afj PE=1 SV=1	571.06	0	5	sp|Q8R1M2|H2AJ_MOUSE	7.30491e+06	6.51246e+06	6.18573e+06	6.54011e+06	6.46854e+06	1.44538e+07	1.22923e+07	1.49624e+07	1.21283e+07	8.39174e+06	1.17623e+07	1.09579e+07	9.96936e+06	1.31757e+07	1.31175e+07	1.23441e+07	1.08431e+07	1.16624e+07	6.71151e+06	6.32168e+06	6.32583e+06	6.35949e+06	6.43318e+06	6.84877e+06	7.26999e+06	7.41993e+06	7.14858e+06	7.22108e+06	7.51732e+06	6.51246e+06	1.33731e+07	1.04636e+07	1.23441e+07	6.39634e+06	7.26999e+06	0.0632258	0.108366	0.141306	0.0811646	0.0345874	0.0205598	1.03333
sp|P60229|EIF3E_MOUSE	P60229	Eif3e	Eukaryotic translation initiation factor 3 subunit E OS=Mus musculus OX=10090 GN=Eif3e PE=1 SV=1	202.76	0	6	sp|P60229|EIF3E_MOUSE	20265.5	21130.6	24799.9	23207.5	25161	51801.4	48268.1	46149.9	58799.2	34054.8	31548.7	43352.5	32867.3	41143.7	38795.1	41143.1	34669.2	39095.1	20701.4	17902.4	18156	22703.7	15576.2	18196.2	17889.9	16293.2	17664.9	14540.1	14360.3	23207.5	50034.7	33461.1	39095.1	18176.1	16293.2	0.0948347	0.10816	0.151259	0.0678818	0.13151	0.103322	1.10744
sp|P84091|AP2M1_MOUSE	P84091	Ap2m1	AP-2 complex subunit mu OS=Mus musculus OX=10090 GN=Ap2m1 PE=1 SV=1	219.14	0	8	sp|P84091|AP2M1_MOUSE	34845.2	38389.7	40479.4	36908.2	40200.2	113317	76689.1	100511	107095	65889.3	88090.9	93615.6	69283.5	93322.3	101257	110741	81731.4	87510.2	48344.2	39400.4	35487.2	38265.8	42262.1	37867.5	41046.8	42510.8	37487.2	34439.9	29774.9	38389.7	103803	78687.2	93322.3	38833.1	37487.2	0.0616584	0.16116	0.172829	0.120342	0.112475	0.138755	1.43433
sp|Q8BQ48|CE295_MOUSE	Q8BQ48	Cep295	Centrosomal protein of 295 kDa OS=Mus musculus OX=10090 GN=Cep295 PE=1 SV=3	49.73	0.00478215	2	sp|Q8BQ48|CE295_MOUSE	399987	394600	379072	364885	414497	168817	206819	216939	199839	388507	348328	286574	304677	183873	156746	153722	193561	210991	445758	479280	505460	526036	485313	597242	193809	188212	197572	272492	221528	394600	203329	326502	183873	495386	197572	0.0490677	0.104734	0.137688	0.135976	0.102572	0.16163	-0.956791
sp|Q9DBJ1|PGAM1_MOUSE	Q9DBJ1	Pgam1	Phosphoglycerate mutase 1 OS=Mus musculus OX=10090 GN=Pgam1 PE=1 SV=3	367.2	0	8	sp|Q9DBJ1|PGAM1_MOUSE	236376	227250	217449	215047	230912	651242	446784	498912	546566	287662	366224	379044	416957	524482	541388	648063	443945	412376	227242	223641	203566	202885	240979	252256	294154	298015	295579	241351	295894	227250	522739	372634	524482	225441	295579	0.0399702	0.162424	0.149876	0.17953	0.0878138	0.0857503	1.20031
sp|Q62318|TIF1B_MOUSE	Q62318	Trim28	Transcription intermediary factor 1-beta OS=Mus musculus OX=10090 GN=Trim28 PE=1 SV=3	183.21	0	4	sp|Q62318|TIF1B_MOUSE	5350.54	3397.3	3274.67	4890.59	4562.06	16887.4	18579.9	27569.8	21685	5092.86	10925	12450.5	8593.3	12439.6	17998.7	21490.2	12376.2	15717.6	3260.97	777.012	3273.69	1457.63	2687.59	5013	5131.18	4248.35	2919.71	3977.39	6551.6	4562.06	20132.4	9759.15	15717.6	2974.28	4248.35	0.21425	0.221905	0.345599	0.242044	0.5458	0.298304	2.13746
sp|P62858|RS28_MOUSE	P62858	Rps28	40S ribosomal protein S28 OS=Mus musculus OX=10090 GN=Rps28 PE=1 SV=1	143.98	0.000814332	2	sp|P62858|RS28_MOUSE	139384	130949	135280	140414	117899	255776	232582	287867	266211	145477	233047	249711	192056	205902	205294	211461	199947	186360	131056	125178	158375	146378	143009	135260	119257	139195	120792	122649	151986	135280	260993	212551	205294	139135	122649	0.0687084	0.0881503	0.226913	0.0472853	0.0851571	0.109427	0.947774
sp|Q922B1|MACD1_MOUSE	Q922B1	Macrod1	ADP-ribose glycohydrolase MACROD1 OS=Mus musculus OX=10090 GN=Macrod1 PE=1 SV=2	900.17	0	11	sp|Q922B1|MACD1_MOUSE	1.84109e+06	1.77897e+06	2.03929e+06	1.68507e+06	1.71131e+06	1.00205e+06	1.04077e+06	1.05369e+06	1.03702e+06	1.75076e+06	1.47761e+06	1.32223e+06	1.30718e+06	1.10433e+06	994182	967259	1.27688e+06	1.10613e+06	1.95137e+06	1.75695e+06	1.84954e+06	1.8083e+06	1.8925e+06	1.91855e+06	2.05418e+06	1.95796e+06	1.98308e+06	2.03393e+06	2.00858e+06	1.77897e+06	1.03889e+06	1.39992e+06	1.10433e+06	1.87102e+06	2.00858e+06	0.078007	0.0213617	0.140556	0.112047	0.0388473	0.0191772	-0.775998
sp|Q61166|MARE1_MOUSE	Q61166	Mapre1	Microtubule-associated protein RP/EB family member 1 OS=Mus musculus OX=10090 GN=Mapre1 PE=1 SV=3	281.23	0	4	sp|Q61166|MARE1_MOUSE	48566.8	40978.5	47282.4	56532.6	49233.8	109100	99976.7	98147.5	101859	49214.2	92721.1	87654	69842.6	87454.5	120639	82868.3	100987	82977.7	44712.6	33092.3	47876.1	45211.2	63808.2	49441.8	55878.6	35516.9	38901.6	42870.6	55766.8	48566.8	100918	78748.3	87454.5	46543.7	42870.6	0.114346	0.0469183	0.263314	0.169908	0.209111	0.208007	1.05508
sp|Q8BFZ9|ERLN2_MOUSE	Q8BFZ9	Erlin2	Erlin-2 OS=Mus musculus OX=10090 GN=Erlin2 PE=1 SV=1	124.79	0.000762195	6	sp|Q8BFZ9|ERLN2_MOUSE	199572	219333	217213	202870	229658	112815	131852	120470	119630	180410	172291	146755	145005	113930	105476	117609	126328	126471	229838	201064	245509	234245	218192	201931	176617	168651	151422	164267	160396	217213	120050	159523	117609	224015	164267	0.0580444	0.0651067	0.111201	0.0751887	0.0811395	0.0570841	-0.855488
sp|O35381|AN32A_MOUSE	O35381	Anp32a	Acidic leucine-rich nuclear phosphoprotein 32 family member A OS=Mus musculus OX=10090 GN=Anp32a PE=1 SV=1	107.24	0.0021322	3	sp|O35381|AN32A_MOUSE	7083.18	7029.19	5217.59	7548.62	8101.79	21853.4	20476	29722.8	25965.2	10026.1	14954.5	12595.2	12583.9	27655.7	30180.7	34042.7	18775.4	18443.2	8320.85	6252.73	5586.21	7773.05	8168.81	3410.87	16286.6	14642.5	9778.57	12341.8	16274.5	7083.18	23909.3	12589.6	27655.7	7012.89	14642.5	0.154934	0.170914	0.160514	0.269755	0.289045	0.201736	1.74975
sp|P06728|APOA4_MOUSE	P06728	Apoa4	Apolipoprotein A-IV OS=Mus musculus OX=10090 GN=Apoa4 PE=1 SV=3	827.21	0	22	sp|P06728|APOA4_MOUSE	591392	614901	754286	760280	656366	1.52509e+06	1.37325e+06	1.55732e+06	1.39881e+06	916031	1.44117e+06	1.05778e+06	829524	1.138e+06	1.4454e+06	1.40437e+06	1.0996e+06	1.04481e+06	904681	1.36271e+06	1.16359e+06	2.00364e+06	1.17878e+06	568439	628995	625180	549197	600441	609931	656366	1.46195e+06	986903	1.138e+06	1.17119e+06	609931	0.115885	0.0622785	0.254702	0.150626	0.402421	0.0532244	1.15398
sp|Q00724|RET4_MOUSE	Q00724	Rbp4	Retinol-binding protein 4 OS=Mus musculus OX=10090 GN=Rbp4 PE=1 SV=2	157.55	0.000855432	4	sp|Q00724|RET4_MOUSE	10979.2	12026.3	12207.7	8156.52	10586.4	45600.8	35469.2	47741.6	31866.4	34622.7	10607.4	42611.9	30111	38644.7	38382.8	53803.1	28212.2	26926.1	14701.5	36154.9	25547	41941.5	26804.7	11253.8	9958.7	9589.7	8091.1	7063.9	7518.95	10979.2	40535	32366.8	38382.8	26175.8	8091.1	0.150501	0.191688	0.461444	0.290035	0.45494	0.150863	1.87304
sp|P19253|RL13A_MOUSE	P19253	Rpl13a	60S ribosomal protein L13a OS=Mus musculus OX=10090 GN=Rpl13a PE=1 SV=4	127.89	0	5	sp|P19253|RL13A_MOUSE	56171	58737.3	62515.2	58484.2	59993.2	115854	110408	110436	94091.4	57362.7	76521	103795	88743	90977.5	95027.3	101201	88560.3	94705.3	54161.2	57729.5	69739.6	55563.2	57920.3	55520.7	69419.2	68287.1	59395.2	68486	58317.5	58737.3	110422	82632	94705.3	56646.4	68287.1	0.039193	0.0875147	0.240637	0.0509934	0.097871	0.0839551	0.910681
sp|P70372|ELAV1_MOUSE	P70372	Elavl1	ELAV-like protein 1 OS=Mus musculus OX=10090 GN=Elavl1 PE=1 SV=2	227.73	0	5	sp|P70372|ELAV1_MOUSE	14373.5	14744.4	19587.3	13526.4	16118.2	46595.5	39838.1	58628.3	49025.8	19318.4	16757	41643.8	27955.1	45446.1	49315.7	52788.9	42776.7	38622.8	17507.9	15403.2	15828.8	19993.9	15506.6	18960	19524.2	20254.4	15402.9	16089.7	18610.9	14744.4	47810.7	23636.8	45446.1	16668.4	18610.9	0.151953	0.160308	0.424849	0.1206	0.113259	0.118562	1.6967
sp|Q8BU85|MSRB3_MOUSE	Q8BU85	Msrb3	Methionine-R-sulfoxide reductase B3, mitochondrial OS=Mus musculus OX=10090 GN=Msrb3 PE=1 SV=2	202.73	0	4	sp|Q8BU85|MSRB3_MOUSE	96139.1	126374	116898	99286.9	83574	32932	27415.4	36868	36211.3	70356.8	69283.1	41498.1	39903.7	24611.5	24243.4	25925.5	27528.5	22806.4	118315	75861.4	120922	118175	113537	90954.6	35358.5	25714.9	30289.9	35195.8	40671.7	99286.9	34571.7	55390.6	24611.5	115856	35195.8	0.163533	0.129475	0.304562	0.0714404	0.174162	0.169569	-1.52364
sp|Q05793|PGBM_MOUSE	Q05793	Hspg2	Basement membrane-specific heparan sulfate proteoglycan core protein OS=Mus musculus OX=10090 GN=Hspg2 PE=1 SV=1	4575.29	0	91	sp|Q05793|PGBM_MOUSE	3.46312e+06	3.83411e+06	3.4174e+06	3.78103e+06	3.49499e+06	6.39044e+06	5.78011e+06	6.69316e+06	6.05213e+06	4.54557e+06	4.59001e+06	4.50535e+06	4.90187e+06	5.75128e+06	5.8468e+06	5.28685e+06	5.20267e+06	4.92808e+06	3.47628e+06	3.87056e+06	3.79761e+06	3.41332e+06	3.8309e+06	3.30026e+06	3.74911e+06	3.35043e+06	3.43609e+06	3.5186e+06	3.33626e+06	3.49499e+06	6.22128e+06	4.56779e+06	5.28685e+06	3.63694e+06	3.43609e+06	0.0539385	0.0638332	0.0389987	0.0715264	0.0682407	0.0483827	0.831389
sp|Q9Z2X1|HNRPF_MOUSE	Q9Z2X1	Hnrnpf	Heterogeneous nuclear ribonucleoprotein F OS=Mus musculus OX=10090 GN=Hnrnpf PE=1 SV=3	250.44	0	4	sp|Q9Z2X1|HNRPF_MOUSE	27831.7	28043	26906.5	25219.8	23115.6	134476	75689.2	148384	116701	52793	58496.1	83518.7	50098.9	111550	115200	97977.2	91201.2	76045.2	15564.1	14425.3	25549.2	24235.2	31799.9	20698.9	22371.1	32020.4	25541.4	21807.6	30821.9	26906.5	125588	55644.6	97977.2	22467.1	25541.4	0.0786846	0.265441	0.24937	0.161247	0.296834	0.178055	2.21905
sp|P67984|RL22_MOUSE	P67984	Rpl22	60S ribosomal protein L22 OS=Mus musculus OX=10090 GN=Rpl22 PE=1 SV=2	149.28	0.000831255	3	sp|P67984|RL22_MOUSE	200575	214104	227121	224124	206733	370909	345770	407436	397369	248705	351820	354438	298747	319506	378049	348948	320055	319722	223312	183273	246407	234887	241470	209336	220129	228218	228331	221814	252784	214104	384139	325283	320055	229099	228218	0.0524426	0.0729239	0.160168	0.077309	0.105974	0.057007	0.842463
sp|P10649|GSTM1_MOUSE	P10649	Gstm1	Glutathione S-transferase Mu 1 OS=Mus musculus OX=10090 GN=Gstm1 PE=1 SV=2	844.77	0	14	sp|P10649|GSTM1_MOUSE	2.38858e+06	2.22612e+06	2.4892e+06	2.01802e+06	2.32985e+06	1.28788e+06	1.24886e+06	1.18177e+06	1.10544e+06	2.32516e+06	1.8816e+06	1.34072e+06	1.35596e+06	1.24806e+06	1.21467e+06	1.11353e+06	1.2566e+06	1.27168e+06	2.30381e+06	2.32003e+06	1.99181e+06	2.00827e+06	2.1908e+06	2.49763e+06	1.39831e+06	1.40142e+06	1.34491e+06	1.38334e+06	1.41687e+06	2.32985e+06	1.21531e+06	1.61878e+06	1.24806e+06	2.2473e+06	1.39831e+06	0.0784204	0.0664066	0.273534	0.0520568	0.0882875	0.0196979	-0.939456
sp|P80317|TCPZ_MOUSE	P80317	Cct6a	T-complex protein 1 subunit zeta OS=Mus musculus OX=10090 GN=Cct6a PE=1 SV=3	453.75	0	14	sp|P80317|TCPZ_MOUSE	225588	195515	238239	191353	231789	462341	413494	468664	510600	297225	390742	452100	333905	324611	388238	387034	367870	352686	213824	182412	208946	216145	215731	188880	188527	186639	207093	200539	227794	225588	465502	362324	367870	211385	200539	0.099649	0.0857685	0.183793	0.0728301	0.0725962	0.0824504	1.04506
sp|Q9WVK4|EHD1_MOUSE	Q9WVK4	Ehd1	EH domain-containing protein 1 OS=Mus musculus OX=10090 GN=Ehd1 PE=1 SV=1	421.33	0	17	sp|Q9WVK4|EHD1_MOUSE	92940.5	70193.5	91001.5	75068.5	78520.4	209727	190700	200692	168311	101370	118110	157394	117995	204614	254840	239188	204959	190810	87354.7	78891.5	72278.8	82978.1	82233.4	90744.3	123173	150423	144329	125595	130391	78520.4	195696	118052	204959	82605.8	130391	0.122514	0.0926161	0.192285	0.122819	0.0785028	0.0888962	1.317
sp|Q9R059|FHL3_MOUSE	Q9R059	Fhl3	Four and a half LIM domains protein 3 OS=Mus musculus OX=10090 GN=Fhl3 PE=1 SV=2	799.23	0	14	sp|Q9R059|FHL3_MOUSE	2.37129e+06	2.28469e+06	2.66967e+06	2.45674e+06	2.20667e+06	1.31066e+06	1.40064e+06	1.42206e+06	1.36351e+06	1.90801e+06	1.67197e+06	1.77781e+06	1.78479e+06	982344	1.0386e+06	886875	1.22455e+06	1.15336e+06	2.42097e+06	1.99593e+06	2.10253e+06	2.31232e+06	2.30072e+06	2.14695e+06	647717	632001	770913	750955	618681	2.37129e+06	1.38208e+06	1.7813e+06	1.0386e+06	2.22384e+06	647717	0.0744329	0.0355035	0.054063	0.127099	0.071297	0.104204	-0.778966
sp|Q91ZX7|LRP1_MOUSE	Q91ZX7	Lrp1	Prolow-density lipoprotein receptor-related protein 1 OS=Mus musculus OX=10090 GN=Lrp1 PE=1 SV=1	191.54	0	5	sp|Q91ZX7|LRP1_MOUSE	1972	1033.34	2079.19	1333.83	1959.93	9073.52	9690.32	14296.8	12545.9	2171.67	2875.73	5765.41	2328.67	11828.6	12063.4	11202.7	8252.46	4757.58	813.098	2448.21	1629.04	1857.55	2260.74	2606.99	1148.57	2340.7	3809.4	2093.18	933.818	1959.93	11118.1	2602.2	11202.7	2059.14	2093.18	0.276857	0.215074	0.511564	0.323996	0.341024	0.554183	2.49204
sp|Q8R2G4|NAR3_MOUSE	Q8R2G4	Art3	Ecto-ADP-ribosyltransferase 3 OS=Mus musculus OX=10090 GN=Art3 PE=1 SV=2	85.33	0.00192678	2	sp|Q8R2G4|NAR3_MOUSE	22543.1	36009.1	22572.4	37318	29244.2	4676.12	7260.47	4777.47	5999.67	12898.2	13665.1	7174.83	11890	3489.6	2945.6	973.652	4590.75	6598.17	32399.9	41151.6	28372.3	33364.1	28277.6	23539.6	14931.9	13987	16231.6	12496.6	8399.06	29244.2	5388.57	12394.1	3489.6	30386.1	13987	0.239358	0.213816	0.255422	0.558102	0.192605	0.228224	-2.44952
sp|Q91V61|SFXN3_MOUSE	Q91V61	Sfxn3	Sideroflexin-3 OS=Mus musculus OX=10090 GN=Sfxn3 PE=1 SV=1	336.19	0	5	sp|Q91V61|SFXN3_MOUSE	16093.2	16554.1	16085.5	18552.3	31062.5	106433	94486.8	84190.8	89947.5	39124.1	59759	63102.1	67873.5	104258	86844.3	124423	96103.4	117361	19387.8	18721.1	24549.2	17601.2	14565.8	8203	98511	89670.1	81533.5	38132.6	74656.5	16554.1	92217.2	61430.6	104258	18161.2	81533.5	0.327898	0.100658	0.220524	0.144601	0.318071	0.303671	2.47741
sp|P01899|HA11_MOUSE	P01899	H2-D1	H-2 class I histocompatibility antigen, D-B alpha chain OS=Mus musculus OX=10090 GN=H2-D1 PE=1 SV=2	149.05	0.000830565	4	sp|P01899|HA11_MOUSE	11207.8	15176.1	11595.4	13955.7	10251.7	110369	53477.6	121410	76485.1	27488.5	83944.2	44164.5	34375.8	83622.4	87585.7	110220	51506.9	75373.4	14862.8	19027.3	21972.2	19741.9	20796.2	12656.1	23220.6	19345.8	15773.6	22285.2	22164.3	11595.4	93427.2	39270.1	83622.4	19384.6	22164.3	0.164798	0.344816	0.531561	0.260013	0.199737	0.147967	2.98617
sp|Q8JZQ9|EIF3B_MOUSE	Q8JZQ9	Eif3b	Eukaryotic translation initiation factor 3 subunit B OS=Mus musculus OX=10090 GN=Eif3b PE=1 SV=1	215.58	0	8	sp|Q8JZQ9|EIF3B_MOUSE	62573.3	64837.8	75923.3	57024.6	61852.4	126533	120870	125768	127367	64165.4	97635.1	110888	85493.1	94231.8	112358	98029	107354	92709.9	57367.4	52901.9	66203.6	65638.2	62790.8	63262.1	63471.7	58661.9	59387.1	51001.3	54897.4	62573.3	126150	91564.1	98029	63026.5	58661.9	0.108954	0.0233101	0.221622	0.0847507	0.0846536	0.082323	1.01152
sp|P35550|FBRL_MOUSE	P35550	Fbl	rRNA 2'-O-methyltransferase fibrillarin OS=Mus musculus OX=10090 GN=Fbl PE=1 SV=2	89.99	0.00197628	2	sp|P35550|FBRL_MOUSE	2274.23	1563.05	2072.27	971.212	1566.36	10650.8	10027.2	15338.5	11362.2	4767.05	7497.2	8537.4	5636.53	7249.08	7915.64	9486.03	7431.05	4073.24	1590.35	1360.18	1278.61	2074.58	823.292	1747.89	1042.63	2218.66	2199.62	1915.18	1486.41	1566.36	11006.5	6566.86	7431.05	1475.26	1915.18	0.301168	0.201966	0.259803	0.272807	0.290573	0.284393	2.81211
sp|P07901|HS90A_MOUSE	P07901	Hsp90aa1	Heat shock protein HSP 90-alpha OS=Mus musculus OX=10090 GN=Hsp90aa1 PE=1 SV=4	775.69	0	15	sp|P07901|HS90A_MOUSE	629136	588297	683470	544553	580350	1.26327e+06	1.06882e+06	1.1594e+06	1.16623e+06	768308	1.00266e+06	1.10101e+06	808184	915501	1.10735e+06	1.0905e+06	871854	829847	659754	548626	562793	703470	615532	578689	484644	485070	474667	493228	459093	588297	1.16282e+06	905422	915501	597111	484644	0.0877531	0.0682359	0.171981	0.132765	0.0986812	0.0273125	0.983005
sp|E9QA62|LMOD3_MOUSE	E9QA62	Lmod3	Leiomodin-3 OS=Mus musculus OX=10090 GN=Lmod3 PE=1 SV=1	188.26	0	5	sp|E9QA62|LMOD3_MOUSE	11466.6	9630.17	13379.6	12606.6	11656.6	42749.3	28737.2	40319	46185.6	19930.6	23124.6	38017.7	17748.1	24681.8	29303.5	29409.2	23230.4	25436.7	12509.6	9722.59	10052.3	10425.7	17089.8	7458	6740.35	6951.05	9180.49	8164.71	10285.9	11656.6	41534.2	21527.6	25436.7	10239	8164.71	0.12017	0.191572	0.370182	0.106097	0.294542	0.18133	1.83254
sp|Q01768|NDKB_MOUSE	Q01768	Nme2	Nucleoside diphosphate kinase B OS=Mus musculus OX=10090 GN=Nme2 PE=1 SV=1	1468.46	0	13	sp|Q01768|NDKB_MOUSE	1.33642e+07	1.21151e+07	1.29758e+07	1.23622e+07	1.20675e+07	7.50149e+06	7.76842e+06	8.24274e+06	8.05905e+06	1.0492e+07	9.65521e+06	9.25904e+06	9.69886e+06	8.69516e+06	8.21384e+06	8.99778e+06	9.73056e+06	9.69534e+06	1.36566e+07	1.17291e+07	1.21698e+07	1.14614e+07	1.18566e+07	1.30176e+07	1.83288e+07	1.77122e+07	1.71618e+07	1.6869e+07	1.87038e+07	1.23622e+07	7.91374e+06	9.67703e+06	8.99778e+06	1.20132e+07	1.77122e+07	0.0452906	0.0412936	0.0528369	0.0720318	0.0688687	0.0433351	-0.643749
sp|Q8R5J9|PRAF3_MOUSE	Q8R5J9	Arl6ip5	PRA1 family protein 3 OS=Mus musculus OX=10090 GN=Arl6ip5 PE=1 SV=2	202.93	0	5	sp|Q8R5J9|PRAF3_MOUSE	167923	188132	167249	213560	176182	412926	439645	359563	367192	317144	297311	405387	371886	329908	271548	365970	269046	359239	143220	222123	167598	176480	168393	195594	180849	160349	201466	162672	162397	176182	390059	344515	329908	172436	162672	0.105386	0.0963708	0.142602	0.14606	0.151313	0.101844	1.14415
sp|Q640P2|ANGL1_MOUSE	Q640P2	Angptl1	Angiopoietin-related protein 1 OS=Mus musculus OX=10090 GN=Angptl1 PE=2 SV=1	62.56	0.00345026	1	sp|Q640P2|ANGL1_MOUSE	223.627	86.343	194.309	106.755	352.474	4977.22	4307.89	3700.91	8362.1	890.91	2466.73	2278.97	1058.51	673.052	612.649	488.568	1361.05	660.782	161.315	245.53	177.098	71.1452	216.342	606.128	345.963	51.8773	108.073	83.4739	504.255	194.309	4642.55	1668.74	660.782	196.72	108.073	0.551547	0.39029	0.486162	0.453436	0.755486	0.903139	4.57474
sp|P14733|LMNB1_MOUSE	P14733	Lmnb1	Lamin-B1 OS=Mus musculus OX=10090 GN=Lmnb1 PE=1 SV=3	893.05	0	19	sp|P14733|LMNB1_MOUSE	292212	270335	259050	269049	284183	493140	450381	562980	500825	304127	439412	417409	373178	502859	552853	551457	443010	486797	250747	240514	273339	275506	284847	258881	290212	292440	238303	290425	307871	270335	496982	395294	502859	266110	290425	0.0478411	0.09249	0.155588	0.0913746	0.0635623	0.0933591	0.878401
sp|P34914|HYES_MOUSE	P34914	Ephx2	Bifunctional epoxide hydrolase 2 OS=Mus musculus OX=10090 GN=Ephx2 PE=1 SV=2	619.94	0	13	sp|P34914|HYES_MOUSE	334597	296868	269859	299067	282540	140426	124433	118819	95326.3	188348	180583	128438	170819	375685	459991	294254	308312	259630	327126	245271	258613	225133	296569	282424	705528	731747	728142	882351	808169	296868	121626	175701	308312	270518	731747	0.0819449	0.155989	0.159954	0.233865	0.135716	0.0949442	-1.28775
sp|Q8BHN3|GANAB_MOUSE	Q8BHN3	Ganab	Neutral alpha-glucosidase AB OS=Mus musculus OX=10090 GN=Ganab PE=1 SV=1	233.38	0	5	sp|Q8BHN3|GANAB_MOUSE	12716.2	7528.7	11577.1	10819.7	7386.6	43797.4	38159.7	42916.2	36627.9	13529.1	25720.1	38703.4	24054.3	40589.5	57125.2	45853.4	38451.8	39810.4	8994.3	8471.84	7317.76	13161.2	9920.67	10082.8	11153.9	9708.8	11638.4	11189.8	11318.6	10819.7	40538	24887.2	40589.5	9457.48	11189.8	0.242112	0.08712	0.404846	0.172765	0.206281	0.0679562	1.90313
sp|Q8R1B4|EIF3C_MOUSE	Q8R1B4	Eif3c	Eukaryotic translation initiation factor 3 subunit C OS=Mus musculus OX=10090 GN=Eif3c PE=1 SV=1	210.14	0	6	sp|Q8R1B4|EIF3C_MOUSE	45298.8	31532.5	38337.3	35595.1	38340	87944	84178.6	78891.6	91190.7	50846.4	65181.2	74318.4	64218.3	66809.9	81026.8	77806.9	71186.2	77152.5	35081.9	34744.8	40401.2	42137.2	37926.5	28527.5	34659.9	46513.2	36108.3	42009.7	36405.1	38337.3	86061.3	64699.8	77152.5	36504.2	36405.1	0.132831	0.0617648	0.151916	0.0762919	0.133024	0.127328	1.16627
sp|O89023|TPP1_MOUSE	O89023	Tpp1	Tripeptidyl-peptidase 1 OS=Mus musculus OX=10090 GN=Tpp1 PE=1 SV=2	83	0.0025413	3	sp|O89023|TPP1_MOUSE	114178	114871	107486	116069	100788	216527	180548	211046	219881	122130	174624	186991	146480	153135	190778	177839	171762	164694	112864	102318	116695	106129	107403	110390	75477.5	81470.6	83943.8	91475.1	89264.6	114178	213787	160552	171762	108896	83943.8	0.0583627	0.0869912	0.184514	0.0821557	0.0468258	0.0754903	0.904775
sp|P70236|MP2K6_MOUSE	P70236	Map2k6	Dual specificity mitogen-activated protein kinase kinase 6 OS=Mus musculus OX=10090 GN=Map2k6 PE=1 SV=1	111.74	0.00218023	3	sp|P70236|MP2K6_MOUSE	40557.9	42422.8	49266.7	36483.2	38097	16450	20058.8	18740	19068.6	33700.7	32853	26045.8	42644.3	10147.7	12070.9	7496.42	15643.3	13164	46306.6	39136	40943.3	53448.5	55649.8	30913.8	20067.2	14344.3	16922.2	21421.3	18174.9	40557.9	18904.3	33276.9	12070.9	43625	18174.9	0.120097	0.0821457	0.201506	0.263024	0.20974	0.151496	-1.10132
sp|O88958|GNPI1_MOUSE	O88958	Gnpda1	Glucosamine-6-phosphate isomerase 1 OS=Mus musculus OX=10090 GN=Gnpda1 PE=1 SV=3	79.24	0.00248911	3	sp|O88958|GNPI1_MOUSE	4652.91	6994.01	7024.32	7035.36	5705.9	23937.3	17928.9	23916.4	19190.5	9976.59	16801	16608.1	11094.4	17057.7	21995.8	24140.4	16500.4	18301.9	5518.95	6545.97	4215.08	5787.82	6463.66	5642.53	5546.97	6021.94	5837.1	8314.37	7323.56	6994.01	21553.5	13851.3	18301.9	5715.18	6021.94	0.170904	0.147872	0.263707	0.169434	0.147888	0.177226	1.61501
sp|P10107|ANXA1_MOUSE	P10107	Anxa1	Annexin A1 OS=Mus musculus OX=10090 GN=Anxa1 PE=1 SV=2	1104.75	0	23	sp|P10107|ANXA1_MOUSE	1.48994e+06	1.70289e+06	1.6431e+06	1.7087e+06	1.57021e+06	3.12753e+06	2.71368e+06	3.28633e+06	3.44999e+06	1.79821e+06	2.39679e+06	2.77159e+06	2.30194e+06	4.01925e+06	4.4308e+06	4.31745e+06	3.62614e+06	3.91702e+06	1.52364e+06	1.41255e+06	1.72377e+06	1.5281e+06	1.81362e+06	1.59675e+06	7.13779e+06	6.37661e+06	6.09276e+06	5.79307e+06	6.96512e+06	1.6431e+06	3.20693e+06	2.34937e+06	4.01925e+06	1.56242e+06	6.37661e+06	0.0573248	0.100458	0.173055	0.0792071	0.0914875	0.0880813	0.964332
sp|P11152|LIPL_MOUSE	P11152	Lpl	Lipoprotein lipase OS=Mus musculus OX=10090 GN=Lpl PE=1 SV=3	216.51	0	4	sp|P11152|LIPL_MOUSE	14294.3	9745.96	15925.1	11939.7	12530.5	72247.4	45244	54878.5	81593.5	13268.5	45674.6	32797	21108.2	34466.2	35078.6	26845.4	24941.2	28829.2	11306.5	9568.25	9784.97	17803	8137.81	13787.7	20017	15639.5	16380	20269.8	21513.7	12530.5	63563	26952.6	28829.2	10545.7	20017	0.182399	0.259044	0.501169	0.151355	0.301747	0.138061	2.32915
sp|Q9Z204|HNRPC_MOUSE	Q9Z204	Hnrnpc	Heterogeneous nuclear ribonucleoproteins C1/C2 OS=Mus musculus OX=10090 GN=Hnrnpc PE=1 SV=1	363.29	0	6	sp|Q9Z204|HNRPC_MOUSE	36375.7	22034.1	19815.3	31464.2	23810.4	123401	94343.7	122142	119951	46383.7	63192.6	79159.9	53962.8	89533.7	101660	115921	78692.6	95427.3	25995.6	25086.2	29401.1	26472.2	34203.7	26461.5	33944.8	46253.9	34014.1	32333.7	41484.2	23810.4	121047	58577.7	95427.3	26466.9	34014.1	0.260722	0.120195	0.232561	0.144179	0.121528	0.15951	2.34584
sp|Q80X90|FLNB_MOUSE	Q80X90	Flnb	Filamin-B OS=Mus musculus OX=10090 GN=Flnb PE=1 SV=3	403.32	0	14	sp|Q80X90|FLNB_MOUSE	20654.7	13703.3	18485.4	14961.5	14570.6	63151	50181.7	64867.7	46261.8	13549.1	29766.9	31977.4	30799.2	59140.4	81696.3	68130.1	48189.8	56231.4	21968.2	14505.4	31087.4	25051.4	21144	14773.7	26763.1	21818.2	19395.3	24126.7	22289.9	14961.5	56666.3	30283.1	59140.4	21556.1	22289.9	0.179832	0.165389	0.327879	0.204226	0.294509	0.120203	1.91172
sp|P27773|PDIA3_MOUSE	P27773	Pdia3	Protein disulfide-isomerase A3 OS=Mus musculus OX=10090 GN=Pdia3 PE=1 SV=2	1337.06	0	26	sp|P27773|PDIA3_MOUSE	1.36822e+06	1.11521e+06	1.12857e+06	1.16079e+06	1.10866e+06	2.631e+06	2.18857e+06	2.9162e+06	2.58633e+06	1.33792e+06	1.98493e+06	2.06486e+06	1.57401e+06	2.09294e+06	2.75223e+06	2.70263e+06	1.92784e+06	1.97274e+06	1.14358e+06	1.07824e+06	1.19084e+06	1.22864e+06	1.23939e+06	1.10096e+06	858883	846336	763698	737123	818034	1.12857e+06	2.60866e+06	1.77947e+06	2.09294e+06	1.16721e+06	818034	0.0927949	0.116016	0.197578	0.176675	0.057427	0.0654386	1.20876
sp|P07214|SPRC_MOUSE	P07214	Sparc	SPARC OS=Mus musculus OX=10090 GN=Sparc PE=1 SV=1	51.69	0.00429876	1	sp|P07214|SPRC_MOUSE	3328.6	3209.89	3267.83	2467.17	2363.44	16115.2	9738.45	10164.2	14071.3	2796.2	16465.2	6616.01	4847.82	7247.55	17093.3	10677.4	7076.1	6387.97	1080.98	1296.35	2169.81	1013.19	1396.4	1627.67	2144.69	1236.02	1975.51	1461.89	615.314	3209.89	12117.7	5731.91	7247.55	1346.38	1461.89	0.160818	0.246651	0.788978	0.459725	0.296688	0.41117	1.89753
sp|P97927|LAMA4_MOUSE	P97927	Lama4	Laminin subunit alpha-4 OS=Mus musculus OX=10090 GN=Lama4 PE=1 SV=2	744.62	0	12	sp|P97927|LAMA4_MOUSE	71017.9	52670.8	48761.9	52293.3	39206.1	261189	196794	275634	182311	104443	115399	124414	115826	264435	279312	251418	218194	215308	54129.5	57229.5	43716.5	44615.4	67652.7	69208.8	83859.8	77620	79326.7	81313.1	87720.5	52293.3	228992	115612	251418	55679.5	81313.1	0.218721	0.20215	0.0711501	0.114988	0.194595	0.0484095	2.1162
sp|Q99JB2|STML2_MOUSE	Q99JB2	Stoml2	Stomatin-like protein 2, mitochondrial OS=Mus musculus OX=10090 GN=Stoml2 PE=1 SV=1	256.24	0	3	sp|Q99JB2|STML2_MOUSE	24034.2	21920.5	26254.6	24076.1	21042.2	42525.2	43298.7	48882	42989.9	34690.5	50506.4	29903.3	45076.4	56066.6	56602	58956.4	61084.7	55924.5	21598.5	20629.3	24384.3	23190.1	23449.5	29267	61852	75428.7	66068.9	60289.8	76442.1	24034.2	43144.3	39883.4	56602	23319.8	66068.9	0.0871661	0.0672833	0.235272	0.0387907	0.127154	0.110861	0.844074
sp|O88342|WDR1_MOUSE	O88342	Wdr1	WD repeat-containing protein 1 OS=Mus musculus OX=10090 GN=Wdr1 PE=1 SV=3	992.19	0	21	sp|O88342|WDR1_MOUSE	1.17538e+06	1.1002e+06	1.07098e+06	1.06274e+06	955816	1.93906e+06	1.76243e+06	1.99973e+06	1.90228e+06	1.308e+06	1.46226e+06	1.7237e+06	1.4177e+06	1.49726e+06	1.6187e+06	1.49901e+06	1.50984e+06	1.32988e+06	1.09879e+06	971156	1.12618e+06	1.02456e+06	1.07558e+06	983194	716362	707969	697082	850081	734839	1.07098e+06	1.92067e+06	1.43998e+06	1.49901e+06	1.05007e+06	716362	0.0737695	0.0529571	0.11923	0.0693186	0.0605735	0.0841479	0.842608
sp|Q9WTR5|CAD13_MOUSE	Q9WTR5	Cdh13	Cadherin-13 OS=Mus musculus OX=10090 GN=Cdh13 PE=1 SV=2	490.92	0	7	sp|Q9WTR5|CAD13_MOUSE	243617	276743	246804	305531	263663	529835	569388	502577	482887	353053	322534	448389	491260	398780	377780	453690	364469	427067	257219	313275	294456	336146	288975	244625	402278	365445	365439	311236	292855	263663	516206	400721	398780	291715	365439	0.0943748	0.0718906	0.196126	0.0898328	0.118014	0.128274	0.96875
sp|Q9CZR8|EFTS_MOUSE	Q9CZR8	Tsfm	Elongation factor Ts, mitochondrial OS=Mus musculus OX=10090 GN=Tsfm PE=1 SV=1	372.01	0	6	sp|Q9CZR8|EFTS_MOUSE	57834.9	50040.5	49342.2	61289.1	47324.7	116710	110281	139563	114076	87208.5	69416.2	116870	103844	199047	182749	208570	204170	183846	40804.3	53185	61053.9	36692.6	54348.4	43858.3	305319	323264	278397	309937	329230	50040.5	115393	95526.4	199047	48521.7	309937	0.113749	0.109882	0.218106	0.0602965	0.192741	0.0639329	1.20529
sp|Q3TW96|UAP1L_MOUSE	Q3TW96	Uap1l1	UDP-N-acetylhexosamine pyrophosphorylase-like protein 1 OS=Mus musculus OX=10090 GN=Uap1l1 PE=1 SV=1	326.8	0	7	sp|Q3TW96|UAP1L_MOUSE	19816.8	12605.5	11312	10000.4	18029.2	64748.7	64110.1	75098.2	77773.7	27303.6	38783.8	50006	34542.4	53262.7	65538.2	66589.2	50577.2	49435	13761	13504.5	15615.8	12514	11293.3	13500.6	13883.8	12153.9	6644.19	13406.7	14926.5	12605.5	69923.4	36663.1	53262.7	13502.5	13406.7	0.300914	0.0997033	0.252223	0.145859	0.107271	0.267411	2.46776
sp|P60867|RS20_MOUSE	P60867	Rps20	40S ribosomal protein S20 OS=Mus musculus OX=10090 GN=Rps20 PE=1 SV=1	275.32	0	4	sp|P60867|RS20_MOUSE	196384	189051	173785	171513	185214	317943	300955	340093	367318	219236	309424	294265	259476	240035	261499	257331	253405	245119	156356	151568	197333	177399	176614	139675	177298	182337	178956	172866	199240	185214	329018	276870	253405	166485	178956	0.057079	0.0865984	0.148271	0.034993	0.126482	0.055723	0.828158
sp|Q8BX02|KANK2_MOUSE	Q8BX02	Kank2	KN motif and ankyrin repeat domain-containing protein 2 OS=Mus musculus OX=10090 GN=Kank2 PE=1 SV=1	118.12	0.000742942	2	sp|Q8BX02|KANK2_MOUSE	203.358	929.455	369.793	453.896	482.719	7818.15	6520.77	8813.72	7091.41	1166.32	995.316	3192	809.814	5509.31	6879.5	7304.69	2370.08	6139.8	347.382	203.982	428.441	1022.7	1421.66	870.473	702.633	201.803	359.559	575.357	298.42	453.896	7454.78	1080.82	6139.8	649.457	359.559	0.55295	0.130884	0.720599	0.346348	0.654285	0.481857	4.03602
sp|Q3THE2|ML12B_MOUSE	Q3THE2	Myl12b	Myosin regulatory light chain 12B OS=Mus musculus OX=10090 GN=Myl12b PE=1 SV=2	324.11	0	6	sp|Q3THE2|ML12B_MOUSE	248770	214521	221316	258540	238364	570056	448983	459825	462778	311387	402977	419292	365580	381262	508987	458171	422694	382562	216159	259745	221516	227329	230385	249586	258782	243618	186526	268305	227162	238364	461301	384278	422694	228857	243618	0.0778374	0.116893	0.127765	0.125609	0.0724206	0.135857	0.952536
sp|P07934|PHKG1_MOUSE	P07934	Phkg1	Phosphorylase b kinase gamma catalytic chain, skeletal muscle/heart isoform OS=Mus musculus OX=10090 GN=Phkg1 PE=1 SV=3	583.45	0	14	sp|P07934|PHKG1_MOUSE	1.18977e+06	1.1161e+06	1.31127e+06	1.04816e+06	1.14412e+06	603884	601682	590484	687674	1.01638e+06	1.15187e+06	805145	845518	304911	295479	314451	475897	417340	1.05959e+06	1.01057e+06	1.04455e+06	1.12408e+06	1.06324e+06	982920	339537	297066	322648	326782	299889	1.14412e+06	602783	930949	314451	1.05207e+06	322648	0.0843724	0.0722796	0.16777	0.222862	0.0463799	0.0573914	-0.92453
sp|O89086|RBM3_MOUSE	O89086	Rbm3	RNA-binding protein 3 OS=Mus musculus OX=10090 GN=Rbm3 PE=1 SV=1	201.92	0	5	sp|O89086|RBM3_MOUSE	69484.8	82000.2	70521.7	77396.5	67461.5	168133	150080	149854	129890	96015.8	113787	133786	91290.4	94404.7	118218	126444	99933.9	122917	59739.4	70424.7	78764	87194.4	73543.9	120916	62534.7	87449.8	58929.8	92160	86666.9	70521.7	149967	104902	118218	76154	86666.9	0.083129	0.104506	0.177656	0.127473	0.259596	0.200473	1.0885
sp|Q9D1J3|SARNP_MOUSE	Q9D1J3	Sarnp	SAP domain-containing ribonucleoprotein OS=Mus musculus OX=10090 GN=Sarnp PE=1 SV=3	134.49	0.000789889	3	sp|Q9D1J3|SARNP_MOUSE	6258.78	3333.11	3722.62	4679.51	4748.56	18239.5	17676.5	27011.8	24110.9	9662.01	11434.5	16727	8992.14	24062.9	22522.4	26255.4	20587.2	21461.6	4298.84	2438.54	7065.79	6594.16	4963.45	4237.87	11506.7	8695.45	5696.58	10889.8	11507.7	4679.51	21175.2	10548.3	22522.4	4631.15	10889.8	0.249256	0.209218	0.29936	0.0976579	0.344215	0.258693	2.16395
sp|Q8BFW7|LPP_MOUSE	Q8BFW7	Lpp	Lipoma-preferred partner homolog OS=Mus musculus OX=10090 GN=Lpp PE=1 SV=1	124.35	0.000761035	6	sp|Q8BFW7|LPP_MOUSE	12705	13481.2	9100.99	13294.5	12841.4	48388	36106.9	32609.8	42088.1	13957.8	26742.1	20519.9	24943.7	44789.8	54504.9	70365.9	51585.6	43773.6	12473.7	14301.4	5427.58	10105.1	12631.5	14116.8	13463.1	12793.2	7424.04	9643.46	7976.61	12841.4	39097.5	22731.8	51585.6	12552.6	9643.46	0.147168	0.174281	0.264216	0.201963	0.290109	0.268311	1.60204
sp|P14869|RLA0_MOUSE	P14869	Rplp0	60S acidic ribosomal protein P0 OS=Mus musculus OX=10090 GN=Rplp0 PE=1 SV=3	478.31	0	9	sp|P14869|RLA0_MOUSE	642332	611876	670901	632714	651210	1.01566e+06	1.17906e+06	1.30118e+06	1.24698e+06	814071	1.15271e+06	1.07285e+06	826642	848031	929076	944129	1.04538e+06	882329	625727	550198	631467	634166	643170	652978	671265	726177	740512	647962	786624	642332	1.21302e+06	949748	929076	632816	726177	0.0340802	0.104488	0.177977	0.0806696	0.0592401	0.0776455	0.916643
sp|P62320|SMD3_MOUSE	P62320	Snrpd3	Small nuclear ribonucleoprotein Sm D3 OS=Mus musculus OX=10090 GN=Snrpd3 PE=1 SV=1	90.5	0.00198544	3	sp|P62320|SMD3_MOUSE	14302.5	20016.1	17004.8	23312.9	16914.8	86870.3	59593.1	56307.1	68301.3	25042.6	49144.1	51277.7	40438	47182.2	53404.8	47727	45229.5	37674.6	17660.7	15101	21904.3	13013	16372.7	12839.1	16248.7	23644.7	15047.7	18195.5	26574.2	17004.8	63947.2	44791.1	47182.2	15736.8	18195.5	0.188499	0.202213	0.287313	0.122718	0.209719	0.248637	1.90759
sp|E9Q4Z2|ACACB_MOUSE	E9Q4Z2	Acacb	Acetyl-CoA carboxylase 2 OS=Mus musculus OX=10090 GN=Acacb PE=1 SV=1	198.51	0	5	sp|E9Q4Z2|ACACB_MOUSE	32473.5	28854.7	30102.1	32658.7	32383.4	11390.4	15764	14368.8	15538.6	15653.8	20552.7	16986	22286.7	30127.8	30533.2	25966.3	24021.8	24118.1	31029.6	27998.2	29722.1	29058.8	27542.6	24718.5	45607	42707.8	43478.1	53701.7	45210.9	32383.4	14953.7	18769.4	25966.3	28528.5	45210.9	0.0549092	0.141032	0.163051	0.118053	0.0765318	0.0952067	-1.11585
sp|P16858|G3P_MOUSE	P16858	Gapdh	Glyceraldehyde-3-phosphate dehydrogenase OS=Mus musculus OX=10090 GN=Gapdh PE=1 SV=2	6482.12	0	23	sp|P16858|G3P_MOUSE	3.85446e+08	3.65794e+08	4.10283e+08	3.84774e+08	3.90199e+08	2.44844e+08	2.57821e+08	2.39378e+08	2.59478e+08	3.69765e+08	3.76838e+08	3.12359e+08	3.28581e+08	1.87237e+08	1.71187e+08	1.88834e+08	2.31055e+08	2.22341e+08	3.84652e+08	3.54907e+08	3.83115e+08	3.66525e+08	3.75322e+08	3.93327e+08	2.00315e+08	1.98788e+08	2.11543e+08	2.1538e+08	1.93139e+08	3.85446e+08	2.51333e+08	3.49173e+08	1.88834e+08	3.79218e+08	2.00315e+08	0.0410071	0.0392571	0.090364	0.126932	0.0368269	0.0455597	-0.617413
sp|P43277|H13_MOUSE	P43277	Hist1h1d	Histone H1.3 OS=Mus musculus OX=10090 GN=Hist1h1d PE=1 SV=2	36.14	0.00826446	1	sp|P43277|H13_MOUSE	9995.21	11633.6	10311.7	9467.73	7082.72	142437	57672.9	67056.5	62247.5	9870.23	31993.7	41483.2	54491.1	74810.3	66640.7	119193	103606	105034	10577.2	9226.09	11992.9	2835.05	9859.58	6206.72	32495.8	27271.3	44151.7	18038.3	12912.6	9995.21	64652	36738.4	103606	9542.84	27271.3	0.1718	0.488607	0.545822	0.236172	0.39687	0.455266	2.69239
sp|P09470|ACE_MOUSE	P09470	Ace	Angiotensin-converting enzyme OS=Mus musculus OX=10090 GN=Ace PE=1 SV=3	159.06	0.000862813	4	sp|P09470|ACE_MOUSE	4003.38	4577.96	3697.62	6870.69	5069.72	29476	20619.4	21766.2	18237	5442.43	8864.84	8503.96	15225.1	37734.3	45953.1	45753.9	25748.4	33303.7	4204.02	6192.67	6005.45	7146.47	6151.63	2168.66	8893.4	8719.09	11981.2	6304.44	9011.64	4577.96	21192.8	8684.4	37734.3	6078.54	8893.4	0.258059	0.215843	0.432046	0.227858	0.341337	0.224349	2.21027
sp|Q9ESB3|HRG_MOUSE	Q9ESB3	Hrg	Histidine-rich glycoprotein OS=Mus musculus OX=10090 GN=Hrg PE=1 SV=2	202.79	0	6	sp|Q9ESB3|HRG_MOUSE	10727.8	17446.3	14710.3	14650.6	10479	47387	64975.6	86101.4	64934.7	50581.1	43616.8	61738.2	35259.2	84701.4	110340	89182	62370.4	66886.6	27710	50956.6	27970.1	58210	42880.5	21072.5	20480.4	26709.4	28892	23664.6	41049.9	14650.6	64955.2	47099	84701.4	35425.3	26709.4	0.217832	0.24053	0.234458	0.232079	0.387732	0.279609	2.14849
sp|Q99JY9|ARP3_MOUSE	Q99JY9	Actr3	Actin-related protein 3 OS=Mus musculus OX=10090 GN=Actr3 PE=1 SV=3	245.77	0	7	sp|Q99JY9|ARP3_MOUSE	75132.7	68085.1	76035.7	57765.6	58639.2	193156	150792	227163	195957	109878	199296	198171	141627	167954	200861	208816	168478	157524	62218	65081.8	65520.8	51635.1	75324.3	70386	53821.1	47878.2	51009.8	48903.5	44755.6	68085.1	194557	169899	168478	65301.3	48903.5	0.129872	0.163558	0.271733	0.12514	0.123453	0.0689655	1.51474
sp|O70370|CATS_MOUSE	O70370	Ctss	Cathepsin S OS=Mus musculus OX=10090 GN=Ctss PE=1 SV=2	155.03	0.00085034	3	sp|O70370|CATS_MOUSE	10030.5	2428	2136.5	3183.79	3034.53	112388	68497.1	113944	82876.8	16830.6	53362	55861.9	24229.1	87086.5	98935.1	130892	84976.7	96080.4	1374.99	6197.47	2083.12	4542.83	3651.89	6593.98	6813.26	4134.4	6438.67	2785.43	4746.09	3034.53	97632.5	38795.5	96080.4	4097.36	4746.09	0.794732	0.237538	0.530568	0.185311	0.520757	0.333879	4.99115
sp|Q60605|MYL6_MOUSE	Q60605	Myl6	Myosin light polypeptide 6 OS=Mus musculus OX=10090 GN=Myl6 PE=1 SV=3	414.62	0	8	sp|Q60605|MYL6_MOUSE	310798	286479	251742	387289	300989	1.14711e+06	776265	1.07713e+06	896335	447512	714750	645488	627147	1.01051e+06	1.23889e+06	1.27388e+06	958067	931589	299295	359590	248011	291790	328344	331235	408607	424009	305035	425980	392501	300989	986734	636318	1.01051e+06	313820	408607	0.162382	0.173525	0.187117	0.14932	0.125342	0.1279	1.70687
sp|Q9CYZ2|TPD54_MOUSE	Q9CYZ2	Tpd52l2	Tumor protein D54 OS=Mus musculus OX=10090 GN=Tpd52l2 PE=1 SV=1	255.13	0	6	sp|Q9CYZ2|TPD54_MOUSE	20180	25049	25430	28889.5	22099.1	76918.3	54443.2	78275.1	71754.9	34127.6	49383.4	52359.8	26386.9	69722.5	86473.7	86684.8	64792.7	60451.6	23624.7	22950.8	24217.4	25524.5	30997.3	20553.6	34633.9	32090.4	31696.1	35208.9	36594.8	25049	74336.6	41755.5	69722.5	23921.1	34633.9	0.137425	0.155924	0.305043	0.166684	0.142838	0.0615098	1.56845
sp|Q9EQH3|VPS35_MOUSE	Q9EQH3	Vps35	Vacuolar protein sorting-associated protein 35 OS=Mus musculus OX=10090 GN=Vps35 PE=1 SV=1	256.87	0	9	sp|Q9EQH3|VPS35_MOUSE	78590.9	90582.2	85915.3	96483.8	82427.9	165639	143546	156382	155782	87289.6	129498	120428	129602	176070	194723	233411	163100	154542	81918.5	78033.4	101555	67336.9	97961.1	74446.2	128471	108108	102362	119689	99679.5	85915.3	156082	124963	176070	79975.9	108108	0.080515	0.0583497	0.172022	0.169866	0.161546	0.108735	0.861317
sp|Q99MN1|SYK_MOUSE	Q99MN1	Kars	Lysine--tRNA ligase OS=Mus musculus OX=10090 GN=Kars PE=1 SV=1	494.14	0	12	sp|Q99MN1|SYK_MOUSE	87803.4	92917.8	106689	94386.6	104545	182474	160697	179376	182539	141349	139543	160801	153618	125793	148241	142644	138798	139984	89756.4	87981.6	95170.4	97560.7	103832	90680.6	86428.8	91919.8	77762.5	97268	104339	94386.6	180925	147484	139984	92925.5	91919.8	0.0826492	0.0594971	0.0681322	0.0595107	0.0629726	0.110959	0.938688
sp|Q920Q6|MSI2H_MOUSE	Q920Q6	Msi2	RNA-binding protein Musashi homolog 2 OS=Mus musculus OX=10090 GN=Msi2 PE=1 SV=1	158.69	0.000860585	3	sp|Q920Q6|MSI2H_MOUSE	842988	902345	852348	837154	886640	404867	445357	504305	516734	819769	739132	576724	641384	314259	302676	306821	384671	409600	891006	780755	898750	798097	856885	833000	450914	397383	443412	481527	403819	852348	474831	690258	314259	844943	443412	0.0331339	0.111697	0.154189	0.145014	0.0571217	0.0801798	-0.846812
sp|Q99N93|RM16_MOUSE	Q99N93	Mrpl16	39S ribosomal protein L16, mitochondrial OS=Mus musculus OX=10090 GN=Mrpl16 PE=1 SV=1	59.12	0.00337458	1	sp|Q99N93|RM16_MOUSE	2534.79	1924.23	2306.21	2293.65	1284.35	7980.36	9398.99	7906.16	8418.79	3815.91	2776.03	8378.15	4956.26	12695.3	9555.28	12154.8	9752.15	10193.5	1831.92	1235.05	1078.69	1929.23	1943.79	1259.2	10852.8	12855.1	7955	8719.07	10865.6	2293.65	8199.58	4386.09	10193.5	1545.56	10852.8	0.236862	0.0815234	0.488428	0.133457	0.256109	0.189812	1.83739
sp|P43025|TETN_MOUSE	P43025	Clec3b	Tetranectin OS=Mus musculus OX=10090 GN=Clec3b PE=1 SV=2	149.35	0.000831947	3	sp|P43025|TETN_MOUSE	16098.7	18921	16127.3	17689.9	23115.3	57196.6	50499.3	47218.7	41957.1	22223.6	31581.7	29805.2	29986.5	66201.1	88128.1	82799.7	56277.2	61320.3	18519.3	18192.8	20020.8	17449.5	20428.4	18131.6	88520.2	43025.2	61939	71317.4	63896.7	17689.9	48859	29895.8	66201.1	18356.1	63896.7	0.157292	0.129577	0.147671	0.195066	0.0623346	0.250396	1.46489
sp|P28650|PURA1_MOUSE	P28650	Adssl1	Adenylosuccinate synthetase isozyme 1 OS=Mus musculus OX=10090 GN=Adssl1 PE=1 SV=2	1925.59	0	27	sp|P28650|PURA1_MOUSE	8.0515e+06	7.76737e+06	8.66521e+06	7.84777e+06	8.65583e+06	4.56945e+06	5.26e+06	4.43966e+06	4.8963e+06	6.90661e+06	6.49608e+06	5.59451e+06	5.8892e+06	2.75314e+06	2.28627e+06	2.27403e+06	3.67e+06	3.66197e+06	7.87295e+06	7.32942e+06	7.49705e+06	7.33707e+06	7.60484e+06	7.9649e+06	4.38677e+06	4.71722e+06	4.9073e+06	5.37122e+06	4.7128e+06	8.0515e+06	4.73288e+06	6.19264e+06	2.75314e+06	7.55094e+06	4.71722e+06	0.0530842	0.0765488	0.095013	0.238943	0.0353318	0.0749049	-0.767401
sp|Q11136|PEPD_MOUSE	Q11136	Pepd	Xaa-Pro dipeptidase OS=Mus musculus OX=10090 GN=Pepd PE=1 SV=3	289.04	0	7	sp|Q11136|PEPD_MOUSE	95843.1	95823.6	104297	92734.2	84833.2	203808	165167	196578	171781	115693	165380	159096	135905	159102	174099	172922	144200	150293	88923.1	85768.3	103664	92167.6	104989	83476.8	119730	101658	95049.5	108512	111591	95823.6	184180	147500	159102	90545.3	108512	0.0738934	0.101691	0.157924	0.0832256	0.0980929	0.087951	0.939384
sp|Q62523|ZYX_MOUSE	Q62523	Zyx	Zyxin OS=Mus musculus OX=10090 GN=Zyx PE=1 SV=2	401.48	0	10	sp|Q62523|ZYX_MOUSE	23166.4	17682.2	28860.1	22439.3	26192.8	150650	77971	150664	123815	35996.6	75656.6	63600.1	60807.3	102745	147305	130413	115554	90961.8	21654.1	21111.5	23462.9	27845.4	27148.4	15234.5	27290.8	24236.8	19808.8	27544.5	26470.6	23166.4	137233	62203.7	115554	22558.5	26470.6	0.17791	0.272625	0.282022	0.189558	0.202628	0.12831	2.55959
sp|Q9DCH4|EIF3F_MOUSE	Q9DCH4	Eif3f	Eukaryotic translation initiation factor 3 subunit F OS=Mus musculus OX=10090 GN=Eif3f PE=1 SV=2	148.89	0.000829876	5	sp|Q9DCH4|EIF3F_MOUSE	50563	50038.3	56293.2	48441.1	52717.5	87180.4	95896.6	104084	85494.9	50087.2	80617.5	79479.9	66365.9	75535.6	74837.6	79440.7	67703.1	70652.4	46247.9	42024.1	49485.7	49663.7	42316.8	50685.4	38461.6	50559.6	47906.6	37048.1	47751.7	50563	91538.5	72922.9	74837.6	47866.8	47751.7	0.0587437	0.0921969	0.206138	0.0618061	0.0821454	0.138445	0.854659
sp|P98086|C1QA_MOUSE	P98086	C1qa	Complement C1q subcomponent subunit A OS=Mus musculus OX=10090 GN=C1qa PE=1 SV=2	48.09	0.00577125	1	sp|P98086|C1QA_MOUSE	20.814	56.8267	20.814	59.7728	85.9079	1900.41	1171.49	1043.19	2116.6	183.418	1412.06	566.298	989.728	600.473	1159.8	1048.01	1036.63	1197.92	20.814	20.814	20.814	20.814	20.814	20.814	20.814	56.2675	20.814	20.814	20.814	56.8267	1535.95	778.013	1048.01	20.814	20.814	0.572744	0.340397	0.673538	0.236516	0	0.568195	4.71461
sp|P14211|CALR_MOUSE	P14211	Calr	Calreticulin OS=Mus musculus OX=10090 GN=Calr PE=1 SV=1	1124.26	0	22	sp|P14211|CALR_MOUSE	1.16844e+06	1.16976e+06	1.24314e+06	1.18083e+06	1.17417e+06	2.39043e+06	1.85935e+06	2.35785e+06	2.35399e+06	1.50291e+06	1.82149e+06	1.9041e+06	1.5058e+06	1.97652e+06	2.53584e+06	2.61164e+06	1.83817e+06	1.97309e+06	1.16635e+06	1.07514e+06	1.10032e+06	1.13453e+06	1.21767e+06	1.23557e+06	946452	806803	851296	831393	855031	1.17417e+06	2.35592e+06	1.66364e+06	1.97652e+06	1.15044e+06	851296	0.0266205	0.113623	0.124542	0.163866	0.055216	0.0616762	1.00465
sp|Q9D883|U2AF1_MOUSE	Q9D883	U2af1	Splicing factor U2AF 35 kDa subunit OS=Mus musculus OX=10090 GN=U2af1 PE=1 SV=4	215.93	0	2	sp|Q9D883|U2AF1_MOUSE	7979.92	4064	4968.86	6666.9	7256.03	26724.6	23022.4	27579.2	26540.5	13438.4	19272	17992.9	6354.68	21491.6	29386.5	22705.6	18545.5	19907.8	6824.43	5022.31	6868.27	5908.12	5699.8	6458.11	6723.66	9102.09	8191.37	8089.42	10972.3	6666.9	26632.6	15715.6	21491.6	6183.12	8191.37	0.262843	0.0775732	0.409221	0.187753	0.117547	0.181921	1.9981
sp|Q99KB8|GLO2_MOUSE	Q99KB8	Hagh	Hydroxyacylglutathione hydrolase, mitochondrial OS=Mus musculus OX=10090 GN=Hagh PE=1 SV=2	327.88	0	7	sp|Q99KB8|GLO2_MOUSE	308525	306729	319220	310323	314771	181018	146549	191046	172489	219609	206051	189502	213752	246963	250569	267101	244359	227314	314376	295367	306607	299012	307722	356771	422362	400110	417095	481776	485722	310323	176754	209901	246963	307164	422362	0.0162241	0.110305	0.0630068	0.0575862	0.0712633	0.0895691	-0.81245
sp|A2AVA0|SVEP1_MOUSE	A2AVA0	Svep1	Sushi, von Willebrand factor type A, EGF and pentraxin domain-containing protein 1 OS=Mus musculus OX=10090 GN=Svep1 PE=1 SV=1	117.73	0.00074239	3	sp|A2AVA0|SVEP1_MOUSE	539.249	785.638	104.203	607.856	277.193	28918.4	16015.2	32527	29536.8	779.486	6110.36	4023.22	760.322	2442.14	2914.1	1670.01	5327.35	1202.8	483.927	847.783	7170.26	1442.28	571.656	1513.81	299.086	213.22	1316.09	397.439	124.861	539.249	29227.6	2401.36	2442.14	1145.03	299.086	0.585918	0.273932	0.898821	0.592345	1.28028	1.02859	5.76015
sp|Q64522|H2A2B_MOUSE	Q64522	Hist2h2ab	Histone H2A type 2-B OS=Mus musculus OX=10090 GN=Hist2h2ab PE=1 SV=3	88.88	0.00195695	2	sp|Q64522|H2A2B_MOUSE	50255.3	43577.6	55334.7	52629.4	57842	110158	103325	95149	100093	50744.9	63787.4	89618.8	75334.7	117100	129559	107881	85713.4	98470.7	48556.1	46176.4	34661.5	43738.4	39874.6	60025.2	52032.9	83462.6	93164.9	59367.3	102652	52629.4	101709	69561.1	107881	44957.4	83462.6	0.105302	0.0615706	0.236998	0.156325	0.189804	0.278116	0.950327
sp|P62270|RS18_MOUSE	P62270	Rps18	40S ribosomal protein S18 OS=Mus musculus OX=10090 GN=Rps18 PE=1 SV=3	299.86	0	7	sp|P62270|RS18_MOUSE	247349	231643	250106	232398	242302	374173	342824	366123	375586	336977	327244	342272	296545	258607	297542	318391	290226	322068	257424	220020	259776	259061	242826	230835	226360	217947	212705	203570	210549	242302	370148	332111	297542	250125	212705	0.0351331	0.0415508	0.0627659	0.0858263	0.0682956	0.0397786	0.611209
sp|P62897|CYC_MOUSE	P62897	Cycs	Cytochrome c, somatic OS=Mus musculus OX=10090 GN=Cycs PE=1 SV=2	1540.58	0	12	sp|P62897|CYC_MOUSE	1.59359e+07	1.37364e+07	1.38534e+07	1.47453e+07	1.42058e+07	8.0764e+06	9.17644e+06	8.93461e+06	8.87756e+06	1.21874e+07	9.91878e+06	1.12126e+07	1.25933e+07	1.14548e+07	1.05522e+07	1.24955e+07	1.50359e+07	1.50218e+07	1.60937e+07	1.19881e+07	1.42685e+07	1.30935e+07	1.46125e+07	1.5347e+07	3.42911e+07	4.04318e+07	3.6919e+07	3.93202e+07	4.33267e+07	1.42058e+07	8.90608e+06	1.17e+07	1.24955e+07	1.44405e+07	3.93202e+07	0.0617983	0.0545046	0.103681	0.15885	0.105086	0.0884735	-0.673622
sp|P80316|TCPE_MOUSE	P80316	Cct5	T-complex protein 1 subunit epsilon OS=Mus musculus OX=10090 GN=Cct5 PE=1 SV=1	532.31	0	12	sp|P80316|TCPE_MOUSE	288942	238009	292181	239560	230025	521092	478867	533683	497714	374641	365889	410993	351895	369550	433825	430518	387583	389682	255280	219537	218294	250279	238471	265149	209764	230970	196763	228552	241102	239560	509403	370265	389682	244375	228552	0.117163	0.048038	0.0671257	0.0707397	0.0798806	0.0805745	1.08804
sp|Q99PL5|RRBP1_MOUSE	Q99PL5	Rrbp1	Ribosome-binding protein 1 OS=Mus musculus OX=10090 GN=Rrbp1 PE=1 SV=2	570.08	0	16	sp|Q99PL5|RRBP1_MOUSE	44517.1	49825	42138.9	45537.2	49060.2	119324	110683	165310	180649	60057.2	82170.1	101181	75965.7	121439	195244	183959	115980	130386	42212.7	39861.7	47463.9	40122.5	39121.6	41241	79507.1	79048.8	69338.7	66984.4	79488.8	45537.2	142317	79067.9	130386	40681.8	79048.8	0.0693452	0.23776	0.212947	0.249463	0.0729525	0.0826221	1.62491
sp|Q9QZE5|COPG1_MOUSE	Q9QZE5	Copg1	Coatomer subunit gamma-1 OS=Mus musculus OX=10090 GN=Copg1 PE=1 SV=1	80.73	0.00251099	3	sp|Q9QZE5|COPG1_MOUSE	5755.52	6160.97	7819.68	8180.21	9390.23	33927.9	23132.3	33211.4	24311	10378.2	16033.9	19258.7	14271.9	18691.5	22875.7	25665.3	19625.1	20811.6	5875.24	4247.24	6092.18	7047.29	6912.91	5242.14	5526.6	6395.94	8787.24	6355.99	5015.25	7819.68	28761.2	15152.9	20811.6	5983.71	6355.99	0.200663	0.199457	0.246979	0.129516	0.178391	0.225586	1.86146
sp|Q62407|SPEG_MOUSE	Q62407	Speg	Striated muscle-specific serine/threonine-protein kinase OS=Mus musculus OX=10090 GN=Speg PE=1 SV=2	2384.52	0	58	sp|Q62407|SPEG_MOUSE	1.55788e+06	1.53104e+06	1.66626e+06	1.46812e+06	1.56134e+06	1.00319e+06	1.03156e+06	1.00001e+06	1.06583e+06	1.31531e+06	1.30139e+06	1.21655e+06	1.22279e+06	921407	846615	907898	1.0476e+06	1.01608e+06	1.49306e+06	1.40649e+06	1.51163e+06	1.41845e+06	1.46317e+06	1.46684e+06	1.15312e+06	1.08676e+06	1.11202e+06	1.2102e+06	1.16602e+06	1.55788e+06	1.01737e+06	1.26209e+06	921407	1.46501e+06	1.15312e+06	0.0460168	0.029856	0.0408057	0.0869094	0.0280829	0.0419446	-0.614879
sp|Q922R8|PDIA6_MOUSE	Q922R8	Pdia6	Protein disulfide-isomerase A6 OS=Mus musculus OX=10090 GN=Pdia6 PE=1 SV=3	461.37	0	9	sp|Q922R8|PDIA6_MOUSE	229773	234546	312039	241929	271347	624074	518769	676603	580440	355213	488611	524732	370133	488534	646784	614369	429751	419551	196994	242061	240432	275230	235612	241476	142763	127878	138995	118382	126576	241929	602257	429372	488534	240954	127878	0.132947	0.111512	0.194755	0.202241	0.104433	0.075497	1.31485
sp|Q91WJ8|FUBP1_MOUSE	Q91WJ8	Fubp1	Far upstream element-binding protein 1 OS=Mus musculus OX=10090 GN=Fubp1 PE=1 SV=1	111.28	0.00217549	4	sp|Q91WJ8|FUBP1_MOUSE	1463.74	2667.8	1920.24	1517.93	1822.85	16236.6	14380.2	9609.41	8012.84	3391.33	4921.63	9610.73	4869.46	6778.86	15415.6	14515.7	9694.34	7425.74	2923.42	1703.03	1831.96	2303.48	2820.28	3123.04	1507.49	2199.76	1763.76	2320.08	2564.83	1822.85	11994.8	4895.54	9694.34	2561.88	2199.76	0.256666	0.321904	0.474362	0.371195	0.243148	0.206884	2.68903
sp|Q921F2|TADBP_MOUSE	Q921F2	Tardbp	TAR DNA-binding protein 43 OS=Mus musculus OX=10090 GN=Tardbp PE=1 SV=1	392.52	0	8	sp|Q921F2|TADBP_MOUSE	73376	62798.7	67966.9	61628.6	75065.2	150774	120633	139315	127597	77943.6	111708	82310.4	92883.1	119112	142264	141535	104208	122490	69445.6	74107.4	68331	63021.8	65416.2	71203.5	67055.3	64287.9	63834.5	68761.4	73878.6	67966.9	133456	87596.8	122490	68888.3	67055.3	0.0887276	0.0985698	0.164839	0.12808	0.0580087	0.0602163	0.972068
sp|Q9CQJ6|DENR_MOUSE	Q9CQJ6	Denr	Density-regulated protein OS=Mus musculus OX=10090 GN=Denr PE=1 SV=1	99.38	0	3	sp|Q9CQJ6|DENR_MOUSE	48407.9	46970.2	50806.8	48780.5	46842.3	29103.2	31732.4	33325.8	29954.5	44651.3	43937.3	35159.2	42677	28802.6	35740.1	30490.2	35740.8	35837.1	52861.5	47819.4	42043	45883.4	46932.9	49608.7	21784.1	34688.8	37137.3	37145.1	39211.9	48407.9	30843.5	43307.1	35740.1	47376.2	37137.3	0.0333429	0.0606748	0.105148	0.102285	0.0764507	0.206238	-0.650878
sp|P43276|H15_MOUSE	P43276	Hist1h1b	Histone H1.5 OS=Mus musculus OX=10090 GN=Hist1h1b PE=1 SV=2	110.9	0	4	sp|P43276|H15_MOUSE	4527.82	8516.99	3696.16	6035.38	4370.06	114051	40441.3	58631.2	51233.5	7055.71	23619.1	22297.6	51807	56795	60124	81354.4	71833.6	70669.3	5670.18	5388.6	7738.03	9335.79	2200.53	1597.72	14973.3	10177.2	18283.7	6236.29	3606.85	4527.82	54932.4	22958.4	70669.3	5529.39	10177.2	0.354763	0.496831	0.712191	0.144436	0.568006	0.567521	3.59749
sp|Q61595|KTN1_MOUSE	Q61595	Ktn1	Kinectin OS=Mus musculus OX=10090 GN=Ktn1 PE=1 SV=1	492.47	0	13	sp|Q61595|KTN1_MOUSE	18214.2	30193.7	27852.5	37594	26542.4	100359	102245	109574	99306.1	54197	68455.5	82807.1	69864.3	95275.3	88990.7	101380	83386.1	97388	26832.2	38025.7	30171	33496.9	24897.6	24085.8	52285.4	42120	49134.8	33554.2	38998.9	27852.5	101302	69159.9	95275.3	28501.6	42120	0.248486	0.0450167	0.169986	0.0763228	0.183077	0.175309	1.86272
sp|P80315|TCPD_MOUSE	P80315	Cct4	T-complex protein 1 subunit delta OS=Mus musculus OX=10090 GN=Cct4 PE=1 SV=3	740.71	0	17	sp|P80315|TCPD_MOUSE	263983	237920	282612	232701	238171	425394	414991	459466	439573	296468	431547	446942	362399	334405	402519	393706	374986	348736	223911	230094	255783	261861	270091	213348	199310	213614	195076	209007	222113	238171	432484	396973	374986	242938	209007	0.0853838	0.0442743	0.179952	0.0781446	0.095141	0.0523838	0.860457
sp|Q9WUK2|IF4H_MOUSE	Q9WUK2	Eif4h	Eukaryotic translation initiation factor 4H OS=Mus musculus OX=10090 GN=Eif4h PE=1 SV=3	257.53	0	6	sp|Q9WUK2|IF4H_MOUSE	122027	121257	130733	137204	119660	199417	190055	203371	197241	144182	163953	193994	148860	174838	170915	191544	167988	166410	129769	120649	114447	123189	151969	112778	134986	135566	127493	146432	143421	122027	198329	156406	170915	121919	135566	0.0596053	0.0282847	0.138097	0.0581557	0.11449	0.0545148	0.700675
sp|Q64449|MRC2_MOUSE	Q64449	Mrc2	C-type mannose receptor 2 OS=Mus musculus OX=10090 GN=Mrc2 PE=1 SV=3	75.6	0.002457	2	sp|Q64449|MRC2_MOUSE	385.71	488.627	133.526	631.804	326.683	6136.78	5520.74	7856.9	7764.39	1500.16	2832.61	2970.93	3034.6	4955.36	7517.95	7565.61	4236.77	4390.75	106.265	512.045	258.889	151.855	836.529	480.202	458.857	444.25	85.8266	158.696	827.081	385.71	6950.59	2901.77	4955.36	369.546	444.25	0.472214	0.171879	0.281612	0.291725	0.702177	0.743207	4.16159
sp|Q9D379|HYEP_MOUSE	Q9D379	Ephx1	Epoxide hydrolase 1 OS=Mus musculus OX=10090 GN=Ephx1 PE=1 SV=2	67.21	0.00352526	3	sp|Q9D379|HYEP_MOUSE	2545.8	2221.71	1188.45	2637.39	2475.98	15227.1	15611.2	14403.5	9942.12	4394.15	8133.05	6086.47	6168.78	14779.8	17439.7	18273.5	8387.27	11439.4	1004.7	2283.67	3853.32	1794.79	1487.96	978.574	2763.45	1952.88	2306.58	853.72	2223.15	2475.98	14815.3	6127.62	14779.8	1641.37	2223.15	0.268162	0.189778	0.246753	0.294763	0.566422	0.353616	2.58046
sp|P00493|HPRT_MOUSE	P00493	Hprt1	Hypoxanthine-guanine phosphoribosyltransferase OS=Mus musculus OX=10090 GN=Hprt1 PE=1 SV=3	56.01	0.00330396	3	sp|P00493|HPRT_MOUSE	1980.24	923.451	1200	2691.32	1522.23	18879.5	11927.1	17274.9	12277	5938.33	10930.1	13410.7	8266.72	10900.7	12637	8714.52	11815.7	12908.4	2061.23	1907.64	3014.23	2129.31	2411.12	1332.44	1206.44	2105.33	2862.64	1719.51	1059.91	1522.23	14775.9	9598.39	11815.7	2095.27	1719.51	0.418574	0.232895	0.336106	0.148404	0.25987	0.407353	3.25806
sp|P97449|AMPN_MOUSE	P97449	Anpep	Aminopeptidase N OS=Mus musculus OX=10090 GN=Anpep PE=1 SV=4	670.81	0	14	sp|P97449|AMPN_MOUSE	43812.7	57998.5	30640.8	64300.5	57737.2	262364	199741	246883	230585	54882	90283.7	96711.5	83346.7	238960	294530	343342	142218	215967	31894.9	42682.4	54390.4	34596	37852.9	54827.5	64285.4	63500.9	46063.3	47738.9	46183.8	57737.2	238734	86815.2	238960	40267.6	47738.9	0.266756	0.11404	0.226822	0.31063	0.231718	0.176737	2.04699
sp|Q5NBX1|COBL_MOUSE	Q5NBX1	Cobl	Protein cordon-bleu OS=Mus musculus OX=10090 GN=Cobl PE=1 SV=1	196.6	0	5	sp|Q5NBX1|COBL_MOUSE	33653.6	42237.6	38773.7	38717.1	36093.2	67985.9	67738.5	66166	61766.7	54350.3	56541.9	54735.5	55062.5	52810.8	46510.5	55139	55966.6	49445	34271.6	39736.8	44372.8	49716.1	39674.8	27271.1	51473.1	46212.9	47130.3	47250.1	43511.5	38717.1	66952.2	54899	52810.8	39705.8	47130.3	0.0850424	0.0436947	0.0173669	0.0762992	0.199192	0.0607876	0.790063
sp|Q8BTM8|FLNA_MOUSE	Q8BTM8	Flna	Filamin-A OS=Mus musculus OX=10090 GN=Flna PE=1 SV=5	2293.5	0	45	sp|Q8BTM8|FLNA_MOUSE	594549	718743	565672	692714	604063	2.31802e+06	1.417e+06	1.91212e+06	1.67072e+06	844045	1.16304e+06	1.25585e+06	1.28437e+06	1.85485e+06	2.23738e+06	2.31374e+06	1.76867e+06	1.60717e+06	649600	810539	612491	556643	766348	705296	878333	749114	614191	723001	585528	604063	1.79142e+06	1.20944e+06	1.85485e+06	677448	723001	0.104861	0.209535	0.177637	0.156332	0.139971	0.164708	1.56505
sp|P62814|VATB2_MOUSE	P62814	Atp6v1b2	V-type proton ATPase subunit B, brain isoform OS=Mus musculus OX=10090 GN=Atp6v1b2 PE=1 SV=1	282.4	0	7	sp|P62814|VATB2_MOUSE	88905.5	77593.5	88448.8	63600.3	81082.5	156864	175508	177978	182064	125281	166051	142974	128095	157418	163936	170931	132466	135341	76146.7	81309.6	79431.9	76444.7	71510	64982.2	65721.4	64618.4	61692.8	64852.1	67730.1	81082.5	176743	135535	157418	76295.7	64852.1	0.129205	0.064463	0.132709	0.113428	0.0789985	0.0336134	1.12416
sp|Q7TMK9|HNRPQ_MOUSE	Q7TMK9	Syncrip	Heterogeneous nuclear ribonucleoprotein Q OS=Mus musculus OX=10090 GN=Syncrip PE=1 SV=2	289.92	0	10	sp|Q7TMK9|HNRPQ_MOUSE	108937	102484	110699	88068	91382.4	204603	176770	199957	186233	125716	160952	180105	133590	152393	176520	166067	142475	147864	94277.4	90777.3	103330	104735	112477	81045.9	94785.9	97605.8	86229.2	97330.7	90723.8	102484	193095	147271	152393	98803.6	94785.9	0.101741	0.0664196	0.167021	0.0888447	0.115399	0.0518339	0.913001
sp|O55029|COPB2_MOUSE	O55029	Copb2	Coatomer subunit beta' OS=Mus musculus OX=10090 GN=Copb2 PE=1 SV=2	244.15	0	9	sp|O55029|COPB2_MOUSE	22878.1	18822.9	21875.6	13185.5	13362.4	88609.6	78477	61146.8	91401.6	34955.6	60914.5	65599.8	40376.4	66263.4	87747.2	85749.1	59648.5	53222.7	24566	14176	15763.3	13440.4	17569.4	16242.5	17914.3	15250.2	21790.4	15580.2	18294.5	18822.9	83543.3	50645.4	66263.4	16002.9	17914.3	0.254503	0.17126	0.29848	0.220143	0.236308	0.147865	2.14738
sp|Q9JKB1|UCHL3_MOUSE	Q9JKB1	Uchl3	Ubiquitin carboxyl-terminal hydrolase isozyme L3 OS=Mus musculus OX=10090 GN=Uchl3 PE=1 SV=2	342.62	0	7	sp|Q9JKB1|UCHL3_MOUSE	257451	243213	259540	253248	211522	148834	144961	142323	142985	180744	215527	142138	187549	160710	156715	159213	185755	195471	279256	212994	177087	201623	241591	266486	272153	282685	266224	264536	290230	253248	143973	184147	160710	227292	272153	0.0805671	0.0202275	0.166651	0.1036	0.171689	0.0400382	-0.814789
sp|P63325|RS10_MOUSE	P63325	Rps10	40S ribosomal protein S10 OS=Mus musculus OX=10090 GN=Rps10 PE=1 SV=1	263.06	0	6	sp|P63325|RS10_MOUSE	156969	143986	153554	131712	141276	250956	225360	242160	239682	189094	256057	256520	190627	176153	197142	199793	186588	165307	135194	123842	151906	137764	133875	130753	133054	147610	129868	127969	142901	143986	240921	223342	186588	134535	133054	0.0692975	0.0443298	0.17195	0.0780925	0.0688438	0.0627806	0.74261
sp|Q9WTP6|KAD2_MOUSE	Q9WTP6	Ak2	Adenylate kinase 2, mitochondrial OS=Mus musculus OX=10090 GN=Ak2 PE=1 SV=5	310.85	0	7	sp|Q9WTP6|KAD2_MOUSE	96135.8	89283.6	79456.5	99031.9	98763	186209	161509	188508	165181	111780	141625	174954	141388	282511	313346	315045	233713	233907	98780.2	87045.9	91241.8	90644.1	95441	98422.5	265743	285087	264886	216369	322830	96135.8	175695	141506	282511	93341.4	265743	0.0897004	0.0797059	0.181223	0.146451	0.0502806	0.142139	0.867341
sp|Q9CZX8|RS19_MOUSE	Q9CZX8	Rps19	40S ribosomal protein S19 OS=Mus musculus OX=10090 GN=Rps19 PE=1 SV=3	302.34	0	9	sp|Q9CZX8|RS19_MOUSE	243764	247047	274437	246482	242492	377119	383006	413551	419767	262103	387590	382493	348184	290613	338135	312147	301537	303230	206597	207809	250946	234881	262110	243762	254703	241871	202995	204626	261083	246482	398279	365339	303230	239322	241871	0.053111	0.0537608	0.168152	0.0579966	0.0974839	0.118361	0.691234
sp|Q9JK48|SHLB1_MOUSE	Q9JK48	Sh3glb1	Endophilin-B1 OS=Mus musculus OX=10090 GN=Sh3glb1 PE=1 SV=1	171.56	0.000909091	3	sp|Q9JK48|SHLB1_MOUSE	16873.6	14580.6	16650.2	13187	16273.8	35063.3	33777.9	49497.3	42800.1	21798.5	32644	29504.2	31055.3	52856.3	55505.3	55236	50343.4	40342.6	16452.4	12686.8	11455.2	13118.7	15575.3	18998.6	36676.2	44692.4	36540.8	33094.7	42885.8	16273.8	38931.7	30279.8	52856.3	14347	36676.2	0.101939	0.181737	0.167254	0.122637	0.190765	0.12473	1.25124
sp|Q9Z1Z0|USO1_MOUSE	Q9Z1Z0	Uso1	General vesicular transport factor p115 OS=Mus musculus OX=10090 GN=Uso1 PE=1 SV=2	531.22	0	11	sp|Q9Z1Z0|USO1_MOUSE	48697.2	44552.2	65180.1	48223.2	50789.2	126234	104582	118359	117375	77865.9	92591.5	129128	104245	111700	118074	123134	111603	116579	51953.2	38095	47226.3	50247.2	49496.9	35990.5	47163.4	32287	36897.7	38509.9	34403.1	48697.2	117867	98418.4	116579	48361.6	36897.7	0.154923	0.0768333	0.214555	0.0415134	0.148538	0.151135	1.27524
sp|Q91WK2|EIF3H_MOUSE	Q91WK2	Eif3h	Eukaryotic translation initiation factor 3 subunit H OS=Mus musculus OX=10090 GN=Eif3h PE=1 SV=1	254.09	0	6	sp|Q91WK2|EIF3H_MOUSE	34687.9	32838.6	40593.4	36625.3	37742.4	74149.7	63751.3	85461.1	82211.9	35788.3	56183	77449.6	44786.2	74930.5	67031	67502.7	67389.8	76852	31404.1	34195.5	37123.1	40850	28147.2	32396.7	31594	33672.1	33012.2	30889.9	34680.4	36625.3	78180.8	50484.6	67502.7	33296.1	33012.2	0.0810533	0.126673	0.335847	0.0671932	0.131639	0.0468794	1.09206
sp|P39876|TIMP3_MOUSE	P39876	Timp3	Metalloproteinase inhibitor 3 OS=Mus musculus OX=10090 GN=Timp3 PE=1 SV=1	50.45	0.00426212	2	sp|P39876|TIMP3_MOUSE	1026.52	1049.22	1053.52	1050.78	549.393	17912.2	8024.24	6959.52	7239.72	1561.42	1427.31	2807.02	2262.74	1079.27	926.374	1537.4	5403.18	2956.29	826.628	647.021	646.674	1237.12	2152.52	538.799	1094.18	259.207	141.996	1199.62	720.735	1049.22	7631.98	1912.08	1537.4	736.825	720.735	0.234604	0.525366	0.319095	0.785521	0.607652	0.698068	2.86083
sp|P47738|ALDH2_MOUSE	P47738	Aldh2	Aldehyde dehydrogenase, mitochondrial OS=Mus musculus OX=10090 GN=Aldh2 PE=1 SV=1	1140.81	0	20	sp|P47738|ALDH2_MOUSE	1.60535e+06	1.45924e+06	1.28541e+06	1.4212e+06	1.44206e+06	2.9813e+06	2.51734e+06	2.88507e+06	2.46681e+06	1.8358e+06	1.76273e+06	2.15812e+06	2.3085e+06	4.08908e+06	4.69379e+06	4.3263e+06	2.89621e+06	3.17744e+06	1.51739e+06	1.28159e+06	1.53088e+06	1.39694e+06	1.45194e+06	1.54574e+06	4.18132e+06	4.23328e+06	3.96409e+06	3.93869e+06	4.93228e+06	1.44206e+06	2.7012e+06	1.99696e+06	4.08908e+06	1.48466e+06	4.18132e+06	0.0789817	0.0952995	0.128811	0.200088	0.0696806	0.0947907	0.90212
sp|P80313|TCPH_MOUSE	P80313	Cct7	T-complex protein 1 subunit eta OS=Mus musculus OX=10090 GN=Cct7 PE=1 SV=1	762.9	0	12	sp|P80313|TCPH_MOUSE	216493	177912	197232	175801	155746	388286	345158	404397	405921	234504	275894	360559	294537	287985	338548	340449	308720	306624	175157	156211	158007	172114	174827	152826	154306	149003	153920	164290	165667	177912	396341	285215	308720	165060	154306	0.125022	0.0734179	0.180199	0.0711998	0.0621313	0.0458018	1.15528
sp|P62960|YBOX1_MOUSE	P62960	Ybx1	Nuclease-sensitive element-binding protein 1 OS=Mus musculus OX=10090 GN=Ybx1 PE=1 SV=3	537.72	0	9	sp|P62960|YBOX1_MOUSE	364983	342554	361499	338460	356170	632359	589361	751831	782873	538737	570647	647212	628354	576163	574357	710359	547329	584637	342752	296125	346769	341255	398379	352167	357569	313421	318756	279604	425676	356170	692095	599500	576163	344761	318756	0.0331239	0.134825	0.0843668	0.10699	0.0940532	0.164566	0.95301
sp|Q91V41|RAB14_MOUSE	Q91V41	Rab14	Ras-related protein Rab-14 OS=Mus musculus OX=10090 GN=Rab14 PE=1 SV=3	214.64	0	5	sp|Q91V41|RAB14_MOUSE	14526.1	16772.7	14732.8	20330.6	19849.5	38434.9	37719.1	42179.8	41348.9	20292.3	36514.2	33638.6	26623.1	45736.8	45962.6	47155.6	30460.7	38468.6	16188.4	18586	20422.1	13315.6	19543.6	23243.4	27644.9	25226.9	25071.7	22159.2	23367.7	16772.7	39891.9	30130.9	45736.8	19064.8	25071.7	0.159441	0.0544947	0.24888	0.170532	0.185962	0.0842626	1.24902
sp|P61161|ARP2_MOUSE	P61161	Actr2	Actin-related protein 2 OS=Mus musculus OX=10090 GN=Actr2 PE=1 SV=1	352.75	0	10	sp|P61161|ARP2_MOUSE	94613.9	93154.6	78018.4	95984.2	114010	268180	194356	256032	236063	115068	193344	190791	157751	191205	225124	234702	171604	194349	96759.3	89493.6	94145.5	93789.4	103701	88434.1	121181	125278	115344	115315	122879	94613.9	246048	174271	194349	93967.5	121181	0.134393	0.135619	0.22266	0.127578	0.058447	0.0375377	1.37762
sp|Q9D0E1|HNRPM_MOUSE	Q9D0E1	Hnrnpm	Heterogeneous nuclear ribonucleoprotein M OS=Mus musculus OX=10090 GN=Hnrnpm PE=1 SV=3	529.95	0	11	sp|Q9D0E1|HNRPM_MOUSE	139628	126323	129436	128009	123336	248693	207984	279416	240302	134981	200370	201717	166619	237220	268170	272901	213709	221854	132216	106149	115842	136812	126692	156231	135380	125089	122722	154133	131999	128009	244498	183495	237220	129454	131999	0.047779	0.120303	0.180526	0.110256	0.134883	0.0928358	0.933361
sp|Q9QZD9|EIF3I_MOUSE	Q9QZD9	Eif3i	Eukaryotic translation initiation factor 3 subunit I OS=Mus musculus OX=10090 GN=Eif3i PE=1 SV=1	215.19	0	5	sp|Q9QZD9|EIF3I_MOUSE	50850.8	43872.4	57752.7	50916.9	49914.4	90589.6	89385.5	105215	97730	59497	83935.6	68675.3	69148.5	84519.9	93714.3	94713.8	75073.7	85867.8	39544.9	33715.5	46785.4	42809.3	42120.2	38113.7	35688.8	46683	36515.9	38770.3	47309.5	50850.8	94159.8	68911.9	85867.8	40832.5	38770.3	0.0972209	0.0764397	0.143775	0.0918302	0.110437	0.136582	0.887805
sp|Q8CI94|PYGB_MOUSE	Q8CI94	Pygb	Glycogen phosphorylase, brain form OS=Mus musculus OX=10090 GN=Pygb PE=1 SV=3	139.82	0.000803859	3	sp|Q8CI94|PYGB_MOUSE	4823.53	3612.74	3774.82	2942.7	3147.39	22955.3	11955.5	25035.5	17721.9	4263.98	9283.96	11062.3	6303.4	29890.6	41718.8	26627.7	17187.5	15751.3	677.693	5995.32	1907.97	2531.99	3642.59	2825.33	2782.46	5431.46	2905.88	2489.1	4167.24	3612.74	20338.6	7793.68	26627.7	2678.66	2905.88	0.200137	0.301232	0.392236	0.402051	0.614128	0.345931	2.48102
sp|Q91WP6|SPA3N_MOUSE	Q91WP6	Serpina3n	Serine protease inhibitor A3N OS=Mus musculus OX=10090 GN=Serpina3n PE=1 SV=1	143.11	0.00081103	4	sp|Q91WP6|SPA3N_MOUSE	4793.62	8434.27	7087.73	10612	6861.28	38388.6	29876.8	45746.7	32486.6	11561	14766	28748.7	17049.8	13825.4	31914.4	37846.6	14071.8	11153.1	8264.91	9194.07	7607.52	6752.9	7396.16	8636.13	5886.9	9026.71	5325.21	3675.13	6586.88	7087.73	35437.6	15907.9	14071.8	7936.22	5886.9	0.284116	0.19241	0.415452	0.561123	0.111741	0.320905	2.31687
sp|Q9CRB6|TPPP3_MOUSE	Q9CRB6	Tppp3	Tubulin polymerization-promoting protein family member 3 OS=Mus musculus OX=10090 GN=Tppp3 PE=1 SV=1	370.71	0	6	sp|Q9CRB6|TPPP3_MOUSE	250562	228335	293700	222928	280450	767605	754636	927554	558354	310708	436925	420059	256271	514283	606045	469063	492435	362290	252095	214401	174748	152915	249697	220132	132024	138925	114110	151221	155511	250562	761120	365383	492435	217266	138925	0.122429	0.201031	0.24408	0.179522	0.189503	0.119205	1.6029
sp|P63024|VAMP3_MOUSE	P63024	Vamp3	Vesicle-associated membrane protein 3 OS=Mus musculus OX=10090 GN=Vamp3 PE=1 SV=1	125.34	0.000763359	2	sp|P63024|VAMP3_MOUSE	9171.76	4934.73	8718.96	9144.43	6517.26	28134.6	27136.9	29546	27396.1	11219.9	11579.1	15141	15300.8	28857.3	42084.1	45459.7	21270.5	24713.2	6461.2	10371.2	3668.63	8791.41	7861.46	8343.76	17057.2	9109.5	13884.7	12206.3	3045.23	8718.96	27765.3	13360	28857.3	8102.61	12206.3	0.245948	0.0385384	0.166198	0.33013	0.303434	0.481179	1.67093
sp|Q99020|ROAA_MOUSE	Q99020	Hnrnpab	Heterogeneous nuclear ribonucleoprotein A/B OS=Mus musculus OX=10090 GN=Hnrnpab PE=1 SV=1	150.82	0.000835422	4	sp|Q99020|ROAA_MOUSE	28959.8	23049	25836.7	25351.6	16444.1	81078	66728.3	73154.9	67146.7	42379.4	48307.3	81175.7	35864	50765.7	57303	54431	48651.4	51234.6	20532.8	23046.7	18370.1	16660.1	31328.4	18322.9	29415.2	38396.9	29702.8	23423.5	28432.9	25351.6	70150.8	45343.4	51234.6	19451.5	29415.2	0.195765	0.0931647	0.387962	0.0647732	0.250303	0.1807	1.46706
sp|Q61029|LAP2B_MOUSE	Q61029	Tmpo	Lamina-associated polypeptide 2, isoforms beta/delta/epsilon/gamma OS=Mus musculus OX=10090 GN=Tmpo PE=1 SV=4	242.81	0	7	sp|Q61029|LAP2B_MOUSE	32261.4	36689.7	30111.7	45379.9	35130.9	104484	84139	103291	81052.8	44088.4	66856.2	72969.4	71376.2	99375.9	95207.3	97759.9	66230.2	94369.5	25797	49726.1	45482.4	58388.4	35502.2	32996.7	65673.4	52440.3	46588.8	48135.3	43831.7	35130.9	93714.8	69116.2	95207.3	40492.3	48135.3	0.163442	0.13263	0.21009	0.151921	0.291135	0.16754	1.40796
sp|P47962|RL5_MOUSE	P47962	Rpl5	60S ribosomal protein L5 OS=Mus musculus OX=10090 GN=Rpl5 PE=1 SV=3	437.06	0	9	sp|P47962|RL5_MOUSE	209234	183629	213279	171607	171954	358019	341568	339852	389561	240801	294689	337992	271948	239979	275322	268029	286821	242455	186155	181069	204809	200497	185541	173185	170023	170135	170942	152563	172780	183629	349793	283318	268029	185848	170135	0.105835	0.0645066	0.142831	0.0784245	0.0633773	0.0496458	0.929313
sp|Q61129|CFAI_MOUSE	Q61129	Cfi	Complement factor I OS=Mus musculus OX=10090 GN=Cfi PE=1 SV=3	58.63	0.00336511	1	sp|Q61129|CFAI_MOUSE	7519.86	6404.47	4937.54	4911.17	5389.7	14800.3	14108	17809.5	16312.4	9744.1	12328.3	13563.1	11562.6	17102.3	21619.2	19850.7	14844.8	11769.1	5264.05	10939.7	9436.16	13529.5	9394.61	5716.03	4351.91	4632.86	4477.44	3240.32	4425.88	5389.7	15556.3	11945.4	17102.3	9415.39	4425.88	0.192076	0.104635	0.135516	0.2301	0.347284	0.132615	1.52752
sp|Q61292|LAMB2_MOUSE	Q61292	Lamb2	Laminin subunit beta-2 OS=Mus musculus OX=10090 GN=Lamb2 PE=1 SV=2	1996.1	0	42	sp|Q61292|LAMB2_MOUSE	883864	882941	692758	905890	732776	1.98783e+06	1.54154e+06	1.88472e+06	1.79633e+06	1.1155e+06	1.05312e+06	995998	1.32627e+06	1.59041e+06	1.97923e+06	1.88536e+06	1.52251e+06	1.6938e+06	799282	915389	855927	672643	963531	688167	770919	650298	736386	952835	1.17535e+06	882941	1.84053e+06	1.08431e+06	1.6938e+06	827604	770919	0.120801	0.105862	0.128444	0.111665	0.145457	0.24417	1.05931
sp|O35286|DHX15_MOUSE	O35286	Dhx15	Pre-mRNA-splicing factor ATP-dependent RNA helicase DHX15 OS=Mus musculus OX=10090 GN=Dhx15 PE=1 SV=2	88.29	0.0019544	2	sp|O35286|DHX15_MOUSE	990.098	1738.69	1448.09	1950.3	1293.61	9675.18	6188.17	12356.6	7093.04	2837.55	4984.19	7546.26	5419.8	9659.84	11481.5	11076.8	5876.38	7324.3	2644.4	741.714	700.998	1140.99	1391.67	1370.47	1823.13	3162.24	3276.66	4285.93	2899.89	1448.09	8384.11	5202	9659.84	1255.73	3162.24	0.252956	0.314643	0.371475	0.26647	0.532094	0.285463	2.51619
sp|Q6NT99|DUS23_MOUSE	Q6NT99	Dusp23	Dual specificity protein phosphatase 23 OS=Mus musculus OX=10090 GN=Dusp23 PE=1 SV=1	272.87	0	6	sp|Q6NT99|DUS23_MOUSE	115436	121574	131767	131605	131032	78763.5	84614.9	78968.8	75010.7	121509	101332	97136.6	96167.1	65741.5	62479	65438.1	73329.6	78732.3	99110.7	119473	138411	112464	134272	105283	104512	89185.6	91467.4	97932	93594	131032	78866.2	99234.3	65741.5	115968	93594	0.0588314	0.0499084	0.114023	0.0967986	0.132868	0.0635351	-0.732438
sp|Q00898|A1AT5_MOUSE	Q00898	Serpina1e	Alpha-1-antitrypsin 1-5 OS=Mus musculus OX=10090 GN=Serpina1e PE=1 SV=1	415.79	0	6	sp|Q00898|A1AT5_MOUSE	330194	234619	309864	388737	399447	1.15e+06	1.04046e+06	1.7107e+06	1.55528e+06	572336	957727	1.15968e+06	1.06829e+06	1.55229e+06	2.78471e+06	2.13345e+06	1.40585e+06	1.96325e+06	622611	524169	777058	1.28647e+06	557539	239665	538765	402719	702355	338032	135853	330194	1.35264e+06	1.01301e+06	1.96325e+06	590075	402719	0.20026	0.234608	0.274966	0.276377	0.524151	0.502964	2.01802
sp|O09164|SODE_MOUSE	O09164	Sod3	Extracellular superoxide dismutase [Cu-Zn] OS=Mus musculus OX=10090 GN=Sod3 PE=1 SV=1	231.14	0	5	sp|O09164|SODE_MOUSE	11231.2	9983.24	7141.41	7940.96	5390.79	30248.1	37176.1	45277.7	36223	14128.8	21876.8	27467.9	16319	45965.7	55163.3	57943	25647.9	27517.2	11014.6	5101.49	11564.6	8097.49	11860.4	6242.14	6306.51	12375.9	3983.32	8121.38	6700.28	7940.96	36699.6	19097.9	45965.7	9556.06	6700.28	0.277115	0.165956	0.299805	0.357151	0.324407	0.414286	2.20826
Biognosys|iRT	NA	NA	Kit Fusion	627.79	0	10	Biognosys|iRT	1.15475e+07	1.10506e+07	9.93522e+06	1.17909e+07	1.21849e+07	6.20026e+06	6.53286e+06	7.15975e+06	6.41514e+06	1.01413e+07	9.6544e+06	5.47527e+06	7.5079e+06	6.23707e+06	6.83832e+06	5.88362e+06	7.13262e+06	6.50507e+06	9.92459e+06	9.08242e+06	1.4584e+07	1.12687e+07	1.17016e+07	6.25274e+06	9.29832e+06	7.11176e+06	5.93505e+06	6.74619e+06	5.96891e+06	1.15475e+07	6.474e+06	8.58115e+06	6.50507e+06	1.05967e+07	6.74619e+06	0.0767569	0.0626697	0.261603	0.075219	0.267074	0.196004	-0.834913
sp|Q6IRU2|TPM4_MOUSE	Q6IRU2	Tpm4	Tropomyosin alpha-4 chain OS=Mus musculus OX=10090 GN=Tpm4 PE=1 SV=3	533.73	0	13	sp|Q6IRU2|TPM4_MOUSE	164248	160153	161024	172392	223940	432332	423384	565654	400726	188450	379330	368964	272067	429797	486565	511096	380846	351882	158543	139068	296236	251141	228118	258469	156110	210238	190875	164752	187882	164248	427858	320516	429797	239630	187882	0.153317	0.163801	0.297529	0.156446	0.275063	0.11909	1.38118
sp|P24472|GSTA4_MOUSE	P24472	Gsta4	Glutathione S-transferase A4 OS=Mus musculus OX=10090 GN=Gsta4 PE=1 SV=3	262.03	0	7	sp|P24472|GSTA4_MOUSE	142814	132261	120615	113913	138246	69016.8	71800.5	58145.2	69830.9	97089.6	111086	71771.1	73205.1	118202	126110	111161	115050	114470	129418	120866	117131	103515	127432	118113	255837	252815	195034	269288	286148	132261	69423.9	85147.4	115050	119489	255837	0.0931953	0.0914835	0.216644	0.0484876	0.0773146	0.136487	-0.929914
sp|P28656|NP1L1_MOUSE	P28656	Nap1l1	Nucleosome assembly protein 1-like 1 OS=Mus musculus OX=10090 GN=Nap1l1 PE=1 SV=2	77.93	0.00247678	2	sp|P28656|NP1L1_MOUSE	12159.9	11424.7	11700.6	9536.67	8496.19	22180.4	22891.7	25311.6	24568	14603.1	21461.6	22775.6	16923	17430.5	12655.5	16347.6	13701.1	12368.5	7618.4	7687.18	8864.23	11168.9	7747.28	11825.8	5415.57	5190.5	5827.92	4059.18	5836.24	11424.7	23729.8	19192.3	13701.1	8305.75	5415.57	0.147241	0.0610838	0.202072	0.156445	0.205993	0.138427	1.05365
sp|P25444|RS2_MOUSE	P25444	Rps2	40S ribosomal protein S2 OS=Mus musculus OX=10090 GN=Rps2 PE=1 SV=3	374.71	0	11	sp|P25444|RS2_MOUSE	343872	331741	377010	293915	331535	613554	544970	602672	643687	431217	531915	557379	471085	421204	479165	512529	488506	478957	320696	304303	342873	324800	295675	301239	328072	308544	302152	306889	303248	331741	608113	501500	479165	312499	306889	0.0887934	0.068725	0.115146	0.0705484	0.0564919	0.0340613	0.874223
sp|Q7TPR4|ACTN1_MOUSE	Q7TPR4	Actn1	Alpha-actinin-1 OS=Mus musculus OX=10090 GN=Actn1 PE=1 SV=1	946.8	0	14	sp|Q7TPR4|ACTN1_MOUSE	1.97737e+06	1.8856e+06	2.00145e+06	1.69696e+06	1.79373e+06	1.19248e+06	1.17838e+06	1.15213e+06	1.22356e+06	1.62778e+06	1.64583e+06	1.37238e+06	1.43148e+06	980294	927061	881958	1.06655e+06	948216	1.98753e+06	1.69518e+06	1.7161e+06	1.90685e+06	1.71034e+06	1.95722e+06	1.24837e+06	1.04524e+06	1.083e+06	1.16138e+06	1.00365e+06	1.8856e+06	1.18543e+06	1.52963e+06	948216	1.81148e+06	1.083e+06	0.0680287	0.0250742	0.0907817	0.0718722	0.074317	0.0879457	-0.66964
sp|P29699|FETUA_MOUSE	P29699	Ahsg	Alpha-2-HS-glycoprotein OS=Mus musculus OX=10090 GN=Ahsg PE=1 SV=1	803.8	0	8	sp|P29699|FETUA_MOUSE	1.1847e+06	1.15114e+06	1.35551e+06	1.24649e+06	1.22026e+06	2.10352e+06	1.90608e+06	2.3626e+06	2.23367e+06	1.84547e+06	2.38796e+06	2.12118e+06	1.92856e+06	2.31833e+06	3.02311e+06	2.54784e+06	2.20114e+06	2.30798e+06	1.5565e+06	2.36509e+06	1.76896e+06	3.39335e+06	1.76731e+06	1.18204e+06	1.13199e+06	1.09e+06	1.24938e+06	1.11807e+06	1.05634e+06	1.22026e+06	2.16859e+06	2.02487e+06	2.31833e+06	1.76813e+06	1.11807e+06	0.0633845	0.0905455	0.116343	0.132693	0.389293	0.0648094	0.828922
sp|P10639|THIO_MOUSE	P10639	Txn	Thioredoxin OS=Mus musculus OX=10090 GN=Txn PE=1 SV=3	286.41	0	5	sp|P10639|THIO_MOUSE	1.25103e+06	1.19238e+06	1.21163e+06	1.19195e+06	1.25075e+06	1.79238e+06	1.69545e+06	1.88742e+06	1.73982e+06	1.38879e+06	1.86569e+06	1.60336e+06	1.36818e+06	1.59052e+06	1.80157e+06	1.68806e+06	1.56327e+06	1.50323e+06	1.16427e+06	1.18419e+06	1.1181e+06	1.21741e+06	1.28857e+06	1.18364e+06	1.39115e+06	1.23687e+06	1.14976e+06	1.31592e+06	1.31939e+06	1.21163e+06	1.7661e+06	1.49608e+06	1.59052e+06	1.18392e+06	1.31592e+06	0.0243485	0.0464162	0.149013	0.0718932	0.0479153	0.0718638	0.543463
sp|P56394|COX17_MOUSE	P56394	Cox17	Cytochrome c oxidase copper chaperone OS=Mus musculus OX=10090 GN=Cox17 PE=1 SV=2	167.15	0.000890472	4	sp|P56394|COX17_MOUSE	121570	117091	129672	132670	118553	196537	182834	201312	212572	161936	178120	206396	168356	257534	263753	294755	276763	288778	130926	107165	130847	110065	127183	120729	396324	421433	389183	358410	518442	121570	198924	173238	276763	123956	396324	0.0557108	0.0621037	0.109818	0.0573961	0.0861461	0.146663	0.710333
sp|Q62351|TFR1_MOUSE	Q62351	Tfrc	Transferrin receptor protein 1 OS=Mus musculus OX=10090 GN=Tfrc PE=1 SV=1	216.95	0	7	sp|Q62351|TFR1_MOUSE	1456.75	1596.43	1964.67	2926.26	4883.55	34453.3	22366.8	25932.1	22572.6	7728.69	15489.1	22275.1	18025.1	51743.3	57956.6	61890.4	41704.5	56510.9	3603.34	3006.79	5240.17	5312.92	2822.63	2012.77	5958.54	4105.61	7954.88	5997	5345.06	1964.67	24252.3	16757.1	56510.9	3305.07	5958.54	0.552368	0.214803	0.384943	0.143691	0.367411	0.23718	3.62229
sp|Q9WVJ3|CBPQ_MOUSE	Q9WVJ3	Cpq	Carboxypeptidase Q OS=Mus musculus OX=10090 GN=Cpq PE=1 SV=1	58.41	0.00335758	1	sp|Q9WVJ3|CBPQ_MOUSE	3917.82	3124.04	2011.89	3165.95	3968.11	11011.9	11377.5	12540.8	13846.8	6135.51	8388.43	10060.5	7780.06	19487.6	18618.6	24618	17874.5	16349.1	3733.35	3510.35	2595.97	3697.03	3704.68	4434.15	3912.85	4166.47	6226.65	4294.77	6179.14	3165.95	11959.1	8084.24	18618.6	3700.85	4294.77	0.245003	0.104977	0.200409	0.16203	0.163722	0.23137	1.9157
sp|Q8BJW6|EIF2A_MOUSE	Q8BJW6	Eif2a	Eukaryotic translation initiation factor 2A OS=Mus musculus OX=10090 GN=Eif2a PE=1 SV=2	152	0.000838223	6	sp|Q8BJW6|EIF2A_MOUSE	52202	51914.1	61283.6	52011.7	54830.1	91088.9	83503.8	98261.6	95579.2	58399.2	81557.2	90737.6	68709.6	76895.6	80899.7	79893.8	76306.6	68801.2	47806.6	46755	48655.1	68265.7	59305.4	41603.3	56930.3	51535.7	47989.2	52284.6	53085.7	52202	93334	75133.4	76895.6	48230.9	52284.6	0.0736204	0.0700766	0.189838	0.0620685	0.188635	0.06129	0.837882
sp|P62301|RS13_MOUSE	P62301	Rps13	40S ribosomal protein S13 OS=Mus musculus OX=10090 GN=Rps13 PE=1 SV=2	217.79	0	6	sp|P62301|RS13_MOUSE	172641	137435	178453	150986	142944	323304	274226	319688	331528	197173	277244	281071	236206	205761	218605	262468	241298	243764	142615	125746	161087	166407	146471	148413	153145	144488	158049	108632	138255	150986	321496	256725	241298	147442	144488	0.116088	0.0826022	0.159164	0.0952305	0.0969416	0.138016	1.09037
sp|Q9CXW4|RL11_MOUSE	Q9CXW4	Rpl11	60S ribosomal protein L11 OS=Mus musculus OX=10090 GN=Rpl11 PE=1 SV=4	277.25	0	6	sp|Q9CXW4|RL11_MOUSE	496292	507950	505058	452146	509081	809878	713138	774297	756966	585251	765364	741556	604558	577374	623961	558854	636193	609086	507896	454194	550484	531045	526748	467993	444024	453417	406560	429069	453160	505058	765631	673057	609086	517322	444024	0.0485441	0.0526383	0.137045	0.0536866	0.0747675	0.0452983	0.600107
sp|P63323|RS12_MOUSE	P63323	Rps12	40S ribosomal protein S12 OS=Mus musculus OX=10090 GN=Rps12 PE=1 SV=2	296.56	0	7	sp|P63323|RS12_MOUSE	258414	252858	280288	222563	246437	420116	400061	451883	432540	287463	389041	433030	350248	351982	380620	386366	354989	348931	245385	211453	232748	240123	236533	264988	223139	214595	209090	209880	219404	252858	426328	369644	354989	238328	214595	0.0827152	0.0510541	0.169177	0.0480502	0.0730969	0.0281386	0.753481
sp|Q9CX86|ROA0_MOUSE	Q9CX86	Hnrnpa0	Heterogeneous nuclear ribonucleoprotein A0 OS=Mus musculus OX=10090 GN=Hnrnpa0 PE=1 SV=1	96.87	0.00203252	2	sp|Q9CX86|ROA0_MOUSE	5686.62	5917.55	3909.31	4759.9	5711.82	12941.1	12543.9	14871.8	17307.3	8409.49	5819.99	12667.8	4342.06	16656.2	20613.9	20995.2	15486.5	13753.4	5196.44	3436.38	6016.02	3889.96	15575.3	3682.52	9413.73	10363.5	17144.9	18177.5	18994.9	5686.62	13906.4	7114.74	16656.2	4543.2	17144.9	0.163078	0.151168	0.467224	0.1823	0.738424	0.307756	1.28662
sp|Q9DBD0|ICA_MOUSE	Q9DBD0	Ica	Inhibitor of carbonic anhydrase OS=Mus musculus OX=10090 GN=Ica PE=1 SV=1	247.08	0	5	sp|Q9DBD0|ICA_MOUSE	20693.3	17002.4	22848.3	19827.9	17930	55636.8	38148.4	54940.9	49006.6	37953.1	34226.5	36025.8	42573.6	54881.2	73966.2	60660	44698.7	44535.2	30466.4	51350.1	39964.8	76640.5	34593.9	20005.5	29872.2	31751.5	29173.2	29331.2	26130.8	19827.9	51973.7	36989.5	54881.2	37279.3	29331.2	0.117419	0.163656	0.0952635	0.220532	0.46986	0.0691921	1.3879
sp|P48774|GSTM5_MOUSE	P48774	Gstm5	Glutathione S-transferase Mu 5 OS=Mus musculus OX=10090 GN=Gstm5 PE=1 SV=1	165.62	0	5	sp|P48774|GSTM5_MOUSE	105138	128209	122089	104829	103999	58522	59680	61600.2	48711.8	84438.9	91218.5	74869.9	81044	45850.3	52801.2	51632.2	68950.8	66948	97552.6	129357	127476	106163	117575	115203	109803	124012	107825	99559.9	93374.1	105138	59101	82741.5	52801.2	116389	107825	0.101362	0.100701	0.0822617	0.177372	0.105925	0.108567	-0.831097
sp|P42932|TCPQ_MOUSE	P42932	Cct8	T-complex protein 1 subunit theta OS=Mus musculus OX=10090 GN=Cct8 PE=1 SV=3	523.75	0	16	sp|P42932|TCPQ_MOUSE	261118	268447	306448	252382	285704	471962	425691	504085	485486	327789	408214	454834	337803	369515	396514	424770	382370	359830	267069	243020	265853	282495	285862	248339	214816	205692	210868	222032	220580	268447	478724	373009	382370	266461	214816	0.078268	0.0708869	0.157612	0.0657143	0.0653795	0.0315858	0.834415
sp|Q70IV5|SYNEM_MOUSE	Q70IV5	Synm	Synemin OS=Mus musculus OX=10090 GN=Synm PE=1 SV=2	2373.45	0	49	sp|Q70IV5|SYNEM_MOUSE	2.41935e+06	2.46585e+06	2.84685e+06	2.55548e+06	2.43521e+06	1.64101e+06	1.54164e+06	1.6429e+06	1.46309e+06	2.22868e+06	1.92295e+06	1.78166e+06	1.98678e+06	1.15372e+06	1.1747e+06	1.18922e+06	1.22158e+06	1.19088e+06	2.63507e+06	2.3463e+06	2.38875e+06	2.69618e+06	2.49316e+06	2.49801e+06	1.11801e+06	1.15924e+06	1.0741e+06	1.20118e+06	1.16317e+06	2.46585e+06	1.59133e+06	1.95487e+06	1.18922e+06	2.49559e+06	1.15924e+06	0.0695642	0.0551746	0.0942504	0.0209501	0.0541188	0.0424687	-0.632561
sp|Q923D2|BLVRB_MOUSE	Q923D2	Blvrb	Flavin reductase (NADPH) OS=Mus musculus OX=10090 GN=Blvrb PE=1 SV=3	373.5	0	5	sp|Q923D2|BLVRB_MOUSE	101979	100914	94791.9	81442.3	92749.5	240740	176051	261758	207597	107721	181329	153763	137693	291438	340619	347333	243396	215858	69936.6	95268.2	89906.9	110696	139152	87241.1	136549	147225	141798	148534	159122	94791.9	224169	145728	291438	92587.5	147225	0.0871594	0.169894	0.211994	0.201868	0.240954	0.0575611	1.2378
sp|Q9QYR9|ACOT2_MOUSE	Q9QYR9	Acot2	Acyl-coenzyme A thioesterase 2, mitochondrial OS=Mus musculus OX=10090 GN=Acot2 PE=1 SV=2	589.63	0	12	sp|Q9QYR9|ACOT2_MOUSE	328123	353490	277891	365640	324945	166492	169314	141448	181030	155798	172750	179393	234030	283755	279882	271585	284162	282516	251502	241153	318998	273099	255046	341015	767565	869520	670939	783292	1.02095e+06	328123	167903	176072	282516	264073	783292	0.102382	0.101179	0.182479	0.0185213	0.144872	0.159831	-0.966662
sp|Q91WQ3|SYYC_MOUSE	Q91WQ3	Yars	Tyrosine--tRNA ligase, cytoplasmic OS=Mus musculus OX=10090 GN=Yars PE=1 SV=3	351.67	0	10	sp|Q91WQ3|SYYC_MOUSE	129386	131827	132975	136784	133574	91454.2	74540.9	84208.2	86190.6	113655	119419	91730.4	86498.4	61535.8	74959.5	68197.6	81156.5	64104.2	137164	118144	113498	129397	119279	112095	85460.8	79824.2	75153	87973	74235.2	132975	85199.4	102693	68197.6	118711	79824.2	0.0202748	0.084037	0.157046	0.114906	0.08027	0.0757249	-0.642343
sp|Q60994|ADIPO_MOUSE	Q60994	Adipoq	Adiponectin OS=Mus musculus OX=10090 GN=Adipoq PE=1 SV=2	200.09	0	3	sp|Q60994|ADIPO_MOUSE	217033	235281	178980	213644	197530	485474	449422	464607	363054	306006	406016	303449	301822	529405	492017	432941	460836	376530	204744	205228	266335	232466	269767	255000	309684	325652	275847	283185	311631	213644	457015	304728	460836	243733	309684	0.101978	0.122081	0.155342	0.126883	0.122834	0.0693638	1.09683
sp|Q923T9|KCC2G_MOUSE	Q923T9	Camk2g	Calcium/calmodulin-dependent protein kinase type II subunit gamma OS=Mus musculus OX=10090 GN=Camk2g PE=1 SV=1	287.62	0	7	sp|Q923T9|KCC2G_MOUSE	507453	482443	495474	459053	498047	339187	330175	331164	351421	480148	437658	337646	415725	250284	199094	242061	294352	272691	523160	513980	446339	488333	492208	497681	402836	375299	397409	365208	379122	495474	335176	426692	250284	494945	379122	0.0383361	0.0290641	0.143015	0.142174	0.0541258	0.0409147	-0.563994
sp|P97355|SPSY_MOUSE	P97355	Sms	Spermine synthase OS=Mus musculus OX=10090 GN=Sms PE=1 SV=1	274.3	0	7	sp|P97355|SPSY_MOUSE	250260	337575	376345	332561	244265	124913	122677	108630	113125	231474	155275	152111	171820	46171.5	44346.3	43272.6	53365.8	44950.5	345014	373255	308378	390408	330928	375283	22979	30207	37013.1	33923.3	27442.3	332561	117901	163548	44950.5	359135	30207	0.188809	0.0659147	0.207664	0.0866186	0.0879518	0.180663	-1.49722
sp|Q9CQV8|1433B_MOUSE	Q9CQV8	Ywhab	14-3-3 protein beta/alpha OS=Mus musculus OX=10090 GN=Ywhab PE=1 SV=3	364.81	0	5	sp|Q9CQV8|1433B_MOUSE	259334	271037	266700	232337	243017	557363	438117	635268	509814	326732	419704	440068	385701	735551	934175	818218	539821	570749	269560	247770	223794	229206	265646	261531	281248	268691	240232	304997	283197	259334	533588	402702	735551	254651	281248	0.0642301	0.154751	0.12613	0.230939	0.0777623	0.0860785	1.03948
sp|Q9D020|5NT3A_MOUSE	Q9D020	Nt5c3a	Cytosolic 5'-nucleotidase 3A OS=Mus musculus OX=10090 GN=Nt5c3a PE=1 SV=4	228.64	0	8	sp|Q9D020|5NT3A_MOUSE	158761	164915	171100	147324	173232	269235	286845	283089	243665	187680	237888	224422	208607	240021	195907	218706	229813	200749	169088	140244	149695	145762	163542	171168	171692	173608	154090	149612	173629	164915	276162	216514	218706	156619	171692	0.0641468	0.0722358	0.100621	0.0863829	0.083221	0.071145	0.743334
sp|Q99L47|F10A1_MOUSE	Q99L47	St13	Hsc70-interacting protein OS=Mus musculus OX=10090 GN=St13 PE=1 SV=1	447.63	0	8	sp|Q99L47|F10A1_MOUSE	231903	245521	268142	236879	242228	383853	357209	391458	414676	314649	384657	372181	285298	324035	378669	379102	303441	294346	258581	220401	230379	238922	258070	302619	148892	141320	151733	158319	147330	242228	387656	343415	324035	248496	148892	0.0570482	0.0612359	0.138931	0.121075	0.116305	0.041598	0.67834
sp|Q5FW52|MLIP_MOUSE	Q5FW52	Mlip	Muscular LMNA-interacting protein OS=Mus musculus OX=10090 GN=Mlip PE=1 SV=1	274.44	0	4	sp|Q5FW52|MLIP_MOUSE	66384.8	67336	66053.6	61518.6	59054.6	153494	107018	124000	131429	106845	117444	144163	98885.5	111826	114502	123718	118082	120952	65650.1	58914	59226.5	92431.2	80853.2	57161.9	88793.2	76501.8	74459.8	82113.7	80189.1	66053.6	127714	112145	118082	62438.3	80189.1	0.0560717	0.149401	0.168967	0.0406175	0.208709	0.0692152	0.950602
sp|P32020|NLTP_MOUSE	P32020	Scp2	Non-specific lipid-transfer protein OS=Mus musculus OX=10090 GN=Scp2 PE=1 SV=3	195.38	0	6	sp|P32020|NLTP_MOUSE	92284.3	103893	82879.8	93278.8	88280.2	160330	144623	171059	156487	106347	138200	138090	124688	252285	287787	279215	187486	200655	93828.1	95082.2	81594.2	80123.4	88577	104226	255856	242914	251160	277553	312494	92284.3	158408	131389	252285	91202.5	255856	0.0841	0.0690018	0.118724	0.18826	0.100118	0.104401	0.779383
sp|Q8VE22|RT23_MOUSE	Q8VE22	Mrps23	28S ribosomal protein S23, mitochondrial OS=Mus musculus OX=10090 GN=Mrps23 PE=1 SV=1	49.05	0.00527983	2	sp|Q8VE22|RT23_MOUSE	3104.04	2983.42	3045.93	2264.33	2293.64	6024.34	6391.78	7930.1	6283.27	3562.84	2952.69	3946.21	5501.02	9243.73	10158.8	10198.6	11288.8	9200.38	2840.37	1814.49	1307.55	3249.22	2736.67	2831.58	10890.3	12021.2	11185.2	14777.7	18136.3	2983.42	6337.52	3754.52	10158.8	2784.13	12021.2	0.153951	0.129536	0.272341	0.0855095	0.2998	0.228264	1.0869
sp|Q7TMB8|CYFP1_MOUSE	Q7TMB8	Cyfip1	Cytoplasmic FMR1-interacting protein 1 OS=Mus musculus OX=10090 GN=Cyfip1 PE=1 SV=1	79.1	0.00248602	4	sp|Q7TMB8|CYFP1_MOUSE	2205.22	2088.13	2406.53	3141.92	3142.28	10740.1	7487.16	11639.8	7439.24	2021.49	7637.71	7135.89	4299.47	7870.6	9337.14	11448.4	8645.31	8567.17	1879.85	2935.72	2470.85	1878.75	2378.53	1824.68	4047.75	3381.38	2736.22	2047.53	2358.01	2406.53	9113.65	5717.68	8645.31	2129.19	2736.22	0.196639	0.234047	0.496679	0.149722	0.199546	0.276408	1.89772
sp|Q62087|PON3_MOUSE	Q62087	Pon3	Serum paraoxonase/lactonase 3 OS=Mus musculus OX=10090 GN=Pon3 PE=1 SV=2	87.46	0.00194175	2	sp|Q62087|PON3_MOUSE	104414	125971	161864	130905	112528	47570.3	44798.2	52930.2	34969.3	75835.3	73059.9	76194.7	81018.1	62383.8	67599	76004	59745	58141.1	147472	132473	108369	166292	117419	169766	64084.6	74361.7	78045.2	56994.6	48771.2	125971	46184.3	76015	62383.8	139972	64084.6	0.173725	0.167098	0.0431941	0.111618	0.180307	0.187574	-1.44827
sp|O70400|PDLI1_MOUSE	O70400	Pdlim1	PDZ and LIM domain protein 1 OS=Mus musculus OX=10090 GN=Pdlim1 PE=1 SV=4	435.24	0	10	sp|O70400|PDLI1_MOUSE	151433	87364.9	95436.4	112236	105708	296013	348634	274413	343962	163014	145238	193565	181067	369286	363366	295455	302506	257063	110622	88037.3	127123	108819	131756	195806	88890.1	87862.4	91003.3	148272	119614	105708	319988	172040	302506	118873	91003.3	0.224721	0.115289	0.123688	0.150612	0.291888	0.247523	1.59387
sp|Q71LX4|TLN2_MOUSE	Q71LX4	Tln2	Talin-2 OS=Mus musculus OX=10090 GN=Tln2 PE=1 SV=3	1287.53	0	28	sp|Q71LX4|TLN2_MOUSE	215192	245199	253661	225333	264903	381758	414528	446799	455428	335842	339896	382670	349389	324020	351097	326870	343347	318288	252373	216995	222380	243223	259636	210534	153205	168220	156693	152672	140758	245199	430663	344642	326870	232801	153205	0.084598	0.0790483	0.0603868	0.0416683	0.0865553	0.0637213	0.811594
sp|P47941|CRKL_MOUSE	P47941	Crkl	Crk-like protein OS=Mus musculus OX=10090 GN=Crkl PE=1 SV=2	136.02	0.000794281	3	sp|P47941|CRKL_MOUSE	13614	19830.4	18386.6	15980.1	18833.4	36536.8	36614.4	34244	36917.1	23058.2	25463.7	35172	21887.1	26190.2	30712.7	27811.8	28158.9	29268	22485.8	8898.15	16745.6	17603.1	17090.6	19754.9	20689.4	23992.4	27161.7	17723.8	27514.8	18386.6	36575.6	24261	28158.9	17346.9	23992.4	0.145015	0.034195	0.228739	0.0593455	0.266385	0.179918	0.992228
sp|Q921H8|THIKA_MOUSE	Q921H8	Acaa1a	3-ketoacyl-CoA thiolase A, peroxisomal OS=Mus musculus OX=10090 GN=Acaa1a PE=1 SV=1	474.55	0	9	sp|Q921H8|THIKA_MOUSE	81970.4	44295	60923.9	63113.2	61444.8	187404	153816	181696	184633	104959	139422	152904	98188.8	224067	228059	255205	201260	193015	50031.9	53316	51909.8	51802.5	58303.6	74484.2	161741	167371	195922	176854	226192	61444.8	183164	122190	224067	52612.9	176854	0.214339	0.0879455	0.213695	0.111172	0.162133	0.140806	1.57573
sp|P32261|ANT3_MOUSE	P32261	Serpinc1	Antithrombin-III OS=Mus musculus OX=10090 GN=Serpinc1 PE=1 SV=1	548.56	0	20	sp|P32261|ANT3_MOUSE	195239	190878	203945	197297	263811	534683	453252	443322	406557	335770	343786	359273	344423	515491	547842	549092	405676	396062	296038	464194	391675	601209	336240	198392	235535	260817	203351	252419	240480	197297	448287	344104	515491	363957	240480	0.144216	0.117585	0.0283371	0.157614	0.367351	0.0923292	1.18397
sp|Q93092|TALDO_MOUSE	Q93092	Taldo1	Transaldolase OS=Mus musculus OX=10090 GN=Taldo1 PE=1 SV=2	508.71	0	13	sp|Q93092|TALDO_MOUSE	243140	213846	229229	219205	228581	399418	342109	409367	350537	282234	328289	328677	276457	430325	547284	498888	382084	382447	233347	220244	225019	215428	239165	213252	237290	251555	235621	259603	279583	228581	374978	305261	430325	222632	251555	0.0493734	0.0904378	0.0936708	0.163197	0.045465	0.0713544	0.711031
sp|Q8K411|PREP_MOUSE	Q8K411	Pitrm1	Presequence protease, mitochondrial OS=Mus musculus OX=10090 GN=Pitrm1 PE=1 SV=1	167.04	0.00088968	6	sp|Q8K411|PREP_MOUSE	28376.7	25851.1	24292.7	23876.2	27599.5	58480.4	50658.7	42878.5	48929.5	32728.4	41666.6	44725.8	52275.2	55492.5	58209.3	49505.1	56080.4	55044.3	28128.1	23435.6	26289.6	22134.5	26183.9	27966.4	75271.1	66406.8	72191.5	69561.8	87864	25851.1	49794.1	43196.2	55492.5	26236.8	72191.5	0.0760911	0.127971	0.188733	0.0589298	0.0944768	0.111478	0.945529
sp|Q61878|PRG2_MOUSE	Q61878	Prg2	Bone marrow proteoglycan OS=Mus musculus OX=10090 GN=Prg2 PE=1 SV=1	105.18	0.00210674	3	sp|Q61878|PRG2_MOUSE	5069.57	6617.92	10440.1	5173.87	2413.5	267876	81323.6	80994	136597	72164.6	89592	135882	213103	66718.7	79352.1	94969.1	89698.2	101579	1540.15	4011.62	4157.88	3505.97	26246	4036.62	5385.34	1985.09	3749.65	2036.73	5891.6	5173.87	108960	112737	89698.2	4024.12	3749.65	0.494105	0.621642	0.493193	0.15855	1.29078	0.478514	4.34845
sp|P19973|LSP1_MOUSE	P19973	Lsp1	Lymphocyte-specific protein 1 OS=Mus musculus OX=10090 GN=Lsp1 PE=1 SV=2	237.19	0	3	sp|P19973|LSP1_MOUSE	878.099	891.308	220.662	281.4	688.496	29773.6	8242.99	27570.4	19835.6	3963.16	13181.2	10758.2	6031.54	20166.1	32038.5	41786.3	19977.6	26560.4	150.684	183.605	909.445	196.415	251.485	2353.85	278.667	432.323	281.636	515.386	529.341	688.496	23703	8394.87	26560.4	223.95	432.323	0.544173	0.455391	0.498659	0.32518	1.29268	0.29942	5.08602
sp|Q64737|PUR2_MOUSE	Q64737	Gart	Trifunctional purine biosynthetic protein adenosine-3 OS=Mus musculus OX=10090 GN=Gart PE=1 SV=3	484.58	0	11	sp|Q64737|PUR2_MOUSE	374116	380569	407146	397359	378264	220321	194477	254371	235843	338746	324363	259859	304215	211808	202621	222633	224900	245519	428542	380752	351106	420595	378564	422246	295491	269237	292742	286218	278145	380569	228082	314289	222633	400674	286218	0.0363973	0.112031	0.111954	0.0728005	0.0788528	0.0379135	-0.73944
sp|Q8VCA8|SCRN2_MOUSE	Q8VCA8	Scrn2	Secernin-2 OS=Mus musculus OX=10090 GN=Scrn2 PE=1 SV=1	322.55	0	5	sp|Q8VCA8|SCRN2_MOUSE	106665	76644.6	101876	81484.6	82559.7	40777.4	43570	33974.4	33398.6	61363.9	54602.2	44861.7	48596.7	52262.2	42910.1	44844.9	51586.1	51094.4	83799.7	94000.7	67950	89548.3	85856.3	111615	86262.7	101464	113063	95477.4	122163	82559.7	37375.9	51599.4	51094.4	87702.3	101464	0.149832	0.132782	0.137946	0.0892129	0.160578	0.136837	-1.14933
sp|P11798|KCC2A_MOUSE	P11798	Camk2a	Calcium/calmodulin-dependent protein kinase type II subunit alpha OS=Mus musculus OX=10090 GN=Camk2a PE=1 SV=2	252.11	0	4	sp|P11798|KCC2A_MOUSE	349602	483826	449503	474037	379705	185119	198280	137221	156211	327752	280127	259037	292755	90136.5	82373.2	94201.4	107459	133075	395547	593717	441347	538675	370844	402125	173126	169031	158577	129816	125709	449503	170665	286441	94201.4	421736	158577	0.139303	0.163297	0.099351	0.195951	0.195253	0.146357	-1.40236
sp|Q8CG14|CS1A_MOUSE	Q8CG14	C1sa	Complement C1s-A subcomponent OS=Mus musculus OX=10090 GN=C1sa PE=2 SV=2	179.55	0	5	sp|Q8CG14|CS1A_MOUSE	24509.7	24757.1	24282.2	24840.7	25888.2	67322.9	44644.9	47653.5	58343.7	23863.7	40671.2	33581.3	31497.9	21171.9	25563.2	30238.3	35791	27550.7	29718.5	24903.9	23224.3	24900.4	23817.7	25796.2	18930.5	20520.1	18693.5	14225.4	17830.6	24757.1	52998.6	32539.6	27550.7	24902.1	18693.5	0.0248382	0.190479	0.213431	0.193913	0.0907274	0.129899	1.09074
sp|P10518|HEM2_MOUSE	P10518	Alad	Delta-aminolevulinic acid dehydratase OS=Mus musculus OX=10090 GN=Alad PE=1 SV=1	336.34	0	6	sp|P10518|HEM2_MOUSE	44899	49556.9	52834.7	42484.4	43100.5	20748.4	25057.8	22995	27216.9	32589.2	24521.5	27854.2	29276.6	41493.5	50646.9	40932.3	41950.1	38985.7	53923.2	43360.2	35536.8	37934.7	45882.4	47968.8	95433	86625.7	74127.9	81766.3	100284	44899	24026.4	28565.4	41493.5	44621.3	86625.7	0.0958331	0.115474	0.117101	0.105809	0.152625	0.119486	-0.903393
sp|Q3UGR5|HDHD2_MOUSE	Q3UGR5	Hdhd2	Haloacid dehalogenase-like hydrolase domain-containing protein 2 OS=Mus musculus OX=10090 GN=Hdhd2 PE=1 SV=2	296.96	0	6	sp|Q3UGR5|HDHD2_MOUSE	288374	273530	327703	239145	256670	148536	149525	135827	154584	171585	153461	135644	149220	155567	144648	147600	140271	167297	263044	240762	222326	247586	225213	299697	270145	278262	244646	241450	279703	273530	149030	151340	147600	244174	270145	0.121833	0.0542424	0.097279	0.0704745	0.114801	0.0702585	-0.876097
sp|Q9WU78|PDC6I_MOUSE	Q9WU78	Pdcd6ip	Programmed cell death 6-interacting protein OS=Mus musculus OX=10090 GN=Pdcd6ip PE=1 SV=3	598.08	0	14	sp|Q9WU78|PDC6I_MOUSE	95630.9	110040	110406	94703.3	99369.4	178107	152871	178042	178702	121275	146542	157418	125240	154059	186460	162979	145062	137312	106163	97214.2	79958.2	87781.1	101452	106753	74524.4	75690.7	76607.1	82814.6	86134.4	99369.4	178075	135891	154059	99333.2	76607.1	0.0752872	0.0739238	0.125298	0.120813	0.110887	0.063809	0.841609
sp|A2AMM0|CAVN4_MOUSE	A2AMM0	Cavin4	Caveolae-associated protein 4 OS=Mus musculus OX=10090 GN=Cavin4 PE=1 SV=1	387.94	0	10	sp|A2AMM0|CAVN4_MOUSE	434819	416240	454203	409441	464967	641545	702030	646703	639446	564702	766595	687463	628704	472316	393229	393303	541846	475029	423486	352223	401627	366791	363340	408797	475773	503264	472508	521441	600122	434819	644124	658084	472316	384209	503264	0.0546176	0.0454624	0.129865	0.138371	0.075009	0.100824	0.56691
sp|Q9JII6|AK1A1_MOUSE	Q9JII6	Akr1a1	Aldo-keto reductase family 1 member A1 OS=Mus musculus OX=10090 GN=Akr1a1 PE=1 SV=3	295.53	0	9	sp|Q9JII6|AK1A1_MOUSE	221253	199408	208007	198897	195425	401216	339081	485164	379795	247845	376619	327763	273386	407292	424876	453242	339123	364741	196741	172179	242889	220206	226625	206548	119846	124587	121061	113443	128715	199408	390505	300575	407292	213377	121061	0.0508285	0.153382	0.187537	0.115407	0.117626	0.0468069	0.969076
sp|P15089|CBPA3_MOUSE	P15089	Cpa3	Mast cell carboxypeptidase A OS=Mus musculus OX=10090 GN=Cpa3 PE=2 SV=1	197.38	0	6	sp|P15089|CBPA3_MOUSE	16648.6	34656.3	29017.1	37604.4	16202.6	276680	143092	190462	180622	31552.8	42077.6	82060.5	50253.5	319269	374396	427769	330678	272070	32089.1	43885.4	27349	28591.5	47469.9	39404.2	57970.7	68303	56103.4	38762.3	42008.3	29017.1	185542	46165.5	330678	35746.6	56103.4	0.372181	0.285574	0.422888	0.170953	0.229132	0.231029	2.67626
sp|Q01279|EGFR_MOUSE	Q01279	Egfr	Epidermal growth factor receptor OS=Mus musculus OX=10090 GN=Egfr PE=1 SV=1	106.34	0.00212164	4	sp|Q01279|EGFR_MOUSE	3898.57	5440.83	6213.54	5340.57	6406.91	13270.7	21705.3	18364.1	17447.8	4551.72	10617.3	17323.2	15816.5	20872	24178	22028.3	21047.3	14463.6	7318.02	7080.12	8850.47	19027.7	7902.02	4595.88	6687.97	6626.44	5758.55	3749.98	4592.59	5440.83	17906	13216.9	21047.3	7610.02	5758.55	0.18124	0.196196	0.478689	0.176971	0.553357	0.234828	1.71807
sp|Q8R2K1|FUCM_MOUSE	Q8R2K1	Fuom	Fucose mutarotase OS=Mus musculus OX=10090 GN=Fuom PE=1 SV=1	49.62	0.00477961	1	sp|Q8R2K1|FUCM_MOUSE	645.027	470.067	399.814	315.397	203.255	3090.86	2323.8	4131.16	2873.59	1083.23	1841.09	1122.59	1657.28	4326.65	4887.06	4710.25	3701.47	4094.05	200.479	466.423	398.768	173.958	374.954	115.753	2014.55	3044.12	4415.19	3033.12	4495.96	399.814	2982.23	1389.93	4326.65	287.717	3044.12	0.408826	0.243662	0.267128	0.10948	0.49526	0.308857	2.89803
sp|Q9DB15|RM12_MOUSE	Q9DB15	Mrpl12	39S ribosomal protein L12, mitochondrial OS=Mus musculus OX=10090 GN=Mrpl12 PE=1 SV=2	168.1	0.000895255	5	sp|Q9DB15|RM12_MOUSE	109866	109174	90852.5	101927	86717.2	176638	168373	182024	197644	139735	193307	178028	164192	275234	270906	272456	312866	270820	87406.3	77077.6	98035.2	84641.5	96402.8	95391.1	314643	337382	272837	315813	411482	101927	179331	171110	272456	91398.7	315813	0.105772	0.0680832	0.13472	0.0649132	0.0913791	0.154296	0.814924
sp|Q9EQ20|MMSA_MOUSE	Q9EQ20	Aldh6a1	Methylmalonate-semialdehyde dehydrogenase [acylating], mitochondrial OS=Mus musculus OX=10090 GN=Aldh6a1 PE=1 SV=1	992.53	0	20	sp|Q9EQ20|MMSA_MOUSE	2.02401e+06	2.40532e+06	1.96842e+06	2.1761e+06	2.01882e+06	1.3118e+06	1.3655e+06	1.24405e+06	1.3227e+06	1.83528e+06	1.4393e+06	1.44974e+06	1.79532e+06	2.12582e+06	2.1231e+06	1.86964e+06	1.90699e+06	1.72566e+06	1.94159e+06	1.88149e+06	1.86452e+06	1.91889e+06	1.99098e+06	2.08588e+06	3.92308e+06	3.98026e+06	3.61689e+06	3.93232e+06	4.47123e+06	2.02401e+06	1.31725e+06	1.62253e+06	1.90699e+06	1.93024e+06	3.93232e+06	0.0840985	0.0383681	0.131743	0.0886318	0.0418062	0.077203	-0.619701
sp|P07758|A1AT1_MOUSE	P07758	Serpina1a	Alpha-1-antitrypsin 1-1 OS=Mus musculus OX=10090 GN=Serpina1a PE=1 SV=4	390.13	0	7	sp|P07758|A1AT1_MOUSE	666703	689817	802725	744891	639162	1.26934e+06	1.20868e+06	1.4934e+06	1.22618e+06	1.09789e+06	923386	1.14368e+06	1.0274e+06	1.50239e+06	1.7912e+06	1.92274e+06	1.3856e+06	1.21323e+06	930139	1.45681e+06	1.16496e+06	1.65597e+06	1.15079e+06	749015	741063	858610	810515	664229	724539	689817	1.24776e+06	1.06265e+06	1.50239e+06	1.15787e+06	741063	0.0922806	0.101448	0.0915099	0.186244	0.280561	0.0999399	0.854837
sp|P62627|DLRB1_MOUSE	P62627	Dynlrb1	Dynein light chain roadblock-type 1 OS=Mus musculus OX=10090 GN=Dynlrb1 PE=1 SV=3	58.18	0	1	sp|P62627|DLRB1_MOUSE	32055.5	35794.3	31388	35027.1	36818.2	55074.5	52172.2	62621.8	57270.2	37284.9	52080.3	50132.4	50153.4	47937.9	54600	58036.8	45815.9	49904.1	34614.4	31940	27242.3	35574.1	35413.8	35218.2	31819	30196.8	35389.3	35027.4	40120.4	35027.1	56172.4	50142.9	49904.1	34916.3	35027.4	0.069446	0.0777701	0.143703	0.0973454	0.098209	0.110683	0.681115
sp|Q9Z2I8|SUCB2_MOUSE	Q9Z2I8	Suclg2	Succinate--CoA ligase [GDP-forming] subunit beta, mitochondrial OS=Mus musculus OX=10090 GN=Suclg2 PE=1 SV=3	288.47	0	7	sp|Q9Z2I8|SUCB2_MOUSE	126503	111405	127015	141264	92462.8	50933.3	43128.3	53113.6	55347.3	62375.3	68698.8	61350.6	91065.5	85357.8	95355.4	89035.9	71933.5	70448.5	124979	96901.6	98898.9	80047.5	126474	116380	163879	154183	164400	228638	264600	126503	52023.4	65537.1	85357.8	107639	164400	0.154878	0.105001	0.195401	0.131929	0.171069	0.250349	-1.28225
sp|P49300|CLC10_MOUSE	P49300	Clec10a	C-type lectin domain family 10 member A OS=Mus musculus OX=10090 GN=Clec10a PE=1 SV=1	106.38	0.00212314	2	sp|P49300|CLC10_MOUSE	3886.84	2935.43	5400.92	3005.99	3876.21	18615.3	12696.4	13332.3	11913.9	7059.14	7929.84	13003.1	9466.49	19786.2	26007.8	37255.7	10738.8	16296.9	3401.66	2736.06	3143.36	5128.98	7478.63	3437.9	2764.84	1285.79	3852.88	3798.01	2979.64	3876.21	13014.4	8698.16	19786.2	3419.78	2979.64	0.260132	0.214982	0.279977	0.461535	0.424946	0.354674	1.74695
sp|Q8BP47|SYNC_MOUSE	Q8BP47	Nars	Asparagine--tRNA ligase, cytoplasmic OS=Mus musculus OX=10090 GN=Nars PE=1 SV=2	317.35	0	12	sp|Q8BP47|SYNC_MOUSE	564513	564144	591228	513693	581550	398036	359479	367789	351821	445938	509387	436114	396333	241723	231909	235276	294221	241605	528501	520211	574609	555333	550645	535758	258227	274473	258922	273794	230762	564513	363634	441026	241605	543201	258922	0.0531036	0.0548319	0.104777	0.10306	0.0366002	0.0683543	-0.634615
sp|P61211|ARL1_MOUSE	P61211	Arl1	ADP-ribosylation factor-like protein 1 OS=Mus musculus OX=10090 GN=Arl1 PE=1 SV=1	65.48	0.00350058	1	sp|P61211|ARL1_MOUSE	714.189	1098.93	1331.2	888.995	1018.44	3845.83	3934.68	2619.24	3524.2	1322.21	1323.61	2583.42	1600.84	2184.02	2475.87	1797.23	2045.9	3141.53	1045.09	342.312	491.169	1277.71	439.332	926.218	556.926	1303.96	194.058	615.666	267.908	1018.44	3685.02	1462.22	2184.02	708.693	556.926	0.228553	0.172638	0.350479	0.221635	0.5057	0.747507	1.85393
sp|O35658|C1QBP_MOUSE	O35658	C1qbp	Complement component 1 Q subcomponent-binding protein, mitochondrial OS=Mus musculus OX=10090 GN=C1qbp PE=1 SV=1	182.51	0	3	sp|O35658|C1QBP_MOUSE	288453	320367	335786	355170	289192	495015	555310	564427	569583	360677	386822	553822	511257	688667	718482	701004	670247	827224	307863	272001	282035	315052	294030	343115	1.17765e+06	1.3972e+06	1.2007e+06	1.16357e+06	1.50293e+06	320367	559868	449039	701004	300947	1.2007e+06	0.0918253	0.0632754	0.207259	0.0857946	0.084407	0.1186	0.805316
sp|P35564|CALX_MOUSE	P35564	Canx	Calnexin OS=Mus musculus OX=10090 GN=Canx PE=1 SV=1	622.45	0	15	sp|P35564|CALX_MOUSE	118850	187991	136344	164983	163344	383102	360562	361418	327459	229143	313119	315872	243207	330544	390905	456661	280544	336826	149122	194734	202581	182748	190140	140757	177731	160207	167039	149356	141836	163344	360990	278163	336826	186444	160207	0.174806	0.0641011	0.165599	0.186871	0.144626	0.0890509	1.14405
sp|Q9D8S9|BOLA1_MOUSE	Q9D8S9	Bola1	BolA-like protein 1 OS=Mus musculus OX=10090 GN=Bola1 PE=1 SV=1	180.88	0	5	sp|Q9D8S9|BOLA1_MOUSE	59100.5	62316.7	70971.6	66449.4	68421.1	41081.3	32153.8	36359.4	38378.1	45774.2	47778.3	46743.1	36213.9	44421.7	41081	42711.6	47733.2	49634.7	65227.6	62125.8	57454.2	62789.9	64342.9	77392.4	99701.8	99417.6	98750.3	87629.2	100131	66449.4	37368.8	46258.6	44421.7	63566.4	99417.6	0.072652	0.101687	0.120985	0.0782178	0.103165	0.0549029	-0.830951
sp|P23506|PIMT_MOUSE	P23506	Pcmt1	Protein-L-isoaspartate(D-aspartate) O-methyltransferase OS=Mus musculus OX=10090 GN=Pcmt1 PE=1 SV=3	590.64	0	7	sp|P23506|PIMT_MOUSE	1.17386e+06	958989	1.08393e+06	971324	838070	493023	513788	558284	528376	851595	759861	614562	667557	475078	341537	451949	535083	453207	1.14666e+06	904724	879988	914378	952898	982327	626040	589383	599595	594569	658509	971324	521082	713709	453207	933638	599595	0.127649	0.0524059	0.144385	0.155229	0.100473	0.0469249	-0.898584
sp|P47809|MP2K4_MOUSE	P47809	Map2k4	Dual specificity mitogen-activated protein kinase kinase 4 OS=Mus musculus OX=10090 GN=Map2k4 PE=1 SV=2	214.03	0	5	sp|P47809|MP2K4_MOUSE	91736.7	91566.2	93989.4	89504.8	85780.5	49561.1	62801.1	56394.2	56065.5	85463.5	85516	69214.9	69588.7	39912.3	44274.8	33566.2	52750.5	52701.2	79950.5	88051.4	82045.4	69684.9	85469.5	84121.3	58652.3	55185.6	57064.9	48867.2	57905.4	91566.2	56229.9	77526.1	44274.8	83083.4	57064.9	0.0340987	0.0961994	0.11995	0.186035	0.0790534	0.0710396	-0.703484
sp|P30412|PPIC_MOUSE	P30412	Ppic	Peptidyl-prolyl cis-trans isomerase C OS=Mus musculus OX=10090 GN=Ppic PE=1 SV=1	103.84	0.00208914	3	sp|P30412|PPIC_MOUSE	37310.3	38202.3	41123.5	46541.1	43360.7	65623.6	79244.8	82830.8	82983.8	45079.2	87079.7	83653.1	52980.6	45344.8	65416.8	50581.7	55623.4	52101.3	29456	31966	37460.2	37035	38105.6	32389.6	19441.5	21833.3	18278.7	19416.7	23227.4	41123.5	81037.8	68316.9	52101.3	34712.3	19441.5	0.0915936	0.105769	0.316549	0.138751	0.104361	0.0991436	0.978278
sp|Q99LD8|DDAH2_MOUSE	Q99LD8	Ddah2	N(G),N(G)-dimethylarginine dimethylaminohydrolase 2 OS=Mus musculus OX=10090 GN=Ddah2 PE=1 SV=1	132.98	0.000784929	4	sp|Q99LD8|DDAH2_MOUSE	16172.9	15306.6	13589.4	15735.7	24554.4	63430.3	46572.6	74107.9	52255.5	23310.6	29697.8	29351.3	27082.9	63028.3	83749.7	70532.5	49668.2	54159.9	10851.6	16486.3	16439.8	15504.9	21361.7	18401.4	17430.9	15886.7	12540.9	13207.2	14655.8	15735.7	57842.9	28217.1	63028.3	16463.1	14655.8	0.251649	0.206748	0.1074	0.211145	0.210109	0.134574	1.87134
sp|P16675|PPGB_MOUSE	P16675	Ctsa	Lysosomal protective protein OS=Mus musculus OX=10090 GN=Ctsa PE=1 SV=1	132.86	0.000784314	3	sp|P16675|PPGB_MOUSE	5085.95	2735.99	2916.81	3599.14	1615.59	21946.9	18803.5	17594	17107.5	9626.36	9071.91	11975.1	6246.62	16065.9	24373.1	33764.3	19539.7	15404.7	1421.15	2293.05	4127.99	1444.67	2755.12	1338.14	3017.35	2350.82	1706.24	2708.26	2343.4	2916.81	18198.7	9349.13	19539.7	1868.86	2350.82	0.400184	0.115363	0.254995	0.346346	0.489113	0.20199	2.64058
sp|Q91W90|TXND5_MOUSE	Q91W90	Txndc5	Thioredoxin domain-containing protein 5 OS=Mus musculus OX=10090 GN=Txndc5 PE=1 SV=2	407.93	0	8	sp|Q91W90|TXND5_MOUSE	54256.2	71819.7	70127.6	64679.5	71545.8	148068	118968	169204	157347	84556.4	141164	121801	101425	119627	174750	178102	128761	134859	53858.7	62222.5	56687.6	61979.3	63891	65108.5	98008.7	93678.6	102995	98213	121343	70127.6	152708	111613	134859	62100.9	98213	0.111582	0.144488	0.21893	0.184979	0.0724426	0.105516	1.12205
sp|Q61753|SERA_MOUSE	Q61753	Phgdh	D-3-phosphoglycerate dehydrogenase OS=Mus musculus OX=10090 GN=Phgdh PE=1 SV=3	193.84	0	6	sp|Q61753|SERA_MOUSE	5726.86	6108.25	1918.42	4146.63	2635.55	47237.6	29727.4	50456.5	32219.1	7905.35	27057	25816.9	17956.7	73450	83035	56373	27682.5	28211.7	4655.57	2772.79	1558.35	1573.95	7433.69	4890.88	5578.8	5084.82	4667.29	4037.5	4000.4	4146.63	39728.4	21886.8	56373	3714.18	4667.29	0.448713	0.261898	0.448384	0.47289	0.599694	0.145366	3.23392
sp|Q9CQH7|BT3L4_MOUSE	Q9CQH7	Btf3l4	Transcription factor BTF3 homolog 4 OS=Mus musculus OX=10090 GN=Btf3l4 PE=1 SV=1	68.07	0.0035461	1	sp|Q9CQH7|BT3L4_MOUSE	6471.42	6818.08	6998.3	7017.92	5468.16	11787.1	15738.4	18136.7	16131.1	10227.8	10890	13299.1	10634.4	16159.5	17137.5	14418.3	11141.1	12457.5	7489.11	5612.59	9396.4	6554.26	6976.04	3527.88	8684.25	5769	8141.98	7172.23	9123.21	6818.08	15934.7	10762.2	14418.3	6765.15	8141.98	0.0985237	0.172006	0.122939	0.174893	0.296976	0.172086	1.22463
sp|P31001|DESM_MOUSE	P31001	Des	Desmin OS=Mus musculus OX=10090 GN=Des PE=1 SV=3	4042.22	0	38	sp|P31001|DESM_MOUSE	4.08452e+07	3.93751e+07	4.35327e+07	3.67459e+07	4.10013e+07	5.89324e+07	5.97719e+07	6.34304e+07	6.57668e+07	5.1484e+07	4.81314e+07	5.59234e+07	5.21588e+07	6.46728e+07	6.70215e+07	6.93088e+07	6.54894e+07	6.20137e+07	4.16814e+07	3.38193e+07	4.07374e+07	3.83655e+07	4.11911e+07	4.36439e+07	5.88225e+07	5.8656e+07	5.66971e+07	5.76004e+07	6.9431e+07	4.08452e+07	6.16011e+07	5.18214e+07	6.54894e+07	4.09643e+07	5.8656e+07	0.0616949	0.0515383	0.0615349	0.0413046	0.0859973	0.0864599	0.592153
sp|P56391|CX6B1_MOUSE	P56391	Cox6b1	Cytochrome c oxidase subunit 6B1 OS=Mus musculus OX=10090 GN=Cox6b1 PE=1 SV=2	518.51	0	6	sp|P56391|CX6B1_MOUSE	7.65563e+06	7.67693e+06	7.79366e+06	7.14796e+06	7.17556e+06	5.00996e+06	5.30741e+06	4.76671e+06	5.31573e+06	7.42684e+06	4.90156e+06	6.43155e+06	6.57431e+06	7.76364e+06	7.41492e+06	7.81692e+06	9.74621e+06	8.13897e+06	7.25104e+06	6.5856e+06	6.76622e+06	5.86905e+06	7.59079e+06	7.91118e+06	1.91307e+07	1.89629e+07	1.76332e+07	1.97843e+07	2.44795e+07	7.65563e+06	5.15869e+06	6.50293e+06	7.81692e+06	7.00863e+06	1.91307e+07	0.0406307	0.051723	0.165933	0.111848	0.105966	0.131222	-0.570116
sp|Q9D783|KLH40_MOUSE	Q9D783	Klhl40	Kelch-like protein 40 OS=Mus musculus OX=10090 GN=Klhl40 PE=1 SV=1	1266.77	0	18	sp|Q9D783|KLH40_MOUSE	856641	809767	964490	768498	731179	1.37648e+06	1.54599e+06	1.40257e+06	1.46175e+06	1.22518e+06	1.25139e+06	1.44505e+06	1.17356e+06	924976	977842	892233	1.04218e+06	1.00026e+06	840772	854140	840048	723066	906929	839845	494460	476681	484706	553287	463794	809767	1.43216e+06	1.23829e+06	977842	840410	484706	0.109412	0.0519767	0.0931548	0.0616511	0.0722244	0.0701296	0.82231
sp|Q99PT1|GDIR1_MOUSE	Q99PT1	Arhgdia	Rho GDP-dissociation inhibitor 1 OS=Mus musculus OX=10090 GN=Arhgdia PE=1 SV=3	663.78	0	11	sp|Q99PT1|GDIR1_MOUSE	2.15329e+06	1.95333e+06	2.1196e+06	1.91306e+06	1.87925e+06	3.46288e+06	2.97465e+06	3.50819e+06	3.09846e+06	2.19998e+06	2.76528e+06	2.94542e+06	2.4285e+06	3.03211e+06	3.2454e+06	3.39637e+06	2.92899e+06	2.88787e+06	2.14419e+06	2.05113e+06	1.71539e+06	2.21141e+06	2.20433e+06	2.68663e+06	1.78652e+06	1.7342e+06	1.77516e+06	1.79965e+06	1.90759e+06	1.95333e+06	3.28067e+06	2.59689e+06	3.03211e+06	2.17426e+06	1.78652e+06	0.0621593	0.081185	0.129308	0.0699409	0.144524	0.0358857	0.745823
sp|Q9R0P5|DEST_MOUSE	Q9R0P5	Dstn	Destrin OS=Mus musculus OX=10090 GN=Dstn PE=1 SV=3	426.77	0	10	sp|Q9R0P5|DEST_MOUSE	123240	145016	112390	179538	149689	427765	313646	402078	340300	172909	261030	254774	234014	374504	491948	460644	366337	331875	147760	190345	109585	138514	167607	162342	160810	177087	106129	156502	122076	145016	371189	244394	374504	155051	156502	0.183201	0.142819	0.174305	0.167567	0.180948	0.203128	1.35093
sp|Q99MS7|EH1L1_MOUSE	Q99MS7	Ehbp1l1	EH domain-binding protein 1-like protein 1 OS=Mus musculus OX=10090 GN=Ehbp1l1 PE=1 SV=1	580.96	0	12	sp|Q99MS7|EH1L1_MOUSE	139201	131737	152371	146194	127854	241437	227654	218200	271709	174991	229066	236871	198335	173814	178062	194273	167723	185524	120452	122296	123897	130236	146418	118608	85290.5	95615.2	86146	86909.5	84907.6	139201	234546	213701	178062	123097	86146	0.0722757	0.0973716	0.136123	0.0574324	0.0812756	0.0507165	0.752075
sp|P41216|ACSL1_MOUSE	P41216	Acsl1	Long-chain-fatty-acid--CoA ligase 1 OS=Mus musculus OX=10090 GN=Acsl1 PE=1 SV=2	2487.48	0	36	sp|P41216|ACSL1_MOUSE	4.36785e+06	4.1809e+06	3.9975e+06	4.42987e+06	4.73017e+06	2.67822e+06	2.85622e+06	2.4228e+06	2.83345e+06	3.29022e+06	2.77267e+06	3.55339e+06	3.9606e+06	4.33667e+06	4.36705e+06	4.24838e+06	3.96701e+06	3.92434e+06	4.65949e+06	3.98156e+06	4.48121e+06	3.83331e+06	4.30118e+06	4.72169e+06	9.7181e+06	9.33693e+06	1.03481e+07	1.03191e+07	1.05114e+07	4.36785e+06	2.75584e+06	3.4218e+06	4.24838e+06	4.39119e+06	1.03191e+07	0.0634712	0.0739852	0.146646	0.050074	0.0835164	0.0495873	-0.665005
sp|Q8K4Z3|NNRE_MOUSE	Q8K4Z3	Naxe	NAD(P)H-hydrate epimerase OS=Mus musculus OX=10090 GN=Naxe PE=1 SV=1	286.66	0	5	sp|Q8K4Z3|NNRE_MOUSE	475849	507603	528614	488466	466865	330025	316540	333975	282868	405051	377418	342776	377414	384946	398134	360965	369497	380540	507271	479865	506058	468547	497998	527787	598493	609668	542336	562909	659294	488466	323283	377416	380540	502028	598493	0.0504393	0.0735206	0.0678902	0.0377788	0.0424565	0.0759843	-0.595773
sp|Q9CWS0|DDAH1_MOUSE	Q9CWS0	Ddah1	N(G),N(G)-dimethylarginine dimethylaminohydrolase 1 OS=Mus musculus OX=10090 GN=Ddah1 PE=1 SV=3	67.59	0.00352941	3	sp|Q9CWS0|DDAH1_MOUSE	66822.9	57127	58956.4	48902.4	52719.9	27047.5	27137	33394.6	26988.6	42772.6	48066.6	33709.9	39005.7	17798.9	16278.9	17434.3	20411.9	18530.6	60810.9	51101.3	40705.3	63213.2	56473.4	52849.1	23534.2	25745.4	22405.6	23311.2	26630.8	57127	27092.3	40889.1	17798.9	54661.2	23534.2	0.119243	0.110643	0.148195	0.084648	0.148461	0.0731679	-1.07629
sp|P17426|AP2A1_MOUSE	P17426	Ap2a1	AP-2 complex subunit alpha-1 OS=Mus musculus OX=10090 GN=Ap2a1 PE=1 SV=1	93.99	0.00201342	4	sp|P17426|AP2A1_MOUSE	11603.6	11066.1	15541.8	10333.8	16011.3	34029.4	28900.2	32779.4	34241	20308.8	21433.7	25104.8	25059.8	36577.8	33970.4	43175.3	32598.2	30601.8	14278.5	11132.2	16952.2	12884	14328	11383.7	17709.7	23583	17921.1	15542.7	20694.6	11603.6	33404.4	23246.7	33970.4	13581.3	17921.1	0.205967	0.0762446	0.107688	0.137551	0.161262	0.162758	1.52521
sp|O88986|KBL_MOUSE	O88986	Gcat	2-amino-3-ketobutyrate coenzyme A ligase, mitochondrial OS=Mus musculus OX=10090 GN=Gcat PE=1 SV=2	57.6	0.00333333	2	sp|O88986|KBL_MOUSE	1543.27	2143.96	2481.96	1372.52	2193.09	284.041	495.612	513.334	290.293	1646.48	588.729	997.809	1974.61	399.591	1040.52	1012.02	609.31	496.857	2068.6	1613.69	878.309	1272.59	955.721	824.994	5206	5138.05	12345.3	14202.8	8690.99	2143.96	392.952	1322.15	609.31	1114.15	8690.99	0.240713	0.317558	0.480164	0.417058	0.387037	0.45092	-2.49885
sp|O35643|AP1B1_MOUSE	O35643	Ap1b1	AP-1 complex subunit beta-1 OS=Mus musculus OX=10090 GN=Ap1b1 PE=1 SV=2	133.79	0.000787402	3	sp|O35643|AP1B1_MOUSE	36376.9	31101.2	41035.1	33325.5	30971.7	66206.5	62187.5	76847.2	81300.4	33590.4	57721.2	45630.9	52544.6	91036.1	108691	100789	66537.8	90243.6	34748.3	29393	29370.8	34978.4	28837.9	30746.1	48220.7	37821.4	36440.6	44162.5	40258.2	33325.5	71526.9	49087.8	91036.1	30069.6	40258.2	0.122405	0.124679	0.220332	0.173458	0.0892534	0.116434	1.09786
sp|Q8BWY3|ERF1_MOUSE	Q8BWY3	Etf1	Eukaryotic peptide chain release factor subunit 1 OS=Mus musculus OX=10090 GN=Etf1 PE=1 SV=4	141.34	0.000807754	4	sp|Q8BWY3|ERF1_MOUSE	19196.8	16022.8	16957.2	19642.7	17902.2	38303.5	29116.6	38273.7	40848.5	25041.3	31809.1	43960.3	23086.5	36086.3	35504	45776.1	32358	37135.8	22277.9	18651.5	17799.5	22393.2	24058.3	19666.5	26936.4	25845.9	22970.9	28149.3	20948	17902.2	38288.6	28425.2	36086.3	20972.2	25845.9	0.0841567	0.140735	0.304433	0.134435	0.118194	0.118319	1.09678
sp|P62827|RAN_MOUSE	P62827	Ran	GTP-binding nuclear protein Ran OS=Mus musculus OX=10090 GN=Ran PE=1 SV=3	369.57	0	9	sp|P62827|RAN_MOUSE	657427	642277	695467	631971	653058	1.02331e+06	887968	977307	984439	789442	957824	979276	823181	719729	752947	768577	803884	737549	686942	622191	716902	711333	688770	653727	487846	495036	478765	547600	503774	653058	980873	890502	752947	687856	495036	0.0368206	0.0590906	0.107141	0.0423957	0.0530275	0.0532891	0.586845
sp|Q62188|DPYL3_MOUSE	Q62188	Dpysl3	Dihydropyrimidinase-related protein 3 OS=Mus musculus OX=10090 GN=Dpysl3 PE=1 SV=1	309.26	0	7	sp|Q62188|DPYL3_MOUSE	68883.3	71248.3	64468.1	113621	73818.5	206768	209324	282281	244523	96136.7	136813	140935	126142	214212	288364	257542	162897	177257	56079.8	97721.4	97356.6	85079.3	79631.9	82163.2	78572.1	62063.8	78366.5	59643.2	53071.2	71248.3	226923	131477	214212	83621.2	62063.8	0.254864	0.150594	0.161837	0.240509	0.183809	0.174069	1.66692
sp|P00329|ADH1_MOUSE	P00329	Adh1	Alcohol dehydrogenase 1 OS=Mus musculus OX=10090 GN=Adh1 PE=1 SV=2	544.1	0	14	sp|P00329|ADH1_MOUSE	367668	319817	368326	313811	327420	633965	538525	630740	538291	487488	536297	568623	500086	551929	664069	658359	691591	619066	328321	317898	335307	322165	328620	348870	510307	493506	507796	551710	592935	327420	584632	518192	658359	328470	510307	0.0781967	0.0926833	0.0701878	0.085004	0.0330813	0.0766752	0.831886
sp|P31938|MP2K1_MOUSE	P31938	Map2k1	Dual specificity mitogen-activated protein kinase kinase 1 OS=Mus musculus OX=10090 GN=Map2k1 PE=1 SV=2	334.89	0	6	sp|P31938|MP2K1_MOUSE	247823	276644	297451	237963	251207	157153	151815	159730	168020	213299	201839	194124	184310	148590	133906	142478	180645	146175	252012	281796	224931	246697	271292	248863	142864	139060	144362	139173	148255	251207	158441	197982	146175	250437	142864	0.0927552	0.0424246	0.0617756	0.118539	0.0786563	0.0269792	-0.664977
sp|Q8R081|HNRPL_MOUSE	Q8R081	Hnrnpl	Heterogeneous nuclear ribonucleoprotein L OS=Mus musculus OX=10090 GN=Hnrnpl PE=1 SV=2	299.57	0	9	sp|Q8R081|HNRPL_MOUSE	124844	136243	160515	172057	189526	357891	313982	395781	371511	182371	291335	384174	283889	310557	346473	368742	292562	290307	138870	126239	133490	196437	148296	138404	208383	312644	248703	325503	441266	160515	364701	287612	310557	138637	312644	0.167734	0.0954042	0.288955	0.107507	0.172126	0.288892	1.18375
sp|P17742|PPIA_MOUSE	P17742	Ppia	Peptidyl-prolyl cis-trans isomerase A OS=Mus musculus OX=10090 GN=Ppia PE=1 SV=2	868.53	0	10	sp|P17742|PPIA_MOUSE	3.69396e+06	3.50501e+06	3.90074e+06	3.73353e+06	4.10676e+06	6.31207e+06	5.60138e+06	6.44272e+06	5.64313e+06	4.38463e+06	5.46455e+06	5.27114e+06	4.2614e+06	4.37446e+06	4.99177e+06	4.68463e+06	3.96825e+06	4.07504e+06	3.46517e+06	3.64109e+06	3.68568e+06	3.6926e+06	3.7414e+06	3.9759e+06	1.47525e+06	1.54164e+06	1.37696e+06	1.49278e+06	1.52565e+06	3.73353e+06	5.9776e+06	4.82788e+06	4.37446e+06	3.68914e+06	1.49278e+06	0.0599401	0.0732625	0.125985	0.0961524	0.0446868	0.0435285	0.676763
sp|Q9D0M5|DYL2_MOUSE	Q9D0M5	Dynll2	Dynein light chain 2, cytoplasmic OS=Mus musculus OX=10090 GN=Dynll2 PE=1 SV=1	158.21	0.000859845	3	sp|Q9D0M5|DYL2_MOUSE	447373	508347	642238	572996	451084	258126	260591	222682	237320	391069	315121	325473	389609	241179	245871	335259	283862	314916	596243	467698	369048	456935	546437	658139	336315	438489	477330	441203	417580	508347	247723	357541	283862	507067	438489	0.159012	0.073566	0.114442	0.145818	0.203329	0.12457	-1.03836
sp|O70373|XIRP1_MOUSE	O70373	Xirp1	Xin actin-binding repeat-containing protein 1 OS=Mus musculus OX=10090 GN=Xirp1 PE=1 SV=2	1458.58	0	26	sp|O70373|XIRP1_MOUSE	370072	296637	291855	249333	297907	641799	715052	678101	953062	454075	422750	651024	547631	635041	868676	793391	755780	628463	268110	238412	248777	225266	343377	290883	316197	313334	518390	407804	402037	296637	696577	500853	755780	258444	402037	0.144284	0.188205	0.198203	0.140894	0.159975	0.214662	1.23108
sp|Q9Z2U1|PSA5_MOUSE	Q9Z2U1	Psma5	Proteasome subunit alpha type-5 OS=Mus musculus OX=10090 GN=Psma5 PE=1 SV=1	270.54	0	6	sp|Q9Z2U1|PSA5_MOUSE	285663	280755	290799	305430	299941	462060	398141	472304	471533	384712	447422	446374	372822	355015	359940	387084	357487	367569	302430	266481	298372	271702	270244	252367	234319	238197	266178	249902	292816	290799	466797	415543	359940	270973	249902	0.0346163	0.0788274	0.0960103	0.0355538	0.0702898	0.0932152	0.682695
sp|P38060|HMGCL_MOUSE	P38060	Hmgcl	Hydroxymethylglutaryl-CoA lyase, mitochondrial OS=Mus musculus OX=10090 GN=Hmgcl PE=1 SV=2	378.78	0	6	sp|P38060|HMGCL_MOUSE	57784.9	50191.3	53686.4	46796.2	48469.8	82758.7	87574.8	85556.7	101799	61949.2	63368.2	82230.2	107791	102419	95312.6	110440	106728	112856	46113	54607.4	60040.4	42100.1	46136.1	59053.6	112444	137692	123593	106403	153145	50191.3	86565.7	72799.2	106728	50371.8	123593	0.0855138	0.094878	0.271498	0.0658574	0.147218	0.150067	0.786261
sp|P14106|C1QB_MOUSE	P14106	C1qb	Complement C1q subcomponent subunit B OS=Mus musculus OX=10090 GN=C1qb PE=1 SV=2	95.35	0.00202293	2	sp|P14106|C1QB_MOUSE	157.006	207.208	271.133	172.029	284.244	9043.6	3850.33	1881.32	12080.6	258.263	13185.8	23227.7	5675.69	3896.99	7979.1	19676.3	7658.7	8347.89	177.74	1064.04	124.467	358.577	53.9557	194.546	121.381	297.522	43.5279	1133.72	156.608	207.208	6446.96	9430.75	7979.1	186.143	156.608	0.262731	0.697456	0.940378	0.626358	1.13735	1.27619	4.83178
sp|Q3UMR5|MCU_MOUSE	Q3UMR5	Mcu	Calcium uniporter protein, mitochondrial OS=Mus musculus OX=10090 GN=Mcu PE=1 SV=2	240.58	0	5	sp|Q3UMR5|MCU_MOUSE	8915.13	18109.4	8429.09	10032.7	10274.8	54618.2	48981.8	52650.5	34758.7	19959.3	23716.3	23459.4	27397	46517.8	50024.9	35772.5	51648.2	41256.9	9911.61	10205.3	10165.8	6640.95	10420.5	10902	46882.8	46132.9	37947.6	37190.7	88683.4	10032.7	50816.2	23587.9	46517.8	10185.6	46132.9	0.355423	0.187881	0.128578	0.145112	0.158506	0.415379	2.33963
sp|Q9CY58|PAIRB_MOUSE	Q9CY58	Serbp1	Plasminogen activator inhibitor 1 RNA-binding protein OS=Mus musculus OX=10090 GN=Serbp1 PE=1 SV=2	525.88	0	8	sp|Q9CY58|PAIRB_MOUSE	169791	169249	196874	169325	185109	267898	282933	284928	322939	211697	284676	296713	235240	221929	219240	275563	262531	236507	151968	173114	165626	170997	181656	188190	209587	214484	153119	186429	213148	169791	283930	259958	236507	172056	209587	0.0702535	0.0809298	0.156706	0.102658	0.0735494	0.134184	0.741772
sp|Q62186|SSRD_MOUSE	Q62186	Ssr4	Translocon-associated protein subunit delta OS=Mus musculus OX=10090 GN=Ssr4 PE=1 SV=1	78.91	0.00248293	2	sp|Q62186|SSRD_MOUSE	16229	16173.5	17294.1	21125.2	19571.5	33221.4	33230.4	30117.9	34953.3	22175.7	33819.4	26745.3	20471.1	26263.5	28808.1	22219.3	24405.4	27213.8	15041.3	16028.8	17734.8	15497	14103.3	18612.6	15324.6	15199.3	14833.9	9408.7	13607	17294.1	33225.9	24460.5	26263.5	15762.9	14833.9	0.121112	0.0612481	0.231169	0.0989376	0.105073	0.181327	0.942027
sp|P14115|RL27A_MOUSE	P14115	Rpl27a	60S ribosomal protein L27a OS=Mus musculus OX=10090 GN=Rpl27a PE=1 SV=5	84.99	0.00192308	2	sp|P14115|RL27A_MOUSE	109963	113901	150251	114478	114400	232945	206320	248604	243854	138358	176279	202126	168604	189610	220608	218594	220687	207319	116113	105602	119089	132400	118951	131791	119101	149743	124791	119316	139553	114400	238400	172442	218594	119020	124791	0.138323	0.0811955	0.153214	0.063221	0.0840766	0.104214	1.05892
sp|O70133|DHX9_MOUSE	O70133	Dhx9	ATP-dependent RNA helicase A OS=Mus musculus OX=10090 GN=Dhx9 PE=1 SV=2	240.4	0	5	sp|O70133|DHX9_MOUSE	5966.59	8644.37	5055.73	7436.6	6442.79	38593.8	21180.2	25804.1	20511.2	11849.2	20263	13909.2	17464.5	30024.1	32437.8	33709.1	21853.9	22039.5	5497.32	6330.63	8533.98	5705.11	8137.96	7572.24	8067.39	6615.72	11104.1	8476.51	5866.57	6442.79	23492.1	15686.8	30024.1	6951.44	8067.39	0.20586	0.316137	0.235332	0.203264	0.185597	0.251757	1.8594
sp|Q91V12|BACH_MOUSE	Q91V12	Acot7	Cytosolic acyl coenzyme A thioester hydrolase OS=Mus musculus OX=10090 GN=Acot7 PE=1 SV=2	108.59	0.002149	2	sp|Q91V12|BACH_MOUSE	5166.19	3789.62	3732.51	2990.94	5251.08	15483.2	11918.3	12262.6	11334	6789.93	7682.54	6692.83	8489.76	12492.8	13113	19616.6	13379.7	16280.5	3251.21	3445.49	3252.24	2182.35	2955.74	1840.24	5263.53	6521.96	5601.61	6648.27	8877.41	3789.62	12090.5	7236.24	13379.7	3103.47	6521.96	0.235462	0.14607	0.113893	0.198698	0.232377	0.214525	1.6736
sp|O08807|PRDX4_MOUSE	O08807	Prdx4	Peroxiredoxin-4 OS=Mus musculus OX=10090 GN=Prdx4 PE=1 SV=1	119.01	0.000746269	2	sp|O08807|PRDX4_MOUSE	707279	707647	702967	679869	654930	501310	419280	468997	443103	511357	618442	417430	472332	435358	525887	502470	432946	457598	735525	620305	642053	656506	698986	564648	418106	357582	361518	452480	372975	702967	456050	491844	457598	649280	372975	0.0332535	0.0768332	0.168238	0.0882144	0.0917098	0.105144	-0.624845
sp|P24549|AL1A1_MOUSE	P24549	Aldh1a1	Retinal dehydrogenase 1 OS=Mus musculus OX=10090 GN=Aldh1a1 PE=1 SV=5	464.69	0	12	sp|P24549|AL1A1_MOUSE	847752	1.0306e+06	952829	913367	758206	525441	486738	493127	436348	606708	665729	551120	587057	370050	373581	308369	382065	395703	836828	841933	772471	799499	863931	908572	408908	427520	438706	457409	387225	913367	489932	596882	373581	839381	427520	0.114944	0.0758877	0.0795434	0.0920152	0.0571395	0.0637843	-0.898643
sp|P01029|CO4B_MOUSE	P01029	C4b	Complement C4-B OS=Mus musculus OX=10090 GN=C4b PE=1 SV=3	350.41	0	4	sp|P01029|CO4B_MOUSE	11229.9	25971	11016	15124.5	11947	105571	64580.2	95282.9	65590.3	27671.4	48761.8	43731.2	51961.4	72440.2	112568	119236	65740.2	61645.2	31741.8	23259.1	23077	46213.9	26627.9	28645.1	13424.6	12612.9	8665.88	15080.6	8650.75	11947	80436.6	46246.5	72440.2	27636.5	12612.9	0.419717	0.251781	0.250649	0.317107	0.288396	0.248506	2.7262
sp|P17932|RL32P_MOUSE	P17932	Rpl32-ps	Putative 60S ribosomal protein L32' OS=Mus musculus OX=10090 GN=Rpl32-ps PE=5 SV=2	51.81	0.00430339	1	sp|P17932|RL32P_MOUSE	669.939	1352.49	1343.97	1755.73	993.462	6413.18	5487.16	5958.15	4854.41	3459.62	2249.93	3253.41	1720.18	4211.44	5268.12	6941.29	4686.51	4636.85	782.596	2001.75	640.423	280.083	924.844	972.548	2095.39	1690.46	1785.3	1739.05	984.613	1343.97	5722.66	2751.67	4686.51	853.72	1739.05	0.335549	0.117423	0.308944	0.207862	0.620511	0.24644	2.08896
sp|P62821|RAB1A_MOUSE	P62821	Rab1A	Ras-related protein Rab-1A OS=Mus musculus OX=10090 GN=Rab1A PE=1 SV=3	179.52	0	4	sp|P62821|RAB1A_MOUSE	44695.7	46635.1	37191.6	52829.1	52686	104696	105167	117756	85892.5	62426.7	94126.7	92255.4	75544	117335	109684	143161	94094	107343	39699.4	59173.1	61464.3	51291.7	64210.4	44067.5	73391.8	70270.8	80042.2	56818.2	55834.5	46635.1	104932	83899.7	109684	55232.4	70270.8	0.138362	0.127035	0.184806	0.158908	0.186508	0.157602	1.16996
sp|P01837|IGKC_MOUSE	P01837	Igkc	Immunoglobulin kappa constant OS=Mus musculus OX=10090 GN=Igkc PE=1 SV=2	640.42	0	7	sp|P01837|IGKC_MOUSE	812064	528775	1.00282e+06	892659	571619	2.42592e+06	3.2164e+06	2.80176e+06	4.23067e+06	2.10265e+06	4.16411e+06	2.42324e+06	1.76911e+06	2.85597e+06	2.94408e+06	3.53245e+06	2.21514e+06	2.94961e+06	566571	1.08786e+06	1.05407e+06	1.45859e+06	3.00427e+06	716944	1.71191e+06	1.73601e+06	1.39302e+06	1.56398e+06	1.74695e+06	812064	3.00908e+06	2.26295e+06	2.94408e+06	1.07096e+06	1.71191e+06	0.269263	0.245565	0.408009	0.161342	0.672773	0.0930923	1.88623
sp|Q9D1A2|CNDP2_MOUSE	Q9D1A2	Cndp2	Cytosolic non-specific dipeptidase OS=Mus musculus OX=10090 GN=Cndp2 PE=1 SV=1	408.73	0	11	sp|Q9D1A2|CNDP2_MOUSE	232113	241660	257349	236020	233962	438482	348752	471574	425669	270471	461241	388952	289717	347875	393479	414548	304485	335468	248289	237222	241320	290274	260901	277013	138316	128476	131117	155194	148622	236020	432075	339334	347875	254595	138316	0.0425538	0.123426	0.252736	0.123917	0.0810745	0.0811748	0.872218
sp|Q8JZU0|NUD13_MOUSE	Q8JZU0	Nudt13	Nucleoside diphosphate-linked moiety X motif 13 OS=Mus musculus OX=10090 GN=Nudt13 PE=1 SV=2	159.99	0.000864304	3	sp|Q8JZU0|NUD13_MOUSE	10532.6	9847.85	10811.1	8518.7	12101.8	18349	18425.3	20188.3	21154.4	10867.5	16158.2	16506.5	14123.6	18194.7	19648	18960.4	20318.6	18138.4	6134.53	10920	11920.5	11614.5	8047.66	13914.5	34699.6	37853.8	28441.8	28770.9	46118	10532.6	19306.8	15140.9	18960.4	11267.2	34699.6	0.126927	0.0705022	0.179503	0.04936	0.271755	0.207689	0.872742
sp|P07759|SPA3K_MOUSE	P07759	Serpina3k	Serine protease inhibitor A3K OS=Mus musculus OX=10090 GN=Serpina3k PE=1 SV=2	1320.43	0	13	sp|P07759|SPA3K_MOUSE	3.25942e+06	2.78074e+06	2.95571e+06	3.03009e+06	2.66445e+06	4.64783e+06	4.29534e+06	4.59804e+06	4.73908e+06	3.77434e+06	3.15518e+06	4.21691e+06	4.54677e+06	4.81143e+06	6.41375e+06	5.42203e+06	4.61542e+06	4.16352e+06	4.21502e+06	5.20406e+06	5.11792e+06	1.00127e+07	4.32032e+06	3.26842e+06	3.07954e+06	2.92177e+06	2.87841e+06	3.23397e+06	2.48727e+06	2.95571e+06	4.62294e+06	3.99563e+06	4.81143e+06	4.71912e+06	2.92177e+06	0.078294	0.042065	0.153436	0.170972	0.445701	0.0957952	0.645286
sp|Q61702|ITIH1_MOUSE	Q61702	Itih1	Inter-alpha-trypsin inhibitor heavy chain H1 OS=Mus musculus OX=10090 GN=Itih1 PE=1 SV=2	221.17	0	4	sp|Q61702|ITIH1_MOUSE	13379	27288.5	14616	21887.6	18616.4	68328	61626.8	68850.2	58040.1	24152.1	30568.3	43571	45401.8	64694.7	79270.9	122867	36805.8	65950.9	24897.5	22875.3	18241.2	34387.6	17159.2	15524.4	17394	16679.4	9141.32	12431.1	17714.1	18616.4	64977.4	37069.7	65950.9	20558.2	16679.4	0.295138	0.0820292	0.285501	0.425156	0.313593	0.25571	1.80144
sp|Q921I1|TRFE_MOUSE	Q921I1	Tf	Serotransferrin OS=Mus musculus OX=10090 GN=Tf PE=1 SV=1	3452.51	0	47	sp|Q921I1|TRFE_MOUSE	1.47623e+07	1.63631e+07	1.57219e+07	1.63072e+07	1.4039e+07	3.38752e+07	2.53715e+07	3.11418e+07	2.57265e+07	2.22171e+07	2.79094e+07	2.47514e+07	2.13942e+07	3.15743e+07	3.82362e+07	3.23258e+07	2.88548e+07	2.69346e+07	2.11732e+07	3.14243e+07	2.49123e+07	4.24663e+07	2.48689e+07	1.71317e+07	1.52542e+07	1.32975e+07	1.39661e+07	1.42062e+07	1.30644e+07	1.57219e+07	2.84341e+07	2.34842e+07	3.15743e+07	2.48906e+07	1.39661e+07	0.065621	0.143742	0.121841	0.136055	0.33091	0.0618049	0.848277
sp|Q8CI70|LRC20_MOUSE	Q8CI70	Lrrc20	Leucine-rich repeat-containing protein 20 OS=Mus musculus OX=10090 GN=Lrrc20 PE=1 SV=1	175.71	0.000918274	5	sp|Q8CI70|LRC20_MOUSE	55304.9	62857.5	69666.9	61066.6	69343.4	19884	33567.4	27582.6	25030.4	47626.6	39904.7	34242	34634.2	14264.3	14843.2	13819	27355	20630.4	53537.2	52555	57096.2	60564.7	58854.8	68494	36476.1	30352.7	33427.6	25265.7	33909.6	62857.5	26306.5	37269.5	14843.2	57975.5	33427.6	0.0947781	0.2145	0.159638	0.320304	0.0985284	0.134635	-1.25837
sp|Q9CPR4|RL17_MOUSE	Q9CPR4	Rpl17	60S ribosomal protein L17 OS=Mus musculus OX=10090 GN=Rpl17 PE=1 SV=3	182.02	0	4	sp|Q9CPR4|RL17_MOUSE	173239	183888	171591	159213	134401	339708	273953	327889	353972	173400	191776	260528	203666	268311	307873	322156	293140	272237	170444	164342	189800	165353	166158	160400	183271	181374	165539	166182	179275	171591	333799	197721	293140	165756	179275	0.115224	0.107915	0.181242	0.078485	0.0619486	0.0489951	0.959776
sp|Q60676|PPP5_MOUSE	Q60676	Ppp5c	Serine/threonine-protein phosphatase 5 OS=Mus musculus OX=10090 GN=Ppp5c PE=1 SV=3	76.23	0.00246609	3	sp|Q60676|PPP5_MOUSE	31168.1	31411.2	36933	35498.9	32855.6	21122.3	19101.9	22348.1	21551.3	29936.8	29567.2	28047	27720.2	23327.2	24100.1	25866.6	26430.2	28280.6	35003.9	31793.1	30833.3	29150.2	31283.5	37296.2	37816.8	28657	33696.6	29578.8	28123.4	32855.6	21336.8	28807.1	25866.6	31538.3	29578.8	0.0758945	0.0657431	0.0380794	0.0765464	0.0923727	0.130463	-0.622871
sp|P84096|RHOG_MOUSE	P84096	Rhog	Rho-related GTP-binding protein RhoG OS=Mus musculus OX=10090 GN=Rhog PE=1 SV=1	69.46	0.00296912	3	sp|P84096|RHOG_MOUSE	219699	230412	203764	202621	252494	115475	135092	138449	116711	198605	210795	146831	161000	92736.7	92894	89550.2	109763	104047	198727	179225	182626	192358	196603	199579	98867.8	88834.8	95053.4	97822.2	88881.5	219699	125902	179802	92894	194481	95053.4	0.0933255	0.09513	0.168968	0.088539	0.0451406	0.0511433	-0.807087
sp|O88712|CTBP1_MOUSE	O88712	Ctbp1	C-terminal-binding protein 1 OS=Mus musculus OX=10090 GN=Ctbp1 PE=1 SV=2	225.75	0	6	sp|O88712|CTBP1_MOUSE	39832.5	37228.1	35132.9	36214.8	31809.1	63252.4	61176.7	82309.5	65244.8	38991.4	49617.2	49111	48673.5	68956.9	81668.2	69062.5	66484.5	67972.5	38924.8	27315.9	35968.3	43718	42033.8	21883.9	44243.5	44772.9	40346.4	46424.4	48188.2	36214.8	64248.6	48892.2	68956.9	37446.5	44772.9	0.0815381	0.142449	0.109143	0.0867885	0.246923	0.0653364	0.826913
sp|Q8C166|CPNE1_MOUSE	Q8C166	Cpne1	Copine-1 OS=Mus musculus OX=10090 GN=Cpne1 PE=1 SV=1	70.39	0.00298864	2	sp|Q8C166|CPNE1_MOUSE	4328.21	4374.59	4275.93	5350.21	6569.09	11699.6	10226.8	12772.5	11551.6	7372.36	11127.8	8105.59	6586.78	10805.3	13052.7	12543.2	9979.52	10916.9	4579.43	5177.73	5561.72	3314.97	4494.19	4736.25	3429.27	4760.48	3442.23	2417.74	3144.34	4374.59	11625.6	7738.97	10916.9	4657.84	3429.27	0.199543	0.0902508	0.239303	0.112308	0.164795	0.246588	1.41006
sp|Q8CCT4|TCAL5_MOUSE	Q8CCT4	Tceal5	Transcription elongation factor A protein-like 5 OS=Mus musculus OX=10090 GN=Tceal5 PE=1 SV=1	57.16	0.00331858	2	sp|Q8CCT4|TCAL5_MOUSE	2751.91	2029.02	1820.81	2521.48	953.61	9679.44	12928.8	10062	10884.3	5597.19	6640.16	12050.7	7464.68	6915.1	5832.53	3343.18	4449.33	5155.14	3545.65	2624.21	3096.2	2334.43	2941.64	3012.27	1209.2	3573.56	785.529	1418.44	2487.4	2029.02	10473.2	7052.42	5155.14	2976.95	1418.44	0.347687	0.133167	0.358542	0.263528	0.141889	0.595734	2.36673
sp|Q9WTI7|MYO1C_MOUSE	Q9WTI7	Myo1c	Unconventional myosin-Ic OS=Mus musculus OX=10090 GN=Myo1c PE=1 SV=2	478.49	0	11	sp|Q9WTI7|MYO1C_MOUSE	86743.2	79580.2	68783.4	75498.7	69974.4	225649	159689	170110	142342	95762	106892	114193	125186	240554	305591	239548	157399	186260	74943.5	79617.5	81344.1	69391.1	80551.8	87668.6	120555	115914	124650	120155	100943	75498.7	164900	110542	239548	80084.6	120155	0.0967232	0.206391	0.111997	0.252546	0.0785557	0.0790109	1.12634
sp|P49290|PERE_MOUSE	P49290	Epx	Eosinophil peroxidase OS=Mus musculus OX=10090 GN=Epx PE=1 SV=2	224.36	0	6	sp|P49290|PERE_MOUSE	6203	10516.8	9532.22	7416.56	8725.2	86819.3	35383.1	33223.1	50614.6	13363.7	26317.4	46919.3	70939.4	31087.5	31251.6	35405.5	39918.2	35638.6	5588.69	4936.54	9736.24	9128.26	11710.6	7133.98	5653.52	5809.29	7241.13	5977.62	5642.97	8725.2	42998.8	36618.4	35405.5	8131.12	5809.29	0.20112	0.481058	0.639031	0.105556	0.324357	0.110722	2.27805
sp|P35980|RL18_MOUSE	P35980	Rpl18	60S ribosomal protein L18 OS=Mus musculus OX=10090 GN=Rpl18 PE=1 SV=3	293.99	0	7	sp|P35980|RL18_MOUSE	180788	149480	171125	143406	129236	288925	284483	269527	295836	168261	223071	266735	239380	236632	241749	281044	241663	248412	175321	158781	198977	176778	132171	104823	187425	157883	182505	134405	162500	149480	286704	231225	241749	167051	162500	0.135248	0.0391201	0.185026	0.0716515	0.216327	0.128689	0.939569
sp|Q60770|STXB3_MOUSE	Q60770	Stxbp3	Syntaxin-binding protein 3 OS=Mus musculus OX=10090 GN=Stxbp3 PE=1 SV=1	186.88	0	5	sp|Q60770|STXB3_MOUSE	15964.5	15920.9	18196.2	17957.9	16610.5	26725.8	30054.1	24414.1	28803.5	23437	28493.2	25174.4	24052.4	25622.7	25671.5	22750.4	23265.1	19529.7	15810.2	14054	15580.3	21319	18376.9	16602.4	12219.8	15434.1	10861.2	13270.8	11540.5	16610.5	27764.6	24613.4	23265.1	16206.3	12219.8	0.0641111	0.0899225	0.0891226	0.10808	0.151058	0.140973	0.740142
sp|Q64523|H2A2C_MOUSE	Q64523	Hist2h2ac	Histone H2A type 2-C OS=Mus musculus OX=10090 GN=Hist2h2ac PE=1 SV=3	177.8	0.000927644	1	sp|Q64523|H2A2C_MOUSE	872.836	1294.71	2851.34	1162.39	1730.15	22092.7	22540	21840.5	8195.66	8389.01	5689.5	3065.35	2654.62	2094.86	565.337	974.099	2217.85	442.783	4281.38	1708.94	2225.22	1977.04	793.947	662	550.929	1453.39	819.106	494.592	569.117	1294.71	21966.6	4377.43	974.099	1842.99	569.117	0.489001	0.374294	0.537003	0.670058	0.674149	0.511841	4.08459
sp|P28653|PGS1_MOUSE	P28653	Bgn	Biglycan OS=Mus musculus OX=10090 GN=Bgn PE=1 SV=1	1124.53	0	12	sp|P28653|PGS1_MOUSE	676140	1.15698e+06	852308	1.21233e+06	1.1351e+06	3.19314e+06	2.96025e+06	4.20608e+06	2.80121e+06	1.69891e+06	1.94736e+06	1.85205e+06	1.65124e+06	3.39688e+06	4.71884e+06	5.35725e+06	3.08895e+06	2.8672e+06	814796	997020	1.36743e+06	1.24508e+06	1.77489e+06	892398	848692	1.15323e+06	1.00643e+06	1.08213e+06	588776	1.1351e+06	3.0767e+06	1.77548e+06	3.39688e+06	1.12105e+06	1.00643e+06	0.230037	0.191923	0.0765323	0.281046	0.303363	0.239941	1.43753
sp|Q922B2|SYDC_MOUSE	Q922B2	Dars	Aspartate--tRNA ligase, cytoplasmic OS=Mus musculus OX=10090 GN=Dars PE=1 SV=2	813.91	0	19	sp|Q922B2|SYDC_MOUSE	1.51024e+06	1.52575e+06	1.49525e+06	1.39013e+06	1.53243e+06	997325	1.01443e+06	1.06289e+06	1.11307e+06	1.32477e+06	1.37649e+06	1.09396e+06	1.20767e+06	856159	827619	899866	938796	936151	1.55243e+06	1.35593e+06	1.58539e+06	1.49386e+06	1.50704e+06	1.40832e+06	959618	915184	865776	941899	912944	1.51024e+06	1.03866e+06	1.26622e+06	899866	1.50045e+06	915184	0.038951	0.0497749	0.100848	0.0550251	0.0585361	0.0386913	-0.540441
sp|Q99KK7|DPP3_MOUSE	Q99KK7	Dpp3	Dipeptidyl peptidase 3 OS=Mus musculus OX=10090 GN=Dpp3 PE=1 SV=2	280.11	0	8	sp|Q99KK7|DPP3_MOUSE	70427.5	68111	63146.2	80006.9	81480.7	154019	129238	128276	122600	73517.7	105342	114274	108408	110491	114480	105184	98105.9	92303.9	68151.2	57574.1	67246.2	67029.3	61323.2	67021.5	45454.6	52157.4	39334.1	41686.9	48793.2	70427.5	128757	106875	105184	67025.4	45454.6	0.108399	0.104601	0.182209	0.0865562	0.0660527	0.114092	0.870429
sp|Q8BZF8|PGM5_MOUSE	Q8BZF8	Pgm5	Phosphoglucomutase-like protein 5 OS=Mus musculus OX=10090 GN=Pgm5 PE=1 SV=2	295.49	0	8	sp|Q8BZF8|PGM5_MOUSE	1.57317e+06	1.1565e+06	1.46422e+06	1.42822e+06	1.65958e+06	762749	810543	687071	765530	984578	1.10791e+06	988558	945512	575999	495262	610130	663900	719504	1.21218e+06	1.33146e+06	1.60035e+06	1.52841e+06	1.35719e+06	1.4275e+06	741426	745410	859202	614681	647469	1.46422e+06	764139	986568	610130	1.39234e+06	741426	0.131055	0.067671	0.0697891	0.139326	0.0996535	0.132954	-0.93823
sp|Q924M7|MPI_MOUSE	Q924M7	Mpi	Mannose-6-phosphate isomerase OS=Mus musculus OX=10090 GN=Mpi PE=1 SV=1	679.94	0	10	sp|Q924M7|MPI_MOUSE	924133	873296	916885	698373	825394	494113	440285	381966	464748	656409	614415	563454	611129	443021	401005	489153	603690	576089	917422	864763	647944	787377	762321	750739	791184	809856	759590	702922	795991	873296	452517	612772	489153	774849	791184	0.108898	0.1069	0.0621697	0.171367	0.119394	0.0553523	-0.949027
sp|P11404|FABPH_MOUSE	P11404	Fabp3	Fatty acid-binding protein, heart OS=Mus musculus OX=10090 GN=Fabp3 PE=1 SV=5	1094.99	0	8	sp|P11404|FABPH_MOUSE	1.12669e+07	1.22048e+07	1.05731e+07	1.13227e+07	1.18816e+07	6.43133e+06	6.78623e+06	6.54319e+06	8.11663e+06	8.1183e+06	7.58485e+06	7.78711e+06	8.72087e+06	1.44152e+07	1.38967e+07	1.3591e+07	1.34105e+07	1.32266e+07	1.17974e+07	9.55164e+06	1.15444e+07	9.06828e+06	1.11018e+07	1.28057e+07	2.46271e+07	2.17191e+07	1.94968e+07	2.17607e+07	2.51286e+07	1.13227e+07	6.66471e+06	7.9527e+06	1.3591e+07	1.13231e+07	2.17607e+07	0.0547996	0.111785	0.0616825	0.0340166	0.12901	0.103064	-0.764837
sp|P21619|LMNB2_MOUSE	P21619	Lmnb2	Lamin-B2 OS=Mus musculus OX=10090 GN=Lmnb2 PE=1 SV=2	503.08	0	12	sp|P21619|LMNB2_MOUSE	396530	444344	415921	393266	435054	289679	234613	269629	237802	327196	338276	282337	268913	212289	194630	218288	230538	224561	366937	270586	440082	370755	394499	379779	240066	169013	214426	216371	208390	415921	253715	304767	218288	375267	214426	0.0543809	0.102422	0.110887	0.0638096	0.150297	0.12268	-0.71594
sp|P16045|LEG1_MOUSE	P16045	Lgals1	Galectin-1 OS=Mus musculus OX=10090 GN=Lgals1 PE=1 SV=3	947.11	0	10	sp|P16045|LEG1_MOUSE	1.06198e+07	1.11013e+07	1.09533e+07	1.03763e+07	8.59745e+06	1.72755e+07	1.66474e+07	1.82433e+07	1.64064e+07	1.36008e+07	1.50917e+07	1.71712e+07	1.43418e+07	1.13131e+07	1.25552e+07	1.20248e+07	1.22655e+07	1.02194e+07	1.08438e+07	1.02819e+07	9.76112e+06	1.18706e+07	1.05392e+07	1.26936e+07	2.70125e+06	2.60511e+06	2.33865e+06	2.52067e+06	2.69084e+06	1.06198e+07	1.69615e+07	1.47168e+07	1.20248e+07	1.06915e+07	2.60511e+06	0.0976669	0.0478235	0.102231	0.0800642	0.0988811	0.0580134	0.67525
sp|Q61735|CD47_MOUSE	Q61735	Cd47	Leukocyte surface antigen CD47 OS=Mus musculus OX=10090 GN=Cd47 PE=1 SV=2	58.47	0.00335946	1	sp|Q61735|CD47_MOUSE	2688.54	1987.79	1887.5	2843.37	2880.59	7392.75	7435.72	6817.75	5208.86	3966.34	5027.83	4644.43	6041.9	9508.43	9327.17	9175.01	5611.73	7305.16	2041.71	3039.02	1672.29	1469.13	1627.96	1846.41	3984.95	3799.23	3953.51	3275.56	3759.42	2688.54	7105.25	4836.13	9175.01	1759.35	3799.23	0.195867	0.155216	0.17624	0.206531	0.291734	0.075817	1.40088
sp|Q9CRB9|MIC19_MOUSE	Q9CRB9	Chchd3	MICOS complex subunit Mic19 OS=Mus musculus OX=10090 GN=Chchd3 PE=1 SV=1	766.78	0	15	sp|Q9CRB9|MIC19_MOUSE	1.44934e+06	1.39992e+06	1.34107e+06	1.42759e+06	1.46479e+06	933097	1.011e+06	921720	1.0557e+06	1.26649e+06	1.19552e+06	1.18026e+06	1.22046e+06	1.73333e+06	1.63151e+06	1.62282e+06	1.86601e+06	1.64366e+06	1.43677e+06	1.27464e+06	1.51143e+06	1.26067e+06	1.3833e+06	1.36689e+06	3.71114e+06	3.48169e+06	3.47313e+06	3.20512e+06	4.09738e+06	1.42759e+06	972050	1.20799e+06	1.64366e+06	1.37509e+06	3.48169e+06	0.0343984	0.0652788	0.0310144	0.0606463	0.0696393	0.0928725	-0.555638
sp|Q8K4G5|ABLM1_MOUSE	Q8K4G5	Ablim1	Actin-binding LIM protein 1 OS=Mus musculus OX=10090 GN=Ablim1 PE=1 SV=1	202.59	0	5	sp|Q8K4G5|ABLM1_MOUSE	6955.41	8998.8	5704.8	7861.71	12948	31791.4	33496.2	25789	27911.7	9374.7	4256.44	10548	11000.7	43236.8	48753	33582.4	26106.2	19042.8	4253.92	4796.84	6568.01	5485.61	7999.48	9404.12	12815.2	11421.7	11920.7	13825.7	15435.3	7861.71	29851.5	9961.33	33582.4	6026.81	12815.2	0.325845	0.118489	0.352735	0.355416	0.308659	0.122454	1.92184
sp|P20918|PLMN_MOUSE	P20918	Plg	Plasminogen OS=Mus musculus OX=10090 GN=Plg PE=1 SV=3	835.58	0	19	sp|P20918|PLMN_MOUSE	167449	162351	219617	187467	166175	663629	354683	549569	599268	646504	519307	635011	733260	341070	618046	536592	344298	434919	269500	542248	403659	805398	359354	171456	258953	280633	249341	297647	300713	167449	574419	640757	434919	381507	280633	0.13229	0.245833	0.138701	0.266659	0.527563	0.0824137	1.77703
sp|P68181|KAPCB_MOUSE	P68181	Prkacb	cAMP-dependent protein kinase catalytic subunit beta OS=Mus musculus OX=10090 GN=Prkacb PE=1 SV=2	62.48	0.0034463	2	sp|P68181|KAPCB_MOUSE	22368.1	30958.9	23364.4	29530	27036.5	7337.39	10836.7	9485.99	12638.5	16436.2	16804.1	12149.4	17338.3	11101.5	10808.8	11248.8	10844.9	12891.5	24830	30583	103308	25351.3	26761.3	33558.3	15518.2	15137.6	15845.2	15393.5	15282	27036.5	10161.3	16620.2	11101.5	28672.2	15393.5	0.140568	0.221898	0.152024	0.0760058	0.75709	0.0174078	-1.41501
sp|Q9ES74|NEK7_MOUSE	Q9ES74	Nek7	Serine/threonine-protein kinase Nek7 OS=Mus musculus OX=10090 GN=Nek7 PE=1 SV=1	170.98	0.000906618	6	sp|Q9ES74|NEK7_MOUSE	46177.5	57953.5	64360.9	54872.3	57381.4	23311.7	27186.4	22534	32155.1	45776.8	35832.7	36046.9	38096.4	14479.6	13474.8	14325	20429.3	15143.7	53591.5	51528.1	53277.6	48091.1	55963.4	55105.3	19555.9	15567.7	16747.8	18519.2	19023.8	57381.4	25249.1	37071.7	14479.6	53434.5	18519.2	0.117217	0.167466	0.119981	0.17857	0.0533551	0.093379	-1.18861
sp|P56695|WFS1_MOUSE	P56695	Wfs1	Wolframin OS=Mus musculus OX=10090 GN=Wfs1 PE=1 SV=1	130.61	0.000779423	4	sp|P56695|WFS1_MOUSE	35931.4	43002.5	37697.8	45601.6	34641.8	89256.3	64494.5	84252.2	82693.3	46445	55008.5	53755	60393.5	76214.6	96870.6	100387	76363.4	79443.9	36409.8	52161.4	52011.5	34643.1	55762.8	33940.3	39259.6	28352.2	40451	44060.3	24384.4	37697.8	83472.8	54381.7	79443.9	44210.6	39259.6	0.119799	0.134975	0.106573	0.137401	0.229931	0.239688	1.14676
sp|P62317|SMD2_MOUSE	P62317	Snrpd2	Small nuclear ribonucleoprotein Sm D2 OS=Mus musculus OX=10090 GN=Snrpd2 PE=1 SV=1	81.51	0.00251889	3	sp|P62317|SMD2_MOUSE	11598.3	15194.6	18069.8	14929.6	10644.3	40180.6	33301.5	56313.9	48987.6	17260.6	26906.5	30919.1	27834.7	38623.7	54424.5	53055.2	34411.5	36393.1	11802.9	9545.6	18865.2	11371	15263.6	12610.6	16758.3	17509.3	18024.5	17909.6	17413.2	14929.6	44584.1	27370.6	38623.7	12206.7	17509.3	0.2125	0.225079	0.229348	0.220939	0.251215	0.0285048	1.57128
sp|Q9CRB2|NHP2_MOUSE	Q9CRB2	Nhp2	H/ACA ribonucleoprotein complex subunit 2 OS=Mus musculus OX=10090 GN=Nhp2 PE=1 SV=1	65.65	0.00350467	2	sp|Q9CRB2|NHP2_MOUSE	56224.5	49403.7	41761.4	48459.5	41188.4	24683.3	18413.4	21624.3	25495.4	49394.6	32023.6	25821.4	36176	22007.7	15420.8	12022.2	16812.4	19814.7	54801.1	35033.7	41138.1	42775.5	39335.1	36094.1	17795.4	20740.4	26453.8	22155.5	19378.9	48459.5	23153.8	34099.8	16812.4	40236.6	20740.4	0.130622	0.142974	0.27834	0.22511	0.171755	0.154929	-1.06869
sp|Q9QYS9|QKI_MOUSE	Q9QYS9	Qki	Protein quaking OS=Mus musculus OX=10090 GN=Qki PE=1 SV=1	96.52	0.0020284	3	sp|Q9QYS9|QKI_MOUSE	6959.08	7113.34	11237.5	8789.7	4441.81	28774	28130.7	34341.9	26865	14250.4	18588.3	16758.7	20765.8	29428.9	30658.3	31245.5	24278.2	24108	9120.6	4260.53	7250.15	5030.41	8302.62	8267.04	7149.47	10084.7	8372.08	12379.2	15321.1	7113.34	28452.3	17673.5	29428.9	7758.59	10084.7	0.325684	0.111956	0.157154	0.124771	0.278675	0.305997	1.99986
sp|P97823|LYPA1_MOUSE	P97823	Lypla1	Acyl-protein thioesterase 1 OS=Mus musculus OX=10090 GN=Lypla1 PE=1 SV=1	174.6	0.000915751	4	sp|P97823|LYPA1_MOUSE	383993	370657	378757	341927	350147	242424	247331	256880	270819	357874	306187	280775	265389	233451	246156	224502	277035	259678	402994	333838	367644	336537	367100	397619	444754	427466	468377	455974	531958	370657	252106	293481	246156	367372	455974	0.0500369	0.0491625	0.133972	0.0842008	0.0793896	0.085841	-0.556316
sp|P17427|AP2A2_MOUSE	P17427	Ap2a2	AP-2 complex subunit alpha-2 OS=Mus musculus OX=10090 GN=Ap2a2 PE=1 SV=2	629.95	0	13	sp|P17427|AP2A2_MOUSE	111102	93838	111872	95053	100332	222766	164784	237608	189578	135798	172701	187792	137567	193301	235303	241241	178861	174168	104046	92676.4	87718.5	97324.6	103068	88849.4	84248.7	79951.3	89302.1	72457.8	74588.6	100332	206172	155134	193301	95000.5	79951.3	0.084116	0.161025	0.163478	0.154608	0.0734069	0.0861885	1.03438
sp|Q9Z1D1|EIF3G_MOUSE	Q9Z1D1	Eif3g	Eukaryotic translation initiation factor 3 subunit G OS=Mus musculus OX=10090 GN=Eif3g PE=1 SV=2	73.79	0.00243013	4	sp|Q9Z1D1|EIF3G_MOUSE	23428.4	13723.2	19288.3	18631.8	17438.4	73722	44487.1	59911.8	46207	29028.2	42066.1	33757.8	30403.2	42983.4	51920.4	46240.1	34133.4	37868.9	17400.9	16088	16589.1	19698	18064.7	16470.3	18538.9	15656.6	28728.5	22862.1	21271.6	18631.8	53059.4	32080.5	42983.4	16995	21271.6	0.188922	0.243138	0.172981	0.163505	0.0770196	0.230029	1.49771
sp|Q3THG9|AASD1_MOUSE	Q3THG9	Aarsd1	Alanyl-tRNA editing protein Aarsd1 OS=Mus musculus OX=10090 GN=Aarsd1 PE=1 SV=2	129.98	0.000777605	2	sp|Q3THG9|AASD1_MOUSE	5280.34	6025.84	7926.08	7563.4	7104.16	16083.3	16882.6	14025	12978.1	7608.21	9273.93	9779.78	13557.3	10420.9	22963.4	26159.1	11218.7	13232.7	12163	3713.18	3881.33	8099.42	4895.77	11095.9	10934.6	13681.1	5705	11973.4	6776.49	7104.16	15054.1	9526.85	13232.7	6497.6	10934.6	0.162411	0.120286	0.249885	0.43147	0.508425	0.349215	1.08004
sp|P56376|ACYP1_MOUSE	P56376	Acyp1	Acylphosphatase-1 OS=Mus musculus OX=10090 GN=Acyp1 PE=1 SV=2	171.18	0.000907441	5	sp|P56376|ACYP1_MOUSE	117604	105822	127725	120110	119636	78736.5	68509.3	70990.9	81519.9	88573.2	82295	75613.1	80902.3	101177	97336.7	102265	106067	111812	116891	108991	95018.7	99435.8	115471	125603	201349	175153	188914	207745	242646	119636	74863.7	81598.6	102265	112231	201349	0.0668946	0.0824955	0.0651107	0.0528713	0.104035	0.124786	-0.678245
sp|Q8VH51|RBM39_MOUSE	Q8VH51	Rbm39	RNA-binding protein 39 OS=Mus musculus OX=10090 GN=Rbm39 PE=1 SV=2	219.57	0	4	sp|Q8VH51|RBM39_MOUSE	2048.32	1950.33	1901.28	708.018	1026.07	12167.9	11364.4	8157.99	8422.89	5271.57	3354.9	4863.93	2950.86	11256.7	11261.1	12460.9	7883.68	11485.1	3808.4	1704.17	3342.63	1051.93	1680.75	1625.29	1633.39	4209.27	2651.63	1684.39	2330.28	1901.28	9893.63	4109.41	11261.1	1692.46	2330.28	0.40278	0.203045	0.274944	0.16021	0.499764	0.418728	2.36341
sp|Q64514|TPP2_MOUSE	Q64514	Tpp2	Tripeptidyl-peptidase 2 OS=Mus musculus OX=10090 GN=Tpp2 PE=1 SV=3	207.24	0	7	sp|Q64514|TPP2_MOUSE	54121	49973.6	50978.1	61936.5	47301.1	88856.3	87503.4	97350.5	82061.7	63201.6	66959.6	75520.2	69050.8	85232.4	96096.2	91997.5	91324.3	86640.3	65233.5	48812	54550.8	62461.6	50756.2	43425.8	63858.7	69838	57515.2	60786	64805.4	50978.1	88179.8	68005.2	91324.3	52653.5	63858.7	0.106487	0.0711428	0.075138	0.0484813	0.153703	0.0727929	0.790529
sp|Q80WQ6|RHDF2_MOUSE	Q80WQ6	Rhbdf2	Inactive rhomboid protein 2 OS=Mus musculus OX=10090 GN=Rhbdf2 PE=1 SV=1	43.99	0.00870456	1	sp|Q80WQ6|RHDF2_MOUSE	5696	5885.02	3948.36	9727.98	6168.17	20602.4	20293.8	26652.6	22371.4	7750.79	10790.8	11854	12794.8	22979.1	15907.4	17350.6	16422.9	20359.8	6775.64	7469.19	5757.61	8632.28	8430.82	9077.1	19111.9	21703.2	43818.7	5805.43	11011.4	5885.02	21486.9	11322.4	17350.6	7950.01	19111.9	0.335961	0.130267	0.202821	0.160861	0.16427	0.719664	1.86712
sp|Q02819|NUCB1_MOUSE	Q02819	Nucb1	Nucleobindin-1 OS=Mus musculus OX=10090 GN=Nucb1 PE=1 SV=2	102.78	0.00208333	2	sp|Q02819|NUCB1_MOUSE	4449.66	3406	2699.15	6170.6	3276.71	20201.6	16880	13007.5	13648.6	7070	7158.21	13359.9	9898.11	15765.2	19210.7	12161.7	10162.2	13682.4	4031.93	2818.72	4194.49	4695.05	2897.58	2884.12	3844.98	3897.02	4772.45	3509.05	2961.74	3406	15264.3	8528.16	13682.4	3464.76	3844.98	0.341877	0.207809	0.316421	0.244729	0.228345	0.173919	2.15589
sp|Q3MI48|JSPR1_MOUSE	Q3MI48	Jsrp1	Junctional sarcoplasmic reticulum protein 1 OS=Mus musculus OX=10090 GN=Jsrp1 PE=1 SV=2	532.19	0	11	sp|Q3MI48|JSPR1_MOUSE	1.93176e+06	1.99202e+06	2.42459e+06	2.05875e+06	1.81781e+06	1.18735e+06	1.22022e+06	1.02078e+06	1.22824e+06	1.93862e+06	1.77059e+06	1.57324e+06	1.67421e+06	825520	766536	892063	1.05154e+06	1.03661e+06	2.11102e+06	2.02028e+06	2.06602e+06	2.1283e+06	2.05768e+06	1.9632e+06	1.07911e+06	923348	1.10828e+06	1.04011e+06	974050	1.99202e+06	1.20378e+06	1.7224e+06	892063	2.06185e+06	1.04011e+06	0.112449	0.0834961	0.0893989	0.138329	0.0293415	0.0740131	-0.726791
sp|Q60865|CAPR1_MOUSE	Q60865	Caprin1	Caprin-1 OS=Mus musculus OX=10090 GN=Caprin1 PE=1 SV=2	76.04	0.00246457	3	sp|Q60865|CAPR1_MOUSE	14438.9	16239.8	12230.1	16147.3	14029.9	34902.5	25537.6	30370.2	26402.7	23149.8	28317.4	29061.3	29932	24097.9	27637.4	37049.7	27796	29335.8	17276.5	12691	12792.8	13978.6	16432.4	5721.48	25435.1	23620.4	16362.5	19162.3	21176.9	14438.9	28386.4	28689.4	27796	13385.7	21176.9	0.113703	0.146229	0.110416	0.164406	0.311741	0.169374	0.971708
sp|O55135|IF6_MOUSE	O55135	Eif6	Eukaryotic translation initiation factor 6 OS=Mus musculus OX=10090 GN=Eif6 PE=1 SV=2	102.16	0.00207756	3	sp|O55135|IF6_MOUSE	35923.3	36685.8	34968.5	42361.8	38632.2	58314.1	59810.7	69137.6	56808	46582.5	67066.3	61801.6	48523	61855.8	59834.3	66092.2	59050.7	49733.3	37804.8	42260.7	36585.8	41230.9	40912.1	39944.2	20375.5	23785.9	24390.8	25153.2	20203	36685.8	59062.4	55162.3	59834.3	40428.1	23785.9	0.0775847	0.0909634	0.178806	0.101346	0.0546832	0.102147	0.686903
sp|Q7TNG8|LDHD_MOUSE	Q7TNG8	Ldhd	Probable D-lactate dehydrogenase, mitochondrial OS=Mus musculus OX=10090 GN=Ldhd PE=1 SV=1	159.19	0.000863558	4	sp|Q7TNG8|LDHD_MOUSE	8975.6	10163	11584.6	9581.17	14382.5	24313.4	21603.6	23060.7	24474	10992.5	11177.3	20666.1	29700.6	32095.8	36772.3	30405.1	30134.7	32185.5	5957.01	6040.02	13606	9354.25	8149.74	12180.4	30984.7	28937.1	26825.9	40262.8	42198.3	10163	23687	15921.7	32095.8	8751.99	30984.7	0.197025	0.0570235	0.492812	0.0823506	0.342921	0.204991	1.22026
sp|Q99L45|IF2B_MOUSE	Q99L45	Eif2s2	Eukaryotic translation initiation factor 2 subunit 2 OS=Mus musculus OX=10090 GN=Eif2s2 PE=1 SV=1	102.63	0.00208189	3	sp|Q99L45|IF2B_MOUSE	19708.6	20900.6	21361.3	20226.9	17587.4	35963.4	30851.2	44227.1	39165.9	25518.7	33229.5	32823.1	35337	44213.9	43069.8	39592.6	32790.9	29333.6	19569.9	12844.5	18726.3	15557.2	18856.2	16653.2	12517.5	12317.8	14595.6	13396.6	15047.9	20226.9	37564.7	33026.3	39592.6	17689.7	13396.6	0.0735244	0.149527	0.134997	0.171902	0.149651	0.0897808	0.891786
sp|P62631|EF1A2_MOUSE	P62631	Eef1a2	Elongation factor 1-alpha 2 OS=Mus musculus OX=10090 GN=Eef1a2 PE=1 SV=1	2344.23	0	26	sp|P62631|EF1A2_MOUSE	4.7819e+07	4.47638e+07	5.04293e+07	4.51777e+07	4.47577e+07	3.41523e+07	3.3396e+07	3.2966e+07	3.36431e+07	3.87839e+07	3.98358e+07	3.60813e+07	3.5565e+07	2.86797e+07	2.72367e+07	2.79183e+07	3.31504e+07	3.13098e+07	4.58629e+07	4.24334e+07	4.59453e+07	4.56954e+07	4.49665e+07	4.47788e+07	3.42848e+07	3.43067e+07	3.56846e+07	3.47985e+07	3.41705e+07	4.51777e+07	3.35195e+07	3.74326e+07	2.86797e+07	4.53309e+07	3.43067e+07	0.0535937	0.0147654	0.0550786	0.0839058	0.0294186	0.0181021	-0.430618
sp|A2AJ76|HMCN2_MOUSE	A2AJ76	Hmcn2	Hemicentin-2 OS=Mus musculus OX=10090 GN=Hmcn2 PE=1 SV=1	320.13	0	10	sp|A2AJ76|HMCN2_MOUSE	6419.04	8260.98	6099.41	6331.16	6455.81	21273	25383.8	31678.2	59891.9	6406.81	9285.06	12047.6	8054.52	16691.2	17815.8	15719.1	8659.57	10726.1	5418.96	6156.5	3313.92	5364.9	9686.35	7053.4	7534.26	6913.31	7333.1	4983.15	6064.15	6419.04	28531	8669.79	15719.1	5787.73	6913.31	0.130521	0.504206	0.265842	0.287233	0.344165	0.159813	2.14327
sp|P35293|RAB18_MOUSE	P35293	Rab18	Ras-related protein Rab-18 OS=Mus musculus OX=10090 GN=Rab18 PE=1 SV=2	156.05	0.000853242	4	sp|P35293|RAB18_MOUSE	38175.1	45910.1	34253	42061.5	37456.2	106074	71904.7	116839	85597.4	54854.5	64202.3	94637.1	90693.2	179349	168743	188238	105544	171146	26048.7	60851.2	76311.9	46759.6	45347	36597.4	113871	71821.7	88885.2	78983.8	89971.5	38175.1	95835.9	77447.8	171146	46053.3	88885.2	0.113782	0.212159	0.257235	0.201732	0.365907	0.179531	1.31965
sp|Q9R069|BCAM_MOUSE	Q9R069	Bcam	Basal cell adhesion molecule OS=Mus musculus OX=10090 GN=Bcam PE=1 SV=1	162.16	0.00087108	3	sp|Q9R069|BCAM_MOUSE	20819.2	24561.8	16546.2	18828.3	27787.7	57113.1	54417.8	56055.5	44175.3	24634.6	34778	37991.6	40992.7	73335.2	69114.7	75787.2	49396.4	66998.5	12981.5	28844.7	20569.5	12383.9	21316.4	19285.4	52210	47831.9	47599.7	37072.9	37162.9	20819.2	55236.6	36384.8	69114.7	19927.5	47599.7	0.207078	0.112347	0.205534	0.155222	0.31589	0.154931	1.40755
sp|Q9Z1T2|TSP4_MOUSE	Q9Z1T2	Thbs4	Thrombospondin-4 OS=Mus musculus OX=10090 GN=Thbs4 PE=1 SV=1	1328.4	0	20	sp|Q9Z1T2|TSP4_MOUSE	204805	352238	194278	309787	320108	875261	1.08844e+06	1.8976e+06	1.70448e+06	589897	582452	715585	542348	867208	1.56156e+06	1.3826e+06	959780	842137	193978	232389	333182	234191	677927	219706	203756	271812	326641	402986	140521	309787	1.39646e+06	586174	959780	233290	271812	0.260076	0.350225	0.123404	0.29228	0.583441	0.380934	2.13645
sp|Q640M1|UT14A_MOUSE	Q640M1	Utp14a	U3 small nucleolar RNA-associated protein 14 homolog A OS=Mus musculus OX=10090 GN=Utp14a PE=1 SV=1	51.54	0.00428954	3	sp|Q640M1|UT14A_MOUSE	2.79e+06	2.79073e+06	2.45236e+06	2.39722e+06	2.72562e+06	1.59447e+06	1.55703e+06	1.74246e+06	1.83087e+06	2.59171e+06	1.75121e+06	1.39251e+06	1.7508e+06	1.66753e+06	1.45595e+06	1.1616e+06	1.3292e+06	1.24542e+06	2.71644e+06	2.35166e+06	2.64733e+06	2.1299e+06	2.77426e+06	2.6826e+06	1.41338e+06	1.16205e+06	1.2846e+06	1.87158e+06	1.25849e+06	2.72562e+06	1.66846e+06	1.751e+06	1.3292e+06	2.66497e+06	1.2846e+06	0.0726869	0.0760905	0.271954	0.144179	0.0993295	0.199936	-0.709484
sp|Q8VDI7|UBAC1_MOUSE	Q8VDI7	Ubac1	Ubiquitin-associated domain-containing protein 1 OS=Mus musculus OX=10090 GN=Ubac1 PE=1 SV=2	74.18	0.00243902	2	sp|Q8VDI7|UBAC1_MOUSE	21725.7	26432	26731.4	24827.4	24344.1	14563.1	16284	16204.7	13531.5	19342.1	22437.6	19105.4	21250.5	19740.1	20177.3	18330.2	21416.9	16926.5	25244.6	22990	18662.7	31085.9	21301.3	30922	13376.6	17838.8	13343.4	21419.2	15585.5	24827.4	15383.9	20296.3	19740.1	24117.3	15585.5	0.080739	0.0882717	0.0775072	0.0897213	0.203712	0.208723	-0.692568
sp|Q9JKR6|HYOU1_MOUSE	Q9JKR6	Hyou1	Hypoxia up-regulated protein 1 OS=Mus musculus OX=10090 GN=Hyou1 PE=1 SV=1	294.29	0	7	sp|Q9JKR6|HYOU1_MOUSE	32595.5	27805.2	36219.9	28820.8	24074.6	56116.6	60977.4	70638.9	56796	43842	44956.6	55649.2	46219.1	47349.3	58884.6	58334.9	48490.1	51504.8	26272.9	36390.5	24095.1	24024.8	29469.6	28159.1	20426.2	20886.6	29800.1	18408.7	22340.4	28820.8	58886.7	45587.8	51504.8	27216	20886.6	0.155686	0.109473	0.113487	0.102455	0.164495	0.195957	1.02992
sp|O55222|ILK_MOUSE	O55222	Ilk	Integrin-linked protein kinase OS=Mus musculus OX=10090 GN=Ilk PE=1 SV=2	234.25	0	8	sp|O55222|ILK_MOUSE	39269.7	42585.7	42904.7	43279.5	51884.7	84161.1	68310.8	73794.1	74033.3	50373.2	56747.2	56534	63368.4	87791.5	94106.3	96322.2	73716.2	80442.5	37260	33494	54445.4	41748.8	43139.2	40891.5	42164.2	41544	36233.9	40950.4	43947.3	42904.7	73913.7	56640.6	87791.5	41320.2	41544	0.106796	0.0880323	0.0935178	0.109111	0.16976	0.070164	0.784705
sp|Q9EPB5|SERHL_MOUSE	Q9EPB5	Serhl	Serine hydrolase-like protein OS=Mus musculus OX=10090 GN=Serhl PE=1 SV=1	105.72	0.00211566	3	sp|Q9EPB5|SERHL_MOUSE	4105.82	4445.45	2885.65	3883.57	5647.47	16255.5	11516.2	18639.9	26402.2	6800.95	17182.1	13317.9	13899.8	19733.3	20488.5	21202.5	16171.9	18687.5	4548.96	2217.73	3869.9	3674.74	3477.41	3365.86	25196.4	27443.6	24088.6	26489.2	32325	4105.82	17447.7	13608.8	19733.3	3576.08	26489.2	0.238213	0.341486	0.339544	0.101796	0.216985	0.117356	2.08392
sp|P49586|PCY1A_MOUSE	P49586	Pcyt1a	Choline-phosphate cytidylyltransferase A OS=Mus musculus OX=10090 GN=Pcyt1a PE=1 SV=1	150.17	0.000834028	4	sp|P49586|PCY1A_MOUSE	18947.6	18021.8	17198.7	20843.9	19655.4	30453	39185.7	29533.8	36120.2	21393.7	27022.8	28144.8	24816.8	25528	28954.9	24232.1	29431.1	27543.6	19269.4	17482.9	20330.5	16952.3	16046.4	11577.9	18892.9	23319.8	17598	18351.4	21243.3	18947.6	33286.6	25919.8	27543.6	17217.6	18892.9	0.0747492	0.136333	0.117368	0.0819021	0.180504	0.118521	0.807678
sp|O70435|PSA3_MOUSE	O70435	Psma3	Proteasome subunit alpha type-3 OS=Mus musculus OX=10090 GN=Psma3 PE=1 SV=3	428.07	0	10	sp|O70435|PSA3_MOUSE	191309	187599	187169	192939	184839	268056	242350	287254	276547	208352	277361	249211	210763	242063	261182	261116	237303	232897	187199	163363	209102	175349	198256	187459	182318	179456	175614	182870	203832	187599	272302	229987	242063	187329	182318	0.0174121	0.0713184	0.139983	0.0542494	0.0866449	0.0595822	0.537379
sp|Q02788|CO6A2_MOUSE	Q02788	Col6a2	Collagen alpha-2(VI) chain OS=Mus musculus OX=10090 GN=Col6a2 PE=1 SV=3	971.86	0	16	sp|Q02788|CO6A2_MOUSE	1.34909e+06	1.60192e+06	1.10607e+06	1.52011e+06	1.14948e+06	3.38419e+06	2.49099e+06	3.19575e+06	2.79067e+06	1.37679e+06	1.99334e+06	1.75965e+06	1.93969e+06	2.43987e+06	2.97686e+06	3.14225e+06	2.25842e+06	2.22389e+06	1.26795e+06	1.77974e+06	1.61218e+06	1.20441e+06	1.94725e+06	1.13132e+06	1.01826e+06	878991	1.21819e+06	1.03571e+06	940782	1.34909e+06	2.99321e+06	1.84967e+06	2.43987e+06	1.44006e+06	1.01826e+06	0.162851	0.135456	0.157811	0.162605	0.226028	0.125823	1.1464
sp|Q9R0M3|SRPX_MOUSE	Q9R0M3	Srpx	Sushi-repeat-containing protein SRPX OS=Mus musculus OX=10090 GN=Srpx PE=2 SV=1	52.89	0.00433135	2	sp|Q9R0M3|SRPX_MOUSE	42.3973	630.994	441.238	41.6389	299.722	27635.8	18625.3	26802.3	20406.4	1122.05	5631.72	4563.54	3259.93	8034.74	10742.6	9535.69	9918.03	12119.1	519.065	140.271	389.835	69.0327	159.006	435.457	510.109	950.803	737.159	140.015	1067.03	299.722	23604.3	3911.73	9918.03	274.421	737.159	0.879267	0.193402	0.532655	0.149798	0.649531	0.54292	6.28592
sp|P57776|EF1D_MOUSE	P57776	Eef1d	Elongation factor 1-delta OS=Mus musculus OX=10090 GN=Eef1d PE=1 SV=3	653.82	0	12	sp|P57776|EF1D_MOUSE	5.71644e+06	6.3055e+06	7.56766e+06	6.34662e+06	6.21322e+06	4.13289e+06	3.59044e+06	3.59545e+06	4.03522e+06	5.55905e+06	5.10823e+06	4.46514e+06	5.15249e+06	2.97214e+06	3.16257e+06	3.18011e+06	3.73483e+06	3.66495e+06	6.40947e+06	6.14638e+06	5.67618e+06	6.07412e+06	6.16309e+06	6.61733e+06	3.34387e+06	3.20547e+06	3.40651e+06	3.37966e+06	3.18305e+06	6.3055e+06	3.81534e+06	5.13036e+06	3.18011e+06	6.15473e+06	3.34387e+06	0.10642	0.0745967	0.0891572	0.100759	0.0516883	0.0310758	-0.727199
sp|P53395|ODB2_MOUSE	P53395	Dbt	Lipoamide acyltransferase component of branched-chain alpha-keto acid dehydrogenase complex, mitochondrial OS=Mus musculus OX=10090 GN=Dbt PE=1 SV=2	427.47	0	10	sp|P53395|ODB2_MOUSE	175281	180600	149888	168137	167714	111140	116553	115207	119169	142272	119484	125982	146050	176445	192211	158203	150737	177080	176552	166522	155391	141850	174327	175292	381941	389830	388972	384920	470582	168137	115880	134127	176445	170424	388972	0.0689886	0.0290013	0.0955163	0.0966095	0.0838496	0.0936754	-0.537036
sp|P19157|GSTP1_MOUSE	P19157	Gstp1	Glutathione S-transferase P 1 OS=Mus musculus OX=10090 GN=Gstp1 PE=1 SV=2	1356.68	0	7	sp|P19157|GSTP1_MOUSE	5.35691e+06	4.80495e+06	5.13738e+06	4.99502e+06	4.73437e+06	3.70618e+06	3.59369e+06	3.68753e+06	3.54869e+06	4.44675e+06	4.4937e+06	3.95762e+06	3.80884e+06	2.62149e+06	2.53096e+06	2.63251e+06	2.94987e+06	2.70523e+06	4.80478e+06	4.95917e+06	5.25198e+06	5.15335e+06	5.2039e+06	6.00418e+06	2.9687e+06	2.89115e+06	2.91423e+06	3.02e+06	2.98381e+06	4.99502e+06	3.64061e+06	4.20219e+06	2.63251e+06	5.17863e+06	2.9687e+06	0.0504124	0.0207015	0.0825619	0.0591255	0.0793303	0.0177269	-0.456431
sp|O35685|NUDC_MOUSE	O35685	Nudc	Nuclear migration protein nudC OS=Mus musculus OX=10090 GN=Nudc PE=1 SV=1	77.13	0.00246914	3	sp|O35685|NUDC_MOUSE	7608.74	4896.17	10927.4	10084.1	5061.68	31880.1	36252.1	26777.1	31773.6	14564.4	23069.5	16354.3	14632.9	19012.1	21558.2	19055.3	16843	21557.3	7900.38	2953.69	4678.13	4648.61	7987.04	5294.51	7829.52	8492.46	10886.3	10238.2	8791.37	7608.74	31826.8	15493.6	19055.3	4986.32	8791.37	0.360401	0.122277	0.234845	0.101723	0.357155	0.137379	2.06451
sp|P11438|LAMP1_MOUSE	P11438	Lamp1	Lysosome-associated membrane glycoprotein 1 OS=Mus musculus OX=10090 GN=Lamp1 PE=1 SV=2	75.67	0.00246154	2	sp|P11438|LAMP1_MOUSE	38519	44451.2	42321.2	45874.2	38890	81138.3	75077.1	76315.5	60796	53912.6	65158.3	67655.7	68341.8	81492.9	98257	97787.4	68708.6	85745.1	53247	48404	48738.7	48715.6	45528.6	32206.8	72378.9	66686.8	72432.8	66657.1	63136.2	42321.2	75696.3	66407	85745.1	48559.8	66686.8	0.0779626	0.119411	0.105236	0.142669	0.157344	0.0593629	0.838796
sp|O08529|CAN2_MOUSE	O08529	Capn2	Calpain-2 catalytic subunit OS=Mus musculus OX=10090 GN=Capn2 PE=1 SV=4	565.93	0	15	sp|O08529|CAN2_MOUSE	237679	224690	275834	221519	240611	539159	382474	428789	430260	319359	369842	408711	364656	332224	405702	385809	359916	341666	237043	261375	218720	207888	261352	192958	186699	171059	197680	185629	170844	237679	429525	367249	359916	227881	185629	0.0899635	0.149317	0.100061	0.0836951	0.123113	0.0627875	0.853723
sp|Q9ER35|FN3K_MOUSE	Q9ER35	Fn3k	Fructosamine-3-kinase OS=Mus musculus OX=10090 GN=Fn3k PE=1 SV=1	73.15	0.00242571	2	sp|Q9ER35|FN3K_MOUSE	26548.2	27167.8	37228	26789.3	31384.5	7205.14	7918.49	5078.75	12625.1	23175.7	20347.8	18000.6	18122.5	6214.67	3839.98	6275.1	12099.3	17857.5	29127.8	22746.7	31715.5	28721.3	23419.6	22919.1	23518.4	14801.3	26915.6	24435	23785	27167.8	7561.82	19235.2	6275.1	26070.4	23785	0.153885	0.387831	0.121979	0.61473	0.146881	0.203174	-1.8467
sp|Q9JIF0|ANM1_MOUSE	Q9JIF0	Prmt1	Protein arginine N-methyltransferase 1 OS=Mus musculus OX=10090 GN=Prmt1 PE=1 SV=1	126.16	0.000766284	5	sp|Q9JIF0|ANM1_MOUSE	20905	23529.6	34008	22129.6	18503.7	71351.5	52023.7	66030.3	60615.1	30640.3	41640.6	53884	47914.4	46829.7	46993	57114.9	47807.1	49273.6	25079.9	25075.1	25079.6	26208.2	24831.9	21688.7	16365	17052.1	17460.9	19285.9	17420.3	22129.6	63322.7	44777.5	47807.1	25077.4	17420.3	0.2515	0.131967	0.228298	0.0868657	0.0622417	0.0617807	1.51543
sp|P21844|CMA1_MOUSE	P21844	Cma1	Chymase OS=Mus musculus OX=10090 GN=Cma1 PE=1 SV=2	113.79	0.0021978	3	sp|P21844|CMA1_MOUSE	10840.9	10396.1	7926.11	10914.1	7084.01	43936.9	21975.5	33532.2	28656.3	10027.4	9712.94	10378.4	7430.18	34012.7	35946.3	51641	43172.9	30127	5462.43	10393.9	10104.5	8407.07	8238.65	7081.79	8819.68	15212	13946	6374.81	6399.92	10396.1	31094.3	9870.16	35946.3	8322.86	8819.68	0.190333	0.288732	0.141971	0.218489	0.223895	0.412477	1.57615
sp|Q4U4S6|XIRP2_MOUSE	Q4U4S6	Xirp2	Xin actin-binding repeat-containing protein 2 OS=Mus musculus OX=10090 GN=Xirp2 PE=1 SV=1	474.07	0	14	sp|Q4U4S6|XIRP2_MOUSE	35720.7	43725.1	36324.4	43104.9	47186.2	82154.7	73576.1	98314.6	112844	56955.1	64368.5	67385.5	65541.1	84227.1	134339	120543	106077	99797.8	30651.1	49070.1	46072.2	25006	75913.2	43438.4	83124	75404.7	85925	76840.1	86604.5	43104.9	90234.6	64954.8	106077	44755.3	83124	0.1211	0.189925	0.0720026	0.17661	0.394989	0.0634313	1.06002
sp|P09813|APOA2_MOUSE	P09813	Apoa2	Apolipoprotein A-II OS=Mus musculus OX=10090 GN=Apoa2 PE=1 SV=2	83.59	0.00254939	3	sp|P09813|APOA2_MOUSE	278661	319105	281623	254228	246472	585868	442891	561841	469784	304558	228763	350378	417581	626931	813063	697307	422683	490117	330007	542905	548223	601127	643262	351227	298307	238629	202974	258482	283717	278661	515812	327468	626931	545564	258482	0.103153	0.134785	0.243946	0.257378	0.260691	0.146915	0.882571
sp|P60843|IF4A1_MOUSE	P60843	Eif4a1	Eukaryotic initiation factor 4A-I OS=Mus musculus OX=10090 GN=Eif4a1 PE=1 SV=1	813.28	0	14	sp|P60843|IF4A1_MOUSE	696260	750183	771831	741884	750328	1.04705e+06	961747	1.0429e+06	1.097e+06	757585	966991	1.01919e+06	867589	943956	1.03357e+06	1.07231e+06	965278	912410	799420	654830	688299	826516	687893	750977	616234	640798	653913	629096	585109	750183	1.04497e+06	917290	965278	719638	629096	0.0376244	0.0539663	0.127889	0.0667774	0.0935301	0.042106	0.478151
sp|P63037|DNJA1_MOUSE	P63037	Dnaja1	DnaJ homolog subfamily A member 1 OS=Mus musculus OX=10090 GN=Dnaja1 PE=1 SV=1	54.74	0.00328228	2	sp|P63037|DNJA1_MOUSE	7349.42	7095.51	10592.2	7911.88	7835.13	16764.7	18139.8	21753.4	15229.9	13165.9	14086.1	12287.5	13056.6	13053.8	18199.9	16796.7	11539.5	13738.2	7010.62	6557.57	5982.78	11159.5	8618.69	11456.3	7720.19	8833.54	9340.73	5826.11	6135.73	7835.13	17452.2	13111.3	13738.2	7814.66	7720.19	0.171994	0.155082	0.0560432	0.187554	0.280312	0.207292	1.15426
sp|O54724|CAVN1_MOUSE	O54724	Cavin1	Caveolae-associated protein 1 OS=Mus musculus OX=10090 GN=Cavin1 PE=1 SV=1	1313.84	0	19	sp|O54724|CAVN1_MOUSE	2.50252e+06	2.25468e+06	2.00412e+06	2.23108e+06	2.21847e+06	3.60268e+06	3.4186e+06	3.40912e+06	3.16069e+06	2.55493e+06	2.62712e+06	2.66085e+06	2.72067e+06	4.1012e+06	4.18578e+06	3.77669e+06	3.33792e+06	3.36899e+06	1.99254e+06	1.86372e+06	2.17439e+06	1.94122e+06	2.30923e+06	2.17544e+06	3.2381e+06	3.20331e+06	3.12547e+06	3.2221e+06	3.65504e+06	2.23108e+06	3.41386e+06	2.64398e+06	3.77669e+06	2.08347e+06	3.2221e+06	0.0789331	0.0533992	0.0261815	0.105618	0.0817891	0.0636238	0.613662
sp|P62309|RUXG_MOUSE	P62309	Snrpg	Small nuclear ribonucleoprotein G OS=Mus musculus OX=10090 GN=Snrpg PE=1 SV=1	43.15	0.00970874	1	sp|P62309|RUXG_MOUSE	3131.69	1649.75	2459.2	1312.63	3444.89	11654.6	10935.7	13852.2	9329.45	3329.69	6030.45	9134.94	5972.89	10181.4	9923.02	7983.87	8196.53	7719.52	2616.38	2278.79	1792.75	2400.67	1975.51	3358.65	2574.98	5174.13	3048.16	3133.25	5071.07	2459.2	11295.1	6001.67	8196.53	2339.73	3133.25	0.382843	0.164062	0.388073	0.131619	0.230078	0.322659	2.19871
sp|P40142|TKT_MOUSE	P40142	Tkt	Transketolase OS=Mus musculus OX=10090 GN=Tkt PE=1 SV=1	1188.62	0	25	sp|P40142|TKT_MOUSE	511547	324156	279102	292918	266109	1.26375e+06	868112	1.25181e+06	911108	423157	880541	713661	579962	1.7641e+06	2.34496e+06	2.17334e+06	1.21654e+06	986415	344888	265985	303559	297933	425200	356573	409088	401129	384430	514046	489816	292918	1.08146e+06	646811	1.7641e+06	324223	409088	0.302159	0.198698	0.299635	0.346987	0.169046	0.132214	1.86628
sp|Q76MZ3|2AAA_MOUSE	Q76MZ3	Ppp2r1a	Serine/threonine-protein phosphatase 2A 65 kDa regulatory subunit A alpha isoform OS=Mus musculus OX=10090 GN=Ppp2r1a PE=1 SV=3	1742.1	0	25	sp|Q76MZ3|2AAA_MOUSE	2.46273e+06	2.4804e+06	2.53693e+06	2.38622e+06	2.4946e+06	1.80507e+06	1.91541e+06	1.922e+06	1.81266e+06	2.20979e+06	2.35273e+06	2.04211e+06	2.19001e+06	1.76596e+06	1.66144e+06	1.69754e+06	1.95355e+06	1.81774e+06	2.35181e+06	2.20346e+06	2.4404e+06	2.34323e+06	2.35551e+06	2.33075e+06	1.85047e+06	1.92912e+06	1.94431e+06	1.89003e+06	1.88698e+06	2.4804e+06	1.86403e+06	2.1999e+06	1.76596e+06	2.34752e+06	1.89003e+06	0.0223772	0.0340962	0.0577963	0.0644475	0.0326713	0.0195738	-0.41269
sp|Q8BIJ6|SYIM_MOUSE	Q8BIJ6	Iars2	Isoleucine--tRNA ligase, mitochondrial OS=Mus musculus OX=10090 GN=Iars2 PE=1 SV=1	153.17	0.000841043	5	sp|Q8BIJ6|SYIM_MOUSE	53756.6	57411.5	58327.4	63059.5	51474.9	98140	87723.9	81248.6	89144	69007.1	60364.2	85112.4	76826.8	104437	94978.9	108712	92123	112724	56308	48019.9	59751.7	57832.8	49472.4	50568.6	124701	132459	129693	123796	160129	57411.5	88433.9	72916.9	104437	53438.3	129693	0.0784839	0.0781277	0.145498	0.0859558	0.0914644	0.111445	0.623213
sp|Q61937|NPM_MOUSE	Q61937	Npm1	Nucleophosmin OS=Mus musculus OX=10090 GN=Npm1 PE=1 SV=1	481.73	0	8	sp|Q61937|NPM_MOUSE	194988	176182	226027	164482	200444	543996	393320	421320	346184	266053	317915	328841	253387	321124	349816	357481	298575	316836	238402	171880	180854	189392	217159	178894	179962	193487	158298	191790	202499	194988	407320	291984	321124	185123	191790	0.123107	0.198089	0.12822	0.0741926	0.132843	0.0920479	1.06193
sp|Q9D1G3|HHATL_MOUSE	Q9D1G3	Hhatl	Protein-cysteine N-palmitoyltransferase HHAT-like protein OS=Mus musculus OX=10090 GN=Hhatl PE=1 SV=2	735.94	0	11	sp|Q9D1G3|HHATL_MOUSE	823972	1.3127e+06	1.08166e+06	1.48309e+06	1.02628e+06	437791	492426	378447	330282	925534	701315	568282	818189	336590	271344	294395	307731	468402	1.0386e+06	1.63172e+06	1.27346e+06	1.35348e+06	1.04529e+06	1.04102e+06	812600	692655	682971	628402	625578	1.08166e+06	408119	759752	307731	1.15937e+06	682971	0.224092	0.172095	0.203938	0.231899	0.194	0.110193	-1.41001
sp|Q99KJ8|DCTN2_MOUSE	Q99KJ8	Dctn2	Dynactin subunit 2 OS=Mus musculus OX=10090 GN=Dctn2 PE=1 SV=3	307.24	0	7	sp|Q99KJ8|DCTN2_MOUSE	151860	142496	148632	165816	149343	210939	212688	215120	202996	189918	214190	183968	165017	204416	204531	206059	169869	194375	154122	124149	180542	143265	156059	176149	163267	154855	150571	149896	166314	149343	211814	186943	204416	155091	154855	0.057015	0.0249366	0.107715	0.077861	0.134342	0.0475041	0.504154
sp|Q80X50|UBP2L_MOUSE	Q80X50	Ubap2l	Ubiquitin-associated protein 2-like OS=Mus musculus OX=10090 GN=Ubap2l PE=1 SV=1	138.56	0.000798085	5	sp|Q80X50|UBP2L_MOUSE	20670.6	11877.8	16551.7	14310	11379	42883.6	36019.4	35026.2	42935.7	23920.7	27435.4	20466.6	27872.1	34652.5	37639.5	41125.6	27131.7	31356.3	14081.4	9414	15751.6	11554.5	12977.1	10352.2	14361.4	15097	16632.8	17048.8	20086.5	14310	39451.5	25678.1	34652.5	12265.8	16632.8	0.254334	0.109242	0.138745	0.157897	0.192236	0.133048	1.45758
sp|Q9Z1E4|GYS1_MOUSE	Q9Z1E4	Gys1	Glycogen [starch] synthase, muscle OS=Mus musculus OX=10090 GN=Gys1 PE=1 SV=2	1870.01	0	34	sp|Q9Z1E4|GYS1_MOUSE	5.62071e+06	5.79281e+06	6.07073e+06	5.2986e+06	5.1025e+06	3.95909e+06	3.97896e+06	3.71644e+06	3.70444e+06	5.08648e+06	3.9961e+06	4.6183e+06	4.73819e+06	4.09383e+06	3.74558e+06	3.96813e+06	5.08206e+06	4.43195e+06	5.79195e+06	5.27581e+06	5.61352e+06	4.94029e+06	5.29244e+06	5.50899e+06	8.33072e+06	7.96485e+06	8.81849e+06	8.08521e+06	7.71154e+06	5.62071e+06	3.83776e+06	4.67825e+06	4.09383e+06	5.40072e+06	8.08521e+06	0.0691495	0.0389597	0.0986501	0.122003	0.055475	0.051313	-0.551209
sp|Q9DCC4|P5CR3_MOUSE	Q9DCC4	Pycr3	Pyrroline-5-carboxylate reductase 3 OS=Mus musculus OX=10090 GN=Pycr3 PE=1 SV=2	88.01	0.00194932	2	sp|Q9DCC4|P5CR3_MOUSE	2483.59	2004.08	5651.98	2057.47	4395.57	15552.9	16245.5	20039.2	19140.7	4976.44	12524.1	13077.4	8379.02	21737.2	31187.2	25890.8	16521.8	18168.2	1785.69	3345.98	2634.63	3163.53	2736.7	2602.66	6946	10537.4	6053.57	11011.8	12573.9	2483.59	17693.1	10451.6	21737.2	2685.66	10537.4	0.491009	0.122888	0.390684	0.262324	0.20081	0.296257	2.82785
sp|O08585|CLCA_MOUSE	O08585	Clta	Clathrin light chain A OS=Mus musculus OX=10090 GN=Clta PE=1 SV=2	53.82	0.00326619	2	sp|O08585|CLCA_MOUSE	13582.4	21066.4	13911.4	12906.9	18066.6	43197.7	33831.4	47088.9	36399.5	27160.6	35606.3	27594.2	19676.4	40611.8	56941.3	44682.3	37514	36181.4	22835.5	13069.8	16584.6	10180.8	17501.8	13475.1	37454.3	32633.9	24993.2	9840.69	10418.2	13911.4	39798.6	27377.4	40611.8	15029.8	24993.2	0.22153	0.15187	0.236557	0.193494	0.282523	0.547119	1.51117
sp|P45377|ALD2_MOUSE	P45377	Akr1b8	Aldose reductase-related protein 2 OS=Mus musculus OX=10090 GN=Akr1b8 PE=1 SV=2	294.12	0	6	sp|P45377|ALD2_MOUSE	416280	423060	398724	399256	394358	294509	311073	312727	287909	360198	336608	314292	342545	355611	338285	353906	400841	372327	425291	394972	427039	370382	397939	423507	379700	411843	350761	428372	401198	399256	302791	339576	355611	410723	401198	0.0308882	0.0406721	0.0559819	0.0652661	0.0558227	0.0763342	-0.39953
sp|P11835|ITB2_MOUSE	P11835	Itgb2	Integrin beta-2 OS=Mus musculus OX=10090 GN=Itgb2 PE=1 SV=2	67.72	0.00353774	2	sp|P11835|ITB2_MOUSE	1883.68	1720.32	725.693	1696.89	1464.22	22815.9	8914.9	7424.76	17796.4	1075.8	5849.15	8849.97	4558.4	7013	8954.78	16398	5993.77	12893.3	2473.14	1345.59	1625.43	754.33	774.153	1484.76	1263.29	1367.18	274.641	2515.27	1079.45	1696.89	13355.6	5203.77	8954.78	1415.18	1263.29	0.305029	0.514519	0.633491	0.422585	0.450994	0.618127	2.89197
sp|Q61543|GSLG1_MOUSE	Q61543	Glg1	Golgi apparatus protein 1 OS=Mus musculus OX=10090 GN=Glg1 PE=1 SV=1	60.79	0.00340909	2	sp|Q61543|GSLG1_MOUSE	4520.82	5238.39	2770.18	2885.18	2890.26	10802	13393.1	12539.7	9707.77	1209.84	6411.14	4677.55	4614.58	9935.25	8856.93	12415.4	4596.06	7171.4	3411.29	3340.79	3167.53	4311.44	4364.31	1867.45	3182.93	1165.06	1426.09	2557.66	2316.73	2890.26	11670.9	4646.06	8856.93	3376.04	2316.73	0.311949	0.143388	0.515029	0.341585	0.267657	0.389545	2.00964
sp|O55013|TPPC3_MOUSE	O55013	Trappc3	Trafficking protein particle complex subunit 3 OS=Mus musculus OX=10090 GN=Trappc3 PE=1 SV=1	56.15	0.00330579	3	sp|O55013|TPPC3_MOUSE	5149.77	5942.3	6674	7014.97	9935.58	24902.6	47265.1	52587.1	22455.9	6944.96	44181.8	42772.7	13835.7	19385	27820.2	16423.6	15159.3	17216.8	7618.25	7635.81	35644.3	38219.9	9706.8	17818.7	13560.2	21406.7	8641.56	5135.55	14467.5	6674	36083.9	28304.2	17216.8	13762.7	13560.2	0.262128	0.416849	0.717216	0.263397	0.724435	0.489756	2.36191
sp|Q9CZM2|RL15_MOUSE	Q9CZM2	Rpl15	60S ribosomal protein L15 OS=Mus musculus OX=10090 GN=Rpl15 PE=1 SV=4	245.08	0	5	sp|Q9CZM2|RL15_MOUSE	128672	145294	149880	130698	125356	228119	211298	193059	203971	133729	177619	189257	176519	159379	171113	176977	182158	187776	138847	129858	143907	142265	128680	129850	135357	120092	119493	122358	118494	130698	207635	177069	176977	134352	120092	0.080066	0.070401	0.144092	0.0621873	0.0508786	0.0565515	0.66758
sp|P68037|UB2L3_MOUSE	P68037	Ube2l3	Ubiquitin-conjugating enzyme E2 L3 OS=Mus musculus OX=10090 GN=Ube2l3 PE=1 SV=1	478.44	0	8	sp|P68037|UB2L3_MOUSE	1.58438e+06	1.57832e+06	1.62372e+06	1.52426e+06	1.48899e+06	1.22348e+06	1.12408e+06	1.15198e+06	1.10844e+06	1.43517e+06	1.42982e+06	1.20331e+06	1.25277e+06	921130	912010	904833	994587	916157	1.60503e+06	1.46879e+06	1.35122e+06	1.51474e+06	1.38445e+06	1.58078e+06	912590	891797	936507	913868	962213	1.57832e+06	1.13803e+06	1.34129e+06	916157	1.49177e+06	913868	0.0340861	0.0442251	0.0900389	0.0395132	0.0691929	0.0290829	-0.471961
sp|P70168|IMB1_MOUSE	P70168	Kpnb1	Importin subunit beta-1 OS=Mus musculus OX=10090 GN=Kpnb1 PE=1 SV=2	361.19	0	9	sp|P70168|IMB1_MOUSE	74349.1	59792	69569.5	64766.1	61836.7	127016	103052	113058	100327	66916.3	88285.4	102469	93498.3	93891.6	86203.6	87539.2	82858.9	92350.6	65385.4	70660.5	66427.7	60769.4	59329.7	71558.8	60277.7	65502.1	62892.5	62017.1	70562.1	64766.1	108055	90891.9	87539.2	65906.5	62892.5	0.0894962	0.10896	0.171996	0.0510867	0.0759499	0.0622652	0.73691
sp|Q9D5V5|CUL5_MOUSE	Q9D5V5	Cul5	Cullin-5 OS=Mus musculus OX=10090 GN=Cul5 PE=1 SV=3	221.57	0	11	sp|Q9D5V5|CUL5_MOUSE	142337	142194	153516	131134	134865	87446.4	87917	91553	104866	122178	132478	110902	111047	82767.7	81883.4	81341.4	88261.2	92419.3	148695	129292	145418	145464	140087	118704	92215.7	90220.1	89290.8	100942	86135	142194	89735	116612	82767.7	142753	90220.1	0.0609526	0.0877509	0.0867474	0.0565666	0.0843929	0.0608291	-0.664413
sp|P80314|TCPB_MOUSE	P80314	Cct2	T-complex protein 1 subunit beta OS=Mus musculus OX=10090 GN=Cct2 PE=1 SV=4	819.87	0	16	sp|P80314|TCPB_MOUSE	365766	369874	408657	332484	326921	615292	526600	554977	560443	401556	448616	533532	463535	416761	458877	524141	498366	459081	378638	376601	300176	392975	314003	485812	253350	288729	326961	287487	341461	365766	557710	456076	459081	377620	288729	0.0913831	0.0656948	0.118285	0.087475	0.176774	0.116882	0.608577
sp|P62911|RL32_MOUSE	P62911	Rpl32	60S ribosomal protein L32 OS=Mus musculus OX=10090 GN=Rpl32 PE=1 SV=2	123.2	0.000755858	4	sp|P62911|RL32_MOUSE	98369.2	105092	106518	92462.1	94351.4	142522	173310	148604	179233	106411	140175	150851	125463	124054	141301	135142	140030	126242	99596.6	95460.4	99983	100416	96350.7	85581	86971.8	84940.5	79023.8	71879.2	87531.2	98369.2	160957	132819	135142	97973.6	84940.5	0.0632039	0.112264	0.147356	0.0590452	0.0582204	0.0806464	0.706133
sp|Q9D7X3|DUS3_MOUSE	Q9D7X3	Dusp3	Dual specificity protein phosphatase 3 OS=Mus musculus OX=10090 GN=Dusp3 PE=1 SV=1	345.02	0	6	sp|Q9D7X3|DUS3_MOUSE	629038	639819	746338	701978	623634	472238	441855	451725	458259	568829	557803	491668	488558	377447	356308	346503	422567	353738	673648	587079	651177	635919	669463	754019	288858	269158	250756	264624	250634	639819	454992	524735	356308	660320	264624	0.0804984	0.0279436	0.0807305	0.0831635	0.0829431	0.0595814	-0.491859
sp|P14602|HSPB1_MOUSE	P14602	Hspb1	Heat shock protein beta-1 OS=Mus musculus OX=10090 GN=Hspb1 PE=1 SV=3	1040.5	0	16	sp|P14602|HSPB1_MOUSE	3.25328e+06	2.87225e+06	4.29201e+06	3.20528e+06	2.65743e+06	6.33273e+06	6.36803e+06	6.61316e+06	7.571e+06	4.77358e+06	5.25749e+06	6.58858e+06	6.16629e+06	5.89938e+06	6.71567e+06	5.41217e+06	5.38797e+06	5.75324e+06	3.00031e+06	2.99359e+06	2.88628e+06	3.50978e+06	3.39952e+06	3.38364e+06	3.01625e+06	2.77825e+06	3.11616e+06	3.89455e+06	3.56993e+06	3.20528e+06	6.4906e+06	5.71189e+06	5.75324e+06	3.19197e+06	3.11616e+06	0.193111	0.086305	0.145503	0.092511	0.0828287	0.137384	1.01765
sp|P14231|AT1B2_MOUSE	P14231	Atp1b2	Sodium/potassium-transporting ATPase subunit beta-2 OS=Mus musculus OX=10090 GN=Atp1b2 PE=1 SV=2	177.11	0.000923361	5	sp|P14231|AT1B2_MOUSE	313424	444663	354047	361388	326485	207571	200274	165563	159650	294049	345754	359392	368706	74536.9	71933.3	74845.8	120700	136107	404527	562738	443872	473230	390679	363754	54591.6	38765.5	58326.4	44896.9	30773.1	354047	182919	352573	74845.8	424199	44896.9	0.142303	0.131832	0.0974106	0.318284	0.162977	0.24827	-0.959263
sp|P83882|RL36A_MOUSE	P83882	Rpl36a	60S ribosomal protein L36a OS=Mus musculus OX=10090 GN=Rpl36a PE=3 SV=2	72.12	0.00301205	2	sp|P83882|RL36A_MOUSE	35549.8	44900.1	33413.9	36662.6	33072.5	87913.4	62493.4	73334.4	66307.7	47218.1	59909.5	59943.8	44431	70407	82295.2	92855.1	86149.5	77548.9	32517.6	34778.1	50606.5	33540.1	40903.9	32437.2	43485.4	40916.7	26737.9	31274.9	20745.2	35549.8	69821.1	53563.8	82295.2	34159.1	31274.9	0.130976	0.154544	0.155478	0.10389	0.191332	0.292457	0.971992
sp|Q62393|TPD52_MOUSE	Q62393	Tpd52	Tumor protein D52 OS=Mus musculus OX=10090 GN=Tpd52 PE=1 SV=2	85.7	0.0019305	3	sp|Q62393|TPD52_MOUSE	12774.5	9165.38	7146.49	8952.26	11025.6	34281.9	22068.5	44558.7	31769.5	11316.5	30145.8	23457.9	15188.6	26875.8	34949.2	33289.7	22155.3	21329.2	7541.32	8284.83	8490.93	6887.56	10170.9	6360.96	6088.41	5720.97	4278.5	4035.79	4924.93	9165.38	33025.7	19323.3	26875.8	7913.08	4924.93	0.219226	0.278574	0.421173	0.225149	0.170103	0.177416	1.84828
sp|O08808|DIAP1_MOUSE	O08808	Diaph1	Protein diaphanous homolog 1 OS=Mus musculus OX=10090 GN=Diaph1 PE=1 SV=1	418.48	0	10	sp|O08808|DIAP1_MOUSE	28455.3	23630.7	36391.8	26769.4	28494.4	54270.7	52166.9	54371.3	50189.1	41733.5	40450.8	55982	49259.2	42660.4	41562.8	46641.4	44834.8	44177.9	33138.8	29462	26394.8	30570.4	27201.6	22975.9	23184.2	24237.2	29317.5	22547.8	24977.3	28455.3	53218.8	45496.3	44177.9	28331.8	24237.2	0.163782	0.0376606	0.154059	0.0446725	0.125571	0.107263	0.902959
sp|Q7M6Y3|PICAL_MOUSE	Q7M6Y3	Picalm	Phosphatidylinositol-binding clathrin assembly protein OS=Mus musculus OX=10090 GN=Picalm PE=1 SV=1	165.86	0.000888099	4	sp|Q7M6Y3|PICAL_MOUSE	33774.4	28818.2	23943.4	22593.1	25785	63168.5	48609.4	59907.1	50629.6	33142.3	56060.1	36057.3	38690.1	42530	60082.2	55352.9	41864.6	42521.3	35726.7	32001.6	25549.5	36753.5	35342.8	31343.5	17906.1	16860.2	17858.4	18470.3	21043.7	25785	55268.3	37373.7	42530	33672.2	17906.1	0.165156	0.126974	0.251314	0.177633	0.126487	0.0853663	1.09482
sp|Q8K124|PKHO2_MOUSE	Q8K124	Plekho2	Pleckstrin homology domain-containing family O member 2 OS=Mus musculus OX=10090 GN=Plekho2 PE=1 SV=1	61.34	0.00342075	2	sp|Q8K124|PKHO2_MOUSE	304.49	1006.7	313.329	344.833	547.863	9302.42	2502.58	7031.36	9570.07	1226.53	2746.72	3888.25	2542.96	5290.78	13161.9	8703.04	6954.5	6880.98	342.09	187.616	587.444	371.081	546.594	597.322	1133.25	405.776	437.058	415.93	194.524	344.833	8166.89	2644.84	6954.5	458.837	415.93	0.592677	0.460561	0.419431	0.369109	0.375775	0.692095	4.55174
sp|P34884|MIF_MOUSE	P34884	Mif	Macrophage migration inhibitory factor OS=Mus musculus OX=10090 GN=Mif PE=1 SV=2	514.94	0	5	sp|P34884|MIF_MOUSE	3.27349e+06	3.05719e+06	3.70769e+06	3.08494e+06	3.34893e+06	2.17835e+06	2.36405e+06	2.0408e+06	2.17452e+06	2.68716e+06	2.61636e+06	2.61211e+06	2.22702e+06	2.16775e+06	2.15667e+06	2.28653e+06	2.68662e+06	2.50259e+06	3.36835e+06	2.74372e+06	3.19875e+06	3.18717e+06	2.9346e+06	3.55974e+06	4.17873e+06	4.85602e+06	4.74268e+06	4.2683e+06	5.01362e+06	3.27349e+06	2.17644e+06	2.61423e+06	2.28653e+06	3.19296e+06	4.74268e+06	0.0794969	0.0606671	0.0822758	0.0972517	0.0925758	0.0799469	-0.588863
sp|Q9Z0J4|NOS1_MOUSE	Q9Z0J4	Nos1	Nitric oxide synthase, brain OS=Mus musculus OX=10090 GN=Nos1 PE=1 SV=1	55.32	0.00329489	2	sp|Q9Z0J4|NOS1_MOUSE	4904.82	7058.19	4858.88	4378.89	4497.59	361.803	1354.58	966.203	836.671	4330.12	3390.01	1881.45	3006.77	660.593	328.383	273.263	891.79	201.052	1573.09	3722.57	2520.09	540.012	2617.81	2038.77	1406.07	1038.72	846.476	303.94	923.918	4858.88	901.437	3198.39	328.383	2279.43	923.918	0.213263	0.465434	0.321452	0.623801	0.495075	0.440483	-2.43406
sp|P47955|RLA1_MOUSE	P47955	Rplp1	60S acidic ribosomal protein P1 OS=Mus musculus OX=10090 GN=Rplp1 PE=1 SV=1	184.11	0	2	sp|P47955|RLA1_MOUSE	672281	599869	653287	574889	527331	947711	904613	975694	902104	760822	928114	894016	777389	698763	813680	767174	807439	799088	569864	668960	456084	538421	494834	550808	559299	565537	570665	463260	608120	599869	926162	835703	799088	544615	565537	0.0970794	0.0381585	0.0992858	0.0609522	0.13314	0.0973134	0.626227
sp|Q9ER88|RT29_MOUSE	Q9ER88	Dap3	28S ribosomal protein S29, mitochondrial OS=Mus musculus OX=10090 GN=Dap3 PE=1 SV=1	112.64	0.00218341	4	sp|Q9ER88|RT29_MOUSE	3206.32	3273.66	5474.3	4345.98	3967.99	10406	8267.05	9469.96	11191.4	6775.91	8365.72	10651.7	12307.8	16096.3	15395.1	18271.5	18661	18883.8	3886.99	4621.35	3359.61	4132.51	3126.71	6881.11	27387.1	33213.7	27395.1	31211.9	35371.1	3967.99	9937.96	9508.71	18271.5	4009.75	31211.9	0.228686	0.128063	0.256547	0.0916826	0.313232	0.114435	1.32294
sp|Q91YE8|SYNP2_MOUSE	Q91YE8	Synpo2	Synaptopodin-2 OS=Mus musculus OX=10090 GN=Synpo2 PE=1 SV=2	2359.03	0	35	sp|Q91YE8|SYNP2_MOUSE	7.91174e+06	7.35319e+06	7.88335e+06	7.68708e+06	7.08418e+06	5.28014e+06	5.48772e+06	5.0283e+06	5.77671e+06	6.47874e+06	5.8717e+06	5.68968e+06	5.60688e+06	4.71131e+06	4.64866e+06	4.19093e+06	5.10414e+06	4.98187e+06	6.28584e+06	5.81693e+06	6.65771e+06	5.99272e+06	6.65283e+06	7.17656e+06	5.40205e+06	5.28179e+06	5.49202e+06	5.50089e+06	5.65311e+06	7.68708e+06	5.38393e+06	5.78069e+06	4.71131e+06	6.46934e+06	5.49202e+06	0.0471171	0.0588247	0.0666209	0.0748595	0.0776528	0.0250396	-0.514045
sp|Q6ZQ73|CAND2_MOUSE	Q6ZQ73	Cand2	Cullin-associated NEDD8-dissociated protein 2 OS=Mus musculus OX=10090 GN=Cand2 PE=1 SV=2	1332.16	0	28	sp|Q6ZQ73|CAND2_MOUSE	1.02382e+06	914417	1.11489e+06	846163	855256	587204	603756	559633	555273	796441	854928	673929	673004	439274	437351	421176	522204	480800	970393	861206	912553	1.00779e+06	901913	874818	435641	414265	458232	448721	385872	914417	573419	735185	439274	907233	435641	0.1218	0.0399676	0.121495	0.0892824	0.0616104	0.0676676	-0.67368
sp|Q9CT10|RANB3_MOUSE	Q9CT10	Ranbp3	Ran-binding protein 3 OS=Mus musculus OX=10090 GN=Ranbp3 PE=1 SV=2	73.92	0.00243161	2	sp|Q9CT10|RANB3_MOUSE	600.608	982.058	437.448	1144.76	391.045	3264.93	3814.54	6652.84	4812.11	1314.24	1560.93	1805.2	1259.52	1856.23	3084.59	3119.61	2060.81	1061.07	427.095	568.904	422.189	683.584	488.314	908.705	921.832	1651.73	716.045	1071.21	509.22	600.608	4313.33	1437.58	2060.81	528.609	921.832	0.472149	0.321222	0.168709	0.390844	0.321311	0.445767	2.83459
sp|Q9D236|HTRA3_MOUSE	Q9D236	Htra3	Serine protease HTRA3 OS=Mus musculus OX=10090 GN=Htra3 PE=1 SV=3	107.58	0.00213523	3	sp|Q9D236|HTRA3_MOUSE	96.3082	277.662	1034.71	1235.96	774.322	20198.4	17667.3	24146.9	22977	1496.84	1885.2	4216.45	2651.94	3275.39	8660.78	5086.55	4464.4	5414.84	1303.23	731.673	921.972	1452.89	346.043	362.9	989.485	983.87	249.419	1097.63	499.157	774.322	21587.7	2268.57	5086.55	826.822	983.87	0.711314	0.13672	0.469242	0.373095	0.544589	0.483388	4.79814
sp|P02798|MT2_MOUSE	P02798	Mt2	Metallothionein-2 OS=Mus musculus OX=10090 GN=Mt2 PE=1 SV=2	63.97	0.0034662	2	sp|P02798|MT2_MOUSE	1967.96	831.421	1002.08	259.428	1862.86	26480.3	12599.2	27108.2	19700.5	9789.05	17598.6	32238	17116.3	6104.84	13847.8	19182.6	14434.5	13902.6	290.289	2001.78	902.143	710.005	977.792	274.049	2042.91	1208.5	358.3	224.722	429.834	1002.08	23090.4	17357.5	13902.6	806.074	429.834	0.609783	0.316685	0.490306	0.34785	0.737762	0.900792	4.51051
sp|Q60598|SRC8_MOUSE	Q60598	Cttn	Src substrate cortactin OS=Mus musculus OX=10090 GN=Cttn PE=1 SV=2	165.46	0.000884956	6	sp|Q60598|SRC8_MOUSE	42841	36135.7	40918.4	39201.9	44237.8	58992	63142.8	76001.5	71256.9	39305.8	52805.4	59982.3	55904.3	102784	81928.8	60244.9	61357.4	54919.6	39014.1	37992.3	47115.9	46685.1	42837.6	39177.7	29503.8	29029.9	26053.5	150465	24958.5	40918.4	67199.8	54354.9	61357.4	41007.7	29029.9	0.0779734	0.114266	0.172277	0.275886	0.0959047	1.05911	0.713075
sp|P0DMN7|DCAM1_MOUSE	P0DMN7	Amd1	S-adenosylmethionine decarboxylase proenzyme 1 OS=Mus musculus OX=10090 GN=Amd1 PE=1 SV=1	85.53	0	1	sp|P0DMN7|DCAM1_MOUSE	37914	25000.4	25380.4	41876.3	15948.7	42.5756	1530.93	41.6279	41.6279	3055.6	3701.82	987.341	1640.21	543.083	41.6279	41.6279	245.806	935.269	28372.5	19822.5	31675.5	39969.2	42709.5	40707.4	41.6279	41.6279	41.6279	41.6279	41.6279	25380.4	42.1018	2347.91	245.806	35822.3	41.6279	0.360694	1.79747	0.532673	1.05359	0.262193	0	-9.23571
sp|Q5SX40|MYH1_MOUSE	Q5SX40	Myh1	Myosin-1 OS=Mus musculus OX=10090 GN=Myh1 PE=1 SV=1	18886.3	0	79	sp|Q5SX40|MYH1_MOUSE	3.15153e+08	3.26322e+08	2.93049e+08	3.06104e+08	2.75012e+08	4.31619e+08	4.20235e+08	4.54016e+08	4.1584e+08	3.3129e+08	2.7157e+08	4.15401e+08	3.65702e+08	4.4315e+08	4.82693e+08	4.04446e+08	3.89178e+08	4.05768e+08	3.38931e+08	2.76654e+08	3.06777e+08	2.4894e+08	2.97168e+08	3.19461e+08	5.79616e+08	5.53469e+08	6.04293e+08	6.3619e+08	7.64552e+08	3.06104e+08	4.25927e+08	3.48496e+08	4.05768e+08	3.01972e+08	6.04293e+08	0.065638	0.0396665	0.174702	0.0890721	0.106926	0.131317	0.476454
sp|Q61655|DD19A_MOUSE	Q61655	Ddx19a	ATP-dependent RNA helicase DDX19A OS=Mus musculus OX=10090 GN=Ddx19a PE=1 SV=2	223.9	0	5	sp|Q61655|DD19A_MOUSE	49915	49066.8	56902.4	48041.8	53101.5	34020.4	27678	33930.2	34330.7	49148.6	41877.1	33249	42604.8	28986.2	25729.9	29849.3	31240.3	28012.6	47318.5	45906	45395.4	46992.5	42573.6	25058.2	22039	15422.1	26772	21719.5	20886.8	49915	33975.3	42241	28986.2	45650.7	21719.5	0.0702052	0.0988764	0.156414	0.0719443	0.203008	0.189179	-0.554989
sp|A2AAJ9|OBSCN_MOUSE	A2AAJ9	Obscn	Obscurin OS=Mus musculus OX=10090 GN=Obscn PE=1 SV=2	12134.1	0	229	sp|A2AAJ9|OBSCN_MOUSE	2.20937e+07	2.2125e+07	2.44302e+07	2.09439e+07	2.22192e+07	1.54412e+07	1.6558e+07	1.57897e+07	1.67117e+07	2.07422e+07	1.86962e+07	1.81854e+07	2.06304e+07	1.4726e+07	1.40373e+07	1.41488e+07	1.7077e+07	1.55703e+07	2.2448e+07	1.94245e+07	2.14982e+07	2.03635e+07	2.15915e+07	2.10492e+07	1.47019e+07	1.3391e+07	1.42925e+07	1.56482e+07	1.40058e+07	2.2125e+07	1.61738e+07	1.96633e+07	1.4726e+07	2.12737e+07	1.42925e+07	0.0567266	0.0377509	0.0671592	0.0830659	0.0500708	0.0584208	-0.452425
sp|Q9QYG0|NDRG2_MOUSE	Q9QYG0	Ndrg2	Protein NDRG2 OS=Mus musculus OX=10090 GN=Ndrg2 PE=1 SV=1	1470.4	0	16	sp|Q9QYG0|NDRG2_MOUSE	9.45295e+06	9.47283e+06	1.02242e+07	9.03021e+06	9.19032e+06	5.68418e+06	6.89755e+06	5.66515e+06	6.65406e+06	8.95115e+06	8.52695e+06	7.57389e+06	7.29139e+06	5.18838e+06	5.36338e+06	4.95065e+06	6.42246e+06	5.97087e+06	9.92648e+06	8.9393e+06	9.00316e+06	9.19261e+06	8.65932e+06	1.03114e+07	6.87593e+06	7.23247e+06	6.84722e+06	7.68657e+06	7.34767e+06	9.45295e+06	6.16912e+06	8.05042e+06	5.36338e+06	9.09789e+06	7.23247e+06	0.0483882	0.103372	0.0967651	0.108246	0.06851	0.0485781	-0.620171
sp|P82198|BGH3_MOUSE	P82198	Tgfbi	Transforming growth factor-beta-induced protein ig-h3 OS=Mus musculus OX=10090 GN=Tgfbi PE=1 SV=1	840.44	0	17	sp|P82198|BGH3_MOUSE	198937	303378	251270	265157	327678	627733	544095	795699	578575	318098	348647	343872	272941	451044	563133	468388	375113	386139	230848	284973	293531	228536	488465	197458	144641	167768	152167	175160	108288	265157	603154	330985	451044	257910	152167	0.184397	0.175213	0.108036	0.168298	0.365795	0.174345	1.18448
sp|P32848|PRVA_MOUSE	P32848	Pvalb	Parvalbumin alpha OS=Mus musculus OX=10090 GN=Pvalb PE=1 SV=3	1816.02	0	17	sp|P32848|PRVA_MOUSE	2.26837e+07	2.23345e+07	2.24434e+07	2.47498e+07	2.35166e+07	1.48896e+07	1.16727e+07	1.48603e+07	1.05803e+07	1.58974e+07	1.95954e+07	1.28068e+07	1.47663e+07	1.07105e+07	9.29406e+06	1.11126e+07	1.06345e+07	1.34078e+07	2.04194e+07	2.09429e+07	1.97386e+07	1.86016e+07	2.16827e+07	2.21818e+07	9.23673e+06	9.07744e+06	8.79041e+06	7.42245e+06	8.18756e+06	2.26837e+07	1.32665e+07	1.53319e+07	1.07105e+07	2.06812e+07	8.79041e+06	0.0436108	0.169965	0.181023	0.135461	0.0635337	0.0870095	-0.784355
sp|P56380|AP4A_MOUSE	P56380	Nudt2	Bis(5'-nucleosyl)-tetraphosphatase [asymmetrical] OS=Mus musculus OX=10090 GN=Nudt2 PE=1 SV=3	295.51	0	8	sp|P56380|AP4A_MOUSE	259889	269583	286745	218412	237604	149492	156869	164820	166852	199268	217332	174054	165952	152534	154164	149085	184139	138910	233771	260574	211277	212654	205016	281104	219279	210474	193875	185719	213266	259889	160844	186661	152534	223213	210474	0.10553	0.0498194	0.124459	0.108704	0.131502	0.0689987	-0.692672
sp|Q8VCT4|CES1D_MOUSE	Q8VCT4	Ces1d	Carboxylesterase 1D OS=Mus musculus OX=10090 GN=Ces1d PE=1 SV=1	315.75	0	9	sp|Q8VCT4|CES1D_MOUSE	455162	381829	368579	398690	418502	129786	53754.7	118991	46093.1	101785	196199	73674	90821	401773	468252	321727	98405.8	77420.7	429525	437932	322744	329534	458777	455300	225763	216130	195621	214255	207951	398690	86373	96303.3	321727	433728	214255	0.0838323	0.49716	0.475273	0.648411	0.154219	0.0525502	-2.31761
sp|Q64669|NQO1_MOUSE	Q64669	Nqo1	NAD(P)H dehydrogenase [quinone] 1 OS=Mus musculus OX=10090 GN=Nqo1 PE=1 SV=3	122.3	0.000754148	4	sp|Q64669|NQO1_MOUSE	107634	98279.2	131410	91366.4	148524	41858.1	23249.9	14450.4	28201.3	68715	109120	35469	53087.6	37970.3	40955.8	28570.2	41282.5	41900.5	106022	112349	98739.8	100383	97848.1	101237	55197.4	26965.2	37454.6	51291	21894.9	107634	25725.6	60901.3	40955.8	100810	37454.6	0.207015	0.425258	0.471984	0.145736	0.0534494	0.378542	-2.07157
sp|P47199|QOR_MOUSE	P47199	Cryz	Quinone oxidoreductase OS=Mus musculus OX=10090 GN=Cryz PE=1 SV=1	104.58	0.00210084	3	sp|P47199|QOR_MOUSE	77422.9	83721.7	64473.2	65735	89668.1	44115.8	44476.5	42072.7	40040.7	65137.9	65489.8	44821	51031.4	43605.3	37780.3	41016.1	45767.3	44213.5	63644.5	62316.3	59231.1	80308.2	70544.2	59555.7	67285.3	63972.9	59581.4	60741.4	74834.4	77422.9	43094.3	58084.6	43605.3	62980.4	63972.9	0.144721	0.0480663	0.182885	0.0738008	0.123554	0.0938301	-0.84567
sp|O55023|IMPA1_MOUSE	O55023	Impa1	Inositol monophosphatase 1 OS=Mus musculus OX=10090 GN=Impa1 PE=1 SV=1	215.68	0	6	sp|O55023|IMPA1_MOUSE	157559	187513	167501	183428	177229	113508	102449	126113	100791	130631	152073	120537	122635	123641	135450	129534	95059.2	112927	184367	176634	181911	192384	173873	174883	85261.4	84684	76588.3	91163.9	84419.3	177229	107978	126633	123641	179272	84684	0.0696812	0.105812	0.109592	0.133345	0.0390126	0.0614328	-0.71677
sp|Q8BK64|AHSA1_MOUSE	Q8BK64	Ahsa1	Activator of 90 kDa heat shock protein ATPase homolog 1 OS=Mus musculus OX=10090 GN=Ahsa1 PE=1 SV=2	164.27	0.000878735	6	sp|Q8BK64|AHSA1_MOUSE	36927	34911.4	45031	39396.2	43810.5	66822.2	58776.6	71012.7	66994.4	38699.6	59220.3	68563.7	46904.6	59074.7	73600.1	71746	64344.2	58732.1	33362.9	35900.9	38760.6	48626.7	42258.9	34519.2	64859.5	62059	68230.5	70141.2	63116.9	39396.2	66908.3	53062.5	64344.2	37330.8	64859.5	0.108595	0.0778331	0.247288	0.106063	0.147547	0.0520564	0.764129
sp|Q6DFV8|VWDE_MOUSE	Q6DFV8	Vwde	von Willebrand factor D and EGF domain-containing protein OS=Mus musculus OX=10090 GN=Vwde PE=2 SV=2	75.7	0.00246305	1	sp|Q6DFV8|VWDE_MOUSE	23106.4	20804	28393.9	24074.1	28830.1	13222.6	14443.7	14732.7	14734.9	24585.8	24045.5	17418.4	21838.4	9911.71	10265.8	9082.33	12643.7	12007	27925.4	30227.9	23257.5	26278.6	26158.9	15551.6	12346	12751.3	11830.2	12067.7	9970.37	24074.1	14588.2	22941.9	10265.8	26218.7	12067.7	0.138663	0.0504314	0.148374	0.138184	0.205657	0.0911591	-0.722753
sp|Q80XB4|NRAP_MOUSE	Q80XB4	Nrap	Nebulin-related-anchoring protein OS=Mus musculus OX=10090 GN=Nrap PE=1 SV=3	1085.71	0	32	sp|Q80XB4|NRAP_MOUSE	287718	324748	300511	257585	269440	425442	432979	447609	505467	371999	334647	451188	384159	433074	541216	422808	482252	411281	285060	265082	305789	243523	354918	328390	412324	358621	385745	393783	361655	287718	440294	378079	433074	295425	385745	0.091482	0.080043	0.126063	0.117322	0.138259	0.0589366	0.61361
sp|Q61316|HSP74_MOUSE	Q61316	Hspa4	Heat shock 70 kDa protein 4 OS=Mus musculus OX=10090 GN=Hspa4 PE=1 SV=1	927.92	0	25	sp|Q61316|HSP74_MOUSE	612657	573779	683525	574842	643883	861651	908612	1.01587e+06	1.0343e+06	694064	856759	973877	791544	745366	855273	849876	809340	749384	643928	555251	584619	651567	633157	615649	507711	447458	487914	499281	469192	612657	962240	824152	809340	624403	487914	0.0759708	0.0873042	0.141644	0.0658729	0.0608986	0.0502692	0.649073
sp|Q9EQI8|RM46_MOUSE	Q9EQI8	Mrpl46	39S ribosomal protein L46, mitochondrial OS=Mus musculus OX=10090 GN=Mrpl46 PE=1 SV=1	138.79	0.000799361	3	sp|Q9EQI8|RM46_MOUSE	11619.5	8968.95	10037.2	7992.21	10036.1	3995.16	5154.39	3871.58	2798.67	5270.2	8075.8	563.687	6499.22	11791.6	6406.48	12190	7544.57	8394.86	9385.18	7350.52	7852.78	7165.06	7177.23	8336.69	10212.8	10122.9	11896.5	12293.5	16316.4	10036.1	3933.37	5884.71	8394.86	7601.65	11896.5	0.139375	0.243584	0.634285	0.279507	0.110081	0.206697	-1.35153
[truncated: 1,296 more rows]
[truncated: 9 more columns]
