# Supplementary material for: Metabolic dysregulation contributes to the development of dysferlinopathy
Source: Life Sci Alliance. 2025 Feb 28;8(5):e202402991. doi: 10.26508/lsa.202402991 (PMC11871293; doi:10.26508/lsa.202402991)
Supplement: Supplementary file 2 [file LSA-2024-02991_TableS2.xlsx]

## Sheet: DYSFvsWT
peptide	proteinName	ac	geneName	proteinDescription	idScore	idQValue	retentionTime	ptm	nbPtmsPerPeptide	motifX	modifCoord	allAccessions	WT 1	WT 2	WT 3	WT 4	WT 5	Dysf -/- 1	Dysf -/- 2	Dysf -/- 3	Dysf -/- 4	medianInt_Condition WT	medianInt_Condition Dysf -/-	cv_Condition WT	cv_Condition Dysf -/-	log2ratio Dysf -/- vs WT	qValue Dysf -/- vs WT
RSPTSSPTPQR	sp|P39053|DYN1_MOUSE	P39053	Dnm1	Dynamin-1 OS=Mus musculus OX=10090 GN=Dnm1 PE=1 SV=2	43.29	0.00224439	19.3495	[2] Phospho (ST)	1	VPAGRRS*PTSSPT	774	sp|P39053|DYN1_MOUSE	5.77257	5.77257	5.77257	5.77257	5.77257	16067.2	19736.6	17213	24556.7	5.77257	18474.8	0	0.194298	11.6407	8.76679e-09
RYSLIDPASPPELLK	sp|Q9Z0H8|CLIP2_MOUSE	Q9Z0H8	Clip2	CAP-Gly domain-containing linker protein 2 OS=Mus musculus OX=10090 GN=Clip2 PE=1 SV=2	14.5	0.00414716	94.5462	[3] Phospho (ST)	1	SEQRRYS*LIDPAS	974	sp|Q9Z0H8|CLIP2_MOUSE	2.88628	2.88628	2.88628	2.88628	2.88628	9622.47	6583.11	9942.66	9982.98	2.88628	9782.57	0	0.181679	11.7266	8.76679e-09
IWSPLVTEEGKR	sp|O70400|PDLI1_MOUSE	O70400	Pdlim1	PDZ and LIM domain protein 1 OS=Mus musculus OX=10090 GN=Pdlim1 PE=1 SV=4	25.93	0.00332392	88.1755	[3] Phospho (ST)	1	SEQKIWS*PLVTEE	90	sp|O70400|PDLI1_MOUSE	2.88628	2.88628	2.88628	2.88628	2.88628	4662.5	2892.28	2674.38	4424.26	2.88628	3658.27	0	0.27971	10.2754	4.66306e-08
QHRPLPSTPESPNHTQTSIPSR	sp|E9Q7D5|ARHG5_MOUSE	E9Q7D5	Arhgef5	Rho guanine nucleotide exchange factor 5 OS=Mus musculus OX=10090 GN=Arhgef5 PE=1 SV=1	25.05	0.00342633	48.2735	[11] Phospho (ST)	1	LPSTPES*PNHTQT	782	sp|E9Q7D5|ARHG5_MOUSE	2.88628	2.88628	2.88628	2.88628	2.88628	9484.95	11286.3	5458.02	6663.99	2.88628	8074.47	0	0.322137	11.4276	4.66306e-08
ILSIQK	sp|Q8VDJ3|VIGLN_MOUSE	Q8VDJ3	Hdlbp	Vigilin OS=Mus musculus OX=10090 GN=Hdlbp PE=1 SV=1	49.75	0.00147319	67.9048	[3] Phospho (ST)	1	ARSRILS*IQKDLA	645	sp|Q8VDJ3|VIGLN_MOUSE	5.77257	5.77257	5.77257	5.77257	5.77257	8410.51	6047.68	12000.8	13945.9	5.77257	10205.6	0	0.350848	10.7652	8.84206e-08
TRSLHGPCPVTTFGPK	sp|P58058|NADK_MOUSE	P58058	Nadk	NAD kinase OS=Mus musculus OX=10090 GN=Nadk PE=1 SV=2	39.07	0.00225479	68.6765	[3] Phospho (ST)	1	EFRRTRS*LHGPCP	64	sp|P58058|NADK_MOUSE	2.88628	2.88628	2.88628	2.88628	2.88628	40322.4	14987.2	44869.4	26529.7	2.88628	33426.1	0	0.428924	13.4681	8.84206e-08
SGKSPSPSPTSPGSLR	sp|Q9JLM8|DCLK1_MOUSE	Q9JLM8	Dclk1	Serine/threonine-protein kinase DCLK1 OS=Mus musculus OX=10090 GN=Dclk1 PE=1 SV=1	14.79	0.00376547	48.8191	[10] Phospho (ST)|[11] Phospho (ST)	2	SPSPSPT*SPGSLR,PSPSPTS*PGSLRK	336,337	sp|Q9JLM8|DCLK1_MOUSE	2.88628	2.88628	2.88628	2.88628	2.88628	100268	73980	24966.7	79606.8	2.88628	76793.4	0	0.457572	14.6985	1.66519e-07
TVGTPIASVPGSTNTGTVPGSEKDSDPMETEEK	sp|Q3TXS7|PSMD1_MOUSE	Q3TXS7	Psmd1	26S proteasome non-ATPase regulatory subunit 1 OS=Mus musculus OX=10090 GN=Psmd1 PE=1 SV=1	16.75	0.00375365	71.8816	[4] Phospho (ST)|[28] Oxidation (M)	2	NLRTVGT*PIASVP,EKDSDPM*ETEEKT	273,297	sp|Q3TXS7|PSMD1_MOUSE	2.88628	2.88628	2.88628	2.88628	2.88628	1078.4	2324.36	1230.36	1189.84	2.88628	1210.1	0	0.400232	8.7115	2.10914e-07
PKISWVK	sp|A2ASS6|TITIN_MOUSE	A2ASS6	Ttn	Titin OS=Mus musculus OX=10090 GN=Ttn PE=1 SV=1	19.02	0.0034828	68.0141	[4] Phospho (ST)	1	RPRPKIS*WVKDGE	26133	sp|A2ASS6|TITIN_MOUSE	8559.42	16017.2	16521.4	36133.4	40639	2.88628	2.88628	2.88628	2.88628	16521.4	2.88628	0.592825	0	-12.4828	1.30864e-06
IVAPGKGILAADESTGSIAKR	sp|P05064|ALDOA_MOUSE	P05064	Aldoa	Fructose-bisphosphate aldolase A OS=Mus musculus OX=10090 GN=Aldoa PE=1 SV=2	62.06	0.000795862	75.816	[17] Phospho (ST)	1	ADESTGS*IAKRLQ	39	sp|P05064|ALDOA_MOUSE	1208.29	893.45	733.923	2051.64	1812.38	2.88628	2.88628	2.88628	2.88628	1208.29	2.88628	0.427689	0	-8.70954	1.90234e-06
LLAQAVHNVNLALRPCDAASPSR	sp|P70196|TRAF6_MOUSE	P70196	Traf6	TNF receptor-associated factor 6 OS=Mus musculus OX=10090 GN=Traf6 PE=1 SV=2	17.61	0.00380926	86.8578	[20] Phospho (ST)	1	RPCDAAS*PSRGCR	291	sp|P70196|TRAF6_MOUSE	2.88628	2.88628	2.88628	2.88628	2.88628	6170.99	2704.72	1495.73	4759.02	2.88628	3731.87	0	0.551369	10.2796	2.06648e-06
SPGVAVSAPPKPQSPAQNAASSQDGSQDK	sp|Q8CHI8|EP400_MOUSE	Q8CHI8	Ep400	E1A-binding protein p400 OS=Mus musculus OX=10090 GN=Ep400 PE=1 SV=3	32.44	0.00287577	54.6907	[14] Phospho (ST)	1	APPKPQS*PAQNAA	754	sp|Q8CHI8|EP400_MOUSE	14.5319	2.88628	2.88628	2.88628	2.88628	29371.8	35457.7	34909	33032.2	2.88628	33970.6	0.998593	0.0828729	13.5222	2.06648e-06
AVSDAAYKISNLK	sp|Q62234|MYOM1_MOUSE	Q62234	Myom1	Myomesin-1 OS=Mus musculus OX=10090 GN=Myom1 PE=1 SV=2	88.17	0.000746269	69.6172	[10] Phospho (ST)	1	DAAYKIS*NLKENT	981	sp|Q62234|MYOM1_MOUSE	280285	306189	242564	355064	298531	12481.3	12860	10492.4	13099.4	298531	12670.6	0.138017	0.0971234	-4.55849	2.1231e-06
YGVGPGITSASVVANYPFK	sp|A2ASS6|TITIN_MOUSE	A2ASS6	Ttn	Titin OS=Mus musculus OX=10090 GN=Ttn PE=1 SV=1	87.31	0.000727273	95.7609	[11] Phospho (ST)	1	PGITSAS*VVANYP	23038	sp|A2ASS6|TITIN_MOUSE	614843	553584	664124	780760	646014	21474.7	29483.1	25242	24570.6	646014	24906.3	0.127954	0.130892	-4.69711	2.1231e-06
YMSFTDK	sp|O88643|PAK1_MOUSE	O88643	Pak1	Serine/threonine-protein kinase PAK 1 OS=Mus musculus OX=10090 GN=Pak1 PE=1 SV=1	23.74	0.00333492	66.9899	[3] Phospho (ST)	1	NSKKYMS*FTDKSA	144	sp|O88643|PAK1_MOUSE	2.88628	2.88628	2.88628	2.88628	2.88628	10088	9780.19	49829.2	36577.9	2.88628	23333	0	0.751098	12.7003	2.1231e-06
GQEETSGAPDLSPER	sp|Q8VBT6|APOBR_MOUSE	Q8VBT6	Apobr	Apolipoprotein B receptor OS=Mus musculus OX=10090 GN=Apobr PE=1 SV=1	54.05	0.000981997	51.842	[12] Phospho (ST)	1	SGAPDLS*PERVLS	484	sp|Q8VBT6|APOBR_MOUSE	2.88628	2.88628	2.88628	2.88628	2.88628	962.327	753.459	1213.44	378.986	2.88628	857.893	0	0.426785	8.20467	2.17445e-06
VNGLPSPTHSAHCSFYR	sp|Q9JLM8|DCLK1_MOUSE	Q9JLM8	Dclk1	Serine/threonine-protein kinase DCLK1 OS=Mus musculus OX=10090 GN=Dclk1 PE=1 SV=1	41.7	0.00240964	67.778	[6] Phospho (ST)	1	RVNGLPS*PTHSAH	32	sp|Q9JLM8|DCLK1_MOUSE	6023.79	2153.12	4575.66	2861.98	2884.67	945127	934263	1.36222e+06	1.59917e+06	2884.67	1.15367e+06	0.425783	0.270214	8.61965	2.44852e-06
EITALAPSTMK	sp|P68134|ACTS_MOUSE	P68134	Acta1	Actin, alpha skeletal muscle OS=Mus musculus OX=10090 GN=Acta1 PE=1 SV=1	554.48	0	108.916	[8] Phospho (ST)	1	ITALAPS*TMKIKI	325	sp|P68134|ACTS_MOUSE	9.22747e+07	9.73293e+07	1.05942e+08	1.37792e+08	8.67898e+07	3.52808e+06	3.2732e+06	3.91202e+06	4.49384e+06	9.73293e+07	3.72005e+06	0.193686	0.139632	-4.7114	3.17732e-06
LVPSRDQTLQEELAR	sp|O88990|ACTN3_MOUSE	O88990	Actn3	Alpha-actinin-3 OS=Mus musculus OX=10090 GN=Actn3 PE=2 SV=1	73.56	0.0010661	76.3819	[4] Phospho (ST)	1	VRKLVPS*RDQTLQ	626	sp|O88990|ACTN3_MOUSE	1.21756e+06	1.22023e+06	1.35692e+06	1.36117e+06	1.43434e+06	81151.4	73188.5	56489.9	77626.7	1.35692e+06	75407.6	0.0725368	0.15134	-4.17011	3.17732e-06
DSYVGDEAQSKR	sp|P68134|ACTS_MOUSE	P68134	Acta1	Actin, alpha skeletal muscle OS=Mus musculus OX=10090 GN=Acta1 PE=1 SV=1	121.98	0	28.5094	[10] Phospho (ST)	1	VGDEAQS*KRGILT	62	sp|P68134|ACTS_MOUSE	9.73469e+07	1.12896e+08	1.21987e+08	1.17603e+08	1.34259e+08	6.40602e+06	7.2781e+06	5.0803e+06	6.15338e+06	1.17603e+08	6.2797e+06	0.115329	0.145281	-4.22738	3.33787e-06
HQGVMVGMGQKDSYVGDEAQSK	sp|P68134|ACTS_MOUSE	P68134	Acta1	Actin, alpha skeletal muscle OS=Mus musculus OX=10090 GN=Acta1 PE=1 SV=1	344.5	0	60.8338	[13] Phospho (ST)	1	GMGQKDS*YVGDEA	54	sp|P68134|ACTS_MOUSE	5.44179e+06	7.3224e+06	6.51376e+06	5.61111e+06	5.73309e+06	351843	370582	314408	408761	5.73309e+06	361213	0.128291	0.108667	-3.98888	3.33787e-06
SGKSPSPSPTSPGSLRK	sp|Q9JLM8|DCLK1_MOUSE	Q9JLM8	Dclk1	Serine/threonine-protein kinase DCLK1 OS=Mus musculus OX=10090 GN=Dclk1 PE=1 SV=1	13.25	0.00419617	39.6112	[10] Phospho (ST)|[11] Phospho (ST)	2	SPSPSPT*SPGSLR,PSPSPTS*PGSLRK	336,337	sp|Q9JLM8|DCLK1_MOUSE	2148.15	4303.96	1931.02	2133.32	1608.58	200380	206015	228899	222318	2133.32	214166	0.442351	0.0625617	6.64844	3.33787e-06
VAILVDDMADTCGTICHAADK	sp|Q9D7G0|PRPS1_MOUSE	Q9D7G0	Prps1	Ribose-phosphate pyrophosphokinase 1 OS=Mus musculus OX=10090 GN=Prps1 PE=1 SV=4	14.09	0.00424798	81.2967	[8] Oxidation (M)|[11] Phospho (ST)	2	AILVDDM*ADTCGT,VDDMADT*CGTICH	222,225	sp|Q9D7G0|PRPS1_MOUSE	83634.7	114506	82268	93070.4	93811.5	5228.27	3829.02	4480.73	5215.82	93070.4	4848.28	0.137963	0.143148	-4.26694	3.33787e-06
HQGVMVGMGQKDSYVGDEAQSKR	sp|P68134|ACTS_MOUSE	P68134	Acta1	Actin, alpha skeletal muscle OS=Mus musculus OX=10090 GN=Acta1 PE=1 SV=1	94.83	0	48.401	[5] Oxidation (M)|[13] Phospho (ST)	2	PRHQGVM*VGMGQK,GMGQKDS*YVGDEA	46,54	sp|P68134|ACTS_MOUSE	5.94989e+06	5.85472e+06	6.84273e+06	5.83875e+06	7.90201e+06	169907	182007	113506	229722	5.94989e+06	175957	0.138872	0.274865	-5.08042	3.9935e-06
VLSDKLK	sp|P58771|TPM1_MOUSE	P58771	Tpm1	Tropomyosin alpha-1 chain OS=Mus musculus OX=10090 GN=Tpm1 PE=1 SV=1	27.51	0.00342994	47.894	[3] Phospho (ST)	1	EEIKVLS*DKLKEA	229	sp|P58771|TPM1_MOUSE	878862	802470	866199	1.02011e+06	916839	58397.4	65799.6	52243.5	71495.9	878862	62098.5	0.0894796	0.135869	-3.82557	3.9935e-06
ESDDKPEIEDVGSDEEEEEKK	sp|P07901|HS90A_MOUSE	P07901	Hsp90aa1	Heat shock protein HSP 90-alpha OS=Mus musculus OX=10090 GN=Hsp90aa1 PE=1 SV=4	29.55	0.00324207	50.9032	[13] Phospho (ST)	1	EIEDVGS*DEEEEE	263	sp|P07901|HS90A_MOUSE	922.811	719.545	838.943	2629.74	1947.98	2.88628	2.88628	2.88628	2.88628	922.811	2.88628	0.594451	0	-8.32068	4.12348e-06
PLLPTRPPASPPDK	sp|Q6PAL7|AHDC1_MOUSE	Q6PAL7	Ahdc1	AT-hook DNA-binding motif-containing protein 1 OS=Mus musculus OX=10090 GN=Ahdc1 PE=1 SV=1	16.6	0.0037474	76.1982	[10] Phospho (ST)	1	PTRPPAS*PPDKAF	46	sp|Q6PAL7|AHDC1_MOUSE	2.88628	2.88628	2.88628	2.88628	2.88628	2573.63	964.913	5452.76	4143.52	2.88628	3358.57	0	0.591692	10.1439	4.12348e-06
TKLTSGEAPGVR	sp|A2ASS6|TITIN_MOUSE	A2ASS6	Ttn	Titin OS=Mus musculus OX=10090 GN=Ttn PE=1 SV=1	43.74	0.00226757	41.2852	[4] Phospho (ST)	1	SVKTKLT*SGEAPG	32317	sp|A2ASS6|TITIN_MOUSE	224267	257626	250503	240324	265354	22778.5	24214.4	20396	23550.7	250503	23164.6	0.0645379	0.0732796	-3.43503	4.12348e-06
RSKSPASTSSVNGTPGSQLSTPR	sp|Q9JLM8|DCLK1_MOUSE	Q9JLM8	Dclk1	Serine/threonine-protein kinase DCLK1 OS=Mus musculus OX=10090 GN=Dclk1 PE=1 SV=1	62.91	0.000815993	46.8877	[4] Phospho (ST)	1	PSRRSKS*PASTSS	307	sp|Q9JLM8|DCLK1_MOUSE	760.223	557.562	874.152	387.664	328.185	72421.7	79491.3	131273	105031	557.562	92260.9	0.403173	0.275816	7.35649	4.43229e-06
TTPTTLALEK	sp|A2ASS6|TITIN_MOUSE	A2ASS6	Ttn	Titin OS=Mus musculus OX=10090 GN=Ttn PE=1 SV=1	46.14	0.00187216	68.7988	[2] Phospho (ST)	1	RTHIKTT*PTTLAL	18659	sp|A2ASS6|TITIN_MOUSE	664255	606941	729944	819174	767329	60854.7	57385.5	64254	66588	729944	62554.4	0.116673	0.0645311	-3.54514	5.36793e-06
DTTPIKQAEGIK	sp|A2ASS6|TITIN_MOUSE	A2ASS6	Ttn	Titin OS=Mus musculus OX=10090 GN=Ttn PE=1 SV=1	37.96	0.00240542	56.4703	[3] Phospho (ST)	1	SWKKDTT*PIKQAE	21123	sp|A2ASS6|TITIN_MOUSE	50055	36901.8	52651.7	56535.3	39518.8	980.116	1351.76	1923.94	1294.49	50055	1323.12	0.18067	0.283324	-5.24183	5.39565e-06
GILAADESTGSIAKR	sp|P05064|ALDOA_MOUSE	P05064	Aldoa	Fructose-bisphosphate aldolase A OS=Mus musculus OX=10090 GN=Aldoa PE=1 SV=2	113.47	0	67.4017	[8] Phospho (ST)	1	ILAADES*TGSIAK	36	sp|P05064|ALDOA_MOUSE	2.2208e+07	2.39368e+07	2.20574e+07	2.37022e+07	1.95344e+07	1.96243e+06	1.88698e+06	1.45713e+06	1.97309e+06	2.2208e+07	1.9247e+06	0.0788713	0.13455	-3.52865	5.39565e-06
DAERKSWSTVTTECSK	sp|A2ASS6|TITIN_MOUSE	A2ASS6	Ttn	Titin OS=Mus musculus OX=10090 GN=Ttn PE=1 SV=1	114.11	0	45.6358	[6] Phospho (ST)	1	RDAERKS*WSTVTT	21621	sp|A2ASS6|TITIN_MOUSE	240880	185014	241357	215487	267177	13655.4	16601.5	11436.5	15578	240880	14616.7	0.13514	0.158981	-4.04575	5.44221e-06
SKQLEDELVSLQK	sp|P58771|TPM1_MOUSE	P58771	Tpm1	Tropomyosin alpha-1 chain OS=Mus musculus OX=10090 GN=Tpm1 PE=1 SV=1	69.49	0.000956023	80.5485	[10] Phospho (ST)	1	LEDELVS*LQKKLK	45	sp|P58771|TPM1_MOUSE	1.17732e+06	1.12812e+06	1.17674e+06	1.31641e+06	1.34144e+06	64630.2	93897.7	86424.4	99013.5	1.17732e+06	90161.1	0.0770998	0.176181	-3.7081	5.44221e-06
LSGTGSAGATIR	sp|Q9D0F9|PGM1_MOUSE	Q9D0F9	Pgm1	Phosphoglucomutase-1 OS=Mus musculus OX=10090 GN=Pgm1 PE=1 SV=4	236.28	0	41.3277	[4] Phospho (ST)	1	IFRLSGT*GSAGAT	507	sp|Q9D0F9|PGM1_MOUSE	601141	780150	671505	877918	720048	42975.5	54937.6	36425.5	45284.9	720048	44130.2	0.144489	0.170771	-4.02875	5.53495e-06
VGEPSMSAMQR	sp|O88990|ACTN3_MOUSE	O88990	Actn3	Alpha-actinin-3 OS=Mus musculus OX=10090 GN=Actn3 PE=2 SV=1	49.38	0.00145815	57.7681	[5] Phospho (ST)	1	NRVGEPS*MSAMQR	318	sp|O88990|ACTN3_MOUSE	1.9679e+06	1.98029e+06	2.11379e+06	1.74365e+06	1.90932e+06	127528	131134	79178	118968	1.9679e+06	123248	0.0690775	0.20928	-3.99789	5.53495e-06
DAPISPASVASSSSTPSSK	sp|Q62441|TLE4_MOUSE	Q62441	Tle4	Transducin-like enhancer protein 4 OS=Mus musculus OX=10090 GN=Tle4 PE=1 SV=4	57.47	0.0010699	67.6848	[5] Phospho (ST)	1	KKDAPIS*PASVAS	292	sp|Q62441|TLE4_MOUSE	2.88628	2.88628	2.88628	2.88628	2.88628	6165.38	6560.92	1360.34	11878.8	2.88628	6363.15	0	0.662378	11.1056	5.68426e-06
EITALAPSTMK	sp|P68134|ACTS_MOUSE	P68134	Acta1	Actin, alpha skeletal muscle OS=Mus musculus OX=10090 GN=Acta1 PE=1 SV=1	37.59	0.00238044	107.354	[9] Phospho (ST)	1	TALAPST*MKIKII	326	sp|P68134|ACTS_MOUSE	56923.9	137149	105712	270367	104030	411.315	267.43	179.107	208.081	105712	237.756	0.6007	0.387702	-8.80777	5.68426e-06
FLTPLKDVTAK	sp|A2ASS6|TITIN_MOUSE	A2ASS6	Ttn	Titin OS=Mus musculus OX=10090 GN=Ttn PE=1 SV=1	52.08	0.000936622	94.6784	[3] Phospho (ST)	1	IRLKFLT*PLKDVT	13722	sp|A2ASS6|TITIN_MOUSE	40156.4	36600.6	38088.7	49791.9	51529.1	2812.4	2865.46	2030.56	2085.1	40156.4	2448.75	0.160152	0.184627	-4.0516	5.68426e-06
NVAGEKSVTINVK	sp|A2ASS6|TITIN_MOUSE	A2ASS6	Ttn	Titin OS=Mus musculus OX=10090 GN=Ttn PE=1 SV=1	129.53	0	57.4527	[7] Phospho (ST)	1	NVAGEKS*VTINVK	24415	sp|A2ASS6|TITIN_MOUSE	628734	568884	663021	682776	886912	37050.1	46368.1	40602.9	51143.5	663021	43485.5	0.175365	0.142184	-3.93362	5.68426e-06
QPSWER	sp|Q99P72|RTN4_MOUSE	Q99P72	Rtn4	Reticulon-4 OS=Mus musculus OX=10090 GN=Rtn4 PE=1 SV=2	48.26	0.00198977	38.8353	[3] Phospho (ST)	1	APERQPS*WERSPA	105	sp|Q99P72|RTN4_MOUSE	8093.65	5809.59	4761.88	6866.08	3939.21	163526	209577	204575	161658	5809.59	184051	0.279986	0.139451	4.9765	5.68426e-06
SSSFKDFAK	sp|Q8K352|SASH3_MOUSE	Q8K352	Sash3	SAM and SH3 domain-containing protein 3 OS=Mus musculus OX=10090 GN=Sash3 PE=1 SV=2	42	0.00218182	51.773	[3] Phospho (ST)	1	SLQRSSS*FKDFAK	27	sp|Q8K352|SASH3_MOUSE	43549.1	46246.7	37818.1	47567.8	41128.3	396513	416416	505082	477735	43549.1	447076	0.090798	0.113489	3.3564	5.68426e-06
VNVASSKTVTTLSIK	sp|A2ASS6|TITIN_MOUSE	A2ASS6	Ttn	Titin OS=Mus musculus OX=10090 GN=Ttn PE=1 SV=1	81.3	0.000630517	73.5288	[8] Phospho (ST)	1	NVASSKT*VTTLSI	27237	sp|A2ASS6|TITIN_MOUSE	121409	99580.9	170519	138947	107276	3498.59	5183.51	4885.38	5675.44	121409	5034.44	0.222007	0.194035	-4.59253	5.68426e-06
GWLKSNVNDGVAQSTR	sp|P17751|TPIS_MOUSE	P17751	Tpi1	Triosephosphate isomerase OS=Mus musculus OX=10090 GN=Tpi1 PE=1 SV=4	86.44	0.000711238	69.5697	[5] Phospho (ST)	1	LRGWLKS*NVNDGV	245	sp|P17751|TPIS_MOUSE	3.08594e+06	2.50864e+06	3.15537e+06	3.25146e+06	3.52575e+06	248002	293820	269046	312426	3.15537e+06	281433	0.120168	0.100375	-3.48835	6.10677e-06
SYELPDGQVITIGNER	sp|P68134|ACTS_MOUSE	P68134	Acta1	Actin, alpha skeletal muscle OS=Mus musculus OX=10090 GN=Acta1 PE=1 SV=1	223.28	0	94.1208	[1] Phospho (ST)	1	SSSLEKS*YELPDG	241	sp|P68134|ACTS_MOUSE	1.69612e+07	2.22619e+07	2.33385e+07	1.78729e+07	1.97107e+07	1.70624e+06	1.86423e+06	1.45471e+06	1.83265e+06	1.97107e+07	1.76945e+06	0.13696	0.108569	-3.47853	6.43624e-06
EKLYPPSPPR	sp|A2ASS6|TITIN_MOUSE	A2ASS6	Ttn	Titin OS=Mus musculus OX=10090 GN=Ttn PE=1 SV=1	32.9	0.00271265	58.4738	[4] Phospho (Y)	1	LCREKLY*PPSPPR	15871	sp|A2ASS6|TITIN_MOUSE	20474.2	33522.7	21715.6	32893.5	47512.1	499.019	536.67	310.677	570.083	32893.5	517.845	0.350597	0.242076	-5.99009	6.49589e-06
GYSFVTTAER	sp|P68134|ACTS_MOUSE	P68134	Acta1	Actin, alpha skeletal muscle OS=Mus musculus OX=10090 GN=Acta1 PE=1 SV=1	84.77	0.000685871	61.2629	[2] Phospho (Y)	1	ILTERGY*SFVTTA	200	sp|P68134|ACTS_MOUSE	994443	1.06583e+06	1.01331e+06	1.11152e+06	1.21911e+06	90429	71855.8	92754.6	111628	1.06583e+06	91591.8	0.0831537	0.177436	-3.54073	6.49589e-06
IWLVDSKGLIVK	sp|P06801|MAOX_MOUSE	P06801	Me1	NADP-dependent malic enzyme OS=Mus musculus OX=10090 GN=Me1 PE=1 SV=2	66.01	0.000883002	96.3294	[6] Phospho (ST)	1	KIWLVDS*KGLIVK	336	sp|P06801|MAOX_MOUSE	172046	155159	166311	239378	201147	6780.49	8269.96	4623.94	8739.01	172046	7525.23	0.181708	0.260702	-4.52201	6.49589e-06
NAAGAISKPSDSTGPITAKDEVELPR	sp|A2ASS6|TITIN_MOUSE	A2ASS6	Ttn	Titin OS=Mus musculus OX=10090 GN=Ttn PE=1 SV=1	135.49	0	77.0303	[17] Phospho (ST)	1	DSTGPIT*AKDEVE	25404	sp|A2ASS6|TITIN_MOUSE	3.08563e+06	3.40335e+06	3.917e+06	2.97091e+06	3.22395e+06	313764	342195	253936	332318	3.22395e+06	323041	0.111621	0.127328	-3.31964	6.49589e-06
QKVTGLTENSDYQYR	sp|A2ASS6|TITIN_MOUSE	A2ASS6	Ttn	Titin OS=Mus musculus OX=10090 GN=Ttn PE=1 SV=1	168.6	0	57.5544	[4] Phospho (ST)	1	DTRQKVT*GLTENS	28917	sp|A2ASS6|TITIN_MOUSE	687614	550910	735627	644606	816888	67082.8	68446.4	64944.7	65488	687614	66285.4	0.144719	0.0238919	-3.37494	6.49589e-06
HQGVMVGMGQKDSYVGDEAQSK	sp|P68134|ACTS_MOUSE	P68134	Acta1	Actin, alpha skeletal muscle OS=Mus musculus OX=10090 GN=Acta1 PE=1 SV=1	265.15	0	47.9465	[8] Oxidation (M)|[13] Phospho (ST)	2	QGVMVGM*GQKDSY,GMGQKDS*YVGDEA	49,54	sp|P68134|ACTS_MOUSE	9.44328e+06	9.29112e+06	1.0647e+07	8.50761e+06	1.03504e+07	225484	236844	121965	337884	9.44328e+06	231164	0.0891803	0.382892	-5.35273	6.50822e-06
GKEEMLNQHDYESASLQEVR	sp|O88990|ACTN3_MOUSE	O88990	Actn3	Alpha-actinin-3 OS=Mus musculus OX=10090 GN=Actn3 PE=2 SV=1	131.74	0	69.2615	[5] Oxidation (M)|[13] Phospho (ST)	2	TRGKEEM*LNQHDY,NQHDYES*ASLQEV	429,437	sp|O88990|ACTN3_MOUSE	917130	1.21323e+06	1.20413e+06	1.01406e+06	1.14941e+06	42733	47374.8	24642.6	51644.8	1.14941e+06	45053.9	0.117639	0.285477	-4.67501	6.69324e-06
IDQLQEGCSYYFR	sp|A2ASS6|TITIN_MOUSE	A2ASS6	Ttn	Titin OS=Mus musculus OX=10090 GN=Ttn PE=1 SV=1	176.49	0	84.5021	[11] Phospho (Y)	1	QEGCSYY*FRVTAE	24893	sp|A2ASS6|TITIN_MOUSE	2.2762e+06	3.12316e+06	3.03286e+06	2.05734e+06	2.59873e+06	136555	151095	131090	200877	2.59873e+06	143825	0.177016	0.205222	-4.17726	6.72702e-06
KGSFNPGDASGPEAAGSPPEEGGTSEAAPNKDHR	sp|Q3TBD2|HMHA1_MOUSE	Q3TBD2	Arhgap45	Rho GTPase-activating protein 45 OS=Mus musculus OX=10090 GN=Arhgap45 PE=1 SV=2	112.3	0	51.5898	[3] Phospho (ST)	1	MRTRKGS*FNPGDA	577	sp|Q3TBD2|HMHA1_MOUSE	57449.7	40309.9	60255.8	35716	47313.9	1.64539e+06	912217	1.17786e+06	1.37481e+06	47313.9	1.27634e+06	0.219961	0.242596	4.74929	6.72702e-06
VCNAVVSGLSSGQEYQFR	sp|A2ASS6|TITIN_MOUSE	A2ASS6	Ttn	Titin OS=Mus musculus OX=10090 GN=Ttn PE=1 SV=1	206.48	0	86.3753	[10] Phospho (ST)	1	AVVSGLS*SGQEYQ	26065	sp|A2ASS6|TITIN_MOUSE	971847	1.2407e+06	1.14249e+06	1.2798e+06	1.14162e+06	88841.5	105284	72518.4	108853	1.14249e+06	97062.6	0.103145	0.177821	-3.56232	6.72702e-06
ASLHEAWTR	sp|O88990|ACTN3_MOUSE	O88990	Actn3	Alpha-actinin-3 OS=Mus musculus OX=10090 GN=Actn3 PE=2 SV=1	77.84	0.00116347	56.132	[2] Phospho (ST)	1	KFQQKAS*LHEAWT	417	sp|O88990|ACTN3_MOUSE	6.63294e+06	7.32094e+06	8.13996e+06	9.342e+06	9.14961e+06	448975	551730	414366	681869	8.13996e+06	500353	0.143189	0.229275	-4.03165	7.59158e-06
DKTKSSISLAWKPPAK	sp|A2ASS6|TITIN_MOUSE	A2ASS6	Ttn	Titin OS=Mus musculus OX=10090 GN=Ttn PE=1 SV=1	95.75	0	70.5984	[6] Phospho (ST)	1	KDKTKSS*ISLAWK	17509	sp|A2ASS6|TITIN_MOUSE	594781	610240	722338	861005	801247	45195	57186.3	47875.9	64973.5	722338	52531.1	0.162133	0.168105	-3.78712	7.59158e-06
SSGNPSPPALGEGPRPVPPPCVPSGGGAPER	sp|Q3V038|TTC9A_MOUSE	Q3V038	Ttc9	Tetratricopeptide repeat protein 9A OS=Mus musculus OX=10090 GN=Ttc9 PE=1 SV=1	43.5	0.00225394	82.3478	[6] Phospho (ST)	1	RSSGNPS*PPALGE	15	sp|Q3V038|TTC9A_MOUSE	32417.6	30303.6	31919.1	47404	55251.7	692038	818474	930808	847984	32417.6	833229	0.284128	0.120418	4.68364	7.59158e-06
SVSLKWSKPR	sp|A2ASS6|TITIN_MOUSE	A2ASS6	Ttn	Titin OS=Mus musculus OX=10090 GN=Ttn PE=1 SV=1	22.61	0.00341191	59.8348	[7] Phospho (ST)	1	SVSLKWS*KPRYDG	27495	sp|A2ASS6|TITIN_MOUSE	79662.8	78803.4	86258.4	108871	103475	5123.01	8163.73	5562.93	6100.35	86258.4	5831.64	0.152161	0.215616	-3.88822	7.59158e-06
VLNASAIPEGQFIDSKKASEK	sp|Q5SX39|MYH4_MOUSE	Q5SX39	Myh4	Myosin-4 OS=Mus musculus OX=10090 GN=Myh4 PE=2 SV=1	98.94	0	79.2054	[15] Phospho (ST)	1	EGQFIDS*KKASEK	742	sp|Q5SX39|MYH4_MOUSE	5.02949e+06	4.88362e+06	5.408e+06	6.32692e+06	5.89851e+06	576795	542163	625861	694401	5.408e+06	601328	0.109357	0.108278	-3.17007	7.59158e-06
LSGFSFK	sp|P26645|MARCS_MOUSE	P26645	Marcks	Myristoylated alanine-rich C-kinase substrate OS=Mus musculus OX=10090 GN=Marcks PE=1 SV=2	31.04	0.00297619	87.1376	[5] Phospho (ST)	1	FKLSGFS*FKKSKK	163	sp|P26645|MARCS_MOUSE	4159.29	4663.69	3389.61	3107.02	5729.13	153157	82739.7	134246	108420	4159.29	121333	0.249302	0.256455	4.85828	8.0509e-06
GGAPLDTSRVNVR	sp|Q5XKE0|MYPC2_MOUSE	Q5XKE0	Mybpc2	Myosin-binding protein C, fast-type OS=Mus musculus OX=10090 GN=Mybpc2 PE=1 SV=1	20.68	0.00359174	61.9567	[8] Phospho (ST)	1	GAPLDTS*RVNVRT	879	sp|Q5XKE0|MYPC2_MOUSE	146670	160451	158243	202696	152712	18597.5	18957.4	15117.2	17961.3	158243	18279.4	0.135217	0.0987308	-3.11407	8.19976e-06
AVNKYGIGEPLESEPVVAK	sp|A2ASS6|TITIN_MOUSE	A2ASS6	Ttn	Titin OS=Mus musculus OX=10090 GN=Ttn PE=1 SV=1	59.23	0.000748783	80.2139	[5] Phospho (Y)	1	VRAVNKY*GIGEPL	28835	sp|A2ASS6|TITIN_MOUSE	28387.2	18051.5	28148	2721.32	7520.9	2.88628	2.88628	2.88628	2.88628	18051.5	2.88628	0.690392	0	-12.6106	8.27317e-06
DDIPLKQTTR	sp|A2ASS6|TITIN_MOUSE	A2ASS6	Ttn	Titin OS=Mus musculus OX=10090 GN=Ttn PE=1 SV=1	11.62	0.00408893	47.2677	[9] Phospho (ST)	1	IPLKQTT*RVNAES	23981	sp|A2ASS6|TITIN_MOUSE	27128.8	21029.8	32115.2	19213.6	30647.3	711.452	570.543	313.476	736.405	27128.8	640.998	0.219897	0.332667	-5.41213	8.27317e-06
ESEYVRFSKTENK	sp|A2ASS6|TITIN_MOUSE	A2ASS6	Ttn	Titin OS=Mus musculus OX=10090 GN=Ttn PE=1 SV=1	16.73	0.00375208	46.5515	[8] Phospho (ST)	1	SEYVRFS*KTENKI	29402	sp|A2ASS6|TITIN_MOUSE	110250	104211	111568	111158	147205	3513.12	5637.28	3845.78	7277.69	111158	4741.53	0.147263	0.343969	-4.57733	8.27317e-06
HQGVMVGMGQKDSYVGDEAQSKR	sp|P68134|ACTS_MOUSE	P68134	Acta1	Actin, alpha skeletal muscle OS=Mus musculus OX=10090 GN=Acta1 PE=1 SV=1	77.45	0.00115674	55.2953	[13] Phospho (ST)	1	GMGQKDS*YVGDEA	54	sp|P68134|ACTS_MOUSE	5.17364e+06	5.57341e+06	5.38737e+06	3.67953e+06	4.4578e+06	245269	264534	193849	365938	5.17364e+06	254901	0.16091	0.269829	-4.3442	8.27317e-06
IVTNNLK	sp|P58774|TPM2_MOUSE	P58774	Tpm2	Tropomyosin beta chain OS=Mus musculus OX=10090 GN=Tpm2 PE=1 SV=1	32.46	0.00287687	40.8112	[3] Phospho (ST)	1	EELKIVT*NNLKSL	201	sp|P58774|TPM2_MOUSE	76673.8	93775.8	119327	118054	100410	5284.21	6499.05	3330.08	4582.63	100410	4933.42	0.175221	0.26911	-4.35083	8.27317e-06
KSWSTVTTECSK	sp|A2ASS6|TITIN_MOUSE	A2ASS6	Ttn	Titin OS=Mus musculus OX=10090 GN=Ttn PE=1 SV=1	85.37	0.000696864	48.5376	[4] Phospho (ST)	1	AERKSWS*TVTTEC	21623	sp|A2ASS6|TITIN_MOUSE	341212	315548	388805	456084	471484	22741.2	29548.3	20238.4	30881.6	388805	26144.7	0.173838	0.199934	-3.90678	8.27317e-06
LTTGVEYQFR	sp|A2ASS6|TITIN_MOUSE	A2ASS6	Ttn	Titin OS=Mus musculus OX=10090 GN=Ttn PE=1 SV=1	44.49	0.00204866	79.569	[3] Phospho (ST)	1	KATRLTT*GVEYQF	23014	sp|A2ASS6|TITIN_MOUSE	144711	126302	180199	136147	168904	14594.6	14414.2	17381	16077.1	144711	15335.8	0.149417	0.0891546	-3.23988	8.27317e-06
RHSVTLPSSK	sp|P23950|TISB_MOUSE	P23950	Zfp36l1	mRNA decay activator protein ZFP36L1 OS=Mus musculus OX=10090 GN=Zfp36l1 PE=1 SV=1	103.1	0	30.3497	[3] Phospho (ST)	1	GFPRRHS*VTLPSS	54	sp|P23950|TISB_MOUSE	5859.81	6118.79	4441.87	4647.04	3902.06	64608.9	55818.2	65543	52571.3	4647.04	60213.5	0.190819	0.107854	3.69185	8.27317e-06
SSSLGLQEYNSR	sp|Q8CHD8|RFIP3_MOUSE	Q8CHD8	Rab11fip3	Rab11 family-interacting protein 3 OS=Mus musculus OX=10090 GN=Rab11fip3 PE=1 SV=2	17.23	0.00378416	64.1625	[3] Phospho (ST)	1	RRGRSSS*LGLQEY	939	sp|Q8CHD8|RFIP3_MOUSE	2.88628	2.88628	2.88628	2.88628	2.88628	621.497	360.545	1749.65	395.378	2.88628	508.438	0	0.83854	7.42413	8.27317e-06
VLDRPGPPEGPVQVTGVTAEK	sp|A2ASS6|TITIN_MOUSE	A2ASS6	Ttn	Titin OS=Mus musculus OX=10090 GN=Ttn PE=1 SV=1	41.48	0.00239866	77.5055	[18] Phospho (ST)	1	VQVTGVT*AEKCTL	25521	sp|A2ASS6|TITIN_MOUSE	45668.6	63455.5	59213.5	49488.8	48356.1	3910.83	5252.89	3459.59	4822.21	49488.8	4366.52	0.144066	0.188301	-3.51045	8.27317e-06
ESGTTAWQLINSSVKR	sp|A2ASS6|TITIN_MOUSE	A2ASS6	Ttn	Titin OS=Mus musculus OX=10090 GN=Ttn PE=1 SV=1	74.65	0.0010917	85.043	[13] Phospho (ST)	1	WQLINSS*VKRTQI	30583	sp|A2ASS6|TITIN_MOUSE	178369	177678	228747	218367	233383	20300.1	25303.1	23119.8	19935.8	218367	21710	0.131601	0.114157	-3.33337	8.29134e-06
CEEWTIAVPGPPHSVK	sp|Q62234|MYOM1_MOUSE	Q62234	Myom1	Myomesin-1 OS=Mus musculus OX=10090 GN=Myom1 PE=1 SV=2	71.72	0.00101626	90.705	[14] Phospho (ST)	1	VPGPPHS*VKLSEV	1026	sp|Q62234|MYOM1_MOUSE	1.67204e+06	1.856e+06	2.22187e+06	2.78474e+06	2.89278e+06	168820	133850	135886	146156	2.22187e+06	141021	0.237937	0.10964	-3.97875	8.48574e-06
NYKNVFK	sp|O09165|CASQ1_MOUSE	O09165	Casq1	Calsequestrin-1 OS=Mus musculus OX=10090 GN=Casq1 PE=1 SV=3	43.95	0.00227675	33.9625	[2] Phospho (Y)	1	NVNAKNY*KNVFKK	57	sp|O09165|CASQ1_MOUSE	7.5187e+06	6.44812e+06	8.03931e+06	1.06674e+07	1.21119e+07	400837	533588	491875	533804	8.03931e+06	512731	0.262329	0.127836	-3.97199	8.48574e-06
QGSFSEDVISHK	sp|Q9QXZ0|MACF1_MOUSE	Q9QXZ0	Macf1	Microtubule-actin cross-linking factor 1 OS=Mus musculus OX=10090 GN=Macf1 PE=1 SV=2	90.8	0	61.3469	[3] Phospho (ST)	1	LLKRQGS*FSEDVI	3889	sp|Q9QXZ0|MACF1_MOUSE	5168.96	3421.27	5219.95	6179.64	5079.67	100352	68399.4	112321	114628	5168.96	106336	0.198602	0.215221	4.36033	8.73322e-06
GKPKPSISWLK	sp|A2ASS6|TITIN_MOUSE	A2ASS6	Ttn	Titin OS=Mus musculus OX=10090 GN=Ttn PE=1 SV=1	37.01	0.00234692	77.3003	[8] Phospho (ST)	1	KPKPSIS*WLKDGL	29385	sp|A2ASS6|TITIN_MOUSE	334165	264830	358134	474574	399829	21557.5	29618.8	21052.6	25798.2	358134	23677.8	0.21253	0.163949	-3.9247	8.86295e-06
VLNASAIPEGQFIDSKK	sp|Q5SX39|MYH4_MOUSE	Q5SX39	Myh4	Myosin-4 OS=Mus musculus OX=10090 GN=Myh4 PE=2 SV=1	31.55	0.00301432	84.7844	[15] Phospho (ST)	1	EGQFIDS*KKASEK	742	sp|Q5SX39|MYH4_MOUSE	3.06552e+06	3.48602e+06	3.57147e+06	3.39678e+06	3.2964e+06	508756	496104	476359	566343	3.39678e+06	502430	0.0580868	0.0755474	-2.75729	9.07749e-06
SSVSLSWSRPKDDGGSR	sp|A2ASS6|TITIN_MOUSE	A2ASS6	Ttn	Titin OS=Mus musculus OX=10090 GN=Ttn PE=1 SV=1	22.69	0.00341721	63.4694	[8] Phospho (ST)	1	SVSLSWS*RPKDDG	32140	sp|A2ASS6|TITIN_MOUSE	399273	392193	491761	477722	457389	45896.3	38250.2	31377.9	49767	457389	42073.2	0.102557	0.197867	-3.44843	9.16005e-06
EGQVVSTSAR	sp|A2ASS6|TITIN_MOUSE	A2ASS6	Ttn	Titin OS=Mus musculus OX=10090 GN=Ttn PE=1 SV=1	40.07	0.00231267	31.4618	[8] Phospho (ST)	1	GQVVSTS*ARHQVT	34393	sp|A2ASS6|TITIN_MOUSE	1.16681e+06	1.1736e+06	1.26003e+06	1.40116e+06	1.51602e+06	154794	186407	167330	176901	1.26003e+06	172115	0.11644	0.0788583	-2.87257	9.50532e-06
FNISNGGPAPEAITDK	sp|Q9D0F9|PGM1_MOUSE	Q9D0F9	Pgm1	Phosphoglucomutase-1 OS=Mus musculus OX=10090 GN=Pgm1 PE=1 SV=4	96.84	0	80.7631	[4] Phospho (ST)	1	GIKFNIS*NGGPAP	134	sp|Q9D0F9|PGM1_MOUSE	471150	561877	472430	544547	606280	50323.7	60148.7	56193.1	72038.5	544547	58170.9	0.110626	0.15378	-3.22752	9.50532e-06
GILAADESTGSIAK	sp|P05064|ALDOA_MOUSE	P05064	Aldoa	Fructose-bisphosphate aldolase A OS=Mus musculus OX=10090 GN=Aldoa PE=1 SV=2	141.38	0	76.4141	[11] Phospho (ST)	1	ADESTGS*IAKRLQ	39	sp|P05064|ALDOA_MOUSE	1.17621e+08	1.40933e+08	1.23758e+08	1.24077e+08	1.085e+08	1.64351e+07	1.68252e+07	1.67039e+07	1.95027e+07	1.23758e+08	1.67645e+07	0.0964294	0.0825311	-2.88405	9.50532e-06
GKEEMLNQHDYESASLQEVR	sp|O88990|ACTN3_MOUSE	O88990	Actn3	Alpha-actinin-3 OS=Mus musculus OX=10090 GN=Actn3 PE=2 SV=1	146.37	0	69.2244	[13] Phospho (ST)	1	NQHDYES*ASLQEV	437	sp|O88990|ACTN3_MOUSE	6.43816e+06	6.14873e+06	7.8431e+06	4.6135e+06	5.56056e+06	272111	338958	195182	380742	6.14873e+06	305535	0.194234	0.273487	-4.33956	9.50532e-06
KLVPSRDQTLQEELAR	sp|O88990|ACTN3_MOUSE	O88990	Actn3	Alpha-actinin-3 OS=Mus musculus OX=10090 GN=Actn3 PE=2 SV=1	31.35	0.00299794	74.3456	[5] Phospho (ST)	1	VRKLVPS*RDQTLQ	626	sp|O88990|ACTN3_MOUSE	590754	564058	637470	780162	809501	37224.2	40509	24886.4	49522.6	637470	38866.6	0.165218	0.267959	-4.03704	9.50532e-06
ATNSVGSKDSSGALIVQEPPSFVTKPGSR	sp|A2ASS6|TITIN_MOUSE	A2ASS6	Ttn	Titin OS=Mus musculus OX=10090 GN=Ttn PE=1 SV=1	26.28	0.0033484	85.985	[11] Phospho (ST)	1	VGSKDSS*GALIVQ	5085	sp|A2ASS6|TITIN_MOUSE	195543	254772	257248	321307	271486	24156	21761.3	28961.1	22550.2	257248	23353.1	0.172817	0.132486	-3.46233	9.56064e-06
IGTGPPTESKPVIAK	sp|A2ASS6|TITIN_MOUSE	A2ASS6	Ttn	Titin OS=Mus musculus OX=10090 GN=Ttn PE=1 SV=1	108.54	0	57.5196	[3] Phospho (ST)	1	AENKIGT*GPPTES	20167	sp|A2ASS6|TITIN_MOUSE	2.26516e+06	2.56043e+06	2.63732e+06	3.34012e+06	3.51143e+06	247931	259295	262028	315567	2.63732e+06	260662	0.187127	0.111347	-3.33884	9.56064e-06
KATDAEADVASLNR	sp|P58771|TPM1_MOUSE	P58771	Tpm1	Tropomyosin alpha-1 chain OS=Mus musculus OX=10090 GN=Tpm1 PE=1 SV=1	88.55	0.000753012	54.3694	[3] Phospho (ST)	1	LAEKKAT*DAEADV	79	sp|P58771|TPM1_MOUSE	5.32315e+06	6.19365e+06	6.40098e+06	6.04701e+06	7.22421e+06	395581	437223	215527	393579	6.19365e+06	394580	0.109746	0.273819	-3.97241	9.56064e-06
LTTGSEYQFR	sp|A2ASS6|TITIN_MOUSE	A2ASS6	Ttn	Titin OS=Mus musculus OX=10090 GN=Ttn PE=1 SV=1	51.69	0.000926784	67.1478	[2] Phospho (ST)	1	IKIVRLT*TGSEYQ	27341	sp|A2ASS6|TITIN_MOUSE	244940	259399	271692	315155	305400	21051.6	28599.9	19200.2	30407.8	271692	24825.8	0.107425	0.222305	-3.46893	9.56064e-06
TSCHVSWAPPENDGGSQVTHYIVEK	sp|A2ASS6|TITIN_MOUSE	A2ASS6	Ttn	Titin OS=Mus musculus OX=10090 GN=Ttn PE=1 SV=1	92.3	0	83.1284	[6] Phospho (ST)	1	KTSCHVS*WAPPEN	20507	sp|A2ASS6|TITIN_MOUSE	1.39913e+06	1.2325e+06	1.81603e+06	1.82328e+06	1.62908e+06	107729	138114	118271	163470	1.62908e+06	128192	0.164671	0.185985	-3.67201	9.56064e-06
VAIQSFR	sp|A2ASS6|TITIN_MOUSE	A2ASS6	Ttn	Titin OS=Mus musculus OX=10090 GN=Ttn PE=1 SV=1	32.43	0.00287466	67.8226	[5] Phospho (ST)	1	WKVAIQS*FRGTEY	27925	sp|A2ASS6|TITIN_MOUSE	219819	183390	195330	219598	236073	19651.4	23370.1	14740	22669.6	219598	21160.5	0.100278	0.195221	-3.3791	9.56064e-06
KAYATITNNCTKNTFK	sp|A2ASS6|TITIN_MOUSE	A2ASS6	Ttn	Titin OS=Mus musculus OX=10090 GN=Ttn PE=1 SV=1	22.49	0.00340347	47.0346	[11] Phospho (ST)	1	TITNNCT*KNTFKI	27042	sp|A2ASS6|TITIN_MOUSE	105180	100514	127896	113221	113053	4287.13	6057.63	2259.7	4545.71	113053	4416.42	0.0929963	0.364124	-4.6786	9.7037e-06
TSFRVSNLEEGK	sp|A2ASS6|TITIN_MOUSE	A2ASS6	Ttn	Titin OS=Mus musculus OX=10090 GN=Ttn PE=1 SV=1	70.54	0.000984252	71.669	[6] Phospho (ST)	1	KTSFRVS*NLEEGK	21637	sp|A2ASS6|TITIN_MOUSE	675006	676392	785217	866039	817363	58384.3	79496.9	71362	93739.9	785217	75429.4	0.112033	0.195595	-3.38199	9.7037e-06
WVTCASAVQK	sp|A2ASS6|TITIN_MOUSE	A2ASS6	Ttn	Titin OS=Mus musculus OX=10090 GN=Ttn PE=1 SV=1	78.03	0.00116686	59.422	[6] Phospho (ST)	1	KWVTCAS*AVQKTT	21917	sp|A2ASS6|TITIN_MOUSE	219917	251268	278941	276135	283811	36727.3	32450.8	27701.6	35631.4	276135	34041.1	0.101851	0.122153	-3.0216	9.7037e-06
CKVTGLQEGNTYEFR	sp|A2ASS6|TITIN_MOUSE	A2ASS6	Ttn	Titin OS=Mus musculus OX=10090 GN=Ttn PE=1 SV=1	160.8	0	70.2362	[4] Phospho (ST)	1	DLRCKVT*GLQEGN	22423	sp|A2ASS6|TITIN_MOUSE	426092	342314	447886	441159	461627	24532.3	31422.4	15614.8	29838	441159	27185.1	0.111658	0.281194	-4.02731	9.84171e-06
DAMVSQLSR	sp|Q5SX39|MYH4_MOUSE	Q5SX39	Myh4	Myosin-4 OS=Mus musculus OX=10090 GN=Myh4 PE=2 SV=1	36.97	0.00234342	66.6536	[5] Phospho (ST)	1	EKDAMVS*QLSRGK	1303	sp|Q5SX39|MYH4_MOUSE	1.22139e+06	1.33458e+06	1.41517e+06	1.36053e+06	1.38667e+06	180704	199436	235807	203414	1.36053e+06	201425	0.0555452	0.111775	-2.75592	9.84171e-06
GILAADESTGSIAKR	sp|P05064|ALDOA_MOUSE	P05064	Aldoa	Fructose-bisphosphate aldolase A OS=Mus musculus OX=10090 GN=Aldoa PE=1 SV=2	763.45	0	64.174	[11] Phospho (ST)	1	ADESTGS*IAKRLQ	39	sp|P05064|ALDOA_MOUSE	1.16628e+08	1.18113e+08	1.14376e+08	1.25097e+08	1.1828e+08	1.2009e+07	1.34204e+07	7.99113e+06	1.31841e+07	1.18113e+08	1.25965e+07	0.0338185	0.216019	-3.23064	9.84171e-06
KSIIPEEYVLAR	sp|P97794|KCNJ8_MOUSE	P97794	Kcnj8	ATP-sensitive inward rectifier potassium channel 8 OS=Mus musculus OX=10090 GN=Kcnj8 PE=1 SV=1	37.72	0.00239027	88.972	[2] Phospho (ST)	1	MLARKS*IIPEEY	6	sp|P97794|KCNJ8_MOUSE	2.88628	2.88628	2.88628	2.88628	2.88628	3330.53	14672.5	1149.29	6939.58	2.88628	5135.05	0	0.909791	10.7019	9.84171e-06
LATALQK	sp|P58771|TPM1_MOUSE	P58771	Tpm1	Tropomyosin alpha-1 chain OS=Mus musculus OX=10090 GN=Tpm1 PE=1 SV=1	42.05	0.002185	51.5459	[3] Phospho (ST)	1	AQERLAT*ALQKLE	108	sp|P58771|TPM1_MOUSE	944752	706616	992994	1.07073e+06	843538	63641.3	69411.3	36606.9	48309.2	944752	55975.2	0.154819	0.273099	-4.09073	9.84171e-06
LPYTTPGPPSTPWVSNVTR	sp|A2ASS6|TITIN_MOUSE	A2ASS6	Ttn	Titin OS=Mus musculus OX=10090 GN=Ttn PE=1 SV=1	64.96	0.000859845	93.4155	[11] Phospho (ST)	1	TPGPPST*PWVSNV	28464	sp|A2ASS6|TITIN_MOUSE	885544	929288	1.1493e+06	1.1417e+06	1.22698e+06	49501.7	96026.5	56502.4	71049.6	1.1417e+06	63776	0.140512	0.301244	-4.17147	9.84171e-06
NSFPITIITLGPPSKPK	sp|A2ASS6|TITIN_MOUSE	A2ASS6	Ttn	Titin OS=Mus musculus OX=10090 GN=Ttn PE=1 SV=1	91.8	0	97.3926	[2] Phospho (ST)	1	NAVCRNS*FPITII	29435	sp|A2ASS6|TITIN_MOUSE	641073	685962	884970	1.04627e+06	1.21071e+06	62592.1	60320.3	54047.8	61452.6	884970	60886.4	0.268765	0.0640566	-3.8615	9.96918e-06
NVAGTKEGTLSIK	sp|A2ASS6|TITIN_MOUSE	A2ASS6	Ttn	Titin OS=Mus musculus OX=10090 GN=Ttn PE=1 SV=1	96.53	0	53.9171	[5] Phospho (ST)	1	LKNVAGT*KEGTLS	21852	sp|A2ASS6|TITIN_MOUSE	1.40071e+06	1.92547e+06	2.06593e+06	1.91694e+06	2.32263e+06	123502	103112	105406	176380	1.92547e+06	114454	0.174679	0.268255	-4.07689	9.96918e-06
TVDTTAEQTSFRISEAKK	sp|A2ASS6|TITIN_MOUSE	A2ASS6	Ttn	Titin OS=Mus musculus OX=10090 GN=Ttn PE=1 SV=1	49.4	0.00146156	61.8796	[14] Phospho (ST)	1	QTSFRIS*EAKKDD	14846	sp|A2ASS6|TITIN_MOUSE	457766	741725	674791	820337	775932	48248.8	53218.3	58355.7	60258.7	741725	55787	0.205175	0.09825	-3.73441	9.96918e-06
TKSSISLAWKPPAK	sp|A2ASS6|TITIN_MOUSE	A2ASS6	Ttn	Titin OS=Mus musculus OX=10090 GN=Ttn PE=1 SV=1	51.14	0.00122287	74.3713	[4] Phospho (ST)	1	KDKTKSS*ISLAWK	17509	sp|A2ASS6|TITIN_MOUSE	519365	536546	592708	782710	851004	41745.5	55771.5	50241.5	56109.1	592708	53006.5	0.229794	0.131661	-3.48505	1.01831e-05
LIGYFK	sp|O09165|CASQ1_MOUSE	O09165	Casq1	Calsequestrin-1 OS=Mus musculus OX=10090 GN=Casq1 PE=1 SV=3	21.07	0.00361119	73.951	[4] Phospho (Y)	1	EIKLIGY*FKSKDS	185	sp|O09165|CASQ1_MOUSE	146677	195603	201890	257744	230589	9779.44	11955.5	7608.05	14723.3	201890	10867.5	0.201493	0.276172	-4.22274	1.03651e-05
FLTPLKDVTAK	sp|A2ASS6|TITIN_MOUSE	A2ASS6	Ttn	Titin OS=Mus musculus OX=10090 GN=Ttn PE=1 SV=1	92.95	0	81.8137	[9] Phospho (ST)	1	TPLKDVT*AKEREN	13728	sp|A2ASS6|TITIN_MOUSE	194772	232642	221822	283624	303466	26100.2	25436.8	21733	28674.1	232642	25768.5	0.18196	0.112424	-3.17455	1.07071e-05
NSLVLQWKPPVYSGR	sp|Q62234|MYOM1_MOUSE	Q62234	Myom1	Myomesin-1 OS=Mus musculus OX=10090 GN=Myom1 PE=1 SV=2	104.07	0	94.1817	[13] Phospho (ST)	1	WKPPVYS*GRTPVT	1047	sp|Q62234|MYOM1_MOUSE	1.27747e+06	1.20586e+06	2.26384e+06	1.86352e+06	1.95028e+06	62600.6	102295	81567.6	94267.3	1.86352e+06	87917.5	0.265927	0.20315	-4.40951	1.07071e-05
SVSPGVTQAVVEEHCASPEEK	sp|P14873|MAP1B_MOUSE	P14873	Map1b	Microtubule-associated protein 1B OS=Mus musculus OX=10090 GN=Map1b PE=1 SV=2	343.54	0	70.1967	[3] Phospho (ST)	1	GEARSVS*PGVTQA	1293	sp|P14873|MAP1B_MOUSE	131489	156554	176684	141696	160030	1.46217e+06	1.13928e+06	1.67783e+06	1.84517e+06	156554	1.57e+06	0.113605	0.198977	3.32262	1.09385e-05
HQGVMVGMGQKDSYVGDEAQSK	sp|P68134|ACTS_MOUSE	P68134	Acta1	Actin, alpha skeletal muscle OS=Mus musculus OX=10090 GN=Acta1 PE=1 SV=1	178.86	0	80.6357	[5] Oxidation (M)|[13] Phospho (ST)	2	PRHQGVM*VGMGQK,GMGQKDS*YVGDEA	46,54	sp|P68134|ACTS_MOUSE	2.33645e+06	3.13415e+06	3.42384e+06	3.43599e+06	3.32929e+06	289346	364334	313391	389879	3.32929e+06	338862	0.147134	0.135636	-3.30053	1.09565e-05
VPGPPGTPQVTAVTK	sp|A2ASS6|TITIN_MOUSE	A2ASS6	Ttn	Titin OS=Mus musculus OX=10090 GN=Ttn PE=1 SV=1	83.14	0.000657895	70.9294	[7] Phospho (ST)	1	VPGPPGT*PQVTAV	23053	sp|A2ASS6|TITIN_MOUSE	3.85652e+06	4.70348e+06	5.06095e+06	5.3153e+06	4.87882e+06	441224	588010	579173	639396	4.87882e+06	583592	0.116541	0.150816	-3.06354	1.1158e-05
EAGRRTYIPVMSGENK	sp|A2ASS6|TITIN_MOUSE	A2ASS6	Ttn	Titin OS=Mus musculus OX=10090 GN=Ttn PE=1 SV=1	12.75	0.00416233	59.9398	[6] Phospho (ST)	1	REAGRRT*YIPVMS	16314	sp|A2ASS6|TITIN_MOUSE	124077	125546	126274	145430	130730	13427.5	13290.2	13936.8	20699.3	126274	13682.1	0.0671302	0.233707	-3.20645	1.18536e-05
GATAIKDAK	sp|O70250|PGAM2_MOUSE	O70250	Pgam2	Phosphoglycerate mutase 2 OS=Mus musculus OX=10090 GN=Pgam2 PE=1 SV=3	83.65	0.000664894	23.9626	[3] Phospho (ST)	1	EAKRGAT*AIKDAK	43	sp|O70250|PGAM2_MOUSE	168363	173976	150508	230814	208168	14670.3	17375	11753	19464.7	173976	16022.7	0.174168	0.211489	-3.44586	1.18536e-05
ISQHGGSSTSLSSTK	sp|Q9JLM8|DCLK1_MOUSE	Q9JLM8	Dclk1	Serine/threonine-protein kinase DCLK1 OS=Mus musculus OX=10090 GN=Dclk1 PE=1 SV=1	211.61	0	26.9594	[7] Phospho (ST)	1	ISQHGGS*STSLSS	352	sp|Q9JLM8|DCLK1_MOUSE	21517.1	8023.38	15180.2	11567.2	11307.6	287848	301010	379416	321389	11567.2	311200	0.380117	0.12539	4.74896	1.18536e-05
IVSSKDYCVTANSK	sp|P06151|LDHA_MOUSE	P06151	Ldha	L-lactate dehydrogenase A chain OS=Mus musculus OX=10090 GN=Ldha PE=1 SV=3	109.73	0	46.0671	[4] Phospho (ST)	1	TPKIVSS*KDYCVT	80	sp|P06151|LDHA_MOUSE	3.43289e+06	3.91377e+06	4.61485e+06	5.22912e+06	4.90695e+06	425399	521603	422405	540768	4.61485e+06	473501	0.166289	0.130761	-3.29233	1.18536e-05
KTLILR	sp|A2ASS6|TITIN_MOUSE	A2ASS6	Ttn	Titin OS=Mus musculus OX=10090 GN=Ttn PE=1 SV=1	31.04	0.00297619	50.307	[2] Phospho (ST)	1	DAELRKT*LILRAG	21491	sp|A2ASS6|TITIN_MOUSE	24192.3	26392.1	34110.4	38409.9	34477.1	1651.13	1610.41	2281.69	2774.66	34110.4	1966.41	0.18966	0.267416	-4.13536	1.18536e-05
LKDSGTYTCTASNEAGSSSSSAAVAVR	sp|A2ASS6|TITIN_MOUSE	A2ASS6	Ttn	Titin OS=Mus musculus OX=10090 GN=Ttn PE=1 SV=1	143.83	0	54.9786	[18] Phospho (ST)	1	SNEAGSS*SSSAAV	4613	sp|A2ASS6|TITIN_MOUSE	2.61555e+06	3.71759e+06	3.60478e+06	3.91443e+06	3.63567e+06	405671	450149	361196	464292	3.63567e+06	427910	0.145133	0.111026	-3.08879	1.18536e-05
NTATVSWKRPTDDGGSEITGYHVER	sp|A2ASS6|TITIN_MOUSE	A2ASS6	Ttn	Titin OS=Mus musculus OX=10090 GN=Ttn PE=1 SV=1	10.21	0.0040035	70.465	[16] Phospho (ST)	1	PTDDGGS*EITGYH	22390	sp|A2ASS6|TITIN_MOUSE	178810	183534	229551	194247	229619	15572.9	21607.8	12662.6	21255.9	194247	18414.4	0.121926	0.246928	-3.41637	1.18536e-05
QALSLR	sp|Q7TMK6|HOOK2_MOUSE	Q7TMK6	Hook2	Protein Hook homolog 2 OS=Mus musculus OX=10090 GN=Hook2 PE=1 SV=3	39.66	0.00229043	45.6707	[4] Phospho (ST)	1	LGRQALS*LRPTDK	709	sp|Q7TMK6|HOOK2_MOUSE	1262.05	1665.57	1074.87	1492.81	1764.17	14840.8	12262	16246	14786.5	1492.81	14813.6	0.195731	0.114103	3.31081	1.18536e-05
RATPEPSGTPSSDTVSR	sp|O89053|COR1A_MOUSE	O89053	Coro1a	Coronin-1A OS=Mus musculus OX=10090 GN=Coro1a PE=1 SV=5	121.52	0	35.5791	[3] Phospho (ST)	1	SARRRAT*PEPSGT	418	sp|O89053|COR1A_MOUSE	45385.6	63810.3	68651.9	40995.2	49893.5	885722	761319	1.52495e+06	1.19286e+06	49893.5	1.03929e+06	0.222256	0.312798	4.36468	1.18536e-05
YVIHTVGPIAVGQPTASQAAELR	sp|Q922B1|MACD1_MOUSE	Q922B1	Macrod1	ADP-ribose glycohydrolase MACROD1 OS=Mus musculus OX=10090 GN=Macrod1 PE=1 SV=2	78.77	0.00119119	89.9538	[1] Phospho (Y)	1	YRLPAKY*VIHTVG	220	sp|Q922B1|MACD1_MOUSE	124760	202766	157798	191475	209582	8518.46	13861	14224.7	11433.2	191475	12647.1	0.20008	0.219543	-3.92696	1.19303e-05
ACDPVFKPGPPTNAHVVDTTK	sp|A2ASS6|TITIN_MOUSE	A2ASS6	Ttn	Titin OS=Mus musculus OX=10090 GN=Ttn PE=1 SV=1	19.34	0.0035057	71.0372	[12] Phospho (ST)	1	FKPGPPT*NAHVVD	25713	sp|A2ASS6|TITIN_MOUSE	105153	89303.5	133394	158925	86837.2	3099.3	2374.04	931.006	1917.58	105153	2145.81	0.269295	0.436315	-5.62303	1.20882e-05
ITISHVGR	sp|Q5XKE0|MYPC2_MOUSE	Q5XKE0	Mybpc2	Myosin-binding protein C, fast-type OS=Mus musculus OX=10090 GN=Mybpc2 PE=1 SV=1	38.14	0.00241546	52.2027	[4] Phospho (ST)	1	SKRITIS*HVGRFH	482	sp|Q5XKE0|MYPC2_MOUSE	1.96259e+06	2.05842e+06	1.99761e+06	3.50435e+06	2.00728e+06	200766	177292	141396	166956	2.00728e+06	172124	0.290864	0.143409	-3.54437	1.21997e-05
EWFLEAAKDPSAVAK	sp|P06745|G6PI_MOUSE	P06745	Gpi	Glucose-6-phosphate isomerase OS=Mus musculus OX=10090 GN=Gpi PE=1 SV=4	100.36	0	92.2374	[11] Phospho (ST)	1	EAAKDPS*AVAKHF	237	sp|P06745|G6PI_MOUSE	692502	682367	850699	679907	781673	97542.9	103744	73800.8	107951	692502	100644	0.103156	0.159259	-2.78325	1.25681e-05
SHIPSEPYEPISPPQGPAVHEK	sp|Q60974|NCOR1_MOUSE	Q60974	Ncor1	Nuclear receptor corepressor 1 OS=Mus musculus OX=10090 GN=Ncor1 PE=1 SV=1	21.38	0.00363141	76.3118	[12] Phospho (ST)	1	EPYEPIS*PPQGPA	2165	sp|Q60974|NCOR1_MOUSE	27239.5	21419	25746.5	27216.4	26778.3	187200	148074	184316	159769	26778.3	172043	0.0957007	0.112033	2.67995	1.25681e-05
GRPTPEITWSK	sp|A2ASS6|TITIN_MOUSE	A2ASS6	Ttn	Titin OS=Mus musculus OX=10090 GN=Ttn PE=1 SV=1	77.03	0.00114286	65.1887	[4] Phospho (ST)	1	PFKGRPT*PEITWS	25842	sp|A2ASS6|TITIN_MOUSE	545825	660838	754774	694767	714345	70973	70532.2	69269.8	102233	694767	70752.6	0.11771	0.204512	-3.29568	1.26501e-05
QLSVPVIAK	sp|A2ASS6|TITIN_MOUSE	A2ASS6	Ttn	Titin OS=Mus musculus OX=10090 GN=Ttn PE=1 SV=1	50.25	0.00119439	87.725	[3] Phospho (ST)	1	SDPRQLS*VPVIAK	23925	sp|A2ASS6|TITIN_MOUSE	57041.1	69297.5	65198.7	96415.8	80011.2	8357.8	7965.17	7420.97	8780.09	69297.5	8161.48	0.20663	0.0711619	-3.08632	1.26501e-05
EITALAPSTMK	sp|P68134|ACTS_MOUSE	P68134	Acta1	Actin, alpha skeletal muscle OS=Mus musculus OX=10090 GN=Acta1 PE=1 SV=1	35.02	0.00264874	75.3874	[8] Phospho (ST)|[10] Oxidation (M)	2	ITALAPS*TMKIKI,ALAPSTM*KIKIIA	325,327	sp|P68134|ACTS_MOUSE	2.95602e+07	4.27553e+07	3.70304e+07	7.50761e+07	4.37218e+07	2.26509e+06	1.64813e+06	1.58277e+06	2.20143e+06	4.27553e+07	1.92478e+06	0.381359	0.186365	-4.48839	1.31077e-05
LGVTSVSK	sp|A2ASS6|TITIN_MOUSE	A2ASS6	Ttn	Titin OS=Mus musculus OX=10090 GN=Ttn PE=1 SV=1	33.69	0.00277338	51.4834	[5] Phospho (ST)	1	EKLGVTS*VSKDSV	28174	sp|A2ASS6|TITIN_MOUSE	212111	190803	230995	303940	250680	25572.4	28576.2	20575	28128.7	230995	26850.5	0.181619	0.14281	-3.10648	1.31077e-05
LIGYFKSKDSEHYK	sp|O09165|CASQ1_MOUSE	O09165	Casq1	Calsequestrin-1 OS=Mus musculus OX=10090 GN=Casq1 PE=1 SV=3	38.87	0.00224467	54.13	[7] Phospho (ST)	1	LIGYFKS*KDSEHY	188	sp|O09165|CASQ1_MOUSE	686601	612832	831094	1.11817e+06	1.09013e+06	51428.7	51321.3	41303	68139.2	831094	51375	0.264865	0.209715	-4.01587	1.31077e-05
TNTMNGSKSPVISR	sp|Q03173|ENAH_MOUSE	Q03173	Enah	Protein enabled homolog OS=Mus musculus OX=10090 GN=Enah PE=1 SV=2	103.75	0	37.2819	[9] Phospho (ST)	1	TMNGSKS*PVISRP	740	sp|Q03173|ENAH_MOUSE	3597.66	2458.51	6439.12	3226.67	4387.22	71912.2	89899	92914.9	104665	3597.66	91406.9	0.37776	0.150787	4.66698	1.31077e-05
VGEPSMSAMQR	sp|O88990|ACTN3_MOUSE	O88990	Actn3	Alpha-actinin-3 OS=Mus musculus OX=10090 GN=Actn3 PE=2 SV=1	45.87	0.00185726	61.1923	[7] Phospho (ST)	1	VGEPSMS*AMQRKL	320	sp|O88990|ACTN3_MOUSE	1.88711e+06	2.13987e+06	1.79077e+06	1.78054e+06	1.58853e+06	231796	305272	282580	286429	1.79077e+06	284504	0.109293	0.11363	-2.65409	1.32144e-05
CYLAWNPPLQDGGASISHYIIEK	sp|A2ASS6|TITIN_MOUSE	A2ASS6	Ttn	Titin OS=Mus musculus OX=10090 GN=Ttn PE=1 SV=1	42.13	0.00219085	96.1823	[2] Phospho (Y)	1	VTAEKCY*LAWNPP	26609	sp|A2ASS6|TITIN_MOUSE	417633	454606	544759	616793	524723	76869.7	74373	76145.7	70251	524723	75259.4	0.152681	0.0398379	-2.80171	1.33327e-05
SLSLQYSTK	sp|A2ASS6|TITIN_MOUSE	A2ASS6	Ttn	Titin OS=Mus musculus OX=10090 GN=Ttn PE=1 SV=1	24.36	0.00337675	66.3655	[7] Phospho (ST)	1	SLSLQYS*TKDLKE	21730	sp|A2ASS6|TITIN_MOUSE	104700	164013	118255	141792	174424	5167.59	6330.08	3364.44	8472.89	141792	5748.83	0.209782	0.367016	-4.63177	1.33327e-05
STLSMSPR	sp|Q9ERT9|PPR1A_MOUSE	Q9ERT9	Ppp1r1a	Protein phosphatase 1 regulatory subunit 1A OS=Mus musculus OX=10090 GN=Ppp1r1a PE=1 SV=1	70.52	0.000982801	49.9437	[6] Phospho (ST)	1	KSTLSMS*PRQRKK	67	sp|Q9ERT9|PPR1A_MOUSE	829883	975898	798969	899196	837288	75892.9	77874.2	61908.8	119099	837288	76883.5	0.0809839	0.294522	-3.4451	1.33327e-05
VMSSSNPDLTGSHCAADEEVK	sp|Q8C147|DOCK8_MOUSE	Q8C147	Dock8	Dedicator of cytokinesis protein 8 OS=Mus musculus OX=10090 GN=Dock8 PE=1 SV=4	69.4	0.000954198	56.4522	[4] Phospho (ST)	1	QARVMSS*SNPDLT	904	sp|Q8C147|DOCK8_MOUSE	1682.9	5535.23	2892.83	2270.97	2838.77	120877	91199.8	103880	150930	2838.77	112379	0.485063	0.221417	5.30282	1.33327e-05
SKSPASTSSVNGTPGSQLSTPR	sp|Q9JLM8|DCLK1_MOUSE	Q9JLM8	Dclk1	Serine/threonine-protein kinase DCLK1 OS=Mus musculus OX=10090 GN=Dclk1 PE=1 SV=1	194.99	0	52.9759	[3] Phospho (ST)	1	PSRRSKS*PASTSS	307	sp|Q9JLM8|DCLK1_MOUSE	39404.4	62379.8	31385.8	95903.3	51778.9	1.57477e+06	1.53994e+06	1.98757e+06	2.07088e+06	51778.9	1.78117e+06	0.447907	0.153302	5.09457	1.34419e-05
TWSVVSHK	sp|A2ASS6|TITIN_MOUSE	A2ASS6	Ttn	Titin OS=Mus musculus OX=10090 GN=Ttn PE=1 SV=1	40.41	0.00233699	51.7204	[6] Phospho (ST)	1	RTWSVVS*HKCSGT	29205	sp|A2ASS6|TITIN_MOUSE	391051	309617	405938	479579	467954	37854.7	44132.5	26477.2	40253.5	405938	39054.1	0.166202	0.204124	-3.37839	1.34458e-05
HTSCTVSDLIVGNEYYFR	sp|Q5XKE0|MYPC2_MOUSE	Q5XKE0	Mybpc2	Myosin-binding protein C, fast-type OS=Mus musculus OX=10090 GN=Mybpc2 PE=1 SV=1	38.15	0.00241705	93.3076	[16] Phospho (Y)	1	IVGNEYY*FRIFSE	998	sp|Q5XKE0|MYPC2_MOUSE	233891	187593	373285	213958	238593	12427.1	10908.3	10786	19451.4	233891	11667.7	0.288932	0.306663	-4.3283	1.35389e-05
VNGLPSPTHSAHCSFYR	sp|Q9JLM8|DCLK1_MOUSE	Q9JLM8	Dclk1	Serine/threonine-protein kinase DCLK1 OS=Mus musculus OX=10090 GN=Dclk1 PE=1 SV=1	26.98	0.00339559	71.4146	[6] Phospho (ST)|[10] Phospho (ST)	2	RVNGLPS*PTHSAH,LPSPTHS*AHCSFY	32,36	sp|Q9JLM8|DCLK1_MOUSE	2215.36	2360.55	2227.18	2078.36	1534.69	94265.9	96407.9	35862.5	100995	2215.36	95336.9	0.154803	0.37625	5.42733	1.37147e-05
QLEEESKAK	sp|Q5SX39|MYH4_MOUSE	Q5SX39	Myh4	Myosin-4 OS=Mus musculus OX=10090 GN=Myh4 PE=2 SV=1	65.41	0.000866927	19.6482	[6] Phospho (ST)	1	RQLEEES*KAKNAL	1327	sp|Q5SX39|MYH4_MOUSE	1.0779e+06	1.32058e+06	1.3602e+06	1.22066e+06	2.01871e+06	121900	119645	114620	81523.2	1.32058e+06	117133	0.259242	0.172237	-3.49529	1.37334e-05
VYDTPGPCPSVSVK	sp|A2ASS6|TITIN_MOUSE	A2ASS6	Ttn	Titin OS=Mus musculus OX=10090 GN=Ttn PE=1 SV=1	46.85	0.00191205	69.9516	[12] Phospho (ST)	1	GPCPSVS*VKEVSR	31334	sp|A2ASS6|TITIN_MOUSE	731480	987358	850257	759053	733770	71827.2	92344.1	49874.9	82790.2	759053	77308.7	0.134308	0.246069	-3.29913	1.39623e-05
IIYGGSVTGATCK	sp|P17751|TPIS_MOUSE	P17751	Tpi1	Triosephosphate isomerase OS=Mus musculus OX=10090 GN=Tpi1 PE=1 SV=4	38.05	0.00240806	61.9839	[8] Phospho (ST)	1	IYGGSVT*GATCKE	264	sp|P17751|TPIS_MOUSE	48637.4	70762.8	70977.6	67585.1	54828.8	5537.72	5218.04	6827.75	8033.02	67585.1	6182.74	0.163213	0.20139	-3.45828	1.42289e-05
ALSSMGANYSSYLAK	sp|Q9QZ47|TNNT3_MOUSE	Q9QZ47	Tnnt3	Troponin T, fast skeletal muscle OS=Mus musculus OX=10090 GN=Tnnt3 PE=1 SV=3	92.3	0	79.4785	[3] Phospho (ST)|[5] Oxidation (M)	2	KKKKALS*SMGANY,KKALSSM*GANYSS	162,164	sp|Q9QZ47|TNNT3_MOUSE	109756	148837	135158	109039	108255	5292.46	10197.2	10802.6	8245.25	109756	9221.24	0.153084	0.287318	-3.58132	1.44713e-05
VGLGEAASVPGTVKPEDK	sp|A2ASS6|TITIN_MOUSE	A2ASS6	Ttn	Titin OS=Mus musculus OX=10090 GN=Ttn PE=1 SV=1	66.35	0.000890472	71.9101	[8] Phospho (ST)	1	GLGEAAS*VPGTVK	25797	sp|A2ASS6|TITIN_MOUSE	118237	164281	180579	204902	180675	6474.68	4254.46	2043.05	5360.89	180579	4807.67	0.189901	0.417242	-5.24076	1.44713e-05
VTRFEIAK	sp|A2ASS6|TITIN_MOUSE	A2ASS6	Ttn	Titin OS=Mus musculus OX=10090 GN=Ttn PE=1 SV=1	17.1	0.00377834	54.9606	[2] Phospho (ST)	1	QTGLRVT*RFEIAK	25767	sp|A2ASS6|TITIN_MOUSE	247534	206962	305681	274598	288529	19756.7	18731.3	8927.96	15226.5	274598	16978.9	0.146014	0.312221	-4.02323	1.44713e-05
DSVNLTWTEPASDGGSKVTNYIVEK	sp|A2ASS6|TITIN_MOUSE	A2ASS6	Ttn	Titin OS=Mus musculus OX=10090 GN=Ttn PE=1 SV=1	59.77	0.000757002	93.1185	[16] Phospho (ST)	1	PASDGGS*KVTNYI	32940	sp|A2ASS6|TITIN_MOUSE	426185	402585	611080	482712	449722	49730.1	67789.6	64243.6	61668.1	449722	62955.8	0.172655	0.128685	-2.83692	1.47546e-05
GPLPAAPPTAPERQPSWER	sp|Q99P72|RTN4_MOUSE	Q99P72	Rtn4	Reticulon-4 OS=Mus musculus OX=10090 GN=Rtn4 PE=1 SV=2	16.85	0.00375888	79.7062	[16] Phospho (ST)	1	APERQPS*WERSPA	105	sp|Q99P72|RTN4_MOUSE	27137.3	38821.7	24684.7	43145.8	26420.5	366863	414476	526358	340470	27137.3	390669	0.260669	0.199333	3.84492	1.47546e-05
GSEKWSACTQVK	sp|A2ASS6|TITIN_MOUSE	A2ASS6	Ttn	Titin OS=Mus musculus OX=10090 GN=Ttn PE=1 SV=1	39.76	0.00229621	46.2801	[6] Phospho (ST)	1	KGSEKWS*ACTQVK	27132	sp|A2ASS6|TITIN_MOUSE	392091	521898	553898	550975	709961	20175.2	32957.6	16604.4	35734	550975	26566.4	0.207379	0.356323	-4.41732	1.47546e-05
LSGTGSAGATIR	sp|Q9D0F9|PGM1_MOUSE	Q9D0F9	Pgm1	Phosphoglucomutase-1 OS=Mus musculus OX=10090 GN=Pgm1 PE=1 SV=4	64.03	0.000840336	44.8007	[2] Phospho (ST)	1	RIIFRLS*GTGSAG	505	sp|Q9D0F9|PGM1_MOUSE	1.32317e+06	1.40981e+06	1.43689e+06	2.11288e+06	1.771e+06	170103	174936	209325	205824	1.43689e+06	190380	0.203819	0.107263	-2.92076	1.47546e-05
LSTPLQTNCTASESVVQSPSVATTASPATK	sp|P31230|AIMP1_MOUSE	P31230	Aimp1	Aminoacyl tRNA synthase complex-interacting multifunctional protein 1 OS=Mus musculus OX=10090 GN=Aimp1 PE=1 SV=2	84.46	0.000682594	84.2232	[18] Phospho (ST)	1	SESVVQS*PSVATT	99	sp|P31230|AIMP1_MOUSE	1352.95	2264.09	1737.68	1386.73	1917.51	14843.9	22422.7	19518.5	23236.1	1737.68	20970.6	0.219968	0.189597	3.58967	1.47546e-05
SYAAVVTNCHK	sp|A2ASS6|TITIN_MOUSE	A2ASS6	Ttn	Titin OS=Mus musculus OX=10090 GN=Ttn PE=1 SV=1	67.64	0.000917011	44.466	[1] Phospho (ST)	1	REATRKS*YAAVVT	24868	sp|A2ASS6|TITIN_MOUSE	1.06601e+06	1.05896e+06	1.31011e+06	1.62829e+06	1.60047e+06	124101	159884	112174	140543	1.31011e+06	132322	0.207405	0.154368	-3.31035	1.47546e-05
VIADNVKDWSK	sp|P17751|TPIS_MOUSE	P17751	Tpi1	Triosephosphate isomerase OS=Mus musculus OX=10090 GN=Tpi1 PE=1 SV=4	51.63	0.000925355	58.8327	[10] Phospho (ST)	1	DNVKDWS*KVVLAY	209	sp|P17751|TPIS_MOUSE	958520	960836	1.19341e+06	1.26337e+06	1.30076e+06	105099	126487	86941.3	147572	1.19341e+06	115793	0.145288	0.225367	-3.37165	1.47546e-05
VQLLHTQNTSLINTK	sp|Q5SX39|MYH4_MOUSE	Q5SX39	Myh4	Myosin-4 OS=Mus musculus OX=10090 GN=Myh4 PE=2 SV=1	106.51	0	79.3266	[10] Phospho (ST)	1	LHTQNTS*LINTKK	1726	sp|Q5SX39|MYH4_MOUSE	5.15848e+07	6.11852e+07	7.22585e+07	8.8127e+07	8.22105e+07	6.48213e+06	7.02106e+06	6.6915e+06	8.66305e+06	7.22585e+07	6.85628e+06	0.210328	0.137349	-3.39809	1.47546e-05
ESSPLYSPGFSDSTSAAK	sp|P14873|MAP1B_MOUSE	P14873	Map1b	Microtubule-associated protein 1B OS=Mus musculus OX=10090 GN=Map1b PE=1 SV=2	55	0.00100536	75.902	[3] Phospho (ST)	1	LTPRESS*PLYSPG	1789	sp|P14873|MAP1B_MOUSE	15314.4	16289	27075.3	12071.6	17353.4	235031	199909	280671	256058	16289	245545	0.320212	0.140809	3.91269	1.5266e-05
SGNPYITLSSQDINNK	sp|O88990|ACTN3_MOUSE	O88990	Actn3	Alpha-actinin-3 OS=Mus musculus OX=10090 GN=Actn3 PE=2 SV=1	84.81	0.000687758	82.8975	[1] Phospho (ST)	1	YGLRPKS*GNPYIT	601	sp|O88990|ACTN3_MOUSE	4.36744e+06	5.99754e+06	6.3825e+06	7.99703e+06	6.26436e+06	621471	747028	674220	737297	6.26436e+06	705758	0.208155	0.0844488	-3.15136	1.5266e-05
GGIQIMAGKTLR	sp|A2ASS6|TITIN_MOUSE	A2ASS6	Ttn	Titin OS=Mus musculus OX=10090 GN=Ttn PE=1 SV=1	85.87	0.000702247	77.002	[10] Phospho (ST)	1	QIMAGKT*LRIPAE	16910	sp|A2ASS6|TITIN_MOUSE	352354	270008	438761	375800	436125	13041.1	22850.8	15122.1	28979.4	375800	18986.5	0.185607	0.366291	-4.33744	1.53827e-05
AEDGAAPSPSSETPK	sp|P26645|MARCS_MOUSE	P26645	Marcks	Myristoylated alanine-rich C-kinase substrate OS=Mus musculus OX=10090 GN=Marcks PE=1 SV=2	56.82	0.00105559	36.5909	[8] Phospho (ST)	1	EDGAAPS*PSSETP	138	sp|P26645|MARCS_MOUSE	119563	109108	99062.7	101640	102508	758065	607553	1.00181e+06	772512	102508	765288	0.077552	0.207216	2.9002	1.54648e-05
GSESTGPVTCR	sp|A2ASS6|TITIN_MOUSE	A2ASS6	Ttn	Titin OS=Mus musculus OX=10090 GN=Ttn PE=1 SV=1	29.7	0.00325321	29.699	[4] Phospho (ST)	1	ISKGSES*TGPVTC	30820	sp|A2ASS6|TITIN_MOUSE	125370	107245	127149	71483.4	92426.2	11258.2	11328.4	9110.77	10081.1	107245	10669.7	0.223493	0.101237	-3.33152	1.54648e-05
KPDSVSVETGK	sp|Q5XKE0|MYPC2_MOUSE	Q5XKE0	Mybpc2	Myosin-binding protein C, fast-type OS=Mus musculus OX=10090 GN=Mybpc2 PE=1 SV=1	58.33	0.00109769	28.9254	[4] Phospho (ST)	1	FLKKPDS*VSVETG	56	sp|Q5XKE0|MYPC2_MOUSE	153540	157399	171996	161089	206148	16054.5	26425.1	20966	22058.4	161089	21512.2	0.125442	0.199294	-2.90509	1.54648e-05
LINELSTQK	sp|Q5SX39|MYH4_MOUSE	Q5SX39	Myh4	Myosin-4 OS=Mus musculus OX=10090 GN=Myh4 PE=2 SV=1	40.86	0.00236351	56.2968	[7] Phospho (ST)	1	LINELST*QKARLH	1279	sp|Q5SX39|MYH4_MOUSE	4.22459e+06	4.81813e+06	5.19276e+06	5.98092e+06	5.06503e+06	577737	645995	424677	707067	5.06503e+06	611866	0.125944	0.206398	-3.05153	1.54648e-05
QPSIELPSMAVASTK	sp|P19973|LSP1_MOUSE	P19973	Lsp1	Lymphocyte-specific protein 1 OS=Mus musculus OX=10090 GN=Lsp1 PE=1 SV=2	151.98	0	93.87	[3] Phospho (ST)	1	KLSRQPS*IELPSM	243	sp|P19973|LSP1_MOUSE	130202	77106.9	92223.1	56012.2	62619.2	1.77894e+06	1.2828e+06	2.27641e+06	1.58355e+06	77106.9	1.68125e+06	0.353166	0.241147	4.44409	1.54648e-05
SASQSSLDKLDQELKEQQK	sp|Q58A65|JIP4_MOUSE	Q58A65	Spag9	C-Jun-amino-terminal kinase-interacting protein 4 OS=Mus musculus OX=10090 GN=Spag9 PE=1 SV=2	20.93	0.00360306	69.4076	[6] Phospho (ST)	1	RSASQSS*LDKLDQ	733	sp|Q58A65|JIP4_MOUSE	2.88628	2.88628	2.88628	2.88628	2.88628	19925.3	3678.15	1198.75	2337.77	2.88628	3007.96	0	1.29972	9.98863	1.54648e-05
TQAYPDQKPGTSGLR	sp|Q9D0F9|PGM1_MOUSE	Q9D0F9	Pgm1	Phosphoglucomutase-1 OS=Mus musculus OX=10090 GN=Pgm1 PE=1 SV=4	88.89	0	44.3829	[11] Phospho (ST)	1	PDQKPGT*SGLRKR	19	sp|Q9D0F9|PGM1_MOUSE	3.74559e+06	4.65017e+06	5.6828e+06	7.16936e+06	5.53725e+06	448920	419730	261499	388375	5.53725e+06	404053	0.238316	0.217433	-3.77764	1.54648e-05
VTWYK	sp|A2ASS6|TITIN_MOUSE	A2ASS6	Ttn	Titin OS=Mus musculus OX=10090 GN=Ttn PE=1 SV=1	15.67	0.00381575	64.4406	[2] Phospho (ST)	1	FDDAIVT*WYKGPT	9753	sp|A2ASS6|TITIN_MOUSE	59147.7	77341.1	78844.7	82028.8	82809	7752.15	6690.88	4562.25	8633.83	78844.7	7221.51	0.127614	0.253998	-3.45255	1.54648e-05
IIYGGSVTGATCK	sp|P17751|TPIS_MOUSE	P17751	Tpi1	Triosephosphate isomerase OS=Mus musculus OX=10090 GN=Tpi1 PE=1 SV=4	92.09	0	63.548	[6] Phospho (ST)	1	RIIYGGS*VTGATC	262	sp|P17751|TPIS_MOUSE	2.20153e+07	3.24888e+07	2.54815e+07	3.55712e+07	2.3593e+07	2.09909e+06	2.51288e+06	2.77606e+06	3.33318e+06	2.54815e+07	2.64447e+06	0.211748	0.192816	-3.27019	1.57204e-05
RMSLEGR	sp|O89110|CASP8_MOUSE	O89110	Casp8	Caspase-8 OS=Mus musculus OX=10090 GN=Casp8 PE=1 SV=1	55.26	0.0010142	32.8925	[3] Phospho (ST)	1	STERRMS*LEGREE	188	sp|O89110|CASP8_MOUSE	22098.3	15018.4	14030.6	16124.3	14411.7	129274	144629	209719	156946	15018.4	150788	0.203022	0.218157	3.32651	1.60108e-05
TFTTQETITNAETAK	sp|P06745|G6PI_MOUSE	P06745	Gpi	Glucose-6-phosphate isomerase OS=Mus musculus OX=10090 GN=Gpi PE=1 SV=4	78.68	0.00118765	67.3426	[4] Phospho (ST)	1	ASKTFTT*QETITN	215	sp|P06745|G6PI_MOUSE	2.09295e+06	2.90011e+06	2.47336e+06	2.9823e+06	2.13781e+06	253915	230114	329282	340709	2.47336e+06	291599	0.164845	0.189785	-3.09657	1.60108e-05
RPAAAAAAGSASPR	sp|Q91XU0|WRIP1_MOUSE	Q91XU0	Wrnip1	ATPase WRNIP1 OS=Mus musculus OX=10090 GN=Wrnip1 PE=1 SV=2	59.83	0.000757863	22.2071	[12] Phospho (ST)	1	AAAGSAS*PRSWDE	153	sp|Q91XU0|WRIP1_MOUSE	15458	10634.8	13293.1	10783.1	14934.4	83131.7	102166	100464	88898	13293.1	94681.2	0.17334	0.0978846	2.8297	1.60854e-05
VNTEPCVK	sp|A2ASS6|TITIN_MOUSE	A2ASS6	Ttn	Titin OS=Mus musculus OX=10090 GN=Ttn PE=1 SV=1	15.6	0.0038116	29.0556	[3] Phospho (ST)	1	DWHKVNT*EPCVKT	30094	sp|A2ASS6|TITIN_MOUSE	143449	150185	136704	135063	165457	9608.63	18767.9	9466.04	13705.1	143449	11656.9	0.0843801	0.340329	-3.64391	1.60854e-05
VQLLHTQNTSLINTKK	sp|Q5SX39|MYH4_MOUSE	Q5SX39	Myh4	Myosin-4 OS=Mus musculus OX=10090 GN=Myh4 PE=2 SV=1	151.97	0	69.7046	[14] Phospho (ST)	1	NTSLINT*KKKLET	1730	sp|Q5SX39|MYH4_MOUSE	9.66198e+06	9.55556e+06	9.07468e+06	1.24221e+07	1.1573e+07	999472	1.31535e+06	774744	1.29794e+06	9.66198e+06	1.1487e+06	0.13909	0.236225	-3.08459	1.60854e-05
ADTLLKPDQR	sp|A2ASS6|TITIN_MOUSE	A2ASS6	Ttn	Titin OS=Mus musculus OX=10090 GN=Ttn PE=1 SV=1	42.48	0.00221022	50.0365	[3] Phospho (ST)	1	TWTKADT*LLKPDQ	15518	sp|A2ASS6|TITIN_MOUSE	196794	178295	222226	167892	201302	21713.8	22615.8	13556.3	24530.1	196794	22164.8	0.109242	0.235049	-3.15064	1.62289e-05
DVATAQWSPLSTTSK	sp|A2ASS6|TITIN_MOUSE	A2ASS6	Ttn	Titin OS=Mus musculus OX=10090 GN=Ttn PE=1 SV=1	64.64	0.000851064	83.5609	[8] Phospho (ST)	1	VATAQWS*PLSTTS	19146	sp|A2ASS6|TITIN_MOUSE	384956	492300	463289	433500	407494	55545.5	59282.6	64805.8	82495.8	433500	62044.2	0.0981686	0.18207	-2.8061	1.62289e-05
GKPKPSISWLK	sp|A2ASS6|TITIN_MOUSE	A2ASS6	Ttn	Titin OS=Mus musculus OX=10090 GN=Ttn PE=1 SV=1	50.11	0.0014881	74.1634	[6] Phospho (ST)	1	KGKPKPS*ISWLKD	29383	sp|A2ASS6|TITIN_MOUSE	436668	444825	512028	707907	595210	49717.1	67557.5	47497	62773.9	512028	56245.5	0.210912	0.172266	-3.1962	1.62289e-05
RGTGGVDTAAVGAVFDISNADR	sp|P07310|KCRM_MOUSE	P07310	Ckm	Creatine kinase M-type OS=Mus musculus OX=10090 GN=Ckm PE=1 SV=1	443.23	0	94.4858	[3] Phospho (ST)	1	RLQKRGT*GGVDTA	322	sp|P07310|KCRM_MOUSE	2.53616e+07	3.40855e+07	3.44249e+07	4.58829e+07	3.7308e+07	2.24968e+06	3.06246e+06	3.35894e+06	3.81944e+06	3.44249e+07	3.2107e+06	0.20798	0.211381	-3.42403	1.62289e-05
ASIESTSSYTLLVVGNVNR	sp|A2ASS6|TITIN_MOUSE	A2ASS6	Ttn	Titin OS=Mus musculus OX=10090 GN=Ttn PE=1 SV=1	105.52	0	95.7894	[7] Phospho (ST)	1	ASIESTS*SYTLLV	23700	sp|A2ASS6|TITIN_MOUSE	1.00583e+06	1.25203e+06	1.72412e+06	1.93234e+06	2.00933e+06	108723	113894	110734	139464	1.72412e+06	112314	0.276206	0.121252	-3.94039	1.63231e-05
RPPAPAHASPIRAPEVEELAR	sp|Q6P5H2|NEST_MOUSE	Q6P5H2	Nes	Nestin OS=Mus musculus OX=10090 GN=Nes PE=1 SV=1	24.42	0.00338219	74.0541	[9] Phospho (ST)	1	PAPAHAS*PIRAPE	169	sp|Q6P5H2|NEST_MOUSE	6386.68	4647.33	7712.55	9866.62	5866.13	86053.3	82889.7	108617	133089	6386.68	97335.1	0.288829	0.226913	3.92006	1.63231e-05
DDQVFSMNPPKYDK	sp|Q5SX39|MYH4_MOUSE	Q5SX39	Myh4	Myosin-4 OS=Mus musculus OX=10090 GN=Myh4 PE=2 SV=1	79.95	0.000613121	78.6198	[6] Phospho (ST)	1	KDDQVFS*MNPPKY	79	sp|Q5SX39|MYH4_MOUSE	910111	801896	1.08727e+06	842063	960511	45810.1	81216.3	32936	66132.2	910111	55971.1	0.121159	0.37851	-4.04746	1.63426e-05
KLEDECSELKK	sp|Q5SX39|MYH4_MOUSE	Q5SX39	Myh4	Myosin-4 OS=Mus musculus OX=10090 GN=Myh4 PE=2 SV=1	125.33	0	34.8071	[7] Phospho (ST)	1	KLEDECS*ELKKDI	952	sp|Q5SX39|MYH4_MOUSE	1.78842e+07	1.44799e+07	2.01599e+07	1.93473e+07	2.1585e+07	1.99227e+06	2.61361e+06	1.50572e+06	2.12026e+06	1.93473e+07	2.05626e+06	0.144918	0.221241	-3.23474	1.63605e-05
RSDTGLYSITAVNNLGTASK	sp|A2ASS6|TITIN_MOUSE	A2ASS6	Ttn	Titin OS=Mus musculus OX=10090 GN=Ttn PE=1 SV=1	157.15	0	88.58	[2] Phospho (ST)	1	IPQSRRS*DTGLYS	17978	sp|A2ASS6|TITIN_MOUSE	1.96671e+06	1.74803e+06	1.65054e+06	2.29738e+06	2.69078e+06	140484	128518	156677	239414	1.96671e+06	148580	0.205932	0.301354	-3.72862	1.63605e-05
SLSLQYSTK	sp|A2ASS6|TITIN_MOUSE	A2ASS6	Ttn	Titin OS=Mus musculus OX=10090 GN=Ttn PE=1 SV=1	46.92	0.00191518	65.1887	[3] Phospho (ST)	1	RVMKSLS*LQYSTK	21726	sp|A2ASS6|TITIN_MOUSE	299006	508635	421338	443735	397664	38029.8	38359.3	45406.9	56133.8	421338	41883.1	0.18465	0.19064	-3.33566	1.63605e-05
SSISLAWKPPAK	sp|A2ASS6|TITIN_MOUSE	A2ASS6	Ttn	Titin OS=Mus musculus OX=10090 GN=Ttn PE=1 SV=1	71.93	0.00102249	83.5888	[2] Phospho (ST)	1	KDKTKSS*ISLAWK	17509	sp|A2ASS6|TITIN_MOUSE	569031	718664	858844	1.01059e+06	1.00925e+06	57479.7	62458.9	54215.6	89280.4	858844	59969.3	0.229294	0.242613	-3.84134	1.64869e-05
AGSDLVLDAAVGGKPEPK	sp|A2ASS6|TITIN_MOUSE	A2ASS6	Ttn	Titin OS=Mus musculus OX=10090 GN=Ttn PE=1 SV=1	168.79	0	84.1937	[3] Phospho (ST)	1	VTIRAGS*DLVLDA	30852	sp|A2ASS6|TITIN_MOUSE	681971	667960	791394	402380	612517	40303.8	40313	55192.8	60872.5	667960	47752.9	0.227232	0.21339	-3.82383	1.67433e-05
EAPTKAQIDVTPVGSK	sp|A2ASS6|TITIN_MOUSE	A2ASS6	Ttn	Titin OS=Mus musculus OX=10090 GN=Ttn PE=1 SV=1	132.38	0	63.1611	[4] Phospho (ST)	1	EDREAPT*KAQIDV	19050	sp|A2ASS6|TITIN_MOUSE	179261	135207	253189	242247	195138	9750.95	7118.37	15272.5	12848.8	195138	11299.9	0.239374	0.316649	-4.12379	1.77199e-05
KAWVSVTNNCNR	sp|A2ASS6|TITIN_MOUSE	A2ASS6	Ttn	Titin OS=Mus musculus OX=10090 GN=Ttn PE=1 SV=1	69.86	0.000968523	57.4293	[5] Phospho (ST)	1	SKKAWVS*VTNNCN	28115	sp|A2ASS6|TITIN_MOUSE	27338.1	28385.4	26678.2	22802.8	30687	1357.25	1104.59	814.681	2385.66	27338.1	1230.92	0.105985	0.48298	-4.48074	1.77199e-05
KTSAQLFVTGIR	sp|A2ASS6|TITIN_MOUSE	A2ASS6	Ttn	Titin OS=Mus musculus OX=10090 GN=Ttn PE=1 SV=1	60.2	0.000762777	84.3044	[3] Phospho (ST)	1	VEGKKTS*AQLFVT	13353	sp|A2ASS6|TITIN_MOUSE	68700.2	83444.4	102066	152291	126075	4038.57	6038.46	3184.62	5986.4	102066	5012.49	0.313493	0.297059	-4.37559	1.77199e-05
LSGTGSAGATIR	sp|Q9D0F9|PGM1_MOUSE	Q9D0F9	Pgm1	Phosphoglucomutase-1 OS=Mus musculus OX=10090 GN=Pgm1 PE=1 SV=4	76.66	0.00113443	43.7317	[6] Phospho (ST)	1	RLSGTGS*AGATIR	509	sp|Q9D0F9|PGM1_MOUSE	1.20873e+06	1.63446e+06	1.80532e+06	1.93662e+06	1.79853e+06	159610	168475	134661	230273	1.79853e+06	164042	0.168615	0.234444	-3.45521	1.77199e-05
RSDTGLYSITAVNNLGTASKEMR	sp|A2ASS6|TITIN_MOUSE	A2ASS6	Ttn	Titin OS=Mus musculus OX=10090 GN=Ttn PE=1 SV=1	77.59	0.00115808	86.3753	[19] Phospho (ST)	1	NNLGTAS*KEMRLN	17995	sp|A2ASS6|TITIN_MOUSE	217674	203598	263152	287617	247044	14641	15970.6	8848.94	22793.7	247044	15305.8	0.139143	0.367941	-4.01398	1.77199e-05
LSINNSKQGESQLR	sp|A2ASS6|TITIN_MOUSE	A2ASS6	Ttn	Titin OS=Mus musculus OX=10090 GN=Ttn PE=1 SV=1	123.67	0	49.847	[6] Phospho (ST)	1	RLSINNS*KQGESQ	16548	sp|A2ASS6|TITIN_MOUSE	1.23132e+06	1.46496e+06	1.5007e+06	2.04728e+06	1.73452e+06	175842	158544	186258	234753	1.5007e+06	181050	0.19368	0.172983	-3.05177	1.77519e-05
LPYTTPGPPSTPWVSNVTR	sp|A2ASS6|TITIN_MOUSE	A2ASS6	Ttn	Titin OS=Mus musculus OX=10090 GN=Ttn PE=1 SV=1	62.73	0.000811359	94.2229	[5] Phospho (ST)	1	VKLPYTT*PGPPST	28458	sp|A2ASS6|TITIN_MOUSE	430280	581290	746854	693988	737423	55428.9	64463.8	38123.9	38320.4	693988	46874.7	0.209176	0.266355	-3.91246	1.78186e-05
LSVEALNSLTGEFKGK	sp|P07310|KCRM_MOUSE	P07310	Ckm	Creatine kinase M-type OS=Mus musculus OX=10090 GN=Ckm PE=1 SV=1	148.69	0	92.8946	[10] Phospho (ST)	1	EALNSLT*GEFKGK	166	sp|P07310|KCRM_MOUSE	1.03586e+06	1.47705e+06	1.51165e+06	1.67273e+06	1.56418e+06	111773	164874	177632	166933	1.51165e+06	165903	0.168195	0.190299	-3.18774	1.78186e-05
NSSGHAQGSAIVNVLDRPGPCQNLK	sp|A2ASS6|TITIN_MOUSE	A2ASS6	Ttn	Titin OS=Mus musculus OX=10090 GN=Ttn PE=1 SV=1	42.94	0.00222938	83.5382	[9] Phospho (ST)	1	SGHAQGS*AIVNVL	19782	sp|A2ASS6|TITIN_MOUSE	2.02388e+06	2.8422e+06	2.91229e+06	3.53531e+06	3.02807e+06	180740	197329	237391	336358	2.91229e+06	217360	0.189844	0.293247	-3.75015	1.78186e-05
KSGVPLTTGYR	sp|A2ASS6|TITIN_MOUSE	A2ASS6	Ttn	Titin OS=Mus musculus OX=10090 GN=Ttn PE=1 SV=1	69.63	0.000960615	54.2693	[2] Phospho (ST)	1	HVYWKKS*GVPLTT	1120	sp|A2ASS6|TITIN_MOUSE	125643	157342	184521	195665	179035	24114.5	25780.7	25661.7	27448.8	179035	25721.2	0.164387	0.0529121	-2.79922	1.78489e-05
VNKTIIHDTQFK	sp|A2ASS6|TITIN_MOUSE	A2ASS6	Ttn	Titin OS=Mus musculus OX=10090 GN=Ttn PE=1 SV=1	38.55	0.00244989	57.942	[4] Phospho (ST)	1	WTKVNKT*IIHDTQ	25264	sp|A2ASS6|TITIN_MOUSE	100363	94015	135542	150313	116002	7617.36	7567.12	14148	8578.4	116002	8097.88	0.198201	0.332158	-3.84301	1.78489e-05
IMAENAAGISAPSATSPFYK	sp|A2ASS6|TITIN_MOUSE	A2ASS6	Ttn	Titin OS=Mus musculus OX=10090 GN=Ttn PE=1 SV=1	121.85	0	90.6009	[15] Phospho (ST)	1	ISAPSAT*SPFYKA	23532	sp|A2ASS6|TITIN_MOUSE	124568	225042	189217	175656	165107	7235.48	15808.4	9951.05	12674.3	175656	11312.7	0.20777	0.32181	-3.96726	1.78805e-05
VLDTPGPPVNVTVK	sp|A2ASS6|TITIN_MOUSE	A2ASS6	Ttn	Titin OS=Mus musculus OX=10090 GN=Ttn PE=1 SV=1	33.65	0.00276899	86.4162	[12] Phospho (ST)	1	GPPVNVT*VKEVSK	21583	sp|A2ASS6|TITIN_MOUSE	34789.9	23730.7	49014.4	57806.2	33802.8	1800.23	1245.79	1021.45	675.348	34789.9	1133.62	0.338814	0.398178	-4.94676	1.78805e-05
DDQVFSMNPPK	sp|Q5SX39|MYH4_MOUSE	Q5SX39	Myh4	Myosin-4 OS=Mus musculus OX=10090 GN=Myh4 PE=2 SV=1	31.2	0.00298954	80.4401	[6] Phospho (ST)	1	KDDQVFS*MNPPKY	79	sp|Q5SX39|MYH4_MOUSE	686720	909401	756353	979094	957717	92561	136621	89870.9	114016	909401	103288	0.150774	0.201096	-3.14606	1.80329e-05
AGSSPPSKPTEYVTAR	sp|A2ASS6|TITIN_MOUSE	A2ASS6	Ttn	Titin OS=Mus musculus OX=10090 GN=Ttn PE=1 SV=1	133.74	0	47.518	[14] Phospho (ST)	1	KPTEYVT*ARMPVD	20974	sp|A2ASS6|TITIN_MOUSE	2.19897e+06	2.06252e+06	2.38924e+06	2.58918e+06	2.59824e+06	205254	191471	335658	306789	2.38924e+06	256021	0.100011	0.27763	-3.25115	1.80387e-05
GYTLPPHCSR	sp|P07310|KCRM_MOUSE	P07310	Ckm	Creatine kinase M-type OS=Mus musculus OX=10090 GN=Ckm PE=1 SV=1	65.74	0.000875274	36.8227	[2] Phospho (Y)	1	GRSIKGY*TLPPHC	140	sp|P07310|KCRM_MOUSE	377552	443896	421483	603618	526934	46231.6	59540	35673	55740.8	443896	50986.2	0.190082	0.216416	-3.12834	1.81869e-05
NLTEEMAGLDENIAKLTKEK	sp|Q5SX39|MYH4_MOUSE	Q5SX39	Myh4	Myosin-4 OS=Mus musculus OX=10090 GN=Myh4 PE=2 SV=1	89.08	0	92.1376	[17] Phospho (ST)	1	ENIAKLT*KEKKAL	997	sp|Q5SX39|MYH4_MOUSE	1.53914e+06	1.43853e+06	2.04441e+06	1.54813e+06	1.79908e+06	190803	207981	150739	260917	1.54813e+06	199392	0.147045	0.225433	-2.95819	1.81869e-05
RSDTGLYSITAVNNLGTASK	sp|A2ASS6|TITIN_MOUSE	A2ASS6	Ttn	Titin OS=Mus musculus OX=10090 GN=Ttn PE=1 SV=1	107.34	0	86.0537	[17] Phospho (ST)	1	AVNNLGT*ASKEMR	17993	sp|A2ASS6|TITIN_MOUSE	52956.6	45377.9	66309.3	58242.1	66991.2	6722.66	3258.21	4419.3	5447.62	58242.1	4933.46	0.157779	0.297405	-3.56927	1.81869e-05
DLPSKSWMK	sp|A2ASS6|TITIN_MOUSE	A2ASS6	Ttn	Titin OS=Mus musculus OX=10090 GN=Ttn PE=1 SV=1	24.7	0.00340136	70.0996	[4] Phospho (ST)	1	EKRDLPS*KSWMKA	22106	sp|A2ASS6|TITIN_MOUSE	502377	572536	588064	532505	521726	61809.7	82691.7	87987.2	101063	532505	85339.4	0.0658025	0.195791	-2.64221	1.82578e-05
LSNVGGTKTIPITVK	sp|A2ASS6|TITIN_MOUSE	A2ASS6	Ttn	Titin OS=Mus musculus OX=10090 GN=Ttn PE=1 SV=1	113.32	0	76.5222	[9] Phospho (ST)	1	NVGGTKT*IPITVK	26580	sp|A2ASS6|TITIN_MOUSE	836538	770408	1.01101e+06	971259	709043	54373.7	84444.2	34041.9	62008.3	836538	58191	0.150042	0.354586	-3.84867	1.82578e-05
KLSDHLPLGPQQFHPHQQPSPQFTPGPQPPQQQR	sp|O89100|GRAP2_MOUSE	O89100	Grap2	GRB2-related adaptor protein 2 OS=Mus musculus OX=10090 GN=Grap2 PE=1 SV=1	11.71	0.00409521	82.1123	[3] Phospho (ST)	1	SVNRKLS*DHLPLG	186	sp|O89100|GRAP2_MOUSE	2885.47	1494	3240.31	1949.69	2312.85	75709.8	34829.8	77192.5	80674.9	2312.85	76451.1	0.295323	0.322123	5.04673	1.82992e-05
HTVYSMEHIR	sp|O88990|ACTN3_MOUSE	O88990	Actn3	Alpha-actinin-3 OS=Mus musculus OX=10090 GN=Actn3 PE=2 SV=1	50.87	0.00121433	58.8327	[5] Phospho (ST)	1	NKHTVYS*MEHIRV	722	sp|O88990|ACTN3_MOUSE	89540.7	89650.1	111638	103848	123976	10078.4	14078.2	12344	16689.1	103848	13211.1	0.14234	0.209957	-2.97776	1.86445e-05
AEDPVFLPSPPSKPK	sp|A2ASS6|TITIN_MOUSE	A2ASS6	Ttn	Titin OS=Mus musculus OX=10090 GN=Ttn PE=1 SV=1	89.26	0	85.6223	[12] Phospho (ST)	1	FLPSPPS*KPKIVD	27877	sp|A2ASS6|TITIN_MOUSE	1.24169e+06	1.57597e+06	1.47833e+06	2.20365e+06	1.81918e+06	125949	192626	176995	187760	1.57597e+06	182377	0.219993	0.179281	-3.11187	1.8723e-05
AAADEWTTCTPPSGLQGK	sp|A2ASS6|TITIN_MOUSE	A2ASS6	Ttn	Titin OS=Mus musculus OX=10090 GN=Ttn PE=1 SV=1	24.89	0.00341797	75.1759	[10] Phospho (ST)	1	DEWTTCT*PPSGLQ	26842	sp|A2ASS6|TITIN_MOUSE	62533.7	62143	65530.6	69630.7	72931.4	3616.32	6827.32	2519.99	2719.58	65530.6	3167.95	0.0699951	0.508946	-4.38514	1.8851e-05
ITWSKPNVNLR	sp|A2ASS6|TITIN_MOUSE	A2ASS6	Ttn	Titin OS=Mus musculus OX=10090 GN=Ttn PE=1 SV=1	25.97	0.00332779	81.3212	[4] Phospho (ST)	1	PPKITWS*KPNVNL	21517	sp|A2ASS6|TITIN_MOUSE	29934.8	40537.4	42956.3	54141.5	52815.9	3832.21	5484.77	4359.1	4664.2	42956.3	4511.65	0.224437	0.150767	-3.25197	1.8851e-05
QLEDELVSLQKK	sp|P58771|TPM1_MOUSE	P58771	Tpm1	Tropomyosin alpha-1 chain OS=Mus musculus OX=10090 GN=Tpm1 PE=1 SV=1	113.18	0	79.8728	[8] Phospho (ST)	1	LEDELVS*LQKKLK	45	sp|P58771|TPM1_MOUSE	2.66365e+06	2.5088e+06	2.82503e+06	2.04225e+06	2.36373e+06	220849	291366	126739	194443	2.5088e+06	207646	0.120723	0.326722	-3.59772	1.8851e-05
SYSTVTTK	sp|A2ASS6|TITIN_MOUSE	A2ASS6	Ttn	Titin OS=Mus musculus OX=10090 GN=Ttn PE=1 SV=1	74.88	0.0010983	33.5736	[3] Phospho (ST)	1	ATRKSYS*TVTTKC	22704	sp|A2ASS6|TITIN_MOUSE	210517	255179	276762	344262	290561	24634.9	38342.4	36515.1	29966.5	276762	33240.8	0.17778	0.194157	-3.06465	1.8851e-05
VGESFALTGR	sp|A2ASS6|TITIN_MOUSE	A2ASS6	Ttn	Titin OS=Mus musculus OX=10090 GN=Ttn PE=1 SV=1	58.7	0.000739372	76.5503	[4] Phospho (ST)	1	TVRVGES*FALTGR	18624	sp|A2ASS6|TITIN_MOUSE	288173	257674	337372	187977	263818	21962.1	24716.3	18105.1	32648.6	263818	23339.2	0.202923	0.252744	-3.50123	1.8851e-05
TQAYPDQKPGTSGLR	sp|Q9D0F9|PGM1_MOUSE	Q9D0F9	Pgm1	Phosphoglucomutase-1 OS=Mus musculus OX=10090 GN=Pgm1 PE=1 SV=4	59.43	0.000752729	47.05	[12] Phospho (ST)	1	DQKPGTS*GLRKRV	20	sp|Q9D0F9|PGM1_MOUSE	2.35197e+06	2.89058e+06	2.64966e+06	3.95822e+06	3.74766e+06	211981	287392	318436	356845	2.89058e+06	302914	0.224403	0.209148	-3.25627	1.8951e-05
LPNTYPNSPSPGPGGLGGSVHYATMAR	sp|Q8R1A4|DOCK7_MOUSE	Q8R1A4	Dock7	Dedicator of cytokinesis protein 7 OS=Mus musculus OX=10090 GN=Dock7 PE=1 SV=3	85.07	0.000692042	85.3247	[10] Phospho (ST)	1	TYPNSPS*PGPGGL	864	sp|Q8R1A4|DOCK7_MOUSE	9052.57	13048.1	11177.7	13175.9	15052.4	85522	84062.5	114150	111097	13048.1	98309.3	0.184963	0.163387	2.90118	1.90497e-05
YKVSYNK	sp|A2ASS6|TITIN_MOUSE	A2ASS6	Ttn	Titin OS=Mus musculus OX=10090 GN=Ttn PE=1 SV=1	87.74	0.00073692	32.465	[4] Phospho (ST)	1	GYRYKVS*YNKQTG	1133	sp|A2ASS6|TITIN_MOUSE	1.28414e+06	900682	1.54143e+06	1.24652e+06	1.13864e+06	114074	166148	162749	145508	1.24652e+06	154128	0.190424	0.16185	-3.01796	1.90497e-05
VCNAVVSGLSSGQEYQFR	sp|A2ASS6|TITIN_MOUSE	A2ASS6	Ttn	Titin OS=Mus musculus OX=10090 GN=Ttn PE=1 SV=1	192.7	0	87.725	[7] Phospho (ST)	1	VCNAVVS*GLSSGQ	26062	sp|A2ASS6|TITIN_MOUSE	666947	849701	756271	1.1472e+06	987455	64024.2	106823	82560.1	95878.1	849701	89219.1	0.215648	0.211056	-3.25556	1.91056e-05
GSDQWTHISTVK	sp|A2ASS6|TITIN_MOUSE	A2ASS6	Ttn	Titin OS=Mus musculus OX=10090 GN=Ttn PE=1 SV=1	45.78	0.00185185	68.4668	[9] Phospho (ST)	1	DQWTHIS*TVKGLE	22804	sp|A2ASS6|TITIN_MOUSE	426068	269626	333710	462256	367141	15952.9	13869	4772.47	7235.95	367141	10552.4	0.204146	0.507608	-5.1957	1.94856e-05
ETTSTTWQVVSQAVAR	sp|A2ASS6|TITIN_MOUSE	A2ASS6	Ttn	Titin OS=Mus musculus OX=10090 GN=Ttn PE=1 SV=1	120.99	0	94.2229	[4] Phospho (ST)	1	EKRETTS*TTWQVV	27320	sp|A2ASS6|TITIN_MOUSE	1.16057e+06	1.54663e+06	1.72818e+06	1.53631e+06	1.59216e+06	248253	275249	234644	202254	1.54663e+06	241448	0.139623	0.12642	-2.67992	1.98098e-05
LLSQQCSYMGGCFLEK	sp|Q7TQ48|SRCA_MOUSE	Q7TQ48	Srl	Sarcalumenin OS=Mus musculus OX=10090 GN=Srl PE=1 SV=1	95.03	0	95.203	[3] Phospho (ST)	1	SNFKLLS*QQCSYM	854	sp|Q7TQ48|SRCA_MOUSE	109847	161087	192255	137136	180614	13989.7	9606.03	7306.39	5849.56	161087	8456.21	0.213118	0.386936	-4.26515	1.99245e-05
SVTKLEK	sp|P58771|TPM1_MOUSE	P58771	Tpm1	Tropomyosin alpha-1 chain OS=Mus musculus OX=10090 GN=Tpm1 PE=1 SV=1	45.9	0.00185972	27.5877	[3] Phospho (ST)	1	FAERSVT*KLEKSI	247	sp|P58771|TPM1_MOUSE	2.51273e+06	4.11089e+06	4.58959e+06	4.4852e+06	3.42668e+06	144632	278699	99292.2	165081	4.11089e+06	154857	0.225764	0.443831	-4.7336	1.99245e-05
SAFVTVK	sp|A2ASS6|TITIN_MOUSE	A2ASS6	Ttn	Titin OS=Mus musculus OX=10090 GN=Ttn PE=1 SV=1	88.79	0.000761615	61.3922	[1] Phospho (ST)	1	NSSGSKS*AFVTVK	25894	sp|A2ASS6|TITIN_MOUSE	24816.2	23281	30129.7	23414.9	23436.5	1990.32	2145.13	1920.38	3818.63	23436.5	2067.73	0.116988	0.366559	-3.50365	2.01316e-05
ETSRPNWAQVSATVPITSCTVEK	sp|A2ASS6|TITIN_MOUSE	A2ASS6	Ttn	Titin OS=Mus musculus OX=10090 GN=Ttn PE=1 SV=1	49.83	0.00147623	86.2239	[13] Phospho (ST)	1	WAQVSAT*VPITSC	21230	sp|A2ASS6|TITIN_MOUSE	755336	588456	936199	963244	909301	54094.3	79386	69416.9	102445	909301	74401.4	0.189655	0.265637	-3.6146	2.03766e-05
EAAADTSGREEPPTPKSPPK	sp|Q9JL26|FMNL1_MOUSE	Q9JL26	Fmnl1	Formin-like protein 1 OS=Mus musculus OX=10090 GN=Fmnl1 PE=1 SV=1	15.35	0.00379661	39.6251	[17] Phospho (ST)	1	EPPTPKS*PPKARR	1021	sp|Q9JL26|FMNL1_MOUSE	45326.5	64767.3	35125.4	70626.8	69704.1	807838	565842	869014	773217	64767.3	790528	0.279904	0.174447	3.60913	2.04924e-05
LTNTSFTEIEK	sp|Q9D8S3|ARFG3_MOUSE	Q9D8S3	Arfgap3	ADP-ribosylation factor GTPase-activating protein 3 OS=Mus musculus OX=10090 GN=Arfgap3 PE=1 SV=2	30.96	0.00297177	74.5849	[5] Phospho (ST)	1	QKLTNTS*FTEIEK	241	sp|Q9D8S3|ARFG3_MOUSE	3072.49	2153.71	1485.11	1800.67	2081.42	27299.8	18969.8	32809.3	32108.3	2081.42	29704.1	0.280718	0.229302	3.83028	2.04924e-05
SKQLEDELVSLQKK	sp|P58771|TPM1_MOUSE	P58771	Tpm1	Tropomyosin alpha-1 chain OS=Mus musculus OX=10090 GN=Tpm1 PE=1 SV=1	122.75	0	75.8491	[10] Phospho (ST)	1	LEDELVS*LQKKLK	45	sp|P58771|TPM1_MOUSE	1.47845e+06	1.36997e+06	1.92078e+06	2.06505e+06	1.99287e+06	139102	175863	75577.2	108716	1.92078e+06	123909	0.180102	0.342847	-3.96527	2.04924e-05
SGISHSVTSDMQTIEQESPTLAKPR	sp|Q9D8S3|ARFG3_MOUSE	Q9D8S3	Arfgap3	ADP-ribosylation factor GTPase-activating protein 3 OS=Mus musculus OX=10090 GN=Arfgap3 PE=1 SV=2	128.76	0	78.5929	[18] Phospho (ST)	1	QTIEQES*PTLAKP	331	sp|Q9D8S3|ARFG3_MOUSE	32908.9	30151.5	21042.8	23683.8	19199.5	201623	201177	292352	265051	23683.8	233337	0.23239	0.191631	3.287	2.08661e-05
VLDRPGPPEGPLKVTGVTAEK	sp|A2ASS6|TITIN_MOUSE	A2ASS6	Ttn	Titin OS=Mus musculus OX=10090 GN=Ttn PE=1 SV=1	73.38	0.00105932	78.5349	[15] Phospho (ST)	1	EGPLKVT*GVTAEK	26601	sp|A2ASS6|TITIN_MOUSE	594190	638431	728401	900416	850155	42978.8	72041.8	40745.8	78711	728401	57510.3	0.177637	0.333699	-3.71043	2.08661e-05
ATKLTPNKEYIFR	sp|A2ASS6|TITIN_MOUSE	A2ASS6	Ttn	Titin OS=Mus musculus OX=10090 GN=Ttn PE=1 SV=1	88.97	0	70.6213	[5] Phospho (ST)	1	FKATKLT*PNKEYI	15637	sp|A2ASS6|TITIN_MOUSE	940791	1.23127e+06	1.36764e+06	1.79508e+06	1.61606e+06	97590.2	144343	138172	147684	1.36764e+06	141257	0.239301	0.176139	-3.27563	2.09281e-05
LIGYFKSK	sp|O09165|CASQ1_MOUSE	O09165	Casq1	Calsequestrin-1 OS=Mus musculus OX=10090 GN=Casq1 PE=1 SV=3	27.74	0.00344709	67.3426	[7] Phospho (ST)	1	LIGYFKS*KDSEHY	188	sp|O09165|CASQ1_MOUSE	181070	135639	232664	280521	243523	8385.33	2762.41	4858.8	8232.81	232664	6545.81	0.264191	0.451378	-5.20111	2.10517e-05
STYLNSEPVVAQYPFK	sp|A2ASS6|TITIN_MOUSE	A2ASS6	Ttn	Titin OS=Mus musculus OX=10090 GN=Ttn PE=1 SV=1	56.67	0.00104969	92.7089	[3] Phospho (Y)	1	RYGKSTY*LNSEPV	24115	sp|A2ASS6|TITIN_MOUSE	324162	278123	274678	259888	244611	33037.3	35729.8	35801.5	19359.3	274678	34383.5	0.108131	0.25352	-2.99906	2.10517e-05
TYIPVMSGENK	sp|A2ASS6|TITIN_MOUSE	A2ASS6	Ttn	Titin OS=Mus musculus OX=10090 GN=Ttn PE=1 SV=1	16.68	0.00374948	77.7456	[7] Phospho (ST)	1	TYIPVMS*GENKLS	16320	sp|A2ASS6|TITIN_MOUSE	45571.7	31730.3	29364.9	32129.2	28436.6	3792.25	1645.72	2206.34	1898.51	31730.3	2052.43	0.207929	0.404624	-3.95453	2.10517e-05
KPDSVSVETGKDAVILAK	sp|Q5XKE0|MYPC2_MOUSE	Q5XKE0	Mybpc2	Myosin-binding protein C, fast-type OS=Mus musculus OX=10090 GN=Mybpc2 PE=1 SV=1	58.57	0.00073692	71.669	[4] Phospho (ST)	1	FLKKPDS*VSVETG	56	sp|Q5XKE0|MYPC2_MOUSE	157760	168930	188498	216451	226204	12815.8	15945.4	6891.64	16258.7	188498	14380.6	0.154052	0.334805	-3.72094	2.12434e-05
KTWSTVTPEVK	sp|A2ASS6|TITIN_MOUSE	A2ASS6	Ttn	Titin OS=Mus musculus OX=10090 GN=Ttn PE=1 SV=1	84.16	0.000675676	67.7114	[5] Phospho (ST)	1	ERKTWST*VTPEVK	20536	sp|A2ASS6|TITIN_MOUSE	376177	405370	507688	649848	546519	19533	32416.6	23559.3	46354.7	507688	27988	0.222467	0.389984	-4.19935	2.12434e-05
THSITFKDLSIDDTSQIR	sp|A2ASS6|TITIN_MOUSE	A2ASS6	Ttn	Titin OS=Mus musculus OX=10090 GN=Ttn PE=1 SV=1	67.5	0.000914077	87.6149	[5] Phospho (ST)	1	GKTHSIT*FKDLSI	13775	sp|A2ASS6|TITIN_MOUSE	13834.3	12014.7	20509	8198.2	11754.8	962.811	621.876	984.722	804.915	12014.7	883.863	0.342056	0.199284	-3.77061	2.12434e-05
YQLYTGAEPTTSEFTVLMHGPK	sp|Q7TQ48|SRCA_MOUSE	Q7TQ48	Srl	Sarcalumenin OS=Mus musculus OX=10090 GN=Srl PE=1 SV=1	152.04	0	96.2524	[12] Phospho (ST)	1	GAEPTTS*EFTVLM	569	sp|Q7TQ48|SRCA_MOUSE	4.47175e+06	4.70592e+06	5.81291e+06	7.68411e+06	7.89133e+06	609314	620932	429088	614092	5.81291e+06	611703	0.263695	0.163574	-3.24837	2.12434e-05
ASNVAGSKSFPVNVK	sp|A2ASS6|TITIN_MOUSE	A2ASS6	Ttn	Titin OS=Mus musculus OX=10090 GN=Ttn PE=1 SV=1	78.89	0.000597729	65.7663	[9] Phospho (ST)	1	NVAGSKS*FPVNVK	25497	sp|A2ASS6|TITIN_MOUSE	199700	324408	182445	364816	270383	21438.6	24171.8	25852	26054	270383	25011.9	0.291908	0.0875421	-3.43513	2.13077e-05
RPGPPSTPEASAITK	sp|A2ASS6|TITIN_MOUSE	A2ASS6	Ttn	Titin OS=Mus musculus OX=10090 GN=Ttn PE=1 SV=1	46.01	0.00186418	57.2222	[11] Phospho (ST)	1	PSTPEAS*AITKDS	26700	sp|A2ASS6|TITIN_MOUSE	248276	235097	288709	259874	279579	30527.2	16765	10990.5	17601.7	259874	17183.4	0.0839258	0.434645	-3.91916	2.13077e-05
HLRQTYIR	sp|Q5XKE0|MYPC2_MOUSE	Q5XKE0	Mybpc2	Myosin-binding protein C, fast-type OS=Mus musculus OX=10090 GN=Mybpc2 PE=1 SV=1	66.14	0.000886132	30.2708	[5] Phospho (ST)	1	PRHLRQT*YIRKVG	844	sp|Q5XKE0|MYPC2_MOUSE	3.41114e+06	2.29593e+06	3.90972e+06	5.74767e+06	4.90918e+06	172766	161564	84239.5	194157	3.90972e+06	167165	0.329149	0.312759	-4.54853	2.15165e-05
NVTGTTSETIK	sp|A2ASS6|TITIN_MOUSE	A2ASS6	Ttn	Titin OS=Mus musculus OX=10090 GN=Ttn PE=1 SV=1	29.66	0.0032491	39.721	[6] Phospho (ST)	1	KNVTGTT*SETIKV	31609	sp|A2ASS6|TITIN_MOUSE	75809.1	117265	107212	150356	121247	2551.52	6440.38	2994.35	6088.43	117265	4541.39	0.234958	0.449022	-4.77947	2.15165e-05
VNTSPISGR	sp|A2ASS6|TITIN_MOUSE	A2ASS6	Ttn	Titin OS=Mus musculus OX=10090 GN=Ttn PE=1 SV=1	44.86	0.00206505	36.7087	[3] Phospho (ST)	1	LWQRVNT*SPISGR	29597	sp|A2ASS6|TITIN_MOUSE	729001	832473	728936	875684	871417	147082	139406	148874	187957	832473	147978	0.0911971	0.139948	-2.49204	2.15165e-05
TTIKISK	sp|A2ASS6|TITIN_MOUSE	A2ASS6	Ttn	Titin OS=Mus musculus OX=10090 GN=Ttn PE=1 SV=1	25.76	0.00331565	37.0859	[6] Phospho (ST)	1	RTTIKIS*KLKTGT	26256	sp|A2ASS6|TITIN_MOUSE	203858	241021	326066	330519	321882	28045.3	29112.4	18950.8	34054.3	321882	28578.9	0.205105	0.228625	-3.49376	2.21656e-05
EITALAPSTMK	sp|P68134|ACTS_MOUSE	P68134	Acta1	Actin, alpha skeletal muscle OS=Mus musculus OX=10090 GN=Acta1 PE=1 SV=1	28.9	0.00354736	61.3359	[9] Phospho (ST)|[10] Oxidation (M)	2	TALAPST*MKIKII,ALAPSTM*KIKIIA	326,327	sp|P68134|ACTS_MOUSE	1.6307e+07	2.08645e+07	1.72688e+07	2.9605e+07	1.92753e+07	1.80143e+06	1.54663e+06	822244	972230	1.92753e+07	1.25943e+06	0.256553	0.361256	-3.97444	2.23419e-05
VDQLQEGCSYYFR	sp|A2ASS6|TITIN_MOUSE	A2ASS6	Ttn	Titin OS=Mus musculus OX=10090 GN=Ttn PE=1 SV=1	44.38	0.00204238	75.6885	[11] Phospho (Y)	1	QEGCSYY*FRVLAE	23811	sp|A2ASS6|TITIN_MOUSE	1.55974e+06	1.71607e+06	1.8158e+06	862433	1.24999e+06	83319	55833.4	46782	103021	1.55974e+06	69576.2	0.269134	0.356306	-4.51527	2.23419e-05
ADDGRPFPQVIKSK	sp|P05064|ALDOA_MOUSE	P05064	Aldoa	Fructose-bisphosphate aldolase A OS=Mus musculus OX=10090 GN=Aldoa PE=1 SV=2	70.78	0.000990589	65.5953	[13] Phospho (ST)	1	FPQVIKS*KGGVVG	100	sp|P05064|ALDOA_MOUSE	2.07349e+06	2.46336e+06	2.27242e+06	3.11914e+06	2.86879e+06	389501	371158	322244	466551	2.46336e+06	380330	0.167678	0.154738	-2.69572	2.27781e-05
IQLELNQVKSEIDR	sp|Q5SX39|MYH4_MOUSE	Q5SX39	Myh4	Myosin-4 OS=Mus musculus OX=10090 GN=Myh4 PE=2 SV=1	155.92	0	89.0726	[10] Phospho (ST)	1	ELNQVKS*EIDRKI	1574	sp|Q5SX39|MYH4_MOUSE	6.19904e+06	6.97024e+06	8.73513e+06	5.96303e+06	8.82378e+06	698796	948630	476418	768107	6.97024e+06	733451	0.186381	0.270017	-3.25005	2.33358e-05
GTGGVDTAAVGAVFDISNADR	sp|P07310|KCRM_MOUSE	P07310	Ckm	Creatine kinase M-type OS=Mus musculus OX=10090 GN=Ckm PE=1 SV=1	120.5	0	96.4571	[2] Phospho (ST)	1	RLQKRGT*GGVDTA	322	sp|P07310|KCRM_MOUSE	947076	1.6774e+06	1.19736e+06	1.304e+06	1.26833e+06	89675.6	58348.6	114529	127426	1.26833e+06	102102	0.205516	0.312212	-3.64561	2.33776e-05
AVNEAGVSKPSATVGPVIVK	sp|A2ASS6|TITIN_MOUSE	A2ASS6	Ttn	Titin OS=Mus musculus OX=10090 GN=Ttn PE=1 SV=1	32.83	0.00290135	75.9764	[13] Phospho (ST)	1	VSKPSAT*VGPVIV	17894	sp|A2ASS6|TITIN_MOUSE	930063	1.16962e+06	1.37964e+06	1.6843e+06	1.32978e+06	121935	148069	182475	169352	1.32978e+06	158711	0.213932	0.170245	-3.06996	2.33777e-05
NPFVLPGPPKSLEVTNIAK	sp|A2ASS6|TITIN_MOUSE	A2ASS6	Ttn	Titin OS=Mus musculus OX=10090 GN=Ttn PE=1 SV=1	102.39	0	95.7609	[11] Phospho (ST)	1	LPGPPKS*LEVTNI	25613	sp|A2ASS6|TITIN_MOUSE	1.78883e+06	1.7034e+06	2.32419e+06	2.19617e+06	2.90623e+06	153869	215445	252329	266309	2.19617e+06	233887	0.22063	0.226255	-3.23561	2.33777e-05
SLAVPIIAK	sp|A2ASS6|TITIN_MOUSE	A2ASS6	Ttn	Titin OS=Mus musculus OX=10090 GN=Ttn PE=1 SV=1	56.16	0.00103842	93.4804	[1] Phospho (ST)	1	GRSDPRS*LAVPII	25005	sp|A2ASS6|TITIN_MOUSE	43138.2	52650.6	47621.7	60688	45135.7	3461.69	5601.08	2043.58	3253.14	47621.7	3357.42	0.140982	0.412101	-3.82689	2.33777e-05
SYSTVTTK	sp|A2ASS6|TITIN_MOUSE	A2ASS6	Ttn	Titin OS=Mus musculus OX=10090 GN=Ttn PE=1 SV=1	76.46	0.00112994	29.8842	[1] Phospho (ST)	1	REATRKS*YSTVTT	22702	sp|A2ASS6|TITIN_MOUSE	331245	409378	299070	423726	371084	30571	39228.7	46387.7	57683.3	371084	42808.2	0.142428	0.263947	-3.12085	2.33777e-05
TKLTSGEAPGVR	sp|A2ASS6|TITIN_MOUSE	A2ASS6	Ttn	Titin OS=Mus musculus OX=10090 GN=Ttn PE=1 SV=1	38.23	0.00242611	44.4802	[5] Phospho (ST)	1	VKTKLTS*GEAPGV	32318	sp|A2ASS6|TITIN_MOUSE	572925	585359	638770	807654	731024	122660	110126	118005	137565	638770	120333	0.150257	0.0945315	-2.40854	2.33777e-05
TKYETDAIQR	sp|Q5SX39|MYH4_MOUSE	Q5SX39	Myh4	Myosin-4 OS=Mus musculus OX=10090 GN=Myh4 PE=2 SV=1	183.02	0	28.6484	[3] Phospho (Y)	1	AQWRTKY*ETDAIQ	1379	sp|Q5SX39|MYH4_MOUSE	1.15461e+07	1.18852e+07	1.35272e+07	1.58033e+07	1.77182e+07	2.34778e+06	2.42625e+06	2.05042e+06	2.40212e+06	1.35272e+07	2.37495e+06	0.18685	0.0754067	-2.50998	2.33777e-05
TTLKVTK	sp|A2ASS6|TITIN_MOUSE	A2ASS6	Ttn	Titin OS=Mus musculus OX=10090 GN=Ttn PE=1 SV=1	60.94	0.000776096	29.9426	[6] Phospho (ST)	1	RTTLKVT*KLKTGT	25174	sp|A2ASS6|TITIN_MOUSE	103377	104449	107363	126395	126677	9582.5	7732.88	4051.34	10548.3	107363	8657.69	0.104278	0.359333	-3.64065	2.33777e-05
VQLLHTQNTSLINTKK	sp|Q5SX39|MYH4_MOUSE	Q5SX39	Myh4	Myosin-4 OS=Mus musculus OX=10090 GN=Myh4 PE=2 SV=1	29.13	0.00338681	71.0372	[9] Phospho (ST)	1	LLHTQNT*SLINTK	1725	sp|Q5SX39|MYH4_MOUSE	3.54841e+06	4.41982e+06	3.927e+06	5.8283e+06	4.71908e+06	449197	565385	622435	700687	4.41982e+06	593910	0.194607	0.181113	-2.89734	2.33777e-05
YVITATNSCGSK	sp|A2ASS6|TITIN_MOUSE	A2ASS6	Ttn	Titin OS=Mus musculus OX=10090 GN=Ttn PE=1 SV=1	52.2	0.000940734	48.4805	[8] Phospho (ST)	1	VITATNS*CGSKFA	16970	sp|A2ASS6|TITIN_MOUSE	134544	143129	126998	176328	148185	23623.5	31022.8	24749.5	28717.1	143129	26733.3	0.129422	0.127441	-2.42458	2.33777e-05
GDDEVVTSSHLAIHK	sp|A2ASS6|TITIN_MOUSE	A2ASS6	Ttn	Titin OS=Mus musculus OX=10090 GN=Ttn PE=1 SV=1	85.95	0.000704722	59.7821	[9] Phospho (ST)	1	DEVVTSS*HLAIHK	20732	sp|A2ASS6|TITIN_MOUSE	1.17722e+06	1.25967e+06	1.3669e+06	1.86832e+06	1.63522e+06	123259	142890	69745.3	143489	1.3669e+06	133075	0.195394	0.289518	-3.36453	2.34951e-05
KEVTGSIQLCR	sp|Q8R429|AT2A1_MOUSE	Q8R429	Atp2a1	Sarcoplasmic/endoplasmic reticulum calcium ATPase 1 OS=Mus musculus OX=10090 GN=Atp2a1 PE=1 SV=1	53.77	0.000975927	55.0756	[4] Phospho (ST)	1	PPRKEVT*GSIQLC	608	sp|Q8R429|AT2A1_MOUSE	429303	441041	479072	554040	396026	62225.9	55917.1	65516.4	35236.6	441041	59071.5	0.131374	0.248309	-2.90244	2.34951e-05
ASHLELNNGTK	sp|P45376|ALDR_MOUSE	P45376	Akr1b1	Aldose reductase OS=Mus musculus OX=10090 GN=Akr1b1 PE=1 SV=3	50.44	0.00120156	65.6752	[N-term] Acetyl (Protein N-term)|[2] Phospho (ST)	2	MA*SHLELN,MAS*HLELNN	2,3	sp|P45376|ALDR_MOUSE	197987	284331	194550	255337	202724	36332.5	37115.9	26493	35998.5	202724	36165.5	0.1786	0.147611	-2.48685	2.36851e-05
CDVSVGEWTMCTPPTGINKTNLEVEK	sp|A2ASS6|TITIN_MOUSE	A2ASS6	Ttn	Titin OS=Mus musculus OX=10090 GN=Ttn PE=1 SV=1	29.57	0.00324266	93.0261	[20] Phospho (ST)	1	PTGINKT*NLEVEK	24685	sp|A2ASS6|TITIN_MOUSE	362543	312464	502017	309331	368374	28809.5	14846.3	8444.09	13294.1	362543	14070.2	0.210866	0.534815	-4.68964	2.36851e-05
DGEEIVPSPKHSVK	sp|A2ASS6|TITIN_MOUSE	A2ASS6	Ttn	Titin OS=Mus musculus OX=10090 GN=Ttn PE=1 SV=1	20.4	0.00357302	49.4991	[12] Phospho (ST)	1	VPSPKHS*VKTDGL	13497	sp|A2ASS6|TITIN_MOUSE	548310	533981	559767	855118	657832	72074.8	79696.8	85463	106435	559767	82579.9	0.213024	0.171517	-2.76184	2.36851e-05
EIKPSKNVVIK	sp|A2ASS6|TITIN_MOUSE	A2ASS6	Ttn	Titin OS=Mus musculus OX=10090 GN=Ttn PE=1 SV=1	41.65	0.00240558	47.518	[5] Phospho (ST)	1	GKEIKPS*KNVVIK	13849	sp|A2ASS6|TITIN_MOUSE	685090	901302	844950	1.36647e+06	1.02027e+06	62301.4	74417.1	105392	99794.9	901302	87106	0.265109	0.239859	-3.38664	2.36851e-05
HFVALSTNTAK	sp|P06745|G6PI_MOUSE	P06745	Gpi	Glucose-6-phosphate isomerase OS=Mus musculus OX=10090 GN=Gpi PE=1 SV=4	54.26	0.000985545	55.2454	[9] Phospho (ST)	1	VALSTNT*AKVKEF	250	sp|P06745|G6PI_MOUSE	649139	814772	773605	1.0733e+06	808875	65897.3	70096.9	32088.8	71851.5	808875	67997.1	0.187613	0.312812	-3.57306	2.36851e-05
LNFSHGTHEYHAETIK	sp|P52480|KPYM_MOUSE	P52480	Pkm	Pyruvate kinase PKM OS=Mus musculus OX=10090 GN=Pkm PE=1 SV=4	81.66	0.000635728	52.4036	[4] Phospho (ST)	1	VARLNFS*HGTHEY	77	sp|P52480|KPYM_MOUSE	1.04037e+07	1.34378e+07	1.17499e+07	1.87843e+07	1.6934e+07	2.02888e+06	1.57728e+06	1.58754e+06	1.65705e+06	1.34378e+07	1.62229e+06	0.246575	0.124806	-3.05052	2.36851e-05
LNSGSYELK	sp|A2ASS6|TITIN_MOUSE	A2ASS6	Ttn	Titin OS=Mus musculus OX=10090 GN=Ttn PE=1 SV=1	59.05	0.000745712	54.4969	[5] Phospho (ST)	1	NRLNSGS*YELKLR	28731	sp|A2ASS6|TITIN_MOUSE	201027	259819	259682	280243	243496	36631	33215.1	50968.1	41724.1	259682	39177.6	0.119525	0.190119	-2.7317	2.36851e-05
SLSTELFK	sp|Q5SX39|MYH4_MOUSE	Q5SX39	Myh4	Myosin-4 OS=Mus musculus OX=10090 GN=Myh4 PE=2 SV=1	33.47	0.00275265	94.4061	[4] Phospho (ST)	1	ESRSLST*ELFKVK	1483	sp|Q5SX39|MYH4_MOUSE	69296.7	88367.9	62637.5	98296.4	84626.2	3669.13	1437.27	893.874	2675.88	84626.2	2056.57	0.179706	0.575135	-5.43136	2.36851e-05
SWQVVSEK	sp|A2ASS6|TITIN_MOUSE	A2ASS6	Ttn	Titin OS=Mus musculus OX=10090 GN=Ttn PE=1 SV=1	43.67	0.00226415	65.9303	[1] Phospho (ST)	1	REASRRS*WQVVSE	30283	sp|A2ASS6|TITIN_MOUSE	103366	126224	113621	93310.8	109746	23457.4	24488.7	23413.8	24893.2	109746	23973.1	0.111742	0.0308999	-2.19502	2.36851e-05
YAGLKPEELPTCESLKDTIAR	sp|O70250|PGAM2_MOUSE	O70250	Pgam2	Phosphoglycerate mutase 2 OS=Mus musculus OX=10090 GN=Pgam2 PE=1 SV=3	73.51	0.00106383	86.8578	[11] Phospho (ST)	1	KPEELPT*CESLKD	152	sp|O70250|PGAM2_MOUSE	949103	1.05049e+06	1.45225e+06	1.06914e+06	914255	114515	132339	80799.3	149003	1.05049e+06	123427	0.197256	0.245016	-3.09311	2.36851e-05
PTPTAVWSKPDSNLSIR	sp|A2ASS6|TITIN_MOUSE	A2ASS6	Ttn	Titin OS=Mus musculus OX=10090 GN=Ttn PE=1 SV=1	144.43	0	85.3559	[8] Phospho (ST)	1	TPTAVWS*KPDSNL	30181	sp|A2ASS6|TITIN_MOUSE	365990	445293	539054	609282	530200	39512.4	45050.3	21284.8	46163.7	530200	42281.4	0.18868	0.3031	-3.65154	2.44173e-05
DSVSLSWLKPEHDGGSR	sp|A2ASS6|TITIN_MOUSE	A2ASS6	Ttn	Titin OS=Mus musculus OX=10090 GN=Ttn PE=1 SV=1	34.61	0.0026215	88.6315	[4] Phospho (ST)	1	VSKDSVS*LSWLKP	28181	sp|A2ASS6|TITIN_MOUSE	58226.8	42433.5	65347.6	65808.1	76761.8	3457.33	3186.36	1757.81	1123	65347.6	2472.09	0.205006	0.471291	-4.78722	2.46337e-05
YGVGDPILTEPAIAK	sp|A2ASS6|TITIN_MOUSE	A2ASS6	Ttn	Titin OS=Mus musculus OX=10090 GN=Ttn PE=1 SV=1	41.23	0.0023855	91.7861	[1] Phospho (Y)	1	ICAENKY*GVGDPI	21257	sp|A2ASS6|TITIN_MOUSE	460651	567832	646098	757872	688457	101051	105803	79786.7	92462.7	646098	96756.6	0.183372	0.120455	-2.74074	2.46531e-05
AITQELPSLLGSIGLGK	sp|Q7TQ48|SRCA_MOUSE	Q7TQ48	Srl	Sarcalumenin OS=Mus musculus OX=10090 GN=Srl PE=1 SV=1	94.97	0	99.1803	[12] Phospho (ST)	1	LPSLLGS*IGLGKN	882	sp|Q7TQ48|SRCA_MOUSE	184671	240054	214545	422834	377724	17487.1	23499.7	20381.9	18383.8	240054	19382.9	0.366697	0.13366	-3.63242	2.52285e-05
ASHSAVDITK	sp|Q8BUV3|GEPH_MOUSE	Q8BUV3	Gphn	Gephyrin OS=Mus musculus OX=10090 GN=Gphn PE=1 SV=2	24.21	0.00336646	31.0977	[4] Phospho (ST)	1	ILRASHS*AVDITK	338	sp|Q8BUV3|GEPH_MOUSE	250632	253700	211197	429734	314395	33406.6	33716.1	25369.5	24119.6	253700	29388	0.292569	0.175539	-3.12344	2.52285e-05
DSYVGDEAQSKR	sp|P68134|ACTS_MOUSE	P68134	Acta1	Actin, alpha skeletal muscle OS=Mus musculus OX=10090 GN=Acta1 PE=1 SV=1	65.3	0.000865052	22.2701	[3] Phospho (Y)	1	MGQKDSY*VGDEAQ	55	sp|P68134|ACTS_MOUSE	1.52443e+06	754546	819248	857092	998692	75579.9	118896	76124.5	88404.6	857092	82264.5	0.31432	0.226313	-3.38514	2.52285e-05
MTASEALQHPWLK	sp|A2ASS6|TITIN_MOUSE	A2ASS6	Ttn	Titin OS=Mus musculus OX=10090 GN=Ttn PE=1 SV=1	42.13	0.00219085	90.513	[4] Phospho (ST)	1	KSRMTAS*EALQHP	33286	sp|A2ASS6|TITIN_MOUSE	22970.2	25732.1	31357	27902.6	24249.1	1385.42	1837.31	1676.96	3538.38	25732.1	1757.14	0.124938	0.460186	-3.87378	2.52285e-05
NRSNTPIKVDGK	sp|P06745|G6PI_MOUSE	P06745	Gpi	Glucose-6-phosphate isomerase OS=Mus musculus OX=10090 GN=Gpi PE=1 SV=4	97.43	0	33.2867	[3] Phospho (ST)	1	VALRNRS*NTPIKV	107	sp|P06745|G6PI_MOUSE	631627	619856	921478	877029	823662	104934	111752	101131	67864.2	823662	103033	0.181236	0.202633	-2.9992	2.52285e-05
SLTEKTPTGNFSR	sp|Q3UHZ5|LMOD2_MOUSE	Q3UHZ5	Lmod2	Leiomodin-2 OS=Mus musculus OX=10090 GN=Lmod2 PE=1 SV=1	83.75	0.000667557	48.9667	[6] Phospho (ST)	1	KSLTEKT*PTGNFS	59	sp|Q3UHZ5|LMOD2_MOUSE	5741.4	5286.04	5363.63	6788.13	6936.97	36101	72393.1	48494.5	49585.7	5741.4	49040.1	0.130673	0.292866	3.0944	2.52285e-05
TSVSLAWSVPEDEGGSK	sp|A2ASS6|TITIN_MOUSE	A2ASS6	Ttn	Titin OS=Mus musculus OX=10090 GN=Ttn PE=1 SV=1	69.61	0.000959233	90.705	[8] Phospho (ST)	1	SVSLAWS*VPEDEG	31843	sp|A2ASS6|TITIN_MOUSE	396586	474682	618895	192340	298120	16264.8	14575.4	15491.4	21038.1	396586	15878.1	0.412754	0.171062	-4.64295	2.52285e-05
VGEPSMSAMQR	sp|O88990|ACTN3_MOUSE	O88990	Actn3	Alpha-actinin-3 OS=Mus musculus OX=10090 GN=Actn3 PE=2 SV=1	103.08	0	36.8227	[5] Phospho (ST)|[6] Oxidation (M)	2	NRVGEPS*MSAMQR,RVGEPSM*SAMQRK	318,319	sp|O88990|ACTN3_MOUSE	359244	372793	359560	616591	476940	19351.3	29133.1	10237.6	9936.28	372793	14794.5	0.255863	0.529979	-4.72715	2.52285e-05
VYAENSAGLSSPSDPSK	sp|A2ASS6|TITIN_MOUSE	A2ASS6	Ttn	Titin OS=Mus musculus OX=10090 GN=Ttn PE=1 SV=1	119.27	0	52.0542	[6] Phospho (ST)	1	RVYAENS*AGLSSP	29625	sp|A2ASS6|TITIN_MOUSE	906934	867155	1.0648e+06	777672	963583	103380	68750.4	38862.4	44417.8	906934	56584.1	0.117078	0.460038	-4.03667	2.52285e-05
YGSQEHPIGDK	sp|Q60790|RASA3_MOUSE	Q60790	Rasa3	Ras GTPase-activating protein 3 OS=Mus musculus OX=10090 GN=Rasa3 PE=1 SV=2	117.56	0	31.9727	[3] Phospho (ST)	1	KKTRYGS*QEHPIG	809	sp|Q60790|RASA3_MOUSE	13215.1	13279.2	16140.5	11572.1	12571.4	95436.1	63418.3	101294	84098.6	13215.1	89767.4	0.127382	0.194025	2.76112	2.52285e-05
AGSTFTIDVPISGRPAPK	sp|A2ASS6|TITIN_MOUSE	A2ASS6	Ttn	Titin OS=Mus musculus OX=10090 GN=Ttn PE=1 SV=1	92.92	0	89.8958	[4] Phospho (ST)	1	TCKAGST*FTIDVP	30453	sp|A2ASS6|TITIN_MOUSE	190067	223110	371073	337957	416697	12593.8	24179.8	14384.1	19455.7	337957	16919.9	0.315866	0.29639	-4.33644	2.53483e-05
RTLVVR	sp|A2ASS6|TITIN_MOUSE	A2ASS6	Ttn	Titin OS=Mus musculus OX=10090 GN=Ttn PE=1 SV=1	34.46	0.00261359	34.1219	[2] Phospho (ST)	1	DAELRRT*LVVRAG	22574	sp|A2ASS6|TITIN_MOUSE	18349.9	12132.9	27117.7	31566.6	21808.5	651.519	775.468	298.173	858.758	21808.5	713.493	0.340337	0.382381	-4.93931	2.53483e-05
TPILAINPIDRPGEPENLHIADK	sp|A2ASS6|TITIN_MOUSE	A2ASS6	Ttn	Titin OS=Mus musculus OX=10090 GN=Ttn PE=1 SV=1	26.09	0.00333611	92.3965	[1] Phospho (ST)	1	PTIETKT*PILAIN	19879	sp|A2ASS6|TITIN_MOUSE	280646	289143	351338	422664	358140	40906.2	62839.4	38846.7	43587.3	351338	42246.7	0.170036	0.237084	-3.05667	2.53483e-05
VLDRPGPPEGPVAISGVTAEK	sp|A2ASS6|TITIN_MOUSE	A2ASS6	Ttn	Titin OS=Mus musculus OX=10090 GN=Ttn PE=1 SV=1	145.91	0	83.8806	[15] Phospho (ST)	1	EGPVAIS*GVTAEK	24436	sp|A2ASS6|TITIN_MOUSE	1.20564e+06	1.46878e+06	1.75686e+06	2.30605e+06	2.00477e+06	171995	186445	137708	224541	1.75686e+06	179220	0.247586	0.199554	-3.29437	2.53483e-05
STPLDSKPVVVQYPFKEPGPPGTPFVTSISK	sp|A2ASS6|TITIN_MOUSE	A2ASS6	Ttn	Titin OS=Mus musculus OX=10090 GN=Ttn PE=1 SV=1	77.93	0.00116414	94.7129	[23] Phospho (ST)	1	EPGPPGT*PFVTSI	26299	sp|A2ASS6|TITIN_MOUSE	2.58249e+06	3.13606e+06	3.43417e+06	4.0965e+06	4.08658e+06	385161	587434	468722	501576	3.43417e+06	485149	0.186534	0.172243	-2.82429	2.57362e-05
VNTSPISGR	sp|A2ASS6|TITIN_MOUSE	A2ASS6	Ttn	Titin OS=Mus musculus OX=10090 GN=Ttn PE=1 SV=1	50.57	0.00120809	37.7958	[4] Phospho (ST)	1	WQRVNTS*PISGRE	29598	sp|A2ASS6|TITIN_MOUSE	519138	525932	691005	793462	824000	105729	102158	84821.2	85072.5	691005	93615.5	0.214658	0.117156	-2.88991	2.57362e-05
RRATPEPSGTPSSDTVSR	sp|O89053|COR1A_MOUSE	O89053	Coro1a	Coronin-1A OS=Mus musculus OX=10090 GN=Coro1a PE=1 SV=5	62.22	0.000800961	30.2708	[4] Phospho (ST)	1	SARRRAT*PEPSGT	418	sp|O89053|COR1A_MOUSE	89794.1	92550	100368	114851	136422	1.7675e+06	847215	2.06786e+06	1.95551e+06	100368	1.86151e+06	0.179864	0.334755	4.21126	2.59228e-05
AYSTVATNCHK	sp|A2ASS6|TITIN_MOUSE	A2ASS6	Ttn	Titin OS=Mus musculus OX=10090 GN=Ttn PE=1 SV=1	67.16	0.000907441	30.9401	[3] Phospho (ST)	1	STRKAYS*TVATNC	23788	sp|A2ASS6|TITIN_MOUSE	268694	174511	258577	417125	346519	13056.7	17165.7	21125.1	9292.96	268694	15111.2	0.314969	0.337317	-4.16573	2.62238e-05
TLEDQLSEVKTKEEEQQR	sp|Q5SX39|MYH4_MOUSE	Q5SX39	Myh4	Myosin-4 OS=Mus musculus OX=10090 GN=Myh4 PE=2 SV=1	85.81	0.000701262	64.1214	[11] Phospho (ST)	1	QLSEVKT*KEEEQQ	1265	sp|Q5SX39|MYH4_MOUSE	1.20351e+07	1.16028e+07	1.2638e+07	9.32816e+06	1.06429e+07	1.79401e+06	1.66685e+06	1.04904e+06	1.78563e+06	1.16028e+07	1.72624e+06	0.115301	0.225354	-2.74962	2.62238e-05
APLVGSPVHLGPSQPLK	sp|Q6P5H2|NEST_MOUSE	Q6P5H2	Nes	Nestin OS=Mus musculus OX=10090 GN=Nes PE=1 SV=1	130.64	0	89.165	[6] Phospho (ST)	1	KAPLVGS*PVHLGP	1837	sp|Q6P5H2|NEST_MOUSE	457055	642991	379685	651212	532173	3.5266e+06	3.57938e+06	3.23373e+06	3.5715e+06	532173	3.54905e+06	0.220846	0.0472619	2.73744	2.66656e-05
AARPVSQAHCPSPAPDNSSLR	sp|Q6PAL7|AHDC1_MOUSE	Q6PAL7	Ahdc1	AT-hook DNA-binding motif-containing protein 1 OS=Mus musculus OX=10090 GN=Ahdc1 PE=1 SV=1	23.48	0.0033123	41.0679	[12] Phospho (ST)	1	SQAHCPS*PAPDNS	99	sp|Q6PAL7|AHDC1_MOUSE	1775.05	1090.48	1484.8	685.081	1036.07	14600.1	16411.1	15806.7	22585.2	1090.48	16108.9	0.348122	0.205747	3.88457	2.67225e-05
HYGGLTGLNK	sp|O70250|PGAM2_MOUSE	O70250	Pgam2	Phosphoglycerate mutase 2 OS=Mus musculus OX=10090 GN=Pgam2 PE=1 SV=3	83.65	0.000664894	44.9366	[2] Phospho (Y)	1	RLNERHY*GGLTGL	92	sp|O70250|PGAM2_MOUSE	8.90556e+06	9.16533e+06	1.08548e+07	2.01435e+07	1.39752e+07	902651	1.08283e+06	1.02532e+06	1.16025e+06	1.08548e+07	1.05407e+06	0.370481	0.104091	-3.36483	2.67225e-05
DSGTYTCTASNEAGSSSSSAAVAVR	sp|A2ASS6|TITIN_MOUSE	A2ASS6	Ttn	Titin OS=Mus musculus OX=10090 GN=Ttn PE=1 SV=1	92.55	0	56.9516	[17] Phospho (ST)	1	NEAGSSS*SSAAVA	4614	sp|A2ASS6|TITIN_MOUSE	377369	429755	422997	281669	340360	31679.4	19158.5	28562.1	47043.7	377369	30120.7	0.165939	0.366441	-3.64908	2.70023e-05
RRGSTPWGPAPPLHR	sp|O88667|RAD_MOUSE	O88667	Rrad	GTP-binding protein RAD OS=Mus musculus OX=10090 GN=Rrad PE=1 SV=1	38.85	0.00224266	61.8372	[5] Phospho (ST)	1	DRRRGST*PWGPAP	27	sp|O88667|RAD_MOUSE	7768.97	3009.68	6105.36	8329.07	4530.45	82757.1	97461.2	94096.8	109445	6105.36	95779	0.37262	0.114478	3.97134	2.70023e-05
LPSPPNTVDMEHGTWPSESPR	sp|Q52KR3|PRUN2_MOUSE	Q52KR3	Prune2	Protein prune homolog 2 OS=Mus musculus OX=10090 GN=Prune2 PE=1 SV=2	68.63	0.000934579	87.3736	[3] Phospho (ST)	1	PSFRLPS*PPNTVD	1232	sp|Q52KR3|PRUN2_MOUSE	2931.51	6023.54	4016.13	11101.7	3001.31	179032	154097	269448	195383	4016.13	187207	0.630743	0.248795	5.54131	2.70066e-05
ETTSTTWQVVSQAVAR	sp|A2ASS6|TITIN_MOUSE	A2ASS6	Ttn	Titin OS=Mus musculus OX=10090 GN=Ttn PE=1 SV=1	49.24	0.00145307	94.1817	[6] Phospho (ST)	1	RETTSTT*WQVVSQ	27322	sp|A2ASS6|TITIN_MOUSE	292718	418955	411218	358277	341681	75993.8	50020.5	60021	53912	358277	56966.5	0.142924	0.190669	-2.65496	2.71033e-05
LNVTLK	sp|A2ASS6|TITIN_MOUSE	A2ASS6	Ttn	Titin OS=Mus musculus OX=10090 GN=Ttn PE=1 SV=1	29.95	0.00309654	65.5125	[4] Phospho (ST)	1	VNRLNVT*LKWTKN	14552	sp|A2ASS6|TITIN_MOUSE	26181	31657.7	28103.9	26639.1	33092.1	3207.09	5004.45	3055.59	5016.13	28103.9	4105.77	0.105849	0.26692	-2.81046	2.71033e-05
SSSMEIR	sp|Q8VDV3|R3GEF_MOUSE	Q8VDV3	Rab3il1	Guanine nucleotide exchange factor for Rab-3A OS=Mus musculus OX=10090 GN=Rab3il1 PE=1 SV=1	34.84	0.00263852	37.6958	[3] Phospho (ST)	1	SRLRSSS*MEIREK	69	sp|Q8VDV3|R3GEF_MOUSE	761.196	397.903	169.301	883.286	263.955	30028.8	30196.1	28881.2	30574.4	397.903	30112.4	0.631061	0.0243741	6.24179	2.71033e-05
YGVGPGITSASVVANYPFK	sp|A2ASS6|TITIN_MOUSE	A2ASS6	Ttn	Titin OS=Mus musculus OX=10090 GN=Ttn PE=1 SV=1	97.38	0	96.1823	[8] Phospho (ST)	1	GVGPGIT*SASVVA	23035	sp|A2ASS6|TITIN_MOUSE	251667	163903	354700	262536	288817	21479	29452.4	29199.1	29271.7	262536	29235.4	0.260847	0.143172	-3.16673	2.71033e-05
PKPSISWLK	sp|A2ASS6|TITIN_MOUSE	A2ASS6	Ttn	Titin OS=Mus musculus OX=10090 GN=Ttn PE=1 SV=1	17.37	0.0037964	87.2296	[6] Phospho (ST)	1	KPKPSIS*WLKDGL	29385	sp|A2ASS6|TITIN_MOUSE	22218.6	29866.2	41585.8	47316	46636.2	848.22	1907.61	880.513	2010.19	41585.8	1394.06	0.294443	0.448737	-5.00393	2.72305e-05
RQGSFSEDVISHK	sp|Q9QXZ0|MACF1_MOUSE	Q9QXZ0	Macf1	Microtubule-actin cross-linking factor 1 OS=Mus musculus OX=10090 GN=Macf1 PE=1 SV=2	46.2	0.00187517	52.1067	[4] Phospho (ST)	1	LLKRQGS*FSEDVI	3889	sp|Q9QXZ0|MACF1_MOUSE	7851.62	5381.08	7368.06	14360.7	15551.7	230474	170753	185060	249988	7851.62	207767	0.449975	0.17848	4.71716	2.72305e-05
SFPVNVK	sp|A2ASS6|TITIN_MOUSE	A2ASS6	Ttn	Titin OS=Mus musculus OX=10090 GN=Ttn PE=1 SV=1	26.25	0.0033456	71.5641	[1] Phospho (ST)	1	NVAGSKS*FPVNVK	25497	sp|A2ASS6|TITIN_MOUSE	58165.3	68447	51045.8	71360.7	65722.7	8179.46	10554.5	5897.59	9792.48	65722.7	8985.97	0.1313	0.239283	-2.87648	2.72305e-05
TPSFLK	sp|Q9QYC0|ADDA_MOUSE	Q9QYC0	Add1	Alpha-adducin OS=Mus musculus OX=10090 GN=Add1 PE=1 SV=2	26.37	0.00335402	71.3625	[3] Phospho (ST)	1	KKFRTPS*FLKKSK	724	sp|Q9QYC0|ADDA_MOUSE	857.727	1857.98	1278	1979.75	778.982	25937.1	21208.9	38577.5	26952.8	1278	26444.9	0.410313	0.261868	4.37076	2.72305e-05
YGVGEGLK	sp|A2ASS6|TITIN_MOUSE	A2ASS6	Ttn	Titin OS=Mus musculus OX=10090 GN=Ttn PE=1 SV=1	27.17	0.00341122	42.4791	[1] Phospho (Y)	1	VSAENKY*GVGEGL	21945	sp|A2ASS6|TITIN_MOUSE	127276	92650.6	90898.5	112844	119490	13247	10931.4	6794.12	14144.3	112844	12089.2	0.149367	0.290992	-3.22918	2.72305e-05
EAERKTWSTVTPEVK	sp|A2ASS6|TITIN_MOUSE	A2ASS6	Ttn	Titin OS=Mus musculus OX=10090 GN=Ttn PE=1 SV=1	68.9	0.000942951	60.0153	[6] Phospho (ST)	1	REAERKT*WSTVTP	20533	sp|A2ASS6|TITIN_MOUSE	239427	262785	269470	376764	306086	29406.7	30168.4	15689	33548.1	269470	29787.5	0.184337	0.289829	-3.17746	2.73258e-05
KGDDEVVTSSHLAIHK	sp|A2ASS6|TITIN_MOUSE	A2ASS6	Ttn	Titin OS=Mus musculus OX=10090 GN=Ttn PE=1 SV=1	146.24	0	52.6925	[10] Phospho (ST)	1	DEVVTSS*HLAIHK	20732	sp|A2ASS6|TITIN_MOUSE	3.98996e+06	3.7499e+06	4.47389e+06	6.59677e+06	5.65055e+06	407423	486985	263203	528725	4.47389e+06	447204	0.245597	0.277439	-3.32825	2.73949e-05
APCSVSVLDTPGPPINFVFEDIRK	sp|A2ASS6|TITIN_MOUSE	A2ASS6	Ttn	Titin OS=Mus musculus OX=10090 GN=Ttn PE=1 SV=1	69.68	0.000962927	99.2401	[4] Phospho (ST)	1	VAKAPCS*VSVLDT	16584	sp|A2ASS6|TITIN_MOUSE	339658	392286	484672	570181	532205	29711.8	63400.5	35441.9	39482	484672	37462	0.207247	0.352629	-3.69561	2.77429e-05
CTLAWSPPLQDGGSDISHYVVEK	sp|A2ASS6|TITIN_MOUSE	A2ASS6	Ttn	Titin OS=Mus musculus OX=10090 GN=Ttn PE=1 SV=1	59.15	0.000747384	94.5805	[6] Phospho (ST)	1	KCTLAWS*PPLQDG	25530	sp|A2ASS6|TITIN_MOUSE	65240.8	93330.2	86701.6	53983.2	70264.2	10321.2	11727.5	12252.3	11284.5	70264.2	11506	0.216739	0.0718358	-2.61067	2.77429e-05
MCRTLEDQLSEVK	sp|Q5SX39|MYH4_MOUSE	Q5SX39	Myh4	Myosin-4 OS=Mus musculus OX=10090 GN=Myh4 PE=2 SV=1	77.37	0.0011534	82.46	[4] Phospho (ST)	1	LEKMCRT*LEDQLS	1255	sp|Q5SX39|MYH4_MOUSE	3.73897e+06	4.01823e+06	5.3458e+06	5.78326e+06	6.37236e+06	668659	676056	525657	764233	5.3458e+06	672358	0.224768	0.149885	-2.99113	2.77429e-05
VTAVNAAGNSEPSEASNFISCREPSYTPGPPSAPR	sp|A2ASS6|TITIN_MOUSE	A2ASS6	Ttn	Titin OS=Mus musculus OX=10090 GN=Ttn PE=1 SV=1	52.71	0.000949968	83.3312	[20] Phospho (ST)	1	EASNFIS*CREPSY	31123	sp|A2ASS6|TITIN_MOUSE	142209	243433	194218	90032.7	149654	11823.6	10338.7	7556.29	11591.1	149654	10964.9	0.352781	0.189703	-3.77302	2.77429e-05
VTNDNLLSR	sp|A2ASS6|TITIN_MOUSE	A2ASS6	Ttn	Titin OS=Mus musculus OX=10090 GN=Ttn PE=1 SV=1	37.91	0.00239965	54.4969	[8] Phospho (ST)	1	TNDNLLS*RKYTVK	18562	sp|A2ASS6|TITIN_MOUSE	115115	124736	122121	101508	104656	14871.8	14783.5	8378.42	17425	115115	14827.7	0.0907301	0.278201	-2.95672	2.77429e-05
AITDAAMMAEELKK	sp|Q5SX39|MYH4_MOUSE	Q5SX39	Myh4	Myosin-4 OS=Mus musculus OX=10090 GN=Myh4 PE=2 SV=1	121.08	0	86.6986	[3] Phospho (ST)	1	KAKKAIT*DAAMMA	1764	sp|Q5SX39|MYH4_MOUSE	742725	641524	783176	519468	607135	71394.8	91305.8	41718.9	68455.4	641524	69925.1	0.160808	0.298669	-3.19794	2.77483e-05
CNTTPHQIPQEEYTATGLEENAQYQFR	sp|A2ASS6|TITIN_MOUSE	A2ASS6	Ttn	Titin OS=Mus musculus OX=10090 GN=Ttn PE=1 SV=1	63.93	0.000838926	87.6797	[4] Phospho (ST)	1	WVRCNTT*PHQIPQ	21031	sp|A2ASS6|TITIN_MOUSE	68281.9	64594.3	94962.6	105854	103322	1186.58	2783.24	1500.41	4749.02	94962.6	2141.82	0.224263	0.633185	-5.53823	2.77483e-05
QEYDEAGPSIVHR	sp|P68134|ACTS_MOUSE	P68134	Acta1	Actin, alpha skeletal muscle OS=Mus musculus OX=10090 GN=Acta1 PE=1 SV=1	92.75	0	58.3706	[9] Phospho (ST)	1	YDEAGPS*IVHRKC	370	sp|P68134|ACTS_MOUSE	1.12125e+06	971070	1.57183e+06	1.88098e+06	1.30421e+06	145955	73792.7	65238.9	98109.7	1.30421e+06	85951.2	0.265016	0.378349	-3.9381	2.77483e-05
YDGGSHVTNYIVLK	sp|A2ASS6|TITIN_MOUSE	A2ASS6	Ttn	Titin OS=Mus musculus OX=10090 GN=Ttn PE=1 SV=1	26.67	0.00337268	84.1682	[5] Phospho (ST)	1	PKYDGGS*HVTNYI	28389	sp|A2ASS6|TITIN_MOUSE	56360.7	46754	80559.4	97156.8	83627.7	4782.91	2757	3956.52	6382.91	80559.4	4369.72	0.284425	0.340645	-4.21092	2.78585e-05
AVNKYGLGVPVESEPIVAR	sp|A2ASS6|TITIN_MOUSE	A2ASS6	Ttn	Titin OS=Mus musculus OX=10090 GN=Ttn PE=1 SV=1	35.69	0.00227649	87.1898	[5] Phospho (Y)	1	VRAVNKY*GLGVPV	31009	sp|A2ASS6|TITIN_MOUSE	40142.6	57371.9	53107.7	75759.5	69996	2639.11	3212.81	4160.06	6329.03	57371.9	3686.43	0.237744	0.397037	-3.97205	2.78942e-05
AGSTFTIDVPISGRPAPK	sp|A2ASS6|TITIN_MOUSE	A2ASS6	Ttn	Titin OS=Mus musculus OX=10090 GN=Ttn PE=1 SV=1	64.43	0.000847817	90.7342	[3] Phospho (ST)	1	ITCKAGS*TFTIDV	30452	sp|A2ASS6|TITIN_MOUSE	912483	1.15544e+06	1.08441e+06	1.67643e+06	1.62799e+06	137762	170613	174986	150304	1.15544e+06	160458	0.26444	0.110285	-2.85107	2.80054e-05
YGKSTPLDSKPVVVQYPFKEPGPPGTPFVTSISK	sp|A2ASS6|TITIN_MOUSE	A2ASS6	Ttn	Titin OS=Mus musculus OX=10090 GN=Ttn PE=1 SV=1	59.33	0.000750469	93.5208	[5] Phospho (ST)	1	NRYGKST*PLDSKP	26278	sp|A2ASS6|TITIN_MOUSE	232006	282880	295515	424997	332763	32573.3	43217.6	32323	48123.1	295515	37895.4	0.229396	0.202073	-2.97751	2.80054e-05
SPPDQSAVPNTPPSTPVK	sp|Q9QYC0|ADDA_MOUSE	Q9QYC0	Add1	Alpha-adducin OS=Mus musculus OX=10090 GN=Add1 PE=1 SV=2	84.82	0.000688705	64.106	[11] Phospho (ST)	1	QSAVPNT*PPSTPV	610	sp|Q9QYC0|ADDA_MOUSE	24831.2	24621.9	24351.4	15897	14172.7	218317	178969	267245	163353	24351.4	198643	0.254057	0.224004	3.02099	2.82002e-05
PMPTVSWKK	sp|A2ASS6|TITIN_MOUSE	A2ASS6	Ttn	Titin OS=Mus musculus OX=10090 GN=Ttn PE=1 SV=1	18.59	0.00359557	69.5697	[6] Phospho (ST)	1	KPMPTVS*WKKDTT	21117	sp|A2ASS6|TITIN_MOUSE	87995.3	82572.9	86120.1	90680	90123	9756.86	16359.6	16289	15914.1	87995.3	16101.5	0.0376536	0.22094	-2.45033	2.8204e-05
MVWSTYSANVLTPSATVTR	sp|A2ASS6|TITIN_MOUSE	A2ASS6	Ttn	Titin OS=Mus musculus OX=10090 GN=Ttn PE=1 SV=1	91.56	0	95.0485	[14] Phospho (ST)	1	ANVLTPS*ATVTRL	20143	sp|A2ASS6|TITIN_MOUSE	228854	261779	355530	242934	276149	18404.3	17751.9	8444.89	25179.7	261779	18078.1	0.181275	0.394154	-3.85627	2.88722e-05
APSTSTPEPTR	sp|Q03173|ENAH_MOUSE	Q03173	Enah	Protein enabled homolog OS=Mus musculus OX=10090 GN=Enah PE=1 SV=2	21.72	0.00350343	25.6778	[6] Phospho (ST)	1	KAPSTST*PEPTRK	721	sp|Q03173|ENAH_MOUSE	4468.14	8585.82	7717.79	7718.17	10211.6	77928.8	62055.9	75538.3	89985.4	7718.17	76733.5	0.270463	0.149931	3.31335	2.90582e-05
RVSMHDEGKTHSITFK	sp|A2ASS6|TITIN_MOUSE	A2ASS6	Ttn	Titin OS=Mus musculus OX=10090 GN=Ttn PE=1 SV=1	15.75	0.00368802	45.5094	[3] Phospho (ST)	1	HTSKRVS*MHDEGK	13764	sp|A2ASS6|TITIN_MOUSE	107214	61713.5	104088	80970.8	114138	9125.62	9436.15	5807.15	10886.5	104088	9280.88	0.23238	0.243523	-3.4876	2.9181e-05
IDTSAESSKFSLTK	sp|A2ASS6|TITIN_MOUSE	A2ASS6	Ttn	Titin OS=Mus musculus OX=10090 GN=Ttn PE=1 SV=1	95.77	0	65.4329	[11] Phospho (ST)	1	AESSKFS*LTKAKR	20051	sp|A2ASS6|TITIN_MOUSE	501227	780061	769021	675852	700219	92591.2	116722	117471	130838	700219	117097	0.16345	0.139183	-2.58011	2.92689e-05
SKPLAASPKPGALK	sp|P14873|MAP1B_MOUSE	P14873	Map1b	Microtubule-associated protein 1B OS=Mus musculus OX=10090 GN=Map1b PE=1 SV=2	58.99	0.000744879	44.6939	[7] Phospho (ST)	1	SKPLAAS*PKPGAL	2267	sp|P14873|MAP1B_MOUSE	23258	25315.4	36115.1	47396.3	49173.7	490172	351314	576561	616645	36115.1	533366	0.332063	0.23086	3.8797	2.92689e-05
LDDGHLNNSLGSPVQADVYFPR	sp|Q8VED9|LEGL_MOUSE	Q8VED9	Lgalsl	Galectin-related protein OS=Mus musculus OX=10090 GN=Lgalsl PE=1 SV=1	100.39	0	92.4227	[12] Phospho (ST)	1	LNNSLGS*PVQADV	25	sp|Q8VED9|LEGL_MOUSE	32031.7	33519.4	34312.7	25816.2	24671.2	2594.17	3293.32	3102.58	5305.37	32031.7	3197.95	0.149639	0.333381	-3.32492	3.00837e-05
NLTEEMAGLDENIAK	sp|Q5SX39|MYH4_MOUSE	Q5SX39	Myh4	Myosin-4 OS=Mus musculus OX=10090 GN=Myh4 PE=2 SV=1	129.92	0	93.0761	[3] Phospho (ST)	1	NKVKNLT*EEMAGL	983	sp|Q5SX39|MYH4_MOUSE	751129	883921	906090	519094	688544	113430	123181	110355	125069	751129	118305	0.210248	0.0611358	-2.66777	3.00837e-05
NTSKGTVTGQVQGPEEK	sp|P56375|ACYP2_MOUSE	P56375	Acyp2	Acylphosphatase-2 OS=Mus musculus OX=10090 GN=Acyp2 PE=1 SV=2	66.45	0.000892459	37.6805	[3] Phospho (ST)	1	GWVKNTS*KGTVTG	51	sp|P56375|ACYP2_MOUSE	1.26858e+06	1.30733e+06	1.75916e+06	1.80878e+06	2.1821e+06	227048	212582	147431	228403	1.75916e+06	219815	0.22907	0.18786	-3.00131	3.03633e-05
QQEQNIINYKSNIDR	sp|O88990|ACTN3_MOUSE	O88990	Actn3	Alpha-actinin-3 OS=Mus musculus OX=10090 GN=Actn3 PE=2 SV=1	91.41	0	66.1417	[11] Phospho (ST)	1	NIINYKS*NIDRLE	696	sp|O88990|ACTN3_MOUSE	125603	130228	136102	109443	147250	9998.93	9635.06	3230.06	5232.7	130228	7433.88	0.107398	0.474104	-4.19698	3.03796e-05
VTATNTAGSTSCQAHLQVER	sp|A2ASS6|TITIN_MOUSE	A2ASS6	Ttn	Titin OS=Mus musculus OX=10090 GN=Ttn PE=1 SV=1	140.34	0	50.307	[9] Phospho (ST)	1	ATNTAGS*TSCQAH	33664	sp|A2ASS6|TITIN_MOUSE	525365	471153	591165	498126	616458	22277.3	47996	18368.6	47442.1	525365	34859.7	0.113948	0.467331	-4.01438	3.03796e-05
ALRSSESGM	sp|Q9Z0M6|CD97_MOUSE	Q9Z0M6	Cd97	CD97 antigen OS=Mus musculus OX=10090 GN=Cd97 PE=1 SV=2	24.55	0.00339093	34.1797	[5] Phospho (ST)	1	TRALRSS*ESGM	814	sp|Q9Z0M6|CD97_MOUSE	472.397	269.521	846.397	344.802	461.953	8939.56	18126.2	11428.5	8500.6	461.953	10184	0.463533	0.378153	4.45157	3.04132e-05
LQLSPGHK	sp|O70145|NCF2_MOUSE	O70145	Ncf2	Neutrophil cytosol factor 2 OS=Mus musculus OX=10090 GN=Ncf2 PE=1 SV=1	14.22	0.00426042	38.7866	[4] Phospho (ST)	1	PGRLQLS*PGHKQK	332	sp|O70145|NCF2_MOUSE	2447.92	6567.65	5718.18	9156.51	6457.27	235823	114375	172410	216519	6457.27	194464	0.396511	0.291813	4.9031	3.04132e-05
YGLGVPVESEPIVAR	sp|A2ASS6|TITIN_MOUSE	A2ASS6	Ttn	Titin OS=Mus musculus OX=10090 GN=Ttn PE=1 SV=1	44.73	0.00205973	91.6114	[1] Phospho (Y)	1	VRAVNKY*GLGVPV	31009	sp|A2ASS6|TITIN_MOUSE	223213	265014	289231	328394	347896	38462	33859.3	19640.4	36544.5	289231	35201.9	0.171182	0.265682	-3.03954	3.04132e-05
KLIIHGCTPEDIKTYTCDAK	sp|A2ASS6|TITIN_MOUSE	A2ASS6	Ttn	Titin OS=Mus musculus OX=10090 GN=Ttn PE=1 SV=1	11.61	0.00408789	66.9463	[14] Phospho (ST)	1	TPEDIKT*YTCDAK	14142	sp|A2ASS6|TITIN_MOUSE	54426.9	52394.1	123259	70944.9	104435	5031.41	6510.64	6204.55	5256.87	70944.9	5730.71	0.388033	0.124777	-3.63486	3.04807e-05
VPYTHASTLSEELSPPSHQTK	sp|E9Q7G0|NUMA1_MOUSE	E9Q7G0	Numa1	Nuclear mitotic apparatus protein 1 OS=Mus musculus OX=10090 GN=Numa1 PE=1 SV=1	74.63	0.00109111	68.5886	[14] Phospho (ST)	1	TLSEELS*PPSHQT	167	sp|E9Q7G0|NUMA1_MOUSE	63098	46376.8	70387.8	52942.8	69288.6	344972	294641	297887	327860	63098	312873	0.173254	0.076652	2.30826	3.0738e-05
GRPTPEVK	sp|A2ASS6|TITIN_MOUSE	A2ASS6	Ttn	Titin OS=Mus musculus OX=10090 GN=Ttn PE=1 SV=1	23.95	0.00334768	22.5819	[4] Phospho (ST)	1	PIKGRPT*PEVKWG	24760	sp|A2ASS6|TITIN_MOUSE	1.91927e+06	1.82726e+06	1.60863e+06	2.58916e+06	2.50038e+06	230196	341603	215531	306998	1.91927e+06	268597	0.206937	0.221292	-2.85194	3.07525e-05
KAITDAAMMAEELKK	sp|Q5SX39|MYH4_MOUSE	Q5SX39	Myh4	Myosin-4 OS=Mus musculus OX=10090 GN=Myh4 PE=2 SV=1	191.31	0	86.2518	[4] Phospho (ST)	1	KAKKAIT*DAAMMA	1764	sp|Q5SX39|MYH4_MOUSE	674056	591977	795714	724356	760444	69457.6	100944	45801.1	93018.8	724356	81238.2	0.112159	0.322078	-3.1718	3.07525e-05
YSNSALGHVNSTIK	sp|Q99P72|RTN4_MOUSE	Q99P72	Rtn4	Reticulon-4 OS=Mus musculus OX=10090 GN=Rtn4 PE=1 SV=2	50.07	0.001485	63.9197	[11] Phospho (ST)	1	ALGHVNS*TIKELR	1071	sp|Q99P72|RTN4_MOUSE	1.10273e+06	599398	694951	1.06618e+06	538053	68784.5	80002.3	62063.6	83228.6	694951	74393.4	0.332018	0.133721	-3.22778	3.08597e-05
CEVSDEKVTGK	sp|Q5XKE0|MYPC2_MOUSE	Q5XKE0	Mybpc2	Myosin-binding protein C, fast-type OS=Mus musculus OX=10090 GN=Mybpc2 PE=1 SV=1	58.33	0.00109769	24.3608	[9] Phospho (ST)	1	VSDEKVT*GKWYKN	463	sp|Q5XKE0|MYPC2_MOUSE	127776	91547.6	76200.6	81692.8	122432	8186.42	10531.3	4194.7	6681.28	91547.6	7433.85	0.237216	0.359428	-3.62977	3.13382e-05
DTFTTPGPPYALTVVDVTK	sp|A2ASS6|TITIN_MOUSE	A2ASS6	Ttn	Titin OS=Mus musculus OX=10090 GN=Ttn PE=1 SV=1	102.06	0	97.6062	[5] Phospho (ST)	1	AKDTFTT*PGPPYA	15972	sp|A2ASS6|TITIN_MOUSE	141180	231368	148650	224649	238295	26427.2	15266	14942.8	20414	224649	17840	0.242386	0.280033	-3.66966	3.13382e-05
ESTESSNTTIEDEDVK	sp|Q6PHZ2|KCC2D_MOUSE	Q6PHZ2	Camk2d	Calcium/calmodulin-dependent protein kinase type II subunit delta OS=Mus musculus OX=10090 GN=Camk2d PE=1 SV=1	44.04	0.0020248	41.8733	[9] Phospho (ST)	1	TESSNTT*IEDEDV	337	sp|Q6PHZ2|KCC2D_MOUSE	2.88628	2.88628	2.88628	2.88628	2.88628	911.747	546.498	278	101.956	2.88628	412.249	0	0.767164	7.07729	3.13382e-05
FILNVQSKPTAEVK	sp|A2ASS6|TITIN_MOUSE	A2ASS6	Ttn	Titin OS=Mus musculus OX=10090 GN=Ttn PE=1 SV=1	104.96	0	83.3776	[10] Phospho (ST)	1	NVQSKPT*AEVKWY	34191	sp|A2ASS6|TITIN_MOUSE	288579	336773	445933	493760	554159	28842.1	40160.1	33652.1	54172.4	445933	36906.1	0.259092	0.280626	-3.60053	3.13382e-05
NALAHALQSAR	sp|Q5SX39|MYH4_MOUSE	Q5SX39	Myh4	Myosin-4 OS=Mus musculus OX=10090 GN=Myh4 PE=2 SV=1	123.6	0	56.3201	[9] Phospho (ST)	1	LAHALQS*ARHDCD	1339	sp|Q5SX39|MYH4_MOUSE	1.07793e+07	1.13312e+07	1.44864e+07	1.77235e+07	1.56579e+07	1.37051e+06	1.70699e+06	863234	1.66206e+06	1.44864e+07	1.51628e+06	0.209366	0.277088	-3.26279	3.13382e-05
RETTSTTWQVVSQAVAR	sp|A2ASS6|TITIN_MOUSE	A2ASS6	Ttn	Titin OS=Mus musculus OX=10090 GN=Ttn PE=1 SV=1	44.44	0.00204499	90.0106	[7] Phospho (ST)	1	RETTSTT*WQVVSQ	27322	sp|A2ASS6|TITIN_MOUSE	67104.3	70621.8	79636.9	75372.3	109999	3179.26	8049.52	2413.17	3584.43	75372.3	3381.84	0.212717	0.590283	-4.48074	3.13382e-05
SNSVEKPVSSLLSR	sp|P70429|EVL_MOUSE	P70429	Evl	Ena/VASP-like protein OS=Mus musculus OX=10090 GN=Evl PE=1 SV=2	140.83	0	80.5843	[3] Phospho (ST)	1	PWERSNS*VEKPVS	329	sp|P70429|EVL_MOUSE	11098.5	4954.67	9877.99	5121.6	11094.4	257353	154997	483454	393814	9877.99	325584	0.37204	0.450523	5.01027	3.13382e-05
TTFRVTR	sp|A2ASS6|TITIN_MOUSE	A2ASS6	Ttn	Titin OS=Mus musculus OX=10090 GN=Ttn PE=1 SV=1	11.3	0.00406969	40.4546	[6] Phospho (ST)	1	KTTFRVT*RLHEGI	21927	sp|A2ASS6|TITIN_MOUSE	166867	180214	273321	282065	320754	20926.7	28746.4	23378.7	29965	273321	26062.6	0.275841	0.167207	-3.39823	3.13382e-05
VGAHGSEEGAVFK	sp|Q8BMK4|CKAP4_MOUSE	Q8BMK4	Ckap4	Cytoskeleton-associated protein 4 OS=Mus musculus OX=10090 GN=Ckap4 PE=1 SV=2	37.27	0.00236153	49.036	[6] Phospho (ST)	1	KVGAHGS*EEGAVF	367	sp|Q8BMK4|CKAP4_MOUSE	25507.1	22898.3	21155.2	31101.1	33550.3	210056	262501	148442	242804	25507.1	226430	0.197849	0.231228	3.14631	3.13382e-05
VTNDNLLSRK	sp|A2ASS6|TITIN_MOUSE	A2ASS6	Ttn	Titin OS=Mus musculus OX=10090 GN=Ttn PE=1 SV=1	162.13	0	45.7936	[8] Phospho (ST)	1	TNDNLLS*RKYTVK	18562	sp|A2ASS6|TITIN_MOUSE	217145	228894	229121	297145	292540	13197	35397.8	19281.2	20393.3	229121	19837.2	0.152451	0.427469	-3.5304	3.13382e-05
ASGSGSCNAPGSPEGSSQLCSPR	sp|D3Z6Q9|BIN2_MOUSE	D3Z6Q9	Bin2	Bridging integrator 2 OS=Mus musculus OX=10090 GN=Bin2 PE=1 SV=1	89.63	0	46.5898	[12] Phospho (ST)	1	SCNAPGS*PEGSSQ	430	sp|D3Z6Q9|BIN2_MOUSE	2.88628	2.88628	2.88628	2.88628	2.88628	38685.6	7734.95	1217.49	43767.7	2.88628	23210.3	0	0.94018	12.5491	3.16091e-05
GDQELSSTAR	sp|A2ASS6|TITIN_MOUSE	A2ASS6	Ttn	Titin OS=Mus musculus OX=10090 GN=Ttn PE=1 SV=1	47.64	0.00195585	24.5283	[8] Phospho (ST)	1	DQELSST*ARLEIK	24376	sp|A2ASS6|TITIN_MOUSE	49784.8	44741.5	37645.3	25862.4	33793.8	4081.27	4556.97	2617.4	2470.65	37645.3	3349.34	0.243398	0.304469	-3.52582	3.16091e-05
NGVEVRPSKR	sp|Q5XKE0|MYPC2_MOUSE	Q5XKE0	Mybpc2	Myosin-binding protein C, fast-type OS=Mus musculus OX=10090 GN=Mybpc2 PE=1 SV=1	34.25	0.0026026	22.2071	[8] Phospho (ST)	1	GVEVRPS*KRITIS	476	sp|Q5XKE0|MYPC2_MOUSE	1.11046e+06	635673	808133	1.14382e+06	1.11032e+06	81411.1	116391	56905.6	57811.9	1.11032e+06	69611.5	0.2367	0.357307	-4.01653	3.16188e-05
ANLLANNEYYFR	sp|A2ASS6|TITIN_MOUSE	A2ASS6	Ttn	Titin OS=Mus musculus OX=10090 GN=Ttn PE=1 SV=1	106.64	0	88.9404	[10] Phospho (Y)	1	LANNEYY*FRVCAE	19860	sp|A2ASS6|TITIN_MOUSE	885141	1.57801e+06	1.48855e+06	994477	1.33707e+06	153238	158740	157529	202124	1.33707e+06	158135	0.242112	0.136578	-3.07986	3.17169e-05
NTVHLSWKPPK	sp|A2ASS6|TITIN_MOUSE	A2ASS6	Ttn	Titin OS=Mus musculus OX=10090 GN=Ttn PE=1 SV=1	27.16	0.00341006	71.9101	[6] Phospho (ST)	1	KNTVHLS*WKPPKN	17820	sp|A2ASS6|TITIN_MOUSE	84522	92734.9	118943	157227	142613	5016.88	7499.98	3989.69	10868.4	118943	6258.43	0.261845	0.447291	-4.27728	3.17169e-05
RRGSGSVDETLFALPAASEPVIPSSAEK	sp|Q99P72|RTN4_MOUSE	Q99P72	Rtn4	Reticulon-4 OS=Mus musculus OX=10090 GN=Rtn4 PE=1 SV=2	138.75	0	94.9573	[4] Phospho (ST)	1	APKRRGS*GSVDET	165	sp|Q99P72|RTN4_MOUSE	973745	1.36071e+06	950797	1.3066e+06	1.19106e+06	6.04289e+06	6.7651e+06	9.04877e+06	6.15633e+06	1.19106e+06	6.46071e+06	0.162411	0.199914	2.43785	3.17169e-05
SVSTTNIAGHFNDESPLGLR	sp|Q60875|ARHG2_MOUSE	Q60875	Arhgef2	Rho guanine nucleotide exchange factor 2 OS=Mus musculus OX=10090 GN=Arhgef2 PE=1 SV=4	71.19	0.000998502	91.2233	[4] Phospho (ST)	1	LAKSVST*TNIAGH	152	sp|Q60875|ARHG2_MOUSE	20746.7	22926.3	25393.1	25373.9	13523.3	155524	139879	172165	143544	22926.3	149534	0.227295	0.0952319	2.70424	3.17169e-05
ETTRVNVASSK	sp|A2ASS6|TITIN_MOUSE	A2ASS6	Ttn	Titin OS=Mus musculus OX=10090 GN=Ttn PE=1 SV=1	49.17	0.00145012	23.9626	[3] Phospho (ST)	1	QVLRETT*RVNVAS	27228	sp|A2ASS6|TITIN_MOUSE	359918	259148	251930	341825	256378	30577.1	32018.9	18137.2	41133.3	259148	31298	0.178728	0.310353	-3.05001	3.18727e-05
HQGVMVGMGQKDSYVGDEAQSK	sp|P68134|ACTS_MOUSE	P68134	Acta1	Actin, alpha skeletal muscle OS=Mus musculus OX=10090 GN=Acta1 PE=1 SV=1	171.57	0	41.8581	[5] Oxidation (M)|[8] Oxidation (M)|[13] Phospho (ST)	3	PRHQGVM*VGMGQK,QGVMVGM*GQKDSY,GMGQKDS*YVGDEA	46,49,54	sp|P68134|ACTS_MOUSE	6.38516e+06	5.09392e+06	6.70266e+06	6.27383e+06	8.11121e+06	227415	211476	69539.1	320775	6.38516e+06	219446	0.166026	0.50036	-4.86374	3.18727e-05
NGQEIKPSSKYVFENVGK	sp|Q5XKE0|MYPC2_MOUSE	Q5XKE0	Mybpc2	Myosin-binding protein C, fast-type OS=Mus musculus OX=10090 GN=Mybpc2 PE=1 SV=1	40.2	0.00232342	71.304	[9] Phospho (ST)	1	QEIKPSS*KYVFEN	295	sp|Q5XKE0|MYPC2_MOUSE	1.71408e+06	1.67722e+06	1.5353e+06	2.72607e+06	1.99432e+06	229905	302426	232909	317121	1.71408e+06	267668	0.246419	0.168733	-2.69118	3.18727e-05
TTARDPIYPPDPPIK	sp|A2ASS6|TITIN_MOUSE	A2ASS6	Ttn	Titin OS=Mus musculus OX=10090 GN=Ttn PE=1 SV=1	19.96	0.00354925	82.3194	[2] Phospho (ST)	1	ETIQRTT*ARDPIY	17793	sp|A2ASS6|TITIN_MOUSE	164084	206817	215304	209332	210758	24242.9	32856	16419.7	31102.8	209332	27672.9	0.104389	0.285955	-2.93042	3.18727e-05
YGISDECKSDK	sp|A2ASS6|TITIN_MOUSE	A2ASS6	Ttn	Titin OS=Mus musculus OX=10090 GN=Ttn PE=1 SV=1	45.43	0.00183582	24.0053	[1] Phospho (Y)	1	VRAVNKY*GISDEC	17368	sp|A2ASS6|TITIN_MOUSE	10471.5	5999.09	3136.63	1599.26	6104.07	2.88628	26.1193	2.88628	2.88628	5999.09	2.88628	0.621687	1.33607	-11.0213	3.18727e-05
LPEDDEPPARPPAPAGASPLAEPAAPPSTPAAPK	sp|Q99P72|RTN4_MOUSE	Q99P72	Rtn4	Reticulon-4 OS=Mus musculus OX=10090 GN=Rtn4 PE=1 SV=2	28.61	0.00352113	83.8432	[18] Phospho (ST)	1	PAPAGAS*PLAEPA	145	sp|Q99P72|RTN4_MOUSE	3826.3	5839.81	2300.43	10777.1	2681.8	216449	200847	175723	156525	3826.3	188285	0.681817	0.141672	5.6176	3.26455e-05
VYDTPGPCPSVSVK	sp|A2ASS6|TITIN_MOUSE	A2ASS6	Ttn	Titin OS=Mus musculus OX=10090 GN=Ttn PE=1 SV=1	84.18	0.000676133	64.0881	[2] Phospho (Y)	1	TVLVKVY*DTPGPC	31324	sp|A2ASS6|TITIN_MOUSE	778140	894980	819853	793902	744249	102438	101424	45877.6	95210.2	793902	98317.1	0.0702874	0.314197	-3.01417	3.26455e-05
VEAHVYGKPNPICK	sp|A2ASS6|TITIN_MOUSE	A2ASS6	Ttn	Titin OS=Mus musculus OX=10090 GN=Ttn PE=1 SV=1	14.98	0.00377562	43.0872	[6] Phospho (Y)	1	RVEAHVY*GKPNPI	20712	sp|A2ASS6|TITIN_MOUSE	301624	275758	426202	382315	460230	23764.5	30216.2	11822.6	30700.5	382315	26990.4	0.214139	0.364359	-3.83462	3.27098e-05
RTSDSTFQPK	sp|Q52KR3|PRUN2_MOUSE	Q52KR3	Prune2	Protein prune homolog 2 OS=Mus musculus OX=10090 GN=Prune2 PE=1 SV=2	18.46	0.00358166	30.5218	[3] Phospho (ST)	1	PVERRTS*DSTFQP	696	sp|Q52KR3|PRUN2_MOUSE	10243	25106.4	10627.1	12352.3	25357.5	368086	323846	346611	229283	12352.3	335229	0.465766	0.193012	4.76146	3.2996e-05
APSLDSSLPQLPSPSSPGAPLLSNLPR	sp|Q9QYR6|MAP1A_MOUSE	Q9QYR6	Map1a	Microtubule-associated protein 1A OS=Mus musculus OX=10090 GN=Map1a PE=1 SV=2	58.09	0.00108893	98.4518	[13] Phospho (ST)	1	SLPQLPS*PSSPGA	2209	sp|Q9QYR6|MAP1A_MOUSE	42834.3	19683.6	43963.5	27343.5	44074.9	361270	379386	537157	430991	42834.3	405189	0.319098	0.184998	3.23883	3.32025e-05
IDISPSALR	sp|Q8K019|BCLF1_MOUSE	Q8K019	Bclaf1	Bcl-2-associated transcription factor 1 OS=Mus musculus OX=10090 GN=Bclaf1 PE=1 SV=2	42.33	0.00220157	85.5563	[4] Phospho (ST)	1	HRRIDIS*PSALRK	656	sp|Q8K019|BCLF1_MOUSE	74566	64092.3	66202.2	53286.8	62168.2	250998	256994	289066	278577	64092.3	267786	0.119546	0.0666108	2.06169	3.35116e-05
VVESMQSTLDAEIRSR	sp|Q5SX39|MYH4_MOUSE	Q5SX39	Myh4	Myosin-4 OS=Mus musculus OX=10090 GN=Myh4 PE=2 SV=1	89.77	0	79.3622	[15] Phospho (ST)	1	LDAEIRS*RNDALR	1611	sp|Q5SX39|MYH4_MOUSE	554373	701033	852231	640535	668986	109754	80509.7	105031	138849	668986	107392	0.159462	0.220493	-2.63943	3.35116e-05
ELILSSEPSPAVTPVTPTTLIAPR	sp|Q9CWK8|SNX2_MOUSE	Q9CWK8	Snx2	Sorting nexin-2 OS=Mus musculus OX=10090 GN=Snx2 PE=1 SV=2	121.07	0	97.9331	[16] Phospho (ST)	1	PAVTPVT*PTTLIA	104	sp|Q9CWK8|SNX2_MOUSE	125578	130181	139789	135545	134241	502988	481013	580356	463949	134241	492000	0.0406638	0.101366	1.87348	3.39784e-05
MVWSTYSANVLTPSATVTR	sp|A2ASS6|TITIN_MOUSE	A2ASS6	Ttn	Titin OS=Mus musculus OX=10090 GN=Ttn PE=1 SV=1	150.6	0	94.2606	[5] Phospho (ST)	1	KRMVWST*YSANVL	20134	sp|A2ASS6|TITIN_MOUSE	361138	569150	597865	626616	517567	56683.2	85472.7	84996.8	71268	569150	78132.4	0.196328	0.182874	-2.87041	3.39784e-05
KAITDAAMMAEELKK	sp|Q5SX39|MYH4_MOUSE	Q5SX39	Myh4	Myosin-4 OS=Mus musculus OX=10090 GN=Myh4 PE=2 SV=1	42.3	0.00219941	83.7785	[4] Phospho (ST)|[8] Oxidation (M)	2	KAKKAIT*DAAMMA,AITDAAM*MAEELK	1764,1768	sp|Q5SX39|MYH4_MOUSE	89593.5	85467	138549	136264	155785	8586.74	7506.75	3220.71	7710.36	136264	7608.55	0.261056	0.355688	-4.16277	3.39928e-05
KDTTPIKQAEGIK	sp|A2ASS6|TITIN_MOUSE	A2ASS6	Ttn	Titin OS=Mus musculus OX=10090 GN=Ttn PE=1 SV=1	35.3	0.00266776	43.1993	[3] Phospho (ST)	1	VSWKKDT*TPIKQA	21122	sp|A2ASS6|TITIN_MOUSE	300421	376778	463782	495939	563998	30878.3	36304.7	61720.7	44444	463782	40374.4	0.234306	0.310688	-3.5293	3.39928e-05
TLAFLFSGGQAAEAEGGGGK	sp|Q5SX39|MYH4_MOUSE	Q5SX39	Myh4	Myosin-4 OS=Mus musculus OX=10090 GN=Myh4 PE=2 SV=1	145.83	0	96.733	[7] Phospho (ST)	1	TLAFLFS*GGQAAE	625	sp|Q5SX39|MYH4_MOUSE	2.24935e+06	2.63895e+06	4.07424e+06	4.48617e+06	3.45154e+06	450065	365153	440848	395088	3.45154e+06	417968	0.278253	0.0964902	-3.04794	3.39928e-05
NAAGVFSEPSESTGAITAR	sp|A2ASS6|TITIN_MOUSE	A2ASS6	Ttn	Titin OS=Mus musculus OX=10090 GN=Ttn PE=1 SV=1	91.93	0	80.8714	[12] Phospho (ST)	1	FSEPSES*TGAITA	24317	sp|A2ASS6|TITIN_MOUSE	525827	607713	508240	692984	653520	38957.6	61283.8	19384	45878.5	607713	42418.1	0.1335	0.420027	-3.84546	3.40487e-05
SGNPYITLSSQDINNKWDTVR	sp|O88990|ACTN3_MOUSE	O88990	Actn3	Alpha-actinin-3 OS=Mus musculus OX=10090 GN=Actn3 PE=2 SV=1	100.79	0	90.4849	[10] Phospho (ST)	1	PYITLSS*QDINNK	610	sp|O88990|ACTN3_MOUSE	432188	580929	781583	727930	1.12851e+06	26762.1	45355.2	19784	46505.7	727930	36058.7	0.357359	0.387151	-4.385	3.40487e-05
VPGPPGTPFVTLASK	sp|A2ASS6|TITIN_MOUSE	A2ASS6	Ttn	Titin OS=Mus musculus OX=10090 GN=Ttn PE=1 SV=1	62.18	0.00079968	93.3796	[7] Phospho (ST)	1	VPGPPGT*PFVTLA	24135	sp|A2ASS6|TITIN_MOUSE	1.79628e+06	2.52044e+06	2.56248e+06	2.99325e+06	2.48535e+06	274658	406259	353278	450912	2.52044e+06	379769	0.17391	0.204088	-2.734	3.43602e-05
GPHTPPPPGAAGSR	sp|Q9D281|NXP20_MOUSE	Q9D281	Fam114a1	Protein Noxp20 OS=Mus musculus OX=10090 GN=Fam114a1 PE=1 SV=1	81.21	0.000629327	25.4298	[4] Phospho (ST)	1	PARGPHT*PPPPGA	197	sp|Q9D281|NXP20_MOUSE	4239.49	8922.82	4724.92	10622.9	6290.93	128268	85776.2	149425	88178.7	6290.93	108223	0.394213	0.276169	4.07941	3.49904e-05
ETSRPNWAQVSATVPITSCTVEK	sp|A2ASS6|TITIN_MOUSE	A2ASS6	Ttn	Titin OS=Mus musculus OX=10090 GN=Ttn PE=1 SV=1	35.7	0.00227743	87.9078	[11] Phospho (ST)	1	PNWAQVS*ATVPIT	21228	sp|A2ASS6|TITIN_MOUSE	701903	910923	1.10442e+06	1.28095e+06	1.1136e+06	146782	152146	148429	187381	1.10442e+06	150287	0.217092	0.121387	-2.8776	3.55797e-05
AVEHINKTLGPALLEK	sp|P21550|ENOB_MOUSE	P21550	Eno3	Beta-enolase OS=Mus musculus OX=10090 GN=Eno3 PE=1 SV=3	32.78	0.00289519	78.5929	[8] Phospho (ST)	1	VEHINKT*LGPALL	72	sp|P21550|ENOB_MOUSE	249055	151220	304258	398430	299599	17193.3	21422.2	11307.9	21871.9	299599	19307.8	0.321529	0.273184	-3.96448	3.59048e-05
LNKTPIPQTK	sp|A2ASS6|TITIN_MOUSE	A2ASS6	Ttn	Titin OS=Mus musculus OX=10090 GN=Ttn PE=1 SV=1	62.67	0.000810373	36.1637	[4] Phospho (ST)	1	WVKLNKT*PIPQTK	24182	sp|A2ASS6|TITIN_MOUSE	852818	1.22926e+06	1.26512e+06	1.51475e+06	1.2981e+06	86795.1	161883	135131	166760	1.26512e+06	148507	0.194295	0.266188	-3.09654	3.59048e-05
NTDKWSECAR	sp|A2ASS6|TITIN_MOUSE	A2ASS6	Ttn	Titin OS=Mus musculus OX=10090 GN=Ttn PE=1 SV=1	35.88	0.002285	33.5736	[6] Phospho (ST)	1	KNTDKWS*ECARVK	24967	sp|A2ASS6|TITIN_MOUSE	468666	374143	508436	351132	462469	29482.4	45691.7	14015.2	28833.5	462469	29157.9	0.154925	0.438587	-3.98749	3.6013e-05
IREYTLTHLPQGAEYR	sp|A2ASS6|TITIN_MOUSE	A2ASS6	Ttn	Titin OS=Mus musculus OX=10090 GN=Ttn PE=1 SV=1	15.14	0.00378327	72.3381	[5] Phospho (ST)	1	TKIREYT*LTHLPQ	31882	sp|A2ASS6|TITIN_MOUSE	111319	109344	168314	184126	174418	14783.9	18248.6	20560.8	22720.1	168314	19404.7	0.242188	0.177983	-3.11924	3.67445e-05
AGSNLKVDIPISGKPLPK	sp|A2ASS6|TITIN_MOUSE	A2ASS6	Ttn	Titin OS=Mus musculus OX=10090 GN=Ttn PE=1 SV=1	107.96	0	85.6223	[3] Phospho (ST)	1	VYVRAGS*NLKVDI	28281	sp|A2ASS6|TITIN_MOUSE	820085	933942	894848	1.52456e+06	1.32862e+06	110994	160034	133963	149466	933942	141715	0.280292	0.153663	-2.72251	3.71147e-05
RKPSPSPPPPTATESR	sp|P97496|SMRC1_MOUSE	P97496	Smarcc1	SWI/SNF complex subunit SMARCC1 OS=Mus musculus OX=10090 GN=Smarcc1 PE=1 SV=2	24.62	0.00339641	30.0228	[6] Phospho (ST)	1	KRKPSPS*PPPPTA	329	sp|P97496|SMRC1_MOUSE	23261.5	25138.4	20369.1	22941.6	22292.5	150649	102700	208744	176371	22941.6	163510	0.0755467	0.280512	2.82886	3.7248e-05
TSWKVDQLQEGCSYYFR	sp|A2ASS6|TITIN_MOUSE	A2ASS6	Ttn	Titin OS=Mus musculus OX=10090 GN=Ttn PE=1 SV=1	98.48	0	91.1873	[2] Phospho (ST)	1	TNCHKTS*WKVDQL	23798	sp|A2ASS6|TITIN_MOUSE	180114	157511	287420	207662	276419	12177.9	4833.41	12848.9	14745.2	207662	12513.4	0.260532	0.390088	-4.05321	3.7248e-05
KTFTAWCNSHLR	sp|O88990|ACTN3_MOUSE	O88990	Actn3	Alpha-actinin-3 OS=Mus musculus OX=10090 GN=Actn3 PE=2 SV=1	125.37	0	65.5125	[9] Phospho (ST)	1	FTAWCNS*HLRKAG	56	sp|O88990|ACTN3_MOUSE	245764	228916	324055	351323	381373	33361.9	41224.5	21427.9	39196	324055	36278.9	0.216761	0.263223	-3.16371	3.74299e-05
AEFAERSVAK	sp|P58774|TPM2_MOUSE	P58774	Tpm2	Tropomyosin beta chain OS=Mus musculus OX=10090 GN=Tpm2 PE=1 SV=1	49.19	0.00145138	37.3479	[7] Phospho (ST)	1	AEFAERS*VAKLEK	245	sp|P58774|TPM2_MOUSE	192520	175613	194622	169057	125984	11535.4	7612.84	2577.42	5115.59	175613	6364.22	0.16151	0.568899	-4.81458	3.78213e-05
RRPTPATLVLTSDQSSPEIDEDRIPNSLLK	sp|Q9ERT9|PPR1A_MOUSE	Q9ERT9	Ppp1r1a	Protein phosphatase 1 regulatory subunit 1A OS=Mus musculus OX=10090 GN=Ppp1r1a PE=1 SV=1	46.54	0.00189292	91.5089	[4] Phospho (ST)	1	IRRRRPT*PATLVL	35	sp|Q9ERT9|PPR1A_MOUSE	1.25142e+06	1.1873e+06	1.369e+06	2.63471e+06	1.8523e+06	41213.5	83557.6	50285.9	120604	1.369e+06	66921.7	0.36444	0.487832	-4.40052	3.79303e-05
VTDTSRSSVSLAWNKPIYDGGAPVR	sp|A2ASS6|TITIN_MOUSE	A2ASS6	Ttn	Titin OS=Mus musculus OX=10090 GN=Ttn PE=1 SV=1	40.15	0.0023175	86.6576	[7] Phospho (ST)	1	VTDTSRS*SVSLAW	26806	sp|A2ASS6|TITIN_MOUSE	181360	181248	201103	235451	238031	29335.4	35944.8	36671.3	48783.5	201103	36308	0.134782	0.215011	-2.46965	3.79303e-05
AEEKSPVSINVK	sp|Q52KE7|CCNL1_MOUSE	Q52KE7	Ccnl1	Cyclin-L1 OS=Mus musculus OX=10090 GN=Ccnl1 PE=1 SV=1	56.07	0.00103699	51.6585	[5] Phospho (ST)	1	VKAEEKS*PVSINV	358	sp|Q52KE7|CCNL1_MOUSE	51041.1	47866.4	53473.6	54001.6	57516.7	204175	175461	204469	192636	53473.6	198406	0.0680348	0.0702673	1.89095	3.81199e-05
ASHSAVDITK	sp|Q8BUV3|GEPH_MOUSE	Q8BUV3	Gphn	Gephyrin OS=Mus musculus OX=10090 GN=Gphn PE=1 SV=2	30.59	0.00312845	34.4697	[2] Phospho (ST)	1	ENILRAS*HSAVDI	336	sp|Q8BUV3|GEPH_MOUSE	11528.8	9434.26	6296.91	9923.21	13832.2	576.41	738.985	233.841	339.776	9923.21	458.093	0.272213	0.483462	-4.4869	3.82018e-05
ITIENTEHYTHLVMK	sp|A2ASS6|TITIN_MOUSE	A2ASS6	Ttn	Titin OS=Mus musculus OX=10090 GN=Ttn PE=1 SV=1	31.43	0.00300357	79.0994	[10] Phospho (ST)	1	ENTEHYT*HLVMKN	32473	sp|A2ASS6|TITIN_MOUSE	128057	75257.7	175941	146719	139785	11566.6	10351.1	6846.06	13721.1	139785	10958.9	0.276877	0.270852	-3.67525	3.82018e-05
PKPTVTWK	sp|A2ASS6|TITIN_MOUSE	A2ASS6	Ttn	Titin OS=Mus musculus OX=10090 GN=Ttn PE=1 SV=1	35.71	0.00227838	51.773	[4] Phospho (ST)	1	LGRPKPT*VTWKKG	22885	sp|A2ASS6|TITIN_MOUSE	279817	184483	351414	330281	408045	18764.7	36191.1	29184	27068.6	330281	28126.3	0.271112	0.25812	-3.55472	3.82018e-05
IQLELNQVKSEIDRK	sp|Q5SX39|MYH4_MOUSE	Q5SX39	Myh4	Myosin-4 OS=Mus musculus OX=10090 GN=Myh4 PE=2 SV=1	198.87	0	85.043	[10] Phospho (ST)	1	ELNQVKS*EIDRKI	1574	sp|Q5SX39|MYH4_MOUSE	1.2081e+07	1.13443e+07	1.71185e+07	1.61198e+07	1.86853e+07	1.84558e+06	2.15567e+06	1.39095e+06	2.45373e+06	1.61198e+07	2.00063e+06	0.212927	0.231571	-3.01466	3.83271e-05
LSNVGGTKTIPITVK	sp|A2ASS6|TITIN_MOUSE	A2ASS6	Ttn	Titin OS=Mus musculus OX=10090 GN=Ttn PE=1 SV=1	120.91	0	78.3497	[7] Phospho (ST)	1	LSNVGGT*KTIPIT	26578	sp|A2ASS6|TITIN_MOUSE	68496.3	72474.2	92378.2	78016.9	63932.4	1166.57	2777.37	2596.81	5669.1	72474.2	2687.09	0.146286	0.618316	-4.75416	3.83271e-05
PKPSISWTK	sp|A2ASS6|TITIN_MOUSE	A2ASS6	Ttn	Titin OS=Mus musculus OX=10090 GN=Ttn PE=1 SV=1	37.03	0.00234792	61.2629	[4] Phospho (ST)	1	SGRPKPS*ISWTKD	25049	sp|A2ASS6|TITIN_MOUSE	1.74927e+06	2.0034e+06	2.16156e+06	2.79286e+06	2.52505e+06	279576	384254	431929	395238	2.16156e+06	389746	0.184838	0.175385	-2.47161	3.85009e-05
YYPLK	sp|P07310|KCRM_MOUSE	P07310	Ckm	Creatine kinase M-type OS=Mus musculus OX=10090 GN=Ckm PE=1 SV=1	23.27	0.00330137	41.6947	[2] Phospho (Y)	1	EFKGKYY*PLKSMT	174	sp|P07310|KCRM_MOUSE	855217	884410	1.04312e+06	1.05259e+06	1.30609e+06	61898.2	74915	66720.5	156541	1.04312e+06	70817.7	0.1744	0.496259	-3.88307	3.85009e-05
ELNYFAK	sp|P09411|PGK1_MOUSE	P09411	Pgk1	Phosphoglycerate kinase 1 OS=Mus musculus OX=10090 GN=Pgk1 PE=1 SV=4	27.64	0.00343879	58.5549	[4] Phospho (Y)	1	MKKELNY*FAKALE	196	sp|P09411|PGK1_MOUSE	189528	220628	209221	251741	285109	52597.6	50635.4	46336.1	53800.8	220628	51616.5	0.162662	0.0644201	-2.09597	3.87919e-05
VTNGAFTGEISPGMIK	sp|P17751|TPIS_MOUSE	P17751	Tpi1	Triosephosphate isomerase OS=Mus musculus OX=10090 GN=Tpi1 PE=1 SV=4	125.85	0	91.4579	[2] Phospho (ST)	1	QNCYKVT*NGAFTG	121	sp|P17751|TPIS_MOUSE	666649	824755	702230	917833	904202	131819	143132	147103	197286	824755	145117	0.142847	0.187501	-2.50688	3.87919e-05
HLSVSSQNPGRSSPPPGYVPER	sp|Q61084|M3K3_MOUSE	Q61084	Map3k3	Mitogen-activated protein kinase kinase kinase 3 OS=Mus musculus OX=10090 GN=Map3k3 PE=1 SV=1	16.38	0.00372825	57.1915	[13] Phospho (ST)	1	QNPGRSS*PPPGYV	176	sp|Q61084|M3K3_MOUSE	13239.3	12127.5	12759.7	15856.9	11644.1	59709.8	47567.8	61984.3	62464.5	12759.7	60847	0.125176	0.121055	2.25334	3.89059e-05
DNMFSGSKINYTENR	sp|P06745|G6PI_MOUSE	P06745	Gpi	Glucose-6-phosphate isomerase OS=Mus musculus OX=10090 GN=Gpi PE=1 SV=4	150.18	0	75.0312	[7] Phospho (ST)	1	DNMFSGS*KINYTE	88	sp|P06745|G6PI_MOUSE	447566	510968	563456	480802	500483	51668.3	83556.9	99746.1	87472.1	500483	85514.5	0.0851116	0.254191	-2.54946	3.89633e-05
GILAADESTGSIAK	sp|P05064|ALDOA_MOUSE	P05064	Aldoa	Fructose-bisphosphate aldolase A OS=Mus musculus OX=10090 GN=Aldoa PE=1 SV=2	95.14	0	101.198	[8] Phospho (ST)	1	ILAADES*TGSIAK	36	sp|P05064|ALDOA_MOUSE	2.31666e+06	5.51707e+06	3.24606e+06	5.58033e+06	3.88109e+06	371664	392637	325291	388322	3.88109e+06	379993	0.34759	0.0834014	-3.35276	3.9634e-05
LVINGKPITIFQERDPTNIK	sp|P16858|G3P_MOUSE	P16858	Gapdh	Glyceraldehyde-3-phosphate dehydrogenase OS=Mus musculus OX=10090 GN=Gapdh PE=1 SV=2	17.62	0.00380979	91.4056	[17] Phospho (ST)	1	FQERDPT*NIKWGE	81	sp|P16858|G3P_MOUSE	183583	186607	233530	257535	246845	18930.9	30020.2	10506.2	19141.4	233530	19036.1	0.15534	0.407052	-3.61682	3.9634e-05
NVTGTTSETIK	sp|A2ASS6|TITIN_MOUSE	A2ASS6	Ttn	Titin OS=Mus musculus OX=10090 GN=Ttn PE=1 SV=1	47.78	0.00196464	38.1522	[5] Phospho (ST)	1	LKNVTGT*TSETIK	31608	sp|A2ASS6|TITIN_MOUSE	45059.9	45529.6	70110.3	43737.3	38921	3041.43	3534.67	1098.2	2804.72	45059.9	2923.08	0.252044	0.404224	-3.94747	3.9634e-05
TFTAWCNSHLR	sp|O88990|ACTN3_MOUSE	O88990	Actn3	Alpha-actinin-3 OS=Mus musculus OX=10090 GN=Actn3 PE=2 SV=1	73	0.00104987	76.5503	[8] Phospho (ST)	1	FTAWCNS*HLRKAG	56	sp|O88990|ACTN3_MOUSE	290462	298024	421324	353532	324252	54708.6	60812.1	34653.7	58495.7	324252	56602.1	0.156986	0.228952	-2.519	3.9634e-05
LVVTGLK	sp|A2ASS6|TITIN_MOUSE	A2ASS6	Ttn	Titin OS=Mus musculus OX=10090 GN=Ttn PE=1 SV=1	37.13	0.00235294	76.0345	[4] Phospho (ST)	1	GTKLVVT*GLKEGA	18272	sp|A2ASS6|TITIN_MOUSE	55310	65649.7	73521.2	94208.9	78425.2	9036.35	7499.99	3849.44	7763.07	73521.2	7631.53	0.198024	0.316683	-3.26833	3.96497e-05
YGVSEPLASNIIVAK	sp|A2ASS6|TITIN_MOUSE	A2ASS6	Ttn	Titin OS=Mus musculus OX=10090 GN=Ttn PE=1 SV=1	29.53	0.00341973	92.0614	[1] Phospho (Y)	1	VRAENRY*GVSEPL	29526	sp|A2ASS6|TITIN_MOUSE	92799.7	154762	144672	263090	199835	12021.2	15081.9	8239.56	10712.6	154762	11366.9	0.374201	0.247448	-3.76954	4.02639e-05
ATSYTITSLIENQEYK	sp|A2ASS6|TITIN_MOUSE	A2ASS6	Ttn	Titin OS=Mus musculus OX=10090 GN=Ttn PE=1 SV=1	62.88	0.000814996	95.8783	[2] Phospho (ST)	1	PAGLKAT*SYTITS	23603	sp|A2ASS6|TITIN_MOUSE	649107	627742	833909	920864	779139	159399	162520	161636	184781	779139	162078	0.162655	0.0710489	-2.2652	4.02968e-05
TKYDRPGRPDPPEVTK	sp|A2ASS6|TITIN_MOUSE	A2ASS6	Ttn	Titin OS=Mus musculus OX=10090 GN=Ttn PE=1 SV=1	13.83	0.00423113	35.5931	[3] Phospho (Y)	1	VIAKTKY*DRPGRP	20182	sp|A2ASS6|TITIN_MOUSE	919575	852741	976102	1.00368e+06	838559	73043.2	68886.8	27911.3	91256.5	919575	70965	0.0794589	0.409597	-3.69641	4.02968e-05
GVPVPTAK	sp|A2ASS6|TITIN_MOUSE	A2ASS6	Ttn	Titin OS=Mus musculus OX=10090 GN=Ttn PE=1 SV=1	27.69	0.00344353	50.1917	[6] Phospho (ST)	1	RGVPVPT*AKWTTD	19330	sp|A2ASS6|TITIN_MOUSE	22631.6	18031.3	25243.9	8042.62	30119	494.015	984.261	462.61	703.183	22631.6	598.599	0.402235	0.363832	-5.26297	4.05509e-05
DLPSKSWMK	sp|A2ASS6|TITIN_MOUSE	A2ASS6	Ttn	Titin OS=Mus musculus OX=10090 GN=Ttn PE=1 SV=1	19.57	0.00352216	73.5288	[6] Phospho (ST)	1	RDLPSKS*WMKANH	22108	sp|A2ASS6|TITIN_MOUSE	391475	441904	516684	440100	439883	37763.9	49942.7	66367.3	83662.5	440100	58155	0.100634	0.335773	-2.93438	4.06084e-05
DSVSLSWLKPEHDGGSR	sp|A2ASS6|TITIN_MOUSE	A2ASS6	Ttn	Titin OS=Mus musculus OX=10090 GN=Ttn PE=1 SV=1	19.87	0.00354139	87.5441	[16] Phospho (ST)	1	PEHDGGS*RIIHYV	28193	sp|A2ASS6|TITIN_MOUSE	23330.6	23145.9	25861.4	9454.64	15963.7	1382.95	1288.76	1620.29	1475.93	23145.9	1429.44	0.344854	0.098001	-4.018	4.06084e-05
LGVTSVSKDSVSLSWLKPEHDGGSR	sp|A2ASS6|TITIN_MOUSE	A2ASS6	Ttn	Titin OS=Mus musculus OX=10090 GN=Ttn PE=1 SV=1	84.44	0.000680735	91.889	[5] Phospho (ST)	1	EKLGVTS*VSKDSV	28174	sp|A2ASS6|TITIN_MOUSE	408666	417775	646279	608685	723438	36655.2	63096.9	33893.9	65410.2	608685	49876.1	0.251553	0.337503	-3.66183	4.06084e-05
NSFTIPSQPGIPEEVGAGK	sp|A2ASS6|TITIN_MOUSE	A2ASS6	Ttn	Titin OS=Mus musculus OX=10090 GN=Ttn PE=1 SV=1	91.22	0	90.927	[2] Phospho (ST)	1	PIVARNS*FTIPSQ	31025	sp|A2ASS6|TITIN_MOUSE	891229	1.44397e+06	1.33735e+06	2.15322e+06	1.67332e+06	147090	182707	181427	142469	1.44397e+06	164258	0.308606	0.132275	-3.14393	4.06084e-05
GTEKWSVVAESK	sp|A2ASS6|TITIN_MOUSE	A2ASS6	Ttn	Titin OS=Mus musculus OX=10090 GN=Ttn PE=1 SV=1	68.39	0.0009298	60.1696	[6] Phospho (ST)	1	KGTEKWS*VVAESK	26049	sp|A2ASS6|TITIN_MOUSE	449928	515277	509434	563079	607548	24660	49087.4	12485.8	33516.7	515277	29088.3	0.11244	0.514573	-4.16375	4.07657e-05
KALSSMGANYSSYLAK	sp|Q9QZ47|TNNT3_MOUSE	Q9QZ47	Tnnt3	Troponin T, fast skeletal muscle OS=Mus musculus OX=10090 GN=Tnnt3 PE=1 SV=3	158.77	0	82.9653	[4] Phospho (ST)	1	KKKKALS*SMGANY	162	sp|Q9QZ47|TNNT3_MOUSE	188677	124691	288247	95671.1	150312	2151.77	5623.7	974.472	2785.02	150312	2468.39	0.44041	0.684767	-5.94021	4.07657e-05
KSGFVNVR	sp|A2ASS6|TITIN_MOUSE	A2ASS6	Ttn	Titin OS=Mus musculus OX=10090 GN=Ttn PE=1 SV=1	37.23	0.00236001	44.5586	[2] Phospho (ST)	1	NPAGKKS*GFVNVR	22646	sp|A2ASS6|TITIN_MOUSE	109734	101711	147558	189265	185328	14000.4	14936	8681.6	17138	147558	14468.2	0.278845	0.262111	-3.35107	4.07657e-05
TLEDQLSEVKTKEEEQQR	sp|Q5SX39|MYH4_MOUSE	Q5SX39	Myh4	Myosin-4 OS=Mus musculus OX=10090 GN=Myh4 PE=2 SV=1	65.61	0.000872981	69.287	[7] Phospho (ST)	1	TLEDQLS*EVKTKE	1261	sp|Q5SX39|MYH4_MOUSE	7.61219e+06	6.4103e+06	8.49335e+06	5.66033e+06	7.0157e+06	951090	1.16281e+06	628183	1.19327e+06	7.0157e+06	1.05695e+06	0.154666	0.264697	-2.73795	4.07657e-05
ANSEVAQWR	sp|Q5SX39|MYH4_MOUSE	Q5SX39	Myh4	Myosin-4 OS=Mus musculus OX=10090 GN=Myh4 PE=2 SV=1	56.44	0.00104348	56.0189	[3] Phospho (ST)	1	AMSKANS*EVAQWR	1370	sp|Q5SX39|MYH4_MOUSE	7.97101e+06	9.14052e+06	9.12112e+06	1.01898e+07	9.35516e+06	1.82618e+06	2.39599e+06	2.26615e+06	2.4515e+06	9.14052e+06	2.33107e+06	0.0865922	0.12679	-1.97184	4.08768e-05
FGPPGPPGKPEISNVTK	sp|A2ASS6|TITIN_MOUSE	A2ASS6	Ttn	Titin OS=Mus musculus OX=10090 GN=Ttn PE=1 SV=1	89.15	0	78.1854	[13] Phospho (ST)	1	PGKPEIS*NVTKNT	22370	sp|A2ASS6|TITIN_MOUSE	1.12736e+06	1.51797e+06	1.40705e+06	1.79476e+06	1.66888e+06	259595	323733	328723	294578	1.51797e+06	309156	0.170637	0.105513	-2.29734	4.0987e-05
ADLNQGIGEPQSPSRR	sp|Q9D8Y0|EFHD2_MOUSE	Q9D8Y0	Efhd2	EF-hand domain-containing protein D2 OS=Mus musculus OX=10090 GN=Efhd2 PE=1 SV=1	12.25	0.00412584	48.6202	[12] Phospho (ST)	1	GIGEPQS*PSRRVF	74	sp|Q9D8Y0|EFHD2_MOUSE	87.387	147.996	170.161	103.414	178.573	6880.77	5184.21	1865.04	7516.67	147.996	6032.49	0.293994	0.471953	5.33472	4.21102e-05
LQDAEEHVEAVNSKCASLEK	sp|Q5SX39|MYH4_MOUSE	Q5SX39	Myh4	Myosin-4 OS=Mus musculus OX=10090 GN=Myh4 PE=2 SV=1	45.45	0.00183727	55.5872	[13] Phospho (ST)	1	HVEAVNS*KCASLE	1413	sp|Q5SX39|MYH4_MOUSE	198524	144315	170347	80106.1	127846	11222.9	11955.6	14305.2	16763.9	144315	13130.4	0.310274	0.184865	-3.46404	4.21102e-05
SPSPGPNHTCSSNASTATVVPQNASAR	sp|Q924H7|WAC_MOUSE	Q924H7	Wac	WW domain-containing adapter protein with coiled-coil OS=Mus musculus OX=10090 GN=Wac PE=1 SV=2	16.09	0.00371134	51.5898	[16] Phospho (ST)	1	CSSNAST*ATVVPQ	538	sp|Q924H7|WAC_MOUSE	4338.69	6507.86	5300.79	10018.8	3696.51	65303.5	56396.5	59029.6	71912.6	5300.79	62166.5	0.418247	0.109695	3.55002	4.21102e-05
VVDLMAYMASKE	sp|P16858|G3P_MOUSE	P16858	Gapdh	Glyceraldehyde-3-phosphate dehydrogenase OS=Mus musculus OX=10090 GN=Gapdh PE=1 SV=2	76.96	0.0011409	95.6593	[7] Phospho (Y)	1	VVDLMAY*MASKE	328	sp|P16858|G3P_MOUSE	554967	634791	710717	789800	783529	82276.5	130017	107453	143241	710717	118735	0.144483	0.231211	-2.58807	4.23002e-05
AKNTAGAISAPSESTGTIICKDEYEAPTIVLDPTIK	sp|A2ASS6|TITIN_MOUSE	A2ASS6	Ttn	Titin OS=Mus musculus OX=10090 GN=Ttn PE=1 SV=1	72.5	0.00103466	94.3394	[4] Phospho (ST)	1	RIRAKNT*AGAISA	22142	sp|A2ASS6|TITIN_MOUSE	385859	287052	490963	512821	441061	23543	52393.7	35985.2	48765.5	441061	42375.4	0.214034	0.326871	-3.39627	4.2407e-05
SLYSSSPGGAYVTR	sp|P20152|VIME_MOUSE	P20152	Vim	Vimentin OS=Mus musculus OX=10090 GN=Vim PE=1 SV=3	126.7	0	67.5432	[6] Phospho (ST)	1	RSLYSSS*PGGAYV	56	sp|P20152|VIME_MOUSE	201564	228501	189555	287484	191473	1.36e+06	1.22959e+06	1.78155e+06	2.38548e+06	201564	1.57078e+06	0.186362	0.308178	2.94906	4.2407e-05
SLPAGDALYLSFNPPQPSR	sp|Q60875|ARHG2_MOUSE	Q60875	Arhgef2	Rho guanine nucleotide exchange factor 2 OS=Mus musculus OX=10090 GN=Arhgef2 PE=1 SV=4	54.35	0.000988468	97.3601	[1] Phospho (ST)	1	LDPRRRS*LPAGDA	885	sp|Q60875|ARHG2_MOUSE	2035.78	1289.87	2222.02	1487.38	1114.85	22765.1	11565.3	24679.5	20209.9	1487.38	21487.5	0.293676	0.292362	3.8501	4.33233e-05
SFLQSLECLR	sp|Q3UPL5|CK096_MOUSE	Q3UPL5	Ag2	Uncharacterized protein C11orf96 homolog OS=Mus musculus OX=10090 GN=Ag2 PE=1 SV=2	54.96	0.00100402	97.0724	[5] Phospho (ST)	1	KKSFLQS*LECLRR	210	sp|Q3UPL5|CK096_MOUSE	6653.64	4464.35	5695.75	3553.62	2756.79	78010.5	49695.2	54831.1	41333.9	4464.35	52263.2	0.340609	0.280747	3.54753	4.35169e-05
VSQVSLESLEK	sp|Q6P5H2|NEST_MOUSE	Q6P5H2	Nes	Nestin OS=Mus musculus OX=10090 GN=Nes PE=1 SV=1	31.77	0.00283768	78.9544	[5] Phospho (ST)	1	EKVSQVS*LESLEK	883	sp|Q6P5H2|NEST_MOUSE	5501.5	1892.85	2184.11	2146.29	1819.62	52693.5	35815.2	83741.6	59692	2146.29	56192.8	0.579215	0.342869	4.70767	4.37956e-05
LLSQQCSYMGGCFLEK	sp|Q7TQ48|SRCA_MOUSE	Q7TQ48	Srl	Sarcalumenin OS=Mus musculus OX=10090 GN=Srl PE=1 SV=1	101	0	91.8538	[7] Phospho (ST)	1	LLSQQCS*YMGGCF	858	sp|Q7TQ48|SRCA_MOUSE	513829	627316	887544	717363	665393	58593.9	66817.7	22892.6	49118.4	665393	53856.1	0.200755	0.386313	-3.63263	4.39115e-05
LVCGPHIASAK	sp|A2ASS6|TITIN_MOUSE	A2ASS6	Ttn	Titin OS=Mus musculus OX=10090 GN=Ttn PE=1 SV=1	82.47	0.000648508	52.6925	[9] Phospho (ST)	1	CGPHIAS*AKLTVI	9625	sp|A2ASS6|TITIN_MOUSE	593551	606121	610044	976128	830046	119021	134481	97490.7	127306	610044	123163	0.238214	0.13398	-2.30916	4.39115e-05
VTGLTEGHSYEFR	sp|A2ASS6|TITIN_MOUSE	A2ASS6	Ttn	Titin OS=Mus musculus OX=10090 GN=Ttn PE=1 SV=1	54.13	0.000983284	69.4334	[9] Phospho (ST)	1	GLTEGHS*YEFRVA	26760	sp|A2ASS6|TITIN_MOUSE	77368.3	32761.7	79641.2	33575.4	38529.9	2719.34	3922.55	2764.91	2264.11	38529.9	2742.13	0.457625	0.242316	-3.81266	4.43727e-05
KAQIITEKTSPK	sp|Q99P72|RTN4_MOUSE	Q99P72	Rtn4	Reticulon-4 OS=Mus musculus OX=10090 GN=Rtn4 PE=1 SV=2	77.37	0.0011534	29.5874	[10] Phospho (ST)	1	IITEKTS*PKTSNP	489	sp|Q99P72|RTN4_MOUSE	4497.08	6177.62	9348.42	8543.64	4653.31	58038.7	63347.9	55357.6	48094.1	6177.62	56698.2	0.334123	0.112933	3.19777	4.4735e-05
VTATNTAGSTSCQAHLQVER	sp|A2ASS6|TITIN_MOUSE	A2ASS6	Ttn	Titin OS=Mus musculus OX=10090 GN=Ttn PE=1 SV=1	175.54	0	50.7618	[11] Phospho (ST)	1	NTAGSTS*CQAHLQ	33666	sp|A2ASS6|TITIN_MOUSE	638244	812694	944565	828000	1.0987e+06	72735.1	132570	122223	130331	828000	126277	0.197396	0.246125	-2.71378	4.4735e-05
VVESMQSTLDAEIR	sp|Q5SX39|MYH4_MOUSE	Q5SX39	Myh4	Myosin-4 OS=Mus musculus OX=10090 GN=Myh4 PE=2 SV=1	92.17	0	89.5304	[7] Phospho (ST)	1	VVESMQS*TLDAEI	1603	sp|Q5SX39|MYH4_MOUSE	7.9157e+06	1.04151e+07	1.185e+07	6.24994e+06	7.89368e+06	1.21451e+06	1.48754e+06	891781	1.14742e+06	7.9157e+06	1.18096e+06	0.252214	0.206533	-2.74534	4.4735e-05
YYGAVGSTLR	sp|A2ASS6|TITIN_MOUSE	A2ASS6	Ttn	Titin OS=Mus musculus OX=10090 GN=Ttn PE=1 SV=1	52.97	0.000955718	57.8882	[2] Phospho (Y)	1	PLKEKYY*GAVGST	32428	sp|A2ASS6|TITIN_MOUSE	226598	226470	206973	245139	221731	24386.7	19868.1	8940.93	25453.7	226470	22127.4	0.0605617	0.383807	-3.36298	4.4735e-05
GSHCSGSGDPAEYNLR	sp|P48678|LMNA_MOUSE	P48678	Lmna	Prelamin-A/C OS=Mus musculus OX=10090 GN=Lmna PE=1 SV=2	55.66	0.00102705	48.1413	[2] Phospho (ST)	1	LHHHRGS*HCSGSG	570	sp|P48678|LMNA_MOUSE	56100.3	43760.8	22573.3	21929.9	43137.4	551855	434085	468094	406792	43137.4	451089	0.396017	0.135368	3.38538	4.5188e-05
DAMVSQLSR	sp|Q5SX39|MYH4_MOUSE	Q5SX39	Myh4	Myosin-4 OS=Mus musculus OX=10090 GN=Myh4 PE=2 SV=1	60.28	0.000764234	35.2185	[3] Oxidation (M)|[8] Phospho (ST)	2	LDEKDAM*VSQLSR,AMVSQLS*RGKQAF	1301,1306	sp|Q5SX39|MYH4_MOUSE	2.80877e+06	2.07921e+06	2.11675e+06	2.2788e+06	2.12352e+06	538958	532782	645995	530856	2.12352e+06	535870	0.133499	0.0996262	-1.98652	4.53551e-05
SGAQASSTPLSPTR	sp|P48678|LMNA_MOUSE	P48678	Lmna	Prelamin-A/C OS=Mus musculus OX=10090 GN=Lmna PE=1 SV=2	50.42	0.00120012	49.7342	[1] Phospho (ST)	1	QRRATRS*GAQASS	12	sp|P48678|LMNA_MOUSE	3448.07	2925.69	1340.04	4359.81	3358.16	50534.6	35212	48043.9	42864.1	3358.16	45454	0.358677	0.153275	3.75632	4.54541e-05
ILGAWLAEETSSLR	sp|Q9Z0E0|NCDN_MOUSE	Q9Z0E0	Ncdn	Neurochondrin OS=Mus musculus OX=10090 GN=Ncdn PE=1 SV=1	29.89	0.00308866	63.7079	[12] Phospho (ST)	1	LAEETSS*LRKEVC	409	sp|Q9Z0E0|NCDN_MOUSE	86463.1	73082.1	71104.1	77985.3	72526.6	7343.17	15544.2	8328.05	6424.06	73082.1	7835.61	0.0823648	0.442385	-3.22426	4.55234e-05
RVSHDPFAQQR	sp|Q60855|RIPK1_MOUSE	Q60855	Ripk1	Receptor-interacting serine/threonine-protein kinase 1 OS=Mus musculus OX=10090 GN=Ripk1 PE=1 SV=1	40.21	0.00232504	39.5933	[3] Phospho (ST)	1	ERKRRVS*HDPFAQ	415	sp|Q60855|RIPK1_MOUSE	771.507	770.875	335.421	1228.54	366.786	23937.3	12935.2	29158.1	18170.3	770.875	21053.8	0.525659	0.333916	4.75778	4.55617e-05
LEEAGGATSAQIEMNK	sp|Q5SX39|MYH4_MOUSE	Q5SX39	Myh4	Myosin-4 OS=Mus musculus OX=10090 GN=Myh4 PE=2 SV=1	82.3	0.000647249	59.4979	[9] Phospho (ST)	1	EAGGATS*AQIEMN	1162	sp|Q5SX39|MYH4_MOUSE	1.18805e+06	1.47541e+06	1.39125e+06	1.05778e+06	1.30717e+06	244139	287502	339974	298722	1.30717e+06	293112	0.128604	0.134651	-2.15719	4.55668e-05
SETAPAAPAAPAPAEKTPVK	sp|P43274|H14_MOUSE	P43274	Hist1h1e	Histone H1.4 OS=Mus musculus OX=10090 GN=Hist1h1e PE=1 SV=2	43.75	0.00226872	62.193	[N-term] Acetyl (Protein N-term)|[17] Phospho (ST)	2	MS*ETAPAA,PAPAEKT*PVKKKA	2,18	sp|P43274|H14_MOUSE	682.195	254.611	782.619	600.068	365.842	176832	36292.8	24965.9	89663.9	600.068	62978.3	0.410506	0.845355	6.57084	4.55668e-05
TKPPRPDSPTTTPNISVK	sp|Q60775|ELF1_MOUSE	Q60775	Elf1	ETS-related transcription factor Elf-1 OS=Mus musculus OX=10090 GN=Elf1 PE=1 SV=1	23.99	0.00335303	55.7685	[8] Phospho (ST)	1	KPPRPDS*PTTTPN	187	sp|Q60775|ELF1_MOUSE	46908.1	33594.6	42278.3	42799.8	44684.1	212618	160136	242907	187846	42799.8	200232	0.120461	0.175629	2.22323	4.55668e-05
APPPIAYNPLLSPFFPQAAR	sp|Q8BWB1|SYP2L_MOUSE	Q8BWB1	Synpo2l	Synaptopodin 2-like protein OS=Mus musculus OX=10090 GN=Synpo2l PE=1 SV=1	58.02	0.00108735	100.537	[12] Phospho (ST)	1	AYNPLLS*PFFPQA	817	sp|Q8BWB1|SYP2L_MOUSE	1417.06	3118.64	1270.64	1607.81	2973.99	23811.7	35146.7	24123.8	25098	1607.81	24610.9	0.430199	0.200733	3.93584	4.61795e-05
LSSTVKDTNFK	sp|A2ASS6|TITIN_MOUSE	A2ASS6	Ttn	Titin OS=Mus musculus OX=10090 GN=Ttn PE=1 SV=1	18.86	0.00347222	48.7406	[3] Phospho (ST)	1	VWHKLSS*TVKDTN	15624	sp|A2ASS6|TITIN_MOUSE	94468.6	83174.4	101675	122634	138246	16973	23135.3	19095.5	21100.3	101675	20097.9	0.205325	0.131782	-2.34065	4.67459e-05
SKGGVVGIK	sp|P05064|ALDOA_MOUSE	P05064	Aldoa	Fructose-bisphosphate aldolase A OS=Mus musculus OX=10090 GN=Aldoa PE=1 SV=2	55.11	0.0010101	37.8657	[1] Phospho (ST)	1	FPQVIKS*KGGVVG	100	sp|P05064|ALDOA_MOUSE	3.63572e+06	4.1622e+06	4.97394e+06	6.70363e+06	6.77491e+06	631486	776549	552790	799583	4.97394e+06	704017	0.274437	0.170944	-2.8284	4.69863e-05
HCSQVDSVR	sp|Q60598|SRC8_MOUSE	Q60598	Cttn	Src substrate cortactin OS=Mus musculus OX=10090 GN=Cttn PE=1 SV=2	32.82	0.00290023	22.2071	[3] Phospho (ST)	1	KLSKHCS*QVDSVR	113	sp|Q60598|SRC8_MOUSE	1843.18	1897.72	772.462	1264.79	895.325	13422.8	21011.4	17678.8	14468.2	1264.79	16073.5	0.391038	0.205949	3.66048	4.7218e-05
RQSGLYDGQTHQTVTNCAQDR	sp|Q80TY0|FNBP1_MOUSE	Q80TY0	Fnbp1	Formin-binding protein 1 OS=Mus musculus OX=10090 GN=Fnbp1 PE=1 SV=2	106.96	0	42.8054	[3] Phospho (ST)	1	EQARRQS*GLYDGQ	496	sp|Q80TY0|FNBP1_MOUSE	18076.9	11791.2	31549.5	9977.24	28938.9	378845	285900	401941	414909	18076.9	390393	0.488784	0.157327	4.43208	4.7218e-05
VRTSASDLSR	sp|Q6DFV3|RHG21_MOUSE	Q6DFV3	Arhgap21	Rho GTPase-activating protein 21 OS=Mus musculus OX=10090 GN=Arhgap21 PE=1 SV=1	34.3	0.00260678	29.3215	[4] Phospho (ST)	1	RERVRTS*ASDLSR	1847	sp|Q6DFV3|RHG21_MOUSE	4952.51	4436.45	5954.84	4315.95	4577.81	26710.7	19307.5	31516	22658.7	4577.81	24684.7	0.136895	0.210323	2.42601	4.7218e-05
KSYSTVTTK	sp|A2ASS6|TITIN_MOUSE	A2ASS6	Ttn	Titin OS=Mus musculus OX=10090 GN=Ttn PE=1 SV=1	50.36	0.00119832	24.0618	[4] Phospho (ST)	1	ATRKSYS*TVTTKC	22704	sp|A2ASS6|TITIN_MOUSE	325753	398885	200877	432050	346257	38952.9	37380.6	39588	53558.2	346257	39270.4	0.260564	0.177399	-3.14038	4.74184e-05
ALETMAEQTTDVVHSPSTDTTPGPDTEAALAK	sp|P27546|MAP4_MOUSE	P27546	Map4	Microtubule-associated protein 4 OS=Mus musculus OX=10090 GN=Map4 PE=1 SV=3	64.81	0.000855066	85.043	[15] Phospho (ST)	1	TTDVVHS*PSTDTT	254	sp|P27546|MAP4_MOUSE	49973.6	57296.8	34475.4	46074.2	34863.6	308116	207399	269914	271904	46074.2	270909	0.221579	0.158211	2.55577	4.77663e-05
GEQAWSHAGISK	sp|A2ASS6|TITIN_MOUSE	A2ASS6	Ttn	Titin OS=Mus musculus OX=10090 GN=Ttn PE=1 SV=1	82.77	0.000652316	51.5459	[6] Phospho (ST)	1	KGEQAWS*HAGISK	29299	sp|A2ASS6|TITIN_MOUSE	519968	375146	514456	498743	592421	42172.4	66030.9	23814.4	53278.6	514456	47725.5	0.157241	0.386291	-3.44005	4.77663e-05
LNSPPSTIYK	sp|Q6NWW9|FND3B_MOUSE	Q6NWW9	Fndc3b	Fibronectin type III domain-containing protein 3B OS=Mus musculus OX=10090 GN=Fndc3b PE=1 SV=1	41.04	0.00237248	60.8994	[3] Phospho (ST)	1	RQNRLNS*PPSTIY	208	sp|Q6NWW9|FND3B_MOUSE	5061.1	11173.4	5021.4	11215.4	12964.6	134108	122038	220701	157351	11173.4	145730	0.414156	0.277199	3.70055	4.77663e-05
NAAGVFSEPSESTGAITAR	sp|A2ASS6|TITIN_MOUSE	A2ASS6	Ttn	Titin OS=Mus musculus OX=10090 GN=Ttn PE=1 SV=1	66.27	0.000889284	78.325	[17] Phospho (ST)	1	ESTGAIT*ARDEVE	24322	sp|A2ASS6|TITIN_MOUSE	192600	280842	253273	220221	289873	18069.5	40590.8	15522.3	23266.8	253273	20668.1	0.165435	0.46337	-3.62671	4.77663e-05
RPILQLSPPGPR	sp|Q6ZQ03|FNBP4_MOUSE	Q6ZQ03	Fnbp4	Formin-binding protein 4 OS=Mus musculus OX=10090 GN=Fnbp4 PE=1 SV=2	57.87	0.00108225	85.6847	[7] Phospho (ST)	1	RPILQLS*PPGPRS	19	sp|Q6ZQ03|FNBP4_MOUSE	6971.07	12173.1	8102.45	12267.7	10425.3	51515.7	56357.9	59450.1	62136	10425.3	57904	0.239139	0.0794644	2.47306	4.77663e-05
ASLEQTERSR	sp|Q5SX39|MYH4_MOUSE	Q5SX39	Myh4	Myosin-4 OS=Mus musculus OX=10090 GN=Myh4 PE=2 SV=1	79.54	0.000607533	23.0882	[9] Phospho (ST)	1	LEQTERS*RRVAEQ	1702	sp|Q5SX39|MYH4_MOUSE	5.40311e+06	3.81984e+06	3.84954e+06	3.3138e+06	4.63141e+06	617347	758413	397913	649921	3.84954e+06	633634	0.194952	0.249552	-2.60344	4.79315e-05
SDNEETLGRPAQPPNAGESPHSPGVEDAPIAK	sp|Q9ERG0|LIMA1_MOUSE	Q9ERG0	Lima1	LIM domain and actin-binding protein 1 OS=Mus musculus OX=10090 GN=Lima1 PE=1 SV=3	75.73	0.00111607	68.1687	[22] Phospho (ST)	1	AGESPHS*PGVEDA	488	sp|Q9ERG0|LIMA1_MOUSE	402078	368645	258498	119189	165036	5.62584e+06	3.96921e+06	5.19454e+06	4.41692e+06	258498	4.80573e+06	0.469339	0.1556	4.21179	4.84809e-05
KEISILNIAR	sp|A2ASS6|TITIN_MOUSE	A2ASS6	Ttn	Titin OS=Mus musculus OX=10090 GN=Ttn PE=1 SV=1	46.61	0.00189753	89.4526	[4] Phospho (ST)	1	LVKKEIS*ILNIAR	33086	sp|A2ASS6|TITIN_MOUSE	289979	264391	337222	192600	228214	17328.8	19855	6352.9	19016.1	264391	18172.4	0.212151	0.401498	-3.8644	4.85004e-05
NVHVEVYDRPSPPR	sp|A2ASS6|TITIN_MOUSE	A2ASS6	Ttn	Titin OS=Mus musculus OX=10090 GN=Ttn PE=1 SV=1	78.42	0.00118064	52.7732	[7] Phospho (Y)	1	NVHVEVY*DRPSPP	17284	sp|A2ASS6|TITIN_MOUSE	518618	337902	554782	566557	723696	76178.2	83942.7	58676.8	80325.9	554782	78252	0.25506	0.149703	-2.82623	4.85004e-05
PAQPPNAGESPHSPGVEDAPIAK	sp|Q9ERG0|LIMA1_MOUSE	Q9ERG0	Lima1	LIM domain and actin-binding protein 1 OS=Mus musculus OX=10090 GN=Lima1 PE=1 SV=3	20.47	0.00357675	60.8725	[13] Phospho (ST)	1	AGESPHS*PGVEDA	488	sp|Q9ERG0|LIMA1_MOUSE	91273.5	105321	103656	73506	70214.3	468293	421529	679504	493770	91273.5	481032	0.184976	0.219435	2.39736	4.85004e-05
RPTDDGGSEITGYHVER	sp|A2ASS6|TITIN_MOUSE	A2ASS6	Ttn	Titin OS=Mus musculus OX=10090 GN=Ttn PE=1 SV=1	53.59	0.000972447	55.7325	[3] Phospho (ST)	1	VSWKRPT*DDGGSE	22385	sp|A2ASS6|TITIN_MOUSE	165799	199003	299693	219324	214672	43506.8	39742.5	45656.2	35474.3	214672	41624.6	0.224814	0.108863	-2.3681	4.85004e-05
TPPPVAPKPAVKSPSSSQPVAPVSPVWSPGVAPAQR	sp|Q91YE8|SYNP2_MOUSE	Q91YE8	Synpo2	Synaptopodin-2 OS=Mus musculus OX=10090 GN=Synpo2 PE=1 SV=2	48.85	0.00172861	89.1013	[17] Phospho (ST)|[24] Phospho (ST)	2	VKSPSSS*QPVAPV,QPVAPVS*PVWSPG	760,767	sp|Q91YE8|SYNP2_MOUSE	5095.73	4472.27	1680.81	2623.05	3803.52	50738.1	114506	93326.5	56013.1	3803.52	74669.8	0.39136	0.387938	4.24862	4.85004e-05
VILRTSLEVK	sp|A2ASS6|TITIN_MOUSE	A2ASS6	Ttn	Titin OS=Mus musculus OX=10090 GN=Ttn PE=1 SV=1	34.11	0.00259585	73.1212	[5] Phospho (ST)	1	PKVILRT*SLEVKR	16476	sp|A2ASS6|TITIN_MOUSE	216669	166617	353774	306596	268277	18646.2	21544.9	16124.5	35701	268277	20095.6	0.28008	0.380344	-3.74253	4.85004e-05
LSINNSK	sp|A2ASS6|TITIN_MOUSE	A2ASS6	Ttn	Titin OS=Mus musculus OX=10090 GN=Ttn PE=1 SV=1	54.44	0.000990426	34.8071	[6] Phospho (ST)	1	RLSINNS*KQGESQ	16548	sp|A2ASS6|TITIN_MOUSE	169514	193006	177894	220752	229131	27200.8	44431.1	42272.4	39279.7	193006	40776.1	0.131841	0.200869	-2.24382	4.85573e-05
DAMVSQLSR	sp|Q5SX39|MYH4_MOUSE	Q5SX39	Myh4	Myosin-4 OS=Mus musculus OX=10090 GN=Myh4 PE=2 SV=1	36.38	0.00231384	52.9592	[8] Phospho (ST)	1	AMVSQLS*RGKQAF	1306	sp|Q5SX39|MYH4_MOUSE	3.68301e+06	4.53471e+06	4.09344e+06	4.19775e+06	4.03767e+06	647671	840032	1.04189e+06	1.01772e+06	4.09344e+06	928876	0.0745995	0.206452	-2.14639	4.91839e-05
RPDAPAASLSPPAAEPGHSGHR	sp|Q8BIZ6|SNIP1_MOUSE	Q8BIZ6	Snip1	Smad nuclear-interacting protein 1 OS=Mus musculus OX=10090 GN=Snip1 PE=1 SV=1	90.02	0	50.8131	[10] Phospho (ST)	1	APAASLS*PPAAEP	50	sp|Q8BIZ6|SNIP1_MOUSE	24402.7	26666.9	26511.2	39498.2	28276.6	227614	136494	267521	202350	26666.9	214982	0.20602	0.263743	3.0086	4.96241e-05
YSVTATNSAGTATENLSVIVLEKPGPPVGPVK	sp|A2ASS6|TITIN_MOUSE	A2ASS6	Ttn	Titin OS=Mus musculus OX=10090 GN=Ttn PE=1 SV=1	33.93	0.00258398	95.914	[11] Phospho (ST)	1	ATNSAGT*ATENLS	26181	sp|A2ASS6|TITIN_MOUSE	189002	299097	616864	666524	646723	14866.2	9169.83	8215.64	18799.2	616864	12018	0.460787	0.390324	-5.72338	4.96241e-05
LAMQEFMILPVGASSFK	sp|P21550|ENOB_MOUSE	P21550	Eno3	Beta-enolase OS=Mus musculus OX=10090 GN=Eno3 PE=1 SV=3	82.02	0.000643087	99.3001	[3] Oxidation (M)|[15] Phospho (ST)	2	AGNKLAM*QEFMIL,LPVGASS*FKEAMR	165,177	sp|P21550|ENOB_MOUSE	906138	1.19029e+06	1.21159e+06	2.28458e+06	1.67431e+06	76728.2	134508	71355.9	133945	1.21159e+06	105337	0.37162	0.334352	-3.57909	5.085e-05
YDAGKYTIEAENQSGKK	sp|A2ASS6|TITIN_MOUSE	A2ASS6	Ttn	Titin OS=Mus musculus OX=10090 GN=Ttn PE=1 SV=1	39.58	0.00228571	44.0655	[7] Phospho (ST)	1	YDAGKYT*IEAENQ	31305	sp|A2ASS6|TITIN_MOUSE	30335.5	36746.3	43085.7	20096.4	25655.4	200.551	546.934	55.3925	415.931	30335.5	308.241	0.28986	0.719155	-6.71471	5.11241e-05
IPFSGKPDPVITWQK	sp|A2ASS6|TITIN_MOUSE	A2ASS6	Ttn	Titin OS=Mus musculus OX=10090 GN=Ttn PE=1 SV=1	61.21	0.000779423	92.5624	[4] Phospho (ST)	1	SIKIPFS*GKPDPV	32841	sp|A2ASS6|TITIN_MOUSE	351596	488506	451464	511110	547883	21161.1	54958.1	51202.7	47487	488506	49344.9	0.159399	0.35087	-3.30843	5.11369e-05
EVDGLLTSDPMGSPVSSK	sp|Q7TQH0|ATX2L_MOUSE	Q7TQH0	Atxn2l	Ataxin-2-like protein OS=Mus musculus OX=10090 GN=Atxn2l PE=1 SV=1	69.78	0.000966184	90.7342	[13] Phospho (ST)	1	TSDPMGS*PVSSKT	597	sp|Q7TQH0|ATX2L_MOUSE	19030	14564.9	13080.1	20546.8	17541.2	111516	73813.4	129897	103683	17541.2	107600	0.182476	0.223006	2.6159	5.17058e-05
KDGVSITPSER	sp|A2ASS6|TITIN_MOUSE	A2ASS6	Ttn	Titin OS=Mus musculus OX=10090 GN=Ttn PE=1 SV=1	55.37	0.00101868	44.5586	[5] Phospho (ST)	1	WKKDGVS*ITPSER	6913	sp|A2ASS6|TITIN_MOUSE	158141	147582	171066	212480	206840	39289.4	35853.5	42336.4	46147.8	171066	40812.9	0.162216	0.107175	-2.06846	5.23307e-05
NTATVSWK	sp|A2ASS6|TITIN_MOUSE	A2ASS6	Ttn	Titin OS=Mus musculus OX=10090 GN=Ttn PE=1 SV=1	30.74	0.00295639	54.4776	[6] Phospho (ST)	1	KNTATVS*WKRPTD	22380	sp|A2ASS6|TITIN_MOUSE	103306	127812	119942	122504	123366	12540.8	18838	22725	25546.1	122504	20781.5	0.0789604	0.282815	-2.5658	5.23307e-05
NVIIWGNHSSTQYPDVNHAK	sp|P14152|MDHC_MOUSE	P14152	Mdh1	Malate dehydrogenase, cytoplasmic OS=Mus musculus OX=10090 GN=Mdh1 PE=1 SV=3	115.72	0	79.3622	[10] Phospho (ST)	1	IWGNHSS*TQYPDV	189	sp|P14152|MDHC_MOUSE	3.55836e+06	4.00381e+06	4.50669e+06	6.04007e+06	5.10948e+06	627949	648629	944440	880144	4.50669e+06	764387	0.209146	0.207123	-2.57643	5.23307e-05
PGPVTGPIEVSSVSAESCVLSWTEPK	sp|A2ASS6|TITIN_MOUSE	A2ASS6	Ttn	Titin OS=Mus musculus OX=10090 GN=Ttn PE=1 SV=1	96.91	0	97.6658	[14] Phospho (ST)	1	IEVSSVS*AESCVL	30543	sp|A2ASS6|TITIN_MOUSE	166032	201366	282333	118336	259932	6688.95	14743.2	5368.76	13530.3	201366	10109.6	0.326624	0.469906	-4.40373	5.23307e-05
TWSVVSHK	sp|A2ASS6|TITIN_MOUSE	A2ASS6	Ttn	Titin OS=Mus musculus OX=10090 GN=Ttn PE=1 SV=1	32.4	0.00287136	56.4382	[3] Phospho (ST)	1	ATKRTWS*VVSHKC	29202	sp|A2ASS6|TITIN_MOUSE	493666	565978	735081	804414	630575	111669	118946	71403	113401	630575	112535	0.194099	0.210447	-2.48634	5.23307e-05
NGQSTTFECQVTGTPEIR	sp|A2ASS6|TITIN_MOUSE	A2ASS6	Ttn	Titin OS=Mus musculus OX=10090 GN=Ttn PE=1 SV=1	46.61	0.00189753	80.6357	[5] Phospho (ST)	1	LRNGQST*TFECQV	5767	sp|A2ASS6|TITIN_MOUSE	49356.5	53469.3	69464.2	82170.2	88313.8	1941.33	4506.64	3860.41	1134.43	69464.2	2900.87	0.249769	0.553954	-4.6653	5.23366e-05
RVSMHDEGK	sp|A2ASS6|TITIN_MOUSE	A2ASS6	Ttn	Titin OS=Mus musculus OX=10090 GN=Ttn PE=1 SV=1	110.32	0	18.3173	[3] Phospho (ST)	1	HTSKRVS*MHDEGK	13764	sp|A2ASS6|TITIN_MOUSE	349078	539163	439099	523337	573148	69141.3	71072.3	109347	80167.5	523337	75619.9	0.186671	0.225352	-2.79352	5.28471e-05
SSVSLAWNKPIYDGGAPVR	sp|A2ASS6|TITIN_MOUSE	A2ASS6	Ttn	Titin OS=Mus musculus OX=10090 GN=Ttn PE=1 SV=1	46.5	0.00189138	90.6472	[2] Phospho (ST)	1	TDTSRSS*VSLAWN	26807	sp|A2ASS6|TITIN_MOUSE	360150	413403	485283	593255	625158	83609.2	96356.4	66697.8	87270	485283	85439.6	0.22909	0.14862	-2.50618	5.31214e-05
SASSDTSEELNSQDSPKR	sp|P70441|NHRF1_MOUSE	P70441	Slc9a3r1	Na(+)/H(+) exchange regulatory cofactor NHE-RF1 OS=Mus musculus OX=10090 GN=Slc9a3r1 PE=1 SV=3	256.89	0	35.3314	[3] Phospho (ST)	1	ALARSAS*SDTSEE	285	sp|P70441|NHRF1_MOUSE	8.65885	8.65885	8.65885	8.65885	8.65885	27661.6	2302.05	1185.9	2904	8.65885	2603.03	0	1.50179	8.22209	5.31327e-05
KVSLVPPK	sp|A2ASS6|TITIN_MOUSE	A2ASS6	Ttn	Titin OS=Mus musculus OX=10090 GN=Ttn PE=1 SV=1	13.73	0.00422386	55.7506	[3] Phospho (ST)	1	IPEKKVS*LVPPKK	11717	sp|A2ASS6|TITIN_MOUSE	2.88628	2.88628	2.88628	2.88628	2.88628	3826.12	2927.5	5339.08	219.51	2.88628	3376.81	0	0.698451	10.1793	5.31944e-05
ISLQYTGK	sp|A2ASS6|TITIN_MOUSE	A2ASS6	Ttn	Titin OS=Mus musculus OX=10090 GN=Ttn PE=1 SV=1	35.26	0.00266448	64.8294	[2] Phospho (ST)	1	DLCEKIS*LQYTGK	30884	sp|A2ASS6|TITIN_MOUSE	30868.7	33329.9	36103.8	28098	29812.9	1501.38	3076.21	1589.98	4372.85	30868.7	2333.1	0.0990088	0.518111	-3.80299	5.33048e-05
LSSLPVSR	sp|A2AQ25|SKT_MOUSE	A2AQ25	Skt	Sickle tail protein OS=Mus musculus OX=10090 GN=Skt PE=1 SV=1	38.43	0.0024439	61.3118	[3] Phospho (ST)	1	PRDRLSS*LPVSRS	353	sp|A2AQ25|SKT_MOUSE	3458.63	1644.93	2621.11	2156.16	2491.02	16654.9	17324.2	19321.5	12917.9	2491.02	16989.5	0.269582	0.161649	2.76956	5.37567e-05
NAYEESLDQLETLKR	sp|Q5SX39|MYH4_MOUSE	Q5SX39	Myh4	Myosin-4 OS=Mus musculus OX=10090 GN=Myh4 PE=2 SV=1	186.17	0	82.5294	[12] Phospho (ST)	1	SLDQLET*LKRENK	1501	sp|Q5SX39|MYH4_MOUSE	1.38352e+06	1.11525e+06	1.8592e+06	946323	1.22659e+06	107749	105565	39201.1	101296	1.22659e+06	103430	0.26634	0.372442	-3.56823	5.37567e-05
QGLGNHSPGATR	sp|Q8R5A3|AB1IP_MOUSE	Q8R5A3	Apbb1ip	Amyloid beta A4 precursor protein-binding family B member 1-interacting protein OS=Mus musculus OX=10090 GN=Apbb1ip PE=1 SV=2	86.94	0.000721501	23.387	[7] Phospho (ST)	1	QGLGNHS*PGATRE	507	sp|Q8R5A3|AB1IP_MOUSE	19794.9	19925.7	18925.2	26465.6	30231	330477	159626	497950	406197	19925.7	368337	0.217398	0.41131	4.20066	5.37567e-05
RSSLPNGEGLQLK	sp|Q3UYC0|PPM1H_MOUSE	Q3UYC0	Ppm1h	Protein phosphatase 1H OS=Mus musculus OX=10090 GN=Ppm1h PE=1 SV=1	36.4	0.0023153	69.2077	[3] Phospho (ST)	1	NSKRRSS*LPNGEG	123	sp|Q3UYC0|PPM1H_MOUSE	163.004	51.762	54.1106	129.976	14.3071	8142.38	15689.9	36201	27315	54.1106	21502.4	0.744433	0.568077	8.57964	5.37567e-05
TLQPPESPR	sp|Q6PDH0|PHLB1_MOUSE	Q6PDH0	Phldb1	Pleckstrin homology-like domain family B member 1 OS=Mus musculus OX=10090 GN=Phldb1 PE=1 SV=1	17.84	0.0036822	45.9924	[7] Phospho (ST)	1	TLQPPES*PRLGRR	445	sp|Q6PDH0|PHLB1_MOUSE	57760.1	57299.5	48675	31468.4	45596.1	284861	236797	286042	252114	48675	268487	0.222947	0.0924147	2.46091	5.37567e-05
VKELTYQTEEDRK	sp|Q5SX39|MYH4_MOUSE	Q5SX39	Myh4	Myosin-4 OS=Mus musculus OX=10090 GN=Myh4 PE=2 SV=1	176	0	30.4024	[6] Phospho (Y)	1	RVKELTY*QTEEDR	1856	sp|Q5SX39|MYH4_MOUSE	3.22353e+06	2.23847e+06	2.83964e+06	2.46649e+06	3.57922e+06	544156	536840	361120	570274	2.83964e+06	540498	0.190126	0.190288	-2.39338	5.37567e-05
VTGLTEGHSYEFR	sp|A2ASS6|TITIN_MOUSE	A2ASS6	Ttn	Titin OS=Mus musculus OX=10090 GN=Ttn PE=1 SV=1	34.06	0.00259171	70.6819	[5] Phospho (ST)	1	FRVTGLT*EGHSYE	26756	sp|A2ASS6|TITIN_MOUSE	176661	93964.5	118265	97706.2	94145.5	8151.98	3661.56	3299.98	9953.13	97706.2	5906.77	0.303868	0.527097	-4.16057	5.37567e-05
IPRPSVSQGCSR	sp|Q8BRT1|CLAP2_MOUSE	Q8BRT1	Clasp2	CLIP-associating protein 2 OS=Mus musculus OX=10090 GN=Clasp2 PE=1 SV=1	13.87	0.00423448	41.0895	[11] Phospho (ST)	1	SVSQGCS*REASRE	535	sp|Q8BRT1|CLAP2_MOUSE	4789.48	2727.54	3180.79	4603.5	3332.6	24638.9	18489.2	24618.5	19638.7	3332.6	22128.6	0.245558	0.148624	2.722	5.45946e-05
RTAMSVK	sp|A2ASS6|TITIN_MOUSE	A2ASS6	Ttn	Titin OS=Mus musculus OX=10090 GN=Ttn PE=1 SV=1	42.86	0.00222497	24.5734	[5] Phospho (ST)	1	PRRTAMS*VKTKLT	32311	sp|A2ASS6|TITIN_MOUSE	27923.4	30035.5	26775.8	31805.2	34849.7	4573.84	7943.8	5136.93	6472.58	30035.5	5804.75	0.105869	0.24917	-2.38097	5.45946e-05
PKPSISWLK	sp|A2ASS6|TITIN_MOUSE	A2ASS6	Ttn	Titin OS=Mus musculus OX=10090 GN=Ttn PE=1 SV=1	43.37	0.00224775	85.4721	[4] Phospho (ST)	1	KGKPKPS*ISWLKD	29383	sp|A2ASS6|TITIN_MOUSE	60090.4	50217.4	72776.3	89670	77478.9	6916.68	12152.7	5175	6299.56	72776.3	6608.12	0.218861	0.405484	-3.46273	5.5014e-05
VTDLSEKTPFFFR	sp|A2ASS6|TITIN_MOUSE	A2ASS6	Ttn	Titin OS=Mus musculus OX=10090 GN=Ttn PE=1 SV=1	88.71	0.000759878	95.2768	[5] Phospho (ST)	1	FKVTDLS*EKTPFF	29219	sp|A2ASS6|TITIN_MOUSE	183191	186456	242574	275194	221313	30082.3	15795.9	32022.9	34311.4	221313	31052.6	0.174987	0.297731	-2.834	5.60883e-05
TQNHETPGKENCNSSIEENSGTVKSPEKEK	sp|Q6P5H2|NEST_MOUSE	Q6P5H2	Nes	Nestin OS=Mus musculus OX=10090 GN=Nes PE=1 SV=1	90.84	0	29.1387	[25] Phospho (ST)	1	NSGTVKS*PEKEKQ	575	sp|Q6P5H2|NEST_MOUSE	76486.9	52048.6	55773.6	28829.5	53520.7	435729	416832	396403	531357	53520.7	426281	0.317123	0.134172	2.99328	5.61442e-05
GRPTPEITWSKEEGEFTDK	sp|A2ASS6|TITIN_MOUSE	A2ASS6	Ttn	Titin OS=Mus musculus OX=10090 GN=Ttn PE=1 SV=1	88.36	0.000749625	78.325	[4] Phospho (ST)	1	PFKGRPT*PEITWS	25842	sp|A2ASS6|TITIN_MOUSE	1.25994e+06	1.02987e+06	1.31399e+06	901937	1.19685e+06	276529	296877	269486	224896	1.19685e+06	273008	0.149756	0.113672	-2.13235	5.65005e-05
LKTGTEYQFR	sp|A2ASS6|TITIN_MOUSE	A2ASS6	Ttn	Titin OS=Mus musculus OX=10090 GN=Ttn PE=1 SV=1	54.62	0.000995355	51.9411	[3] Phospho (ST)	1	KVTKLKT*GTEYQF	25178	sp|A2ASS6|TITIN_MOUSE	415700	463890	1.0069e+06	1.20017e+06	1.19373e+06	40647.5	48733.3	26916.1	35110.4	1.0069e+06	37879	0.453502	0.24277	-4.73625	5.65005e-05
LSASPQEVGKPYLESFQPNLHITK	sp|Q99P72|RTN4_MOUSE	Q99P72	Rtn4	Reticulon-4 OS=Mus musculus OX=10090 GN=Rtn4 PE=1 SV=2	61.26	0.00078064	92.7089	[4] Phospho (ST)	1	KERLSAS*PQEVGK	768	sp|Q99P72|RTN4_MOUSE	46896.1	93153.6	69111.7	79936.9	35030.2	617974	637692	554950	691450	69111.7	627833	0.366544	0.0901138	3.1832	5.65005e-05
PLPAGVQTVSPRPEEPSITRPPPSFQASVNR	sp|Q8C494|PRR33_MOUSE	Q8C494	Prr33	Proline-rich protein 33 OS=Mus musculus OX=10090 GN=Prr33 PE=2 SV=1	16.12	0.00371287	86.7911	[10] Phospho (ST)	1	AGVQTVS*PRPEEP	34	sp|Q8C494|PRR33_MOUSE	397832	495120	574228	732462	707524	79792.7	95976.5	112893	83231.5	574228	89604	0.243107	0.161271	-2.68365	5.65005e-05
AVTSPPRVKSPEPR	sp|A2ASS6|TITIN_MOUSE	A2ASS6	Ttn	Titin OS=Mus musculus OX=10090 GN=Ttn PE=1 SV=1	20.77	0.00359766	46.2119	[4] Phospho (ST)|[10] Phospho (ST)	2	IEKAVTS*PPRVKS,SPPRVKS*PEPRVK	34451,34457	sp|A2ASS6|TITIN_MOUSE	2.9948e+06	2.99183e+06	2.86264e+06	3.25743e+06	3.74806e+06	940489	837784	897579	939830	2.9948e+06	918705	0.111353	0.0535954	-1.70517	5.67417e-05
VVEKTTATFIAK	sp|A2ASS6|TITIN_MOUSE	A2ASS6	Ttn	Titin OS=Mus musculus OX=10090 GN=Ttn PE=1 SV=1	13.14	0.00418958	58.9036	[6] Phospho (ST)	1	RVVEKTT*ATFIAK	9358	sp|A2ASS6|TITIN_MOUSE	13385.5	21207.3	21758.7	15301.7	11823.3	558.159	712.024	755.301	1916.12	15301.7	733.663	0.272235	0.635497	-4.38306	5.70218e-05
EASPAPKPPVLVSPSGSPQPKPGPPQAR	sp|Q3MI48|JSPR1_MOUSE	Q3MI48	Jsrp1	Junctional sarcoplasmic reticulum protein 1 OS=Mus musculus OX=10090 GN=Jsrp1 PE=1 SV=2	34.37	0.00260835	76.1452	[17] Phospho (ST)	1	LVSPSGS*PQPKPG	189	sp|Q3MI48|JSPR1_MOUSE	360404	582706	484702	915614	578634	79405.8	65362.1	70031.7	73433.7	578634	71732.7	0.352603	0.0820321	-3.01235	5.71661e-05
ALPGHLKPFETLLSQNQGGK	sp|P19157|GSTP1_MOUSE	P19157	Gstp1	Glutathione S-transferase P 1 OS=Mus musculus OX=10090 GN=Gstp1 PE=1 SV=2	32.76	0.00289296	90.8946	[14] Phospho (ST)	1	PFETLLS*QNQGGK	135	sp|P19157|GSTP1_MOUSE	127361	126065	153041	251664	177522	21809.7	26174.3	21402.2	28351.3	153041	23992	0.309755	0.138692	-2.67929	5.72701e-05
GNDISSGTVLSDYVGSGPPSGTGLHR	sp|P70296|PEBP1_MOUSE	P70296	Pebp1	Phosphatidylethanolamine-binding protein 1 OS=Mus musculus OX=10090 GN=Pebp1 PE=1 SV=3	59.15	0.000747384	89.9538	[8] Phospho (ST)	1	NDISSGT*VLSDYV	101	sp|P70296|PEBP1_MOUSE	155627	235470	183700	176927	254743	36749	33301.5	47471.5	37136.1	183700	36942.6	0.208023	0.158262	-2.31402	5.72701e-05
SLSTELFK	sp|Q5SX39|MYH4_MOUSE	Q5SX39	Myh4	Myosin-4 OS=Mus musculus OX=10090 GN=Myh4 PE=2 SV=1	121.46	0	89.8101	[3] Phospho (ST)	1	KESRSLS*TELFKV	1482	sp|Q5SX39|MYH4_MOUSE	4.70155e+06	7.18391e+06	5.80832e+06	6.31397e+06	6.54985e+06	1.42586e+06	1.58837e+06	1.53075e+06	1.56195e+06	6.31397e+06	1.54635e+06	0.152248	0.0466706	-2.02976	5.72701e-05
VTPLPFQPQASSHETLNVVEEK	sp|O70318|E41L2_MOUSE	O70318	Epb41l2	Band 4.1-like protein 2 OS=Mus musculus OX=10090 GN=Epb41l2 PE=1 SV=2	11.79	0.00409994	92.8299	[12] Phospho (ST)	1	FQPQASS*HETLNV	666	sp|O70318|E41L2_MOUSE	279662	258987	246411	233138	225369	1.24905e+06	919766	1.54172e+06	1.01847e+06	246411	1.13376e+06	0.0866134	0.233899	2.19447	5.72701e-05
SELSHQNSLR	sp|P97794|KCNJ8_MOUSE	P97794	Kcnj8	ATP-sensitive inward rectifier potassium channel 8 OS=Mus musculus OX=10090 GN=Kcnj8 PE=1 SV=1	19.68	0.00352837	30.0228	[8] Phospho (ST)	1	ELSHQNS*LRKRNS	379	sp|P97794|KCNJ8_MOUSE	15.4637	2.88628	2.88628	2.88628	2.88628	3553.53	12208.9	2547.98	612.494	2.88628	3050.76	1.04129	1.08497	10.0259	5.77899e-05
SPSHSSWLSTEGGR	sp|Q8R361|RFIP5_MOUSE	Q8R361	Rab11fip5	Rab11 family-interacting protein 5 OS=Mus musculus OX=10090 GN=Rab11fip5 PE=1 SV=2	69.42	0.000954654	59.9513	[3] Phospho (ST)	1	LLTRSPS*HSSWLS	280	sp|Q8R361|RFIP5_MOUSE	126841	111540	123132	175419	154269	574695	546167	636651	586847	126841	580771	0.188298	0.0644516	2.19487	5.77899e-05
TQSEESRPQSLQQPATSTTETPASPAHTTPQTQNTSGR	sp|P16951|ATF2_MOUSE	P16951	Atf2	Cyclic AMP-dependent transcription factor ATF-2 OS=Mus musculus OX=10090 GN=Atf2 PE=1 SV=2	25.57	0.00330087	50.5422	[16] Phospho (ST)	1	SLQQPAT*STTETP	302	sp|P16951|ATF2_MOUSE	54641.8	54209.6	68212.1	60945.2	51719.2	197393	210324	190565	220683	54641.8	203859	0.115135	0.0655453	1.89877	5.77899e-05
EAPPEDQSPTAEEPTGIFLK	sp|Q5XKE0|MYPC2_MOUSE	Q5XKE0	Mybpc2	Myosin-binding protein C, fast-type OS=Mus musculus OX=10090 GN=Mybpc2 PE=1 SV=1	109.37	0	92.9405	[8] Phospho (ST)	1	APPEDQS*PTAEEP	40	sp|Q5XKE0|MYPC2_MOUSE	2.70947e+07	3.52957e+07	3.19775e+07	2.27335e+07	2.63226e+07	6.32801e+06	7.41193e+06	6.79745e+06	6.89623e+06	2.70947e+07	6.84684e+06	0.17262	0.0648175	-1.98454	5.83877e-05
VLNASAIPEGQFIDSK	sp|Q5SX39|MYH4_MOUSE	Q5SX39	Myh4	Myosin-4 OS=Mus musculus OX=10090 GN=Myh4 PE=2 SV=1	69.08	0.000946522	90.2049	[15] Phospho (ST)	1	EGQFIDS*KKASEK	742	sp|Q5SX39|MYH4_MOUSE	1.08988e+07	1.46048e+07	1.29112e+07	1.00669e+07	1.25363e+07	3.14634e+06	2.97237e+06	2.52861e+06	3.27625e+06	1.25363e+07	3.05936e+06	0.145695	0.109434	-2.0354	5.83877e-05
SKDKEDLVCSAALHNPQESPATLTK	sp|Q99P72|RTN4_MOUSE	Q99P72	Rtn4	Reticulon-4 OS=Mus musculus OX=10090 GN=Rtn4 PE=1 SV=2	21.48	0.00363967	68.7455	[19] Phospho (ST)	1	LHNPQES*PATLTK	329	sp|Q99P72|RTN4_MOUSE	4165.98	892.23	1590.9	2765.96	2018.07	58096.2	64835.4	36481.9	68066	2018.07	61465.8	0.54719	0.24991	4.92656	5.84113e-05
AMSKANSEVAQWR	sp|Q5SX39|MYH4_MOUSE	Q5SX39	Myh4	Myosin-4 OS=Mus musculus OX=10090 GN=Myh4 PE=2 SV=1	160.65	0	63.5994	[3] Phospho (ST)	1	ELQRAMS*KANSEV	1366	sp|Q5SX39|MYH4_MOUSE	2.48041e+06	2.63532e+06	2.67357e+06	2.97874e+06	2.23014e+06	600282	684331	579297	796511	2.63532e+06	642307	0.105557	0.14834	-2.03974	5.87687e-05
RGSTPWGPAPPLHR	sp|O88667|RAD_MOUSE	O88667	Rrad	GTP-binding protein RAD OS=Mus musculus OX=10090 GN=Rrad PE=1 SV=1	38.17	0.00241811	71.2036	[4] Phospho (ST)	1	DRRRGST*PWGPAP	27	sp|O88667|RAD_MOUSE	63866.8	54223.5	48513.8	73740.7	25372.2	460136	597570	751174	774153	54223.5	674372	0.343518	0.226845	3.62714	5.87687e-05
HGPAQAVTGTSVTSPIK	sp|Q7TQK0|CCNT2_MOUSE	Q7TQK0	Ccnt2	Cyclin-T2 OS=Mus musculus OX=10090 GN=Ccnt2 PE=1 SV=1	27.01	0.00339963	61.4087	[13] Phospho (ST)	1	VTGTSVT*SPIKMK	476	sp|Q7TQK0|CCNT2_MOUSE	3361.02	8594.38	5032.67	7821.45	5534.04	45092.5	58956.3	52047.9	54252.2	5534.04	53150	0.350926	0.109679	3.26335	5.9252e-05
VLDKPGPPASVK	sp|A2ASS6|TITIN_MOUSE	A2ASS6	Ttn	Titin OS=Mus musculus OX=10090 GN=Ttn PE=1 SV=1	31.9	0.00284522	49.3259	[10] Phospho (ST)	1	KPGPPAS*VKINKM	21183	sp|A2ASS6|TITIN_MOUSE	288978	261680	290561	438854	349919	20008.2	47694.5	17985.1	33457.2	290561	26732.7	0.217294	0.462384	-3.48932	5.95934e-05
ERSSILWSK	sp|A2ASS6|TITIN_MOUSE	A2ASS6	Ttn	Titin OS=Mus musculus OX=10090 GN=Ttn PE=1 SV=1	26	0.00332945	62.5393	[4] Phospho (ST)	1	EYKERSS*ILWSKA	27419	sp|A2ASS6|TITIN_MOUSE	86617.1	104104	123796	149254	143906	10219.1	18615.9	10010.4	18401.3	123796	14310.2	0.217579	0.338726	-3.17436	5.99849e-05
LHSSNPNLSTLDFGEEK	sp|Q9DBS9|OSBL3_MOUSE	Q9DBS9	Osbpl3	Oxysterol-binding protein-related protein 3 OS=Mus musculus OX=10090 GN=Osbpl3 PE=1 SV=2	103.65	0	84.2528	[4] Phospho (ST)	1	PVRLHSS*NPNLST	272	sp|Q9DBS9|OSBL3_MOUSE	9764.65	10254.4	15609.7	12745.7	25337.8	130372	118207	175317	140893	12745.7	135633	0.431572	0.17396	3.41053	5.99849e-05
MCRTLEDQLSEVK	sp|Q5SX39|MYH4_MOUSE	Q5SX39	Myh4	Myosin-4 OS=Mus musculus OX=10090 GN=Myh4 PE=2 SV=1	57.88	0.00108264	82.5589	[1] Oxidation (M)|[4] Phospho (ST)	2	KGNLEKM*CRTLED,LEKMCRT*LEDQLS	1252,1255	sp|Q5SX39|MYH4_MOUSE	202353	208859	251108	252515	268849	9599.26	16468.4	6897.1	27497	251108	13033.8	0.123985	0.60767	-4.31989	6.03666e-05
TLMLNEDKPADDYSAVLQR	sp|Q7TQ48|SRCA_MOUSE	Q7TQ48	Srl	Sarcalumenin OS=Mus musculus OX=10090 GN=Srl PE=1 SV=1	33.65	0.00276899	78.4092	[3] Oxidation (M)|[13] Phospho (Y)	2	HIDKTLM*LNEDKP,DKPADDY*SAVLQR	480,490	sp|Q7TQ48|SRCA_MOUSE	31966	42099.9	39018.5	21871	35369.7	3129.4	3764.49	2482.32	5628.24	35369.7	3446.94	0.229228	0.361621	-3.36527	6.03666e-05
RESLTSFGNGPLSPGGPSKPGGGGGGPGSSSTSR	sp|P11881|ITPR1_MOUSE	P11881	Itpr1	Inositol 1,4,5-trisphosphate receptor type 1 OS=Mus musculus OX=10090 GN=Itpr1 PE=1 SV=2	69.29	0.000951022	76.7075	[3] Phospho (ST)	1	PSGRRES*LTSFGN	1755	sp|P11881|ITPR1_MOUSE	15983.6	14777.1	14986.7	21252.4	9612.83	176159	113463	122089	92737.7	14986.7	117776	0.270294	0.282016	2.97333	6.04364e-05
GKYYPLK	sp|P07310|KCRM_MOUSE	P07310	Ckm	Creatine kinase M-type OS=Mus musculus OX=10090 GN=Ckm PE=1 SV=1	27.31	0.0034188	37.5918	[4] Phospho (Y)	1	EFKGKYY*PLKSMT	174	sp|P07310|KCRM_MOUSE	3.31712e+06	4.29255e+06	4.21839e+06	7.66683e+06	6.39902e+06	612942	633427	579859	738078	4.29255e+06	623185	0.346133	0.106586	-2.7843	6.07437e-05
NAFVTPGPPSIPEVTK	sp|A2ASS6|TITIN_MOUSE	A2ASS6	Ttn	Titin OS=Mus musculus OX=10090 GN=Ttn PE=1 SV=1	86.46	0.000711744	92.0614	[5] Phospho (ST)	1	AKNAFVT*PGPPSI	28854	sp|A2ASS6|TITIN_MOUSE	441726	848264	632225	939008	796495	93627.7	100538	96221.7	125632	796495	98380	0.268865	0.141311	-3.01758	6.07437e-05
VRPTFSK	sp|Q9JIF9|MYOTI_MOUSE	Q9JIF9	Myot	Myotilin OS=Mus musculus OX=10090 GN=Myot PE=1 SV=1	29.95	0.00309654	33.5378	[6] Phospho (ST)	1	RVRPTFS*KYLALN	459	sp|Q9JIF9|MYOTI_MOUSE	959752	749235	1.07698e+06	1.3635e+06	1.08096e+06	155791	171109	83535.7	139339	1.07698e+06	147565	0.212952	0.277993	-2.86982	6.09001e-05
DVATAQWSPLSTTSK	sp|A2ASS6|TITIN_MOUSE	A2ASS6	Ttn	Titin OS=Mus musculus OX=10090 GN=Ttn PE=1 SV=1	52.82	0.000952079	86.4534	[14] Phospho (ST)	1	SPLSTTS*KKKSHM	19152	sp|A2ASS6|TITIN_MOUSE	296451	341981	311459	465019	341210	87062.3	71416.1	56363.7	73313.3	341210	72364.7	0.189484	0.174381	-2.23742	6.10245e-05
TTFKVSNLVK	sp|A2ASS6|TITIN_MOUSE	A2ASS6	Ttn	Titin OS=Mus musculus OX=10090 GN=Ttn PE=1 SV=1	49.07	0.00144676	84.1181	[6] Phospho (ST)	1	RTTFKVS*NLVKDS	29508	sp|A2ASS6|TITIN_MOUSE	328562	406664	409289	838840	616621	42052	42421.4	57150.9	59399.4	409289	49786.2	0.399644	0.18518	-3.05527	6.10245e-05
TTHHVVSGLRESHEYFFR	sp|A2ASS6|TITIN_MOUSE	A2ASS6	Ttn	Titin OS=Mus musculus OX=10090 GN=Ttn PE=1 SV=1	20.36	0.00357037	66.6728	[12] Phospho (ST)	1	VSGLRES*HEYFFR	28229	sp|A2ASS6|TITIN_MOUSE	383202	294554	464803	428936	573637	19080.7	37627.9	38544.1	54761.5	428936	38086	0.239906	0.388948	-3.49353	6.13923e-05
YSQKEDKYEEEIK	sp|P58771|TPM1_MOUSE	P58771	Tpm1	Tropomyosin alpha-1 chain OS=Mus musculus OX=10090 GN=Tpm1 PE=1 SV=1	82.53	0.000651042	32.86	[8] Phospho (Y)	1	SQKEDKY*EEEIKV	221	sp|P58771|TPM1_MOUSE	539459	380664	546744	340663	460899	94112.9	104718	75927.7	80258.1	460899	87185.5	0.203737	0.148377	-2.40686	6.1863e-05
TPPPVAPKPAVKSPSSSQPVAPVSPVWSPGVAPAQRPAFSTSNPPNPPQVTAVSSIK	sp|Q91YE8|SYNP2_MOUSE	Q91YE8	Synpo2	Synaptopodin-2 OS=Mus musculus OX=10090 GN=Synpo2 PE=1 SV=2	28.89	0.0035461	93.1572	[17] Phospho (ST)|[24] Phospho (ST)	2	VKSPSSS*QPVAPV,QPVAPVS*PVWSPG	760,767	sp|Q91YE8|SYNP2_MOUSE	67482.6	53784.3	41955.3	75758.7	64031.6	349645	728990	468657	404150	64031.6	436404	0.215622	0.344261	2.76486	6.19938e-05
EPGPPGTPFVTSISK	sp|A2ASS6|TITIN_MOUSE	A2ASS6	Ttn	Titin OS=Mus musculus OX=10090 GN=Ttn PE=1 SV=1	67.8	0.000920387	87.7924	[7] Phospho (ST)	1	EPGPPGT*PFVTSI	26299	sp|A2ASS6|TITIN_MOUSE	324544	491918	481715	677866	526118	58206.6	79004.6	66781.7	93116.1	491918	72893.1	0.251779	0.204429	-2.75965	6.28061e-05
EDVKPWEKSPTTK	sp|Q6ZPR6|IBTK_MOUSE	Q6ZPR6	Ibtk	Inhibitor of Bruton tyrosine kinase OS=Mus musculus OX=10090 GN=Ibtk PE=1 SV=3	23.62	0.00332384	43.4629	[9] Phospho (ST)	1	VKPWEKS*PTTKSA	1084	sp|Q6ZPR6|IBTK_MOUSE	1752.32	4047.46	1805.12	1192	1603.67	20798.9	27112.4	22271.8	24007.3	1752.32	23139.6	0.541197	0.115269	3.72201	6.35621e-05
FHKVTNDNLLSR	sp|A2ASS6|TITIN_MOUSE	A2ASS6	Ttn	Titin OS=Mus musculus OX=10090 GN=Ttn PE=1 SV=1	97.54	0	54.1964	[5] Phospho (ST)	1	EKFHKVT*NDNLLS	18556	sp|A2ASS6|TITIN_MOUSE	97294.6	82815.5	134729	116690	138300	8218.33	9240.21	3037.86	9848.23	116690	8729.27	0.209442	0.409414	-3.74315	6.35621e-05
AMSKANSEVAQWR	sp|Q5SX39|MYH4_MOUSE	Q5SX39	Myh4	Myosin-4 OS=Mus musculus OX=10090 GN=Myh4 PE=2 SV=1	211.77	0	50.8516	[2] Oxidation (M)|[3] Phospho (ST)	2	AELQRAM*SKANSE,ELQRAMS*KANSEV	1365,1366	sp|Q5SX39|MYH4_MOUSE	321653	303190	346398	404405	359386	90079.4	76308.9	50114.2	70104	346398	73206.5	0.111712	0.231795	-2.24368	6.40135e-05
AITDAAMMAEELKK	sp|Q5SX39|MYH4_MOUSE	Q5SX39	Myh4	Myosin-4 OS=Mus musculus OX=10090 GN=Myh4 PE=2 SV=1	39.37	0.0022748	82.6611	[3] Phospho (ST)|[7] Oxidation (M)	2	KAKKAIT*DAAMMA,AITDAAM*MAEELK	1764,1768	sp|Q5SX39|MYH4_MOUSE	38946.5	30011.8	63403	22688.9	32997.1	3304.92	2780.29	1534.29	3185.86	32997.1	2983.07	0.413782	0.299775	-3.47081	6.47613e-05
NAVGTISPPSQSSGLIMTR	sp|A2ASS6|TITIN_MOUSE	A2ASS6	Ttn	Titin OS=Mus musculus OX=10090 GN=Ttn PE=1 SV=1	38.61	0.00245153	89.0726	[12] Phospho (ST)	1	ISPPSQS*SGLIMT	29732	sp|A2ASS6|TITIN_MOUSE	43459.1	84014.9	88352	75942.2	78825.3	6710.79	3937.81	9194.6	8264.8	78825.3	7487.8	0.240028	0.327347	-3.40385	6.47613e-05
VAGSSPISIAWFHEK	sp|A2ASS6|TITIN_MOUSE	A2ASS6	Ttn	Titin OS=Mus musculus OX=10090 GN=Ttn PE=1 SV=1	112.71	0	94.9573	[5] Phospho (ST)	1	CKVAGSS*PISIAW	6715	sp|A2ASS6|TITIN_MOUSE	640536	840785	725922	1.0116e+06	1.04624e+06	135386	198086	123010	119474	840785	129198	0.206351	0.25491	-2.70381	6.47613e-05
VKVGNEYVTK	sp|Q5SX39|MYH4_MOUSE	Q5SX39	Myh4	Myosin-4 OS=Mus musculus OX=10090 GN=Myh4 PE=2 SV=1	99.79	0	42.2972	[7] Phospho (Y)	1	VKVGNEY*VTKGQT	413	sp|Q5SX39|MYH4_MOUSE	3.17283e+06	2.78959e+06	3.73536e+06	4.43104e+06	4.79031e+06	861921	593209	679350	596054	3.73536e+06	637702	0.220959	0.184617	-2.55338	6.47613e-05
YSPNTQVEILPQGRESPIFK	sp|P24452|CAPG_MOUSE	P24452	Capg	Macrophage-capping protein OS=Mus musculus OX=10090 GN=Capg PE=1 SV=2	33.49	0.00275428	92.2374	[16] Phospho (ST)	1	LPQGRES*PIFKQF	341	sp|P24452|CAPG_MOUSE	249068	267122	306225	312369	272747	1.00948e+06	857557	1.13867e+06	1.02455e+06	272747	1.01702e+06	0.0956395	0.11458	1.89867	6.47613e-05
KTVNLSIPQSETSSTK	sp|Q3V1D3|AMPD1_MOUSE	Q3V1D3	Ampd1	AMP deaminase 1 OS=Mus musculus OX=10090 GN=Ampd1 PE=1 SV=2	50.53	0.00120482	64.751	[13] Phospho (ST)	1	IPQSETS*STKLSH	90	sp|Q3V1D3|AMPD1_MOUSE	126836	90591.4	70077.4	83045	103146	6506.29	11131.2	3289	7897.86	90591.4	7202.08	0.2278	0.451227	-3.65965	6.51762e-05
IELPATVTGKPEPK	sp|A2ASS6|TITIN_MOUSE	A2ASS6	Ttn	Titin OS=Mus musculus OX=10090 GN=Ttn PE=1 SV=1	40.2	0.00232342	73.4026	[6] Phospho (ST)	1	KIELPAT*VTGKPE	15502	sp|A2ASS6|TITIN_MOUSE	39183.8	39196.9	59719.4	38161.2	50659.8	1366.94	4022.4	3193.1	4574.65	39196.9	3607.75	0.20968	0.426143	-3.45116	6.55881e-05
TQAYPDQKPGTSGLRK	sp|Q9D0F9|PGM1_MOUSE	Q9D0F9	Pgm1	Phosphoglucomutase-1 OS=Mus musculus OX=10090 GN=Pgm1 PE=1 SV=4	18.08	0.00370212	38.7595	[12] Phospho (ST)	1	DQKPGTS*GLRKRV	20	sp|Q9D0F9|PGM1_MOUSE	105661	144949	145794	194055	197231	12447.8	13681.1	4110.24	9852.49	145794	11150.2	0.243718	0.424278	-3.71863	6.64081e-05
VKSTGLR	sp|A2ASS6|TITIN_MOUSE	A2ASS6	Ttn	Titin OS=Mus musculus OX=10090 GN=Ttn PE=1 SV=1	49.31	0.00145518	19.1333	[4] Phospho (ST)	1	DLRVKST*GLREGC	27834	sp|A2ASS6|TITIN_MOUSE	27412.2	35713.8	52278.3	53395.7	49186.2	3054.23	2489.99	770.26	1076.83	49186.2	1783.41	0.263207	0.59475	-4.90872	6.64081e-05
LEDECSELKK	sp|Q5SX39|MYH4_MOUSE	Q5SX39	Myh4	Myosin-4 OS=Mus musculus OX=10090 GN=Myh4 PE=2 SV=1	38.49	0.00244608	37.6958	[6] Phospho (ST)	1	KLEDECS*ELKKDI	952	sp|Q5SX39|MYH4_MOUSE	635313	468036	738852	465373	642873	80645.8	77252.3	32315.8	58797.1	635313	68024.7	0.203028	0.355757	-3.23673	6.75772e-05
MVCSSVAR	sp|A2ASS6|TITIN_MOUSE	A2ASS6	Ttn	Titin OS=Mus musculus OX=10090 GN=Ttn PE=1 SV=1	48.85	0.00172861	39.5741	[4] Phospho (ST)	1	NWKMVCS*SVARTT	29498	sp|A2ASS6|TITIN_MOUSE	91122.4	118142	126140	82457.9	73303.5	9405.87	15012.8	5424.07	9797.98	91122.4	9601.92	0.233032	0.396964	-3.24671	6.75772e-05
IHFGATGK	sp|Q5SX39|MYH4_MOUSE	Q5SX39	Myh4	Myosin-4 OS=Mus musculus OX=10090 GN=Myh4 PE=2 SV=1	39.07	0.00225479	42.9452	[6] Phospho (ST)	1	RIHFGAT*GKLASA	258	sp|Q5SX39|MYH4_MOUSE	4.29434e+06	4.64245e+06	6.28979e+06	9.12474e+06	7.9901e+06	484061	453855	189499	537372	6.28979e+06	468958	0.32304	0.372482	-3.74623	6.76609e-05
CQSPILHSSSSASSNIPSAK	sp|P0DOV2|IFI4_MOUSE	P0DOV2	Ifi204	Interferon-activable protein 204 OS=Mus musculus OX=10090 GN=Ifi204 PE=1 SV=1	78.65	0.00118554	60.3855	[3] Phospho (ST)	1	PTARCQS*PILHSS	190	sp|P0DOV2|IFI4_MOUSE	227635	212779	210327	207246	200228	701485	739360	1.09663e+06	940456	210327	839908	0.0477424	0.21185	1.98719	6.88964e-05
IDISPSTFR	sp|Q569Z6|TR150_MOUSE	Q569Z6	Thrap3	Thyroid hormone receptor-associated protein 3 OS=Mus musculus OX=10090 GN=Thrap3 PE=1 SV=1	36.29	0.00230898	86.8126	[4] Phospho (ST)	1	HRRIDIS*PSTFRK	679	sp|Q569Z6|TR150_MOUSE	146687	153126	135572	118715	126198	487544	436893	567292	453173	135572	470359	0.104105	0.119331	1.79374	6.98468e-05
YKVTGLR	sp|A2ASS6|TITIN_MOUSE	A2ASS6	Ttn	Titin OS=Mus musculus OX=10090 GN=Ttn PE=1 SV=1	42.96	0.00223048	46.3498	[4] Phospho (ST)	1	ETKYKVT*GLRDGQ	18966	sp|A2ASS6|TITIN_MOUSE	148965	229811	215890	343843	329881	17728.8	29335.2	25466.2	32449.7	229811	27400.7	0.323262	0.242164	-3.07177	6.9957e-05
AAYLTSLNSADLLK	sp|Q5SX39|MYH4_MOUSE	Q5SX39	Myh4	Myosin-4 OS=Mus musculus OX=10090 GN=Myh4 PE=2 SV=1	39.26	0.00226912	94.5242	[3] Phospho (Y)	1	VADKAAY*LTSLNS	389	sp|Q5SX39|MYH4_MOUSE	778420	1.05053e+06	1.0662e+06	1.08714e+06	947446	265677	273076	256683	203523	1.05053e+06	261180	0.12969	0.12626	-2.00821	7.0806e-05
TKLEQQVDDLEGSLEQEKK	sp|Q5SX39|MYH4_MOUSE	Q5SX39	Myh4	Myosin-4 OS=Mus musculus OX=10090 GN=Myh4 PE=2 SV=1	76.88	0.00113766	75.5542	[13] Phospho (ST)	1	VDDLEGS*LEQEKK	1041	sp|Q5SX39|MYH4_MOUSE	2.7568e+06	1.71308e+06	2.52589e+06	926073	1.56988e+06	128630	112953	56151.1	128154	1.71308e+06	120554	0.392286	0.322416	-3.83172	7.0806e-05
GEGVSQVGPGTPPAPESPRKPISGVQGNDPGISLPQR	sp|P58871|TB182_MOUSE	P58871	Tnks1bp1	182 kDa tankyrase-1-binding protein OS=Mus musculus OX=10090 GN=Tnks1bp1 PE=1 SV=2	47.39	0.00194336	82.0892	[11] Phospho (ST)	1	SQVGPGT*PPAPES	533	sp|P58871|TB182_MOUSE	30561.7	40991.5	31621.7	48708.8	43333.1	192727	171532	292153	247640	40991.5	220184	0.199481	0.241238	2.41401	7.17797e-05
QSPDHPTLGASVLHITENGPTEVDYSPSDIQDSSLSHK	sp|P14873|MAP1B_MOUSE	P14873	Map1b	Microtubule-associated protein 1B OS=Mus musculus OX=10090 GN=Map1b PE=1 SV=2	57.81	0.00107953	91.5525	[2] Phospho (ST)	1	MDFSRQS*PDHPTL	1662	sp|P14873|MAP1B_MOUSE	82939.6	74473	82250.6	32170.4	78603.3	606346	598603	823303	928418	78603.3	714824	0.306226	0.22133	3.16812	7.26448e-05
SDVPIQAPHFK	sp|A2ASS6|TITIN_MOUSE	A2ASS6	Ttn	Titin OS=Mus musculus OX=10090 GN=Ttn PE=1 SV=1	24.42	0.00338219	75.9531	[1] Phospho (ST)	1	EPVTPKS*DVPIQA	32710	sp|A2ASS6|TITIN_MOUSE	23869.7	23522.7	45932.4	9054.8	31412	788.68	1178.73	1067.59	615.02	23869.7	928.136	0.501925	0.282077	-4.70117	7.36212e-05
VIADNVKDWSKVVLAYEPVWAIGTGK	sp|P17751|TPIS_MOUSE	P17751	Tpi1	Triosephosphate isomerase OS=Mus musculus OX=10090 GN=Tpi1 PE=1 SV=4	156.08	0	97.9905	[10] Phospho (ST)	1	DNVKDWS*KVVLAY	209	sp|P17751|TPIS_MOUSE	1.34179e+06	1.13629e+06	2.26152e+06	1.63401e+06	1.86893e+06	136963	292954	160350	191276	1.63401e+06	175813	0.268047	0.351838	-3.22191	7.36212e-05
TECFLPPSSSPSEHRR	sp|Q62172|RBP1_MOUSE	Q62172	Ralbp1	RalA-binding protein 1 OS=Mus musculus OX=10090 GN=Ralbp1 PE=1 SV=4	10.22	0.00400451	75.5237	[N-term] Acetyl (Protein N-term)|[10] Phospho (ST)	2	MT*ECFLPP,FLPPSSS*PSEHRR	2,11	sp|Q62172|RBP1_MOUSE	10231.3	7617.66	7953.4	9921.49	4874.71	65620.1	45324.3	54194.3	46745.7	7953.4	50470	0.264966	0.175314	2.66184	7.40769e-05
EALVEPASESPRPALAR	sp|P70441|NHRF1_MOUSE	P70441	Slc9a3r1	Na(+)/H(+) exchange regulatory cofactor NHE-RF1 OS=Mus musculus OX=10090 GN=Slc9a3r1 PE=1 SV=3	35.49	0.00226617	70.972	[10] Phospho (ST)	1	VEPASES*PRPALA	275	sp|P70441|NHRF1_MOUSE	15819.7	13018.2	8519.83	13395.8	12921.4	87842.1	53018.7	75843.1	78671.4	13018.2	77257.2	0.207141	0.200396	2.5689	7.54989e-05
ILAGDKNYITPEELR	sp|O88990|ACTN3_MOUSE	O88990	Actn3	Alpha-actinin-3 OS=Mus musculus OX=10090 GN=Actn3 PE=2 SV=1	114.23	0	80.1187	[8] Phospho (Y)	1	LAGDKNY*ITPEEL	850	sp|O88990|ACTN3_MOUSE	88970.4	60150.8	87840.6	37875.9	77094.5	2558.39	7234.33	2262.63	2177.76	77094.5	2410.51	0.306093	0.690257	-5.00194	7.55512e-05
YLAEFATGNDRK	sp|P62259|1433E_MOUSE	P62259	Ywhae	14-3-3 protein epsilon OS=Mus musculus OX=10090 GN=Ywhae PE=1 SV=1	48.86	0.00172961	60.0153	[7] Phospho (ST)	1	YLAEFAT*GNDRKE	137	sp|P62259|1433E_MOUSE	36932.9	29162.9	39223.6	36897.8	35127	5487.57	7142.87	8498.16	4112.18	36897.8	6315.22	0.107512	0.303296	-2.55913	7.57935e-05
TTATFIAK	sp|A2ASS6|TITIN_MOUSE	A2ASS6	Ttn	Titin OS=Mus musculus OX=10090 GN=Ttn PE=1 SV=1	31.04	0.00297619	58.3861	[2] Phospho (ST)	1	RVVEKTT*ATFIAK	9358	sp|A2ASS6|TITIN_MOUSE	48483.6	64830.2	75283.7	76661.3	75654.7	14186.1	10338.4	10340.8	16166.9	75283.7	12263.4	0.176216	0.227884	-2.63593	7.58386e-05
DLQASPKPTSK	sp|Q8C0T5|SI1L1_MOUSE	Q8C0T5	Sipa1l1	Signal-induced proliferation-associated 1-like protein 1 OS=Mus musculus OX=10090 GN=Sipa1l1 PE=1 SV=2	27.96	0.00346681	26.4586	[5] Phospho (ST)	1	TRDLQAS*PKPTSK	1507	sp|Q8C0T5|SI1L1_MOUSE	2245.22	1818.84	1035.14	1873.86	1832.56	15080.4	10751.4	24918.7	16767	1832.56	15923.7	0.251151	0.351212	3.11722	7.61977e-05
QNSSSSDSGGSIVR	sp|Q08509|EPS8_MOUSE	Q08509	Eps8	Epidermal growth factor receptor kinase substrate 8 OS=Mus musculus OX=10090 GN=Eps8 PE=1 SV=2	81.11	0.000628141	33.9291	[3] Phospho (ST)	1	NVTRQNS*SSSDSG	658	sp|Q08509|EPS8_MOUSE	9642.75	16698.3	9337.97	5676.04	15198	126044	104963	181216	115040	9642.75	120542	0.401671	0.258241	3.64244	7.6378e-05
LRSAPAYK	sp|A2ASS6|TITIN_MOUSE	A2ASS6	Ttn	Titin OS=Mus musculus OX=10090 GN=Ttn PE=1 SV=1	25.02	0.00342354	29.2482	[3] Phospho (ST)	1	EHTKLRS*APAYKM	7950	sp|A2ASS6|TITIN_MOUSE	244499	355918	304339	488783	430800	63988.5	54132.2	69861.8	65011.8	355918	64500.2	0.266902	0.104278	-2.46422	7.72007e-05
HTSCTVSDLIVGNEYYFR	sp|Q5XKE0|MYPC2_MOUSE	Q5XKE0	Mybpc2	Myosin-binding protein C, fast-type OS=Mus musculus OX=10090 GN=Mybpc2 PE=1 SV=1	87	0.000723589	95.2399	[5] Phospho (ST)	1	NRHTSCT*VSDLIV	987	sp|Q5XKE0|MYPC2_MOUSE	176657	193401	257515	346832	438208	27315.5	12062.4	19262.2	25507.8	257515	22385	0.388339	0.328305	-3.53823	7.75787e-05
ISLQYTGKR	sp|A2ASS6|TITIN_MOUSE	A2ASS6	Ttn	Titin OS=Mus musculus OX=10090 GN=Ttn PE=1 SV=1	45.74	0.00185087	52.6785	[6] Phospho (ST)	1	KISLQYT*GKRATA	30888	sp|A2ASS6|TITIN_MOUSE	87737.5	78226.6	97403.3	144844	111849	6957.17	11321.1	13635.2	16753.6	97403.3	12478.2	0.249884	0.339049	-2.97079	7.75787e-05
YRDTVVVQAGESFK	sp|A2ASS6|TITIN_MOUSE	A2ASS6	Ttn	Titin OS=Mus musculus OX=10090 GN=Ttn PE=1 SV=1	110.36	0	75.0312	[4] Phospho (ST)	1	DPKYRDT*VVVQAG	24341	sp|A2ASS6|TITIN_MOUSE	172898	95930.7	286516	142239	302647	1350.77	6546.87	5807.18	4189.61	172898	4998.39	0.45351	0.514767	-5.13146	7.81086e-05
TTGIVLDSGDGVTHNVPIYEGYALPHAIMR	sp|P68134|ACTS_MOUSE	P68134	Acta1	Actin, alpha skeletal muscle OS=Mus musculus OX=10090 GN=Acta1 PE=1 SV=1	155.22	0	95.4791	[2] Phospho (ST)	1	YASGRTT*GIVLDS	151	sp|P68134|ACTS_MOUSE	1.11948e+07	1.26554e+07	1.54016e+07	2.85272e+07	2.0398e+07	972513	1.57997e+06	1.48205e+06	2.0696e+06	1.54016e+07	1.53101e+06	0.39848	0.294686	-3.33127	7.89018e-05
RGSPAFLHSPSCPAIISCSEK	sp|Q8VCR8|MYLK2_MOUSE	Q8VCR8	Mylk2	Myosin light chain kinase 2, skeletal/cardiac muscle OS=Mus musculus OX=10090 GN=Mylk2 PE=1 SV=2	157.62	0	83.0697	[3] Phospho (ST)	1	EAGRRGS*PAFLHS	161	sp|Q8VCR8|MYLK2_MOUSE	6.10615e+07	6.86473e+07	9.23521e+07	1.13579e+08	7.74646e+07	1.18342e+07	1.24287e+07	1.8101e+07	1.48329e+07	7.74646e+07	1.36308e+07	0.252422	0.199093	-2.5123	7.8935e-05
IFKSQGTALEK	sp|P14152|MDHC_MOUSE	P14152	Mdh1	Malate dehydrogenase, cytoplasmic OS=Mus musculus OX=10090 GN=Mdh1 PE=1 SV=3	67.42	0.000912825	50.5281	[4] Phospho (ST)	1	NVKIFKS*QGTALE	111	sp|P14152|MDHC_MOUSE	326886	339881	298700	461527	443844	85735.8	81350.4	65832.8	94281.1	339881	83543.1	0.196362	0.145749	-2.02493	8.08899e-05
IGYPAPNFK	sp|P35700|PRDX1_MOUSE	P35700	Prdx1	Peroxiredoxin-1 OS=Mus musculus OX=10090 GN=Prdx1 PE=1 SV=1	29.35	0.00340319	65.0499	[3] Phospho (Y)	1	GNAKIGY*PAPNFK	10	sp|P35700|PRDX1_MOUSE	49979.8	77149.5	66591.7	81252.4	66227.5	14801	12006.2	13100.7	18120.1	66591.7	13950.9	0.177809	0.183988	-2.25767	8.09903e-05
RPGPPSTPEASAITK	sp|A2ASS6|TITIN_MOUSE	A2ASS6	Ttn	Titin OS=Mus musculus OX=10090 GN=Ttn PE=1 SV=1	74.19	0.00108225	50.5537	[7] Phospho (ST)	1	RPGPPST*PEASAI	26696	sp|A2ASS6|TITIN_MOUSE	937535	1.04589e+06	1.13327e+06	1.35597e+06	1.49387e+06	258135	304603	265728	311034	1.13327e+06	285166	0.190889	0.0940848	-1.99398	8.09903e-05
SYSTVTTK	sp|A2ASS6|TITIN_MOUSE	A2ASS6	Ttn	Titin OS=Mus musculus OX=10090 GN=Ttn PE=1 SV=1	20.28	0.00356559	28.1567	[4] Phospho (ST)	1	TRKSYST*VTTKCH	22705	sp|A2ASS6|TITIN_MOUSE	28140.2	33602.6	37816.4	32567.2	31009.3	3802.47	2097.01	3728.47	6344.61	32567.2	3765.47	0.109046	0.439291	-3.11258	8.09974e-05
SSESLSSVPSSPHRK	sp|Q3UHQ6|DOP2_MOUSE	Q3UHQ6	Dop1b	Protein dopey-2 OS=Mus musculus OX=10090 GN=Dop1b PE=1 SV=3	19.72	0.00353149	34.0396	[11] Phospho (ST)	1	LSSVPSS*PHRKAA	719	sp|Q3UHQ6|DOP2_MOUSE	3547.76	2316.74	2279.2	1414.84	4903.11	29864.2	31033.7	35316.7	29687.3	2316.74	30449	0.469084	0.0835436	3.71596	8.10712e-05
AGSTFTIDVPISGR	sp|A2ASS6|TITIN_MOUSE	A2ASS6	Ttn	Titin OS=Mus musculus OX=10090 GN=Ttn PE=1 SV=1	52.98	0.000956023	94.5242	[3] Phospho (ST)	1	ITCKAGS*TFTIDV	30452	sp|A2ASS6|TITIN_MOUSE	324205	365001	427121	403092	334098	117181	110155	91657.1	90451.5	365001	100906	0.118866	0.13068	-1.86097	8.2825e-05
RKESLVLGQK	sp|Q80U44|ZFY16_MOUSE	Q80U44	Zfyve16	Zinc finger FYVE domain-containing protein 16 OS=Mus musculus OX=10090 GN=Zfyve16 PE=1 SV=2	32.75	0.0028924	38.1522	[4] Phospho (ST)	1	ENKRKES*LVLGQK	722	sp|Q80U44|ZFY16_MOUSE	1667.99	1016.22	658.912	1904.26	1521.81	15038	10937.1	14173.4	12838.1	1521.81	13505.8	0.374233	0.134821	3.14795	8.30005e-05
ESHDSTSNVYTVELHIGK	sp|Q5XKE0|MYPC2_MOUSE	Q5XKE0	Mybpc2	Myosin-binding protein C, fast-type OS=Mus musculus OX=10090 GN=Mybpc2 PE=1 SV=1	41.69	0.00240848	81.7308	[5] Phospho (ST)	1	FKESHDS*TSNVYT	108	sp|Q5XKE0|MYPC2_MOUSE	335048	193471	622681	437265	607774	20468.7	31779.5	19713.1	34553.4	437265	26124.1	0.415626	0.286904	-4.09968	8.30214e-05
AEDGAAPSPSSETPK	sp|P26645|MARCS_MOUSE	P26645	Marcks	Myristoylated alanine-rich C-kinase substrate OS=Mus musculus OX=10090 GN=Marcks PE=1 SV=2	36.82	0.00233397	30.0661	[11] Phospho (ST)	1	AAPSPSS*ETPKKK	141	sp|P26645|MARCS_MOUSE	811821	739197	549463	475096	544931	3.73682e+06	2.72693e+06	5.26363e+06	4.39011e+06	549463	4.06347e+06	0.230151	0.26558	2.88194	8.37469e-05
SSSFSEFCHR	sp|Q8BQS4|F102B_MOUSE	Q8BQS4	Fam102b	Protein FAM102B OS=Mus musculus OX=10090 GN=Fam102b PE=2 SV=2	44.34	0.00203874	55.8618	[3] Phospho (ST)	1	CHSRSSS*FSEFCH	197	sp|Q8BQS4|F102B_MOUSE	13614.9	9684.6	8895.91	10249.4	10454.6	42849.2	46469.5	68487.5	43844.3	10249.4	45156.9	0.170222	0.240937	2.13879	8.37469e-05
SVTINVK	sp|A2ASS6|TITIN_MOUSE	A2ASS6	Ttn	Titin OS=Mus musculus OX=10090 GN=Ttn PE=1 SV=1	34.19	0.00259844	56.132	[3] Phospho (ST)	1	AGEKSVT*INVKVL	24417	sp|A2ASS6|TITIN_MOUSE	45873.6	39375.4	64078.4	57664.3	48235.8	2652.47	2764.44	1013.19	5073.42	48235.8	2708.45	0.192071	0.580499	-4.15487	8.45244e-05
GSCRLSWK	sp|A2ASS6|TITIN_MOUSE	A2ASS6	Ttn	Titin OS=Mus musculus OX=10090 GN=Ttn PE=1 SV=1	19.25	0.00350058	52.1725	[6] Phospho (ST)	1	RGSCRLS*WKMPDD	17720	sp|A2ASS6|TITIN_MOUSE	144120	120223	184549	223920	205059	8817.95	21803.4	17371.6	22053.2	184549	19587.5	0.243988	0.353015	-3.24529	8.66118e-05
ASPEPSALPAQR	sp|O35954|PITM1_MOUSE	O35954	Pitpnm1	Membrane-associated phosphatidylinositol transfer protein 1 OS=Mus musculus OX=10090 GN=Pitpnm1 PE=1 SV=1	34.69	0.00263105	51.0852	[2] Phospho (ST)	1	EVLGRAS*PEPSAL	621	sp|O35954|PITM1_MOUSE	10202.6	11012	10455.6	10030.1	9547.83	75776.9	37935.9	46918.4	46201	10202.6	46559.7	0.0526889	0.320172	2.19011	8.66203e-05
YSPSQNSPIHHIPSR	sp|Q8K019|BCLF1_MOUSE	Q8K019	Bclaf1	Bcl-2-associated transcription factor 1 OS=Mus musculus OX=10090 GN=Bclaf1 PE=1 SV=2	70.86	0.000992556	55.7118	[2] Phospho (ST)	1	NGSSRYS*PSQNSP	284	sp|Q8K019|BCLF1_MOUSE	8162.63	6705.04	6445.81	3255.74	10737.1	60790	64310.2	71547.6	69712.1	6705.04	67011.1	0.385974	0.0741613	3.31991	8.67656e-05
DNHSQADHSPLTTAAPFSR	sp|P55194|3BP1_MOUSE	P55194	Sh3bp1	SH3 domain-binding protein 1 OS=Mus musculus OX=10090 GN=Sh3bp1 PE=1 SV=3	31.13	0.00298396	68.189	[9] Phospho (ST)	1	HSQADHS*PLTTAA	262	sp|P55194|3BP1_MOUSE	4539.03	10414.9	7145.8	9655.51	4157.58	117520	55554.9	102396	86023.2	7145.8	94209.6	0.398097	0.293645	3.71524	8.7365e-05
CLALATRDTPPKR	sp|Q8R429|AT2A1_MOUSE	Q8R429	Atp2a1	Sarcoplasmic/endoplasmic reticulum calcium ATPase 1 OS=Mus musculus OX=10090 GN=Atp2a1 PE=1 SV=1	13.16	0.00419068	50.2305	[9] Phospho (ST)	1	ALATRDT*PPKREE	569	sp|Q8R429|AT2A1_MOUSE	8558.35	14261.9	13145.3	19386.3	11449.8	346.502	1436.06	694.256	745.542	13145.3	719.899	0.299113	0.566247	-4.19152	8.76228e-05
SVSDYDGKLSSFKR	sp|P09103|PDIA1_MOUSE	P09103	P4hb	Protein disulfide-isomerase OS=Mus musculus OX=10090 GN=P4hb PE=1 SV=2	42.78	0.00222167	62.5393	[11] Phospho (ST)	1	YDGKLSS*FKRAAE	276	sp|P09103|PDIA1_MOUSE	73183.1	70469.5	94394.1	120698	117434	10810.1	13916.7	6396.71	14162.9	94394.1	12363.4	0.248565	0.319784	-2.9441	8.76228e-05
TTHHVVSGLR	sp|A2ASS6|TITIN_MOUSE	A2ASS6	Ttn	Titin OS=Mus musculus OX=10090 GN=Ttn PE=1 SV=1	49.5	0.00146542	36.5909	[7] Phospho (ST)	1	TTHHVVS*GLRESH	28224	sp|A2ASS6|TITIN_MOUSE	218387	292704	443722	357132	420380	47869.4	37869.8	21920.1	45549	357132	41709.4	0.267393	0.306186	-3.10415	8.76228e-05
VERPSSPFSMAPQASLPPVPPR	sp|P22682|CBL_MOUSE	P22682	Cbl	E3 ubiquitin-protein ligase CBL OS=Mus musculus OX=10090 GN=Cbl PE=1 SV=3	49.79	0.00147406	92.9405	[6] Phospho (ST)	1	KVERPSS*PFSMAP	481	sp|P22682|CBL_MOUSE	37135.9	52306.2	70005.2	88686.5	57788.9	364518	381184	586862	490542	57788.9	435863	0.316801	0.227605	2.90357	8.76228e-05
YQSNATLVCK	sp|A2ASS6|TITIN_MOUSE	A2ASS6	Ttn	Titin OS=Mus musculus OX=10090 GN=Ttn PE=1 SV=1	21.41	0.00363361	39.8902	[1] Phospho (Y)	1	RNLNVRY*QSNATL	32730	sp|A2ASS6|TITIN_MOUSE	95044.5	124159	109187	135568	95019.5	27283.6	15246.6	16496.9	24190.2	109187	20343.5	0.160438	0.281492	-2.45042	8.76228e-05
DCLCQLCAQPMSSSPK	sp|Q8K4G5|ABLM1_MOUSE	Q8K4G5	Ablim1	Actin-binding LIM protein 1 OS=Mus musculus OX=10090 GN=Ablim1 PE=1 SV=1	80.52	0.000620347	75.816	[14] Phospho (ST)	1	AQPMSSS*PKEASC	216	sp|Q8K4G5|ABLM1_MOUSE	13771.5	13795.4	15358	25652	7579.23	156723	186717	183724	116436	13795.4	170224	0.429718	0.202409	3.62062	8.79198e-05
RKPQAPPPLQPPPPPLQPPPRTPSDDLPWGDLTLNK	sp|Q3MI48|JSPR1_MOUSE	Q3MI48	Jsrp1	Junctional sarcoplasmic reticulum protein 1 OS=Mus musculus OX=10090 GN=Jsrp1 PE=1 SV=2	79.99	0.000613497	95.0805	[22] Phospho (ST)	1	LQPPPRT*PSDDLP	116	sp|Q3MI48|JSPR1_MOUSE	54785.6	49758.2	73283.2	60866.2	67485.5	222088	249227	241719	197635	60866.2	231904	0.154422	0.101289	1.92852	8.79198e-05
KLGLTEEDSVYVFK	sp|O09165|CASQ1_MOUSE	O09165	Casq1	Calsequestrin-1 OS=Mus musculus OX=10090 GN=Casq1 PE=1 SV=3	33.33	0.00274617	91.8538	[5] Phospho (ST)	1	AKKLGLT*EEDSVY	124	sp|O09165|CASQ1_MOUSE	335189	307360	750258	614371	732582	35751.1	50514.7	28448.1	52919.6	614371	43132.9	0.389901	0.280448	-3.85369	8.85396e-05
LKRPTPAFHSSR	sp|Q9QXZ0|MACF1_MOUSE	Q9QXZ0	Macf1	Microtubule-actin cross-linking factor 1 OS=Mus musculus OX=10090 GN=Macf1 PE=1 SV=2	29.54	0.00324091	33.2597	[11] Phospho (ST)	1	TPAFHSS*RTSLAG	7245	sp|Q9QXZ0|MACF1_MOUSE	6284.45	3813.41	9112.55	5555.17	8420.87	40930.9	59055.4	42738.8	54799.4	6284.45	48769.1	0.324696	0.180551	2.945	8.86586e-05
SQPASIPGSPK	sp|Q6PDH0|PHLB1_MOUSE	Q6PDH0	Phldb1	Pleckstrin homology-like domain family B member 1 OS=Mus musculus OX=10090 GN=Phldb1 PE=1 SV=1	32.65	0.00288573	43.5042	[9] Phospho (ST)	1	PASIPGS*PKFQSP	382	sp|Q6PDH0|PHLB1_MOUSE	17184.2	25128.3	27001	19881.3	23696.4	93271.7	84051.3	82978.4	107184	23696.4	88661.5	0.176723	0.121969	1.90169	8.87388e-05
KYDIISK	sp|A2ASS6|TITIN_MOUSE	A2ASS6	Ttn	Titin OS=Mus musculus OX=10090 GN=Ttn PE=1 SV=1	25.07	0.00342913	50.781	[6] Phospho (ST)	1	KKYDIIS*KGAVRI	14212	sp|A2ASS6|TITIN_MOUSE	57266	37575.4	51171.3	32532.2	53412.5	5168.71	2472.72	1850.39	5292.28	51171.3	3820.72	0.231209	0.48449	-3.83931	8.8972e-05
VYYSPPVAR	sp|E1U8D0|SOGA1_MOUSE	E1U8D0	Soga1	Protein SOGA1 OS=Mus musculus OX=10090 GN=Soga1 PE=1 SV=3	29.24	0.00339589	65.8022	[4] Phospho (ST)	1	GIRVYYS*PPVARR	1015	sp|E1U8D0|SOGA1_MOUSE	1733.36	3836.77	1463.73	1108.5	774.135	31349.7	26182.8	43807.1	31449.9	1463.73	31399.8	0.674958	0.225578	4.42303	8.90923e-05
KPSFSK	sp|Q62172|RBP1_MOUSE	Q62172	Ralbp1	RalA-binding protein 1 OS=Mus musculus OX=10090 GN=Ralbp1 PE=1 SV=4	19.51	0.00351648	21.9181	[3] Phospho (ST)	1	HVFKKPS*FSKKKE	116	sp|Q62172|RBP1_MOUSE	1360.95	2508.5	2400.48	3524.64	3047.15	16514.1	21891.4	31557.6	22819.4	2508.5	22355.4	0.315913	0.26855	3.15542	8.99291e-05
NAADNFSEPSESSGAITAR	sp|A2ASS6|TITIN_MOUSE	A2ASS6	Ttn	Titin OS=Mus musculus OX=10090 GN=Ttn PE=1 SV=1	61.7	0.000788955	62.9393	[17] Phospho (ST)	1	ESSGAIT*ARDEID	26486	sp|A2ASS6|TITIN_MOUSE	221802	285995	238255	81417.6	133479	9116.84	4873.44	9811.05	3115.55	221802	6995.14	0.431549	0.48307	-5.05639	8.99291e-05
TLASLSPETSLFIIASK	sp|P06745|G6PI_MOUSE	P06745	Gpi	Glucose-6-phosphate isomerase OS=Mus musculus OX=10090 GN=Gpi PE=1 SV=4	96.96	0	99.7927	[6] Phospho (ST)	1	KTLASLS*PETSLF	200	sp|P06745|G6PI_MOUSE	95203.4	104620	91464.6	149729	184406	13748.6	20175.1	12812.1	20119.1	104620	16933.8	0.323964	0.238305	-2.65316	8.99291e-05
TSCHVSWAPPENDGGSQVTHYIVEK	sp|A2ASS6|TITIN_MOUSE	A2ASS6	Ttn	Titin OS=Mus musculus OX=10090 GN=Ttn PE=1 SV=1	56.46	0.00104384	84.9702	[16] Phospho (ST)	1	PENDGGS*QVTHYI	20517	sp|A2ASS6|TITIN_MOUSE	364586	450737	540541	517781	537049	70336.3	61867.7	29378.2	75222.5	517781	66102	0.155561	0.348528	-2.97254	9.00599e-05
VLSSIEQK	sp|O70456|1433S_MOUSE	O70456	Sfn	14-3-3 protein sigma OS=Mus musculus OX=10090 GN=Sfn PE=1 SV=2	47.47	0.00194823	44.4277	[4] Phospho (ST)	1	AWRVLSS*IEQKSN	64	sp|O70456|1433S_MOUSE	41827.8	56490.8	64255.7	57059.8	66080.8	15637.4	14600.6	14091.2	15556.4	57059.8	15078.5	0.167274	0.0502498	-1.9207	9.23096e-05
RANTLSHFPVECPAPPEPAQSSPGVSQR	sp|Q60949|TBCD1_MOUSE	Q60949	Tbc1d1	TBC1 domain family member 1 OS=Mus musculus OX=10090 GN=Tbc1d1 PE=1 SV=3	94.06	0	79.7062	[4] Phospho (ST)	1	FRRRANT*LSHFPV	590	sp|Q60949|TBCD1_MOUSE	534989	402544	343741	384893	399945	84887	79285.8	117813	67406.2	399945	82086.4	0.17429	0.247034	-2.28543	9.3835e-05
AAKEPDQPPCCEEPTAMCQSPILHSSSSASSNILSAK	sp|P0DOV1|IFI5B_MOUSE	P0DOV1	Mnda	Interferon-activable protein 205-B OS=Mus musculus OX=10090 GN=Mnda PE=1 SV=1	11.68	0.00409155	84.0245	[15] Phospho (ST)	1	PCCEEPT*AMCQSP	185	sp|P0DOV1|IFI5B_MOUSE	8575.61	6122.49	2749.48	2816.77	2247.56	68498.5	59952.3	100316	89647.9	2816.77	79073.2	0.610425	0.233828	4.79806	9.47461e-05
TKSTITLDWK	sp|A2ASS6|TITIN_MOUSE	A2ASS6	Ttn	Titin OS=Mus musculus OX=10090 GN=Ttn PE=1 SV=1	54.01	0.000981033	79.4194	[3] Phospho (ST)	1	YTERTKS*TITLDW	17098	sp|A2ASS6|TITIN_MOUSE	231204	200297	302929	345946	317566	61850.4	63660.9	61480.8	65894.7	302929	62755.6	0.219162	0.0319615	-2.27131	9.47461e-05
ESITVGWHEPVSNGGSAVTGYHLEMK	sp|A2ASS6|TITIN_MOUSE	A2ASS6	Ttn	Titin OS=Mus musculus OX=10090 GN=Ttn PE=1 SV=1	63.23	0.000824742	90.1536	[12] Phospho (ST)	1	GWHEPVS*NGGSAV	28484	sp|A2ASS6|TITIN_MOUSE	213148	170857	450274	466435	479241	15510.4	17919.9	21469.9	7171.64	450274	16715.2	0.423592	0.391728	-4.75533	9.48235e-05
KLSAIMEK	sp|Q9R0Y5|KAD1_MOUSE	Q9R0Y5	Ak1	Adenylate kinase isoenzyme 1 OS=Mus musculus OX=10090 GN=Ak1 PE=1 SV=1	47.03	0.00192255	58.4738	[3] Phospho (ST)	1	ERGKKLS*AIMEKG	58	sp|Q9R0Y5|KAD1_MOUSE	90030.3	96389.4	112337	114268	113435	30534.3	34188.6	32359.4	35074.8	112337	33274	0.107102	0.0610403	-1.75591	9.48235e-05
LFDQQLSPGLRPR	sp|Q9ES52|SHIP1_MOUSE	Q9ES52	Inpp5d	Phosphatidylinositol 3,4,5-trisphosphate 5-phosphatase 1 OS=Mus musculus OX=10090 GN=Inpp5d PE=1 SV=2	55.42	0.00102076	83.9936	[7] Phospho (ST)	1	LFDQQLS*PGLRPR	246	sp|Q9ES52|SHIP1_MOUSE	644.5	143.438	119.913	1424.4	1253.37	123757	84749.7	122512	135571	644.5	123134	0.847886	0.189154	7.57782	9.48235e-05
YTPSGQSGAAASESLFISNHAY	sp|P05064|ALDOA_MOUSE	P05064	Aldoa	Fructose-bisphosphate aldolase A OS=Mus musculus OX=10090 GN=Aldoa PE=1 SV=2	71.79	0.00101885	92.6398	[4] Phospho (ST)	1	QGKYTPS*GQSGAA	346	sp|P05064|ALDOA_MOUSE	261977	406198	512335	676211	581876	24724.3	31665.8	44504.9	60405.5	512335	38085.3	0.328387	0.389229	-3.77057	9.48235e-05
GDQELSSTAR	sp|A2ASS6|TITIN_MOUSE	A2ASS6	Ttn	Titin OS=Mus musculus OX=10090 GN=Ttn PE=1 SV=1	50.09	0.00148633	27.2485	[6] Phospho (ST)	1	KGDQELS*STARLE	24374	sp|A2ASS6|TITIN_MOUSE	284453	407280	391089	322686	374664	35628.7	78721.4	62423.4	63851.3	374664	63137.4	0.143478	0.298151	-2.56912	9.53971e-05
STVSLIWSAPVYDGGSK	sp|A2ASS6|TITIN_MOUSE	A2ASS6	Ttn	Titin OS=Mus musculus OX=10090 GN=Ttn PE=1 SV=1	84.02	0.000672948	96.901	[2] Phospho (ST)	1	TDVTRST*VSLIWS	30743	sp|A2ASS6|TITIN_MOUSE	523358	590880	663951	731526	606520	120241	66125.8	36142.8	59084.1	606520	62604.9	0.126049	0.505823	-3.27849	9.54177e-05
GRPTPEITWSKEEGEFTDK	sp|A2ASS6|TITIN_MOUSE	A2ASS6	Ttn	Titin OS=Mus musculus OX=10090 GN=Ttn PE=1 SV=1	41.02	0.00237135	81.1883	[10] Phospho (ST)	1	TPEITWS*KEEGEF	25848	sp|A2ASS6|TITIN_MOUSE	199107	158462	202342	87852.4	92223.5	14756.8	18063.7	11264.5	15343.2	158462	15050	0.376255	0.188122	-3.39658	9.55679e-05
SPSGSAFGSQENLR	sp|Q8R1A4|DOCK7_MOUSE	Q8R1A4	Dock7	Dedicator of cytokinesis protein 7 OS=Mus musculus OX=10090 GN=Dock7 PE=1 SV=3	70	0.000971817	60.0153	[3] Phospho (ST)	1	QLERSPS*GSAFGS	1422	sp|Q8R1A4|DOCK7_MOUSE	37730.2	45502.6	25500.1	47408.3	32756	227791	156877	262025	225105	37730.2	226448	0.239831	0.202101	2.58536	9.55679e-05
GDSPIIEK	sp|A6H5X4|PHF11_MOUSE	A6H5X4	Phf11	PHD finger protein 11 OS=Mus musculus OX=10090 GN=Phf11 PE=2 SV=1	22	0.00352113	43.7754	[3] Phospho (ST)	1	PVSRGDS*PIIEKM	17	sp|A6H5X4|PHF11_MOUSE	3408.8	1372.94	1774.37	3330.29	2066.19	47513.3	19875.2	24027.3	38274.4	2066.19	31150.9	0.387955	0.394131	3.87549	9.61794e-05
MFISETRHSDAGEYTFVAGR	sp|A2ASS6|TITIN_MOUSE	A2ASS6	Ttn	Titin OS=Mus musculus OX=10090 GN=Ttn PE=1 SV=1	52	0.000934288	82.9653	[6] Phospho (ST)	1	RMFISET*RHSDAG	3216	sp|A2ASS6|TITIN_MOUSE	1.46542e+06	1.05468e+06	2.18652e+06	1.33913e+06	1.8145e+06	251294	298254	188682	278099	1.46542e+06	264697	0.279031	0.187556	-2.47075	9.69122e-05
QQEQNIINYKSNIDRLEGDHQLLQESLVFDNK	sp|O88990|ACTN3_MOUSE	O88990	Actn3	Alpha-actinin-3 OS=Mus musculus OX=10090 GN=Actn3 PE=2 SV=1	57.32	0.00106724	94.5242	[11] Phospho (ST)	1	NIINYKS*NIDRLE	696	sp|O88990|ACTN3_MOUSE	190867	173369	545396	215837	338851	13465	28150.2	15186.8	17274.4	215837	16230.6	0.530363	0.356764	-3.73614	9.71029e-05
VKELTYQTEEDRK	sp|Q5SX39|MYH4_MOUSE	Q5SX39	Myh4	Myosin-4 OS=Mus musculus OX=10090 GN=Myh4 PE=2 SV=1	87.81	0.000737463	37.7468	[5] Phospho (ST)	1	RRVKELT*YQTEED	1855	sp|Q5SX39|MYH4_MOUSE	1.52122e+06	823802	1.60778e+06	829069	1.06235e+06	166591	162602	85239.6	104480	1.06235e+06	133541	0.32088	0.316461	-3.02691	9.73456e-05
LFIAYQGRPTPTAVWSKPDSNLSIR	sp|A2ASS6|TITIN_MOUSE	A2ASS6	Ttn	Titin OS=Mus musculus OX=10090 GN=Ttn PE=1 SV=1	57.21	0.00106421	93.1185	[23] Phospho (ST)	1	KPDSNLS*IRADIH	30188	sp|A2ASS6|TITIN_MOUSE	318255	256481	496243	602899	541475	19077.1	48570.2	42065.3	32220.3	496243	37142.8	0.335619	0.361789	-3.75268	9.75519e-05
TVVHLLSGKSPK	sp|O08784|TCOF_MOUSE	O08784	Tcof1	Treacle protein OS=Mus musculus OX=10090 GN=Tcof1 PE=1 SV=1	29.35	0.00340319	57.1195	[10] Phospho (ST)	1	HLLSGKS*PKKSAE	154	sp|O08784|TCOF_MOUSE	5093.16	4284	6800.05	7396.24	6601.84	27135.3	22915.6	29963.4	31568.9	6601.84	28549.3	0.214652	0.13595	2.11075	9.77901e-05
ANSEVAQWRTKYETDAIQR	sp|Q5SX39|MYH4_MOUSE	Q5SX39	Myh4	Myosin-4 OS=Mus musculus OX=10090 GN=Myh4 PE=2 SV=1	67.15	0.000907029	68.8905	[10] Phospho (ST)	1	EVAQWRT*KYETDA	1377	sp|Q5SX39|MYH4_MOUSE	655655	423544	791902	542895	498075	65558.9	56799.2	21596.6	22952.7	542895	39876	0.247574	0.545238	-3.91033	9.82231e-05
HRSSISGPFPPSSSLHSVPPR	sp|Q8R361|RFIP5_MOUSE	Q8R361	Rab11fip5	Rab11 family-interacting protein 5 OS=Mus musculus OX=10090 GN=Rab11fip5 PE=1 SV=2	76.49	0.00113058	71.0118	[4] Phospho (ST)	1	PLRHRSS*ISGPFP	357	sp|Q8R361|RFIP5_MOUSE	232396	209078	183224	380395	316367	1.33972e+06	1.32892e+06	1.66437e+06	1.55462e+06	232396	1.44717e+06	0.30988	0.112187	2.63459	9.82248e-05
AIGGIILTASHNPGGPNGDFGIK	sp|Q9D0F9|PGM1_MOUSE	Q9D0F9	Pgm1	Phosphoglucomutase-1 OS=Mus musculus OX=10090 GN=Pgm1 PE=1 SV=4	153.52	0	93.9491	[10] Phospho (ST)	1	GIILTAS*HNPGGP	117	sp|Q9D0F9|PGM1_MOUSE	1.27572e+08	9.41367e+07	1.4497e+08	1.03639e+08	1.58119e+08	1.39814e+07	2.73954e+07	1.36221e+07	2.03669e+07	1.27572e+08	1.71742e+07	0.214552	0.34445	-2.91837	9.83699e-05
KAASSANLLLR	sp|Q8VC03|EMAL3_MOUSE	Q8VC03	Eml3	Echinoderm microtubule-associated protein-like 3 OS=Mus musculus OX=10090 GN=Eml3 PE=1 SV=1	55.41	0.00102006	70.9526	[4] Phospho (ST)	1	LSRKAAS*SANLLL	177	sp|Q8VC03|EMAL3_MOUSE	9300.33	10349.8	6923.53	17656.5	10940.6	93786.3	58518.2	100524	84152.2	10349.8	88969.3	0.363179	0.21865	3.10159	9.83699e-05
SNVNDGVAQSTR	sp|P17751|TPIS_MOUSE	P17751	Tpi1	Triosephosphate isomerase OS=Mus musculus OX=10090 GN=Tpi1 PE=1 SV=4	69.19	0.000948317	25.6399	[10] Phospho (ST)	1	NDGVAQS*TRIIYG	254	sp|P17751|TPIS_MOUSE	651423	633634	321787	578222	655157	77030.8	109962	85121.1	94136.7	633634	89628.9	0.248321	0.154174	-2.82344	9.83699e-05
VGEPSMSAMQR	sp|O88990|ACTN3_MOUSE	O88990	Actn3	Alpha-actinin-3 OS=Mus musculus OX=10090 GN=Actn3 PE=2 SV=1	48.07	0.00197908	39.662	[7] Phospho (ST)|[9] Oxidation (M)	2	VGEPSMS*AMQRKL,EPSMSAM*QRKLED	320,322	sp|O88990|ACTN3_MOUSE	105451	140417	103619	164759	129846	11591.5	26634.3	9690.91	11247.7	129846	11419.6	0.19823	0.536718	-3.50738	9.83699e-05
EGLCGQPSSPKPEGAGK	sp|Q9WUU8|TNIP1_MOUSE	Q9WUU8	Tnip1	TNFAIP3-interacting protein 1 OS=Mus musculus OX=10090 GN=Tnip1 PE=1 SV=1	15.96	0.00370218	37.7468	[9] Phospho (ST)	1	LCGQPSS*PKPEGA	279	sp|Q9WUU8|TNIP1_MOUSE	2714.28	3148.93	2253.4	3358.93	3659.84	27157.3	13151.3	31143.4	20323.9	3148.93	23740.6	0.182576	0.34479	2.89932	0.000100614
GSGTAEVELKK	sp|P52480|KPYM_MOUSE	P52480	Pkm	Pyruvate kinase PKM OS=Mus musculus OX=10090 GN=Pkm PE=1 SV=4	74.66	0.0010923	35.6183	[4] Phospho (ST)	1	LIKGSGT*AEVELK	129	sp|P52480|KPYM_MOUSE	339229	285556	410248	305787	355111	85400.5	88750.8	57470.2	89945.6	339229	87075.7	0.14212	0.191583	-1.96219	0.000100614
HQVTTTKYK	sp|A2ASS6|TITIN_MOUSE	A2ASS6	Ttn	Titin OS=Mus musculus OX=10090 GN=Ttn PE=1 SV=1	71.33	0.001002	17.4928	[6] Phospho (ST)	1	RHQVTTT*KYKSTF	34401	sp|A2ASS6|TITIN_MOUSE	47954.6	53297.1	47278.9	51921.2	57961	12057.3	6525.06	9122.68	4713.59	51921.2	7823.87	0.0839904	0.394414	-2.75053	0.000102008
LDERPSSPIPLLPPPK	sp|E9PYH6|SET1A_MOUSE	E9PYH6	Setd1a	Histone-lysine N-methyltransferase SETD1A OS=Mus musculus OX=10090 GN=Setd1a PE=1 SV=1	62.63	0.000810045	90.6009	[7] Phospho (ST)	1	LDERPSS*PIPLLP	1160	sp|E9PYH6|SET1A_MOUSE	25397.7	26195.2	26064	33964.5	30959	111680	97490.8	155988	105166	26195.2	108423	0.132119	0.223274	2.04865	0.000102265
PFTPASPVQSTPSKPSDK	sp|P51125|ICAL_MOUSE	P51125	Cast	Calpastatin OS=Mus musculus OX=10090 GN=Cast PE=1 SV=2	147.83	0	56.9977	[6] Phospho (ST)	1	KPFTPAS*PVQSTP	219	sp|P51125|ICAL_MOUSE	17054.9	21067	26576.6	27015.5	19406.5	76275	91922.1	101135	96817.5	21067	94369.8	0.198569	0.118518	2.16286	0.000102811
GSGTAEVELKK	sp|P52480|KPYM_MOUSE	P52480	Pkm	Pyruvate kinase PKM OS=Mus musculus OX=10090 GN=Pkm PE=1 SV=4	52.44	0.000944584	36.7266	[2] Phospho (ST)	1	TGLIKGS*GTAEVE	127	sp|P52480|KPYM_MOUSE	639795	565208	618557	723351	863941	126245	125454	77693.9	164674	639795	125850	0.170731	0.288325	-2.34591	0.000104425
SPPTPTALLSPTKEPPPLLAKPK	sp|Q9ET54|PALLD_MOUSE	Q9ET54	Palld	Palladin OS=Mus musculus OX=10090 GN=Palld PE=1 SV=2	25.02	0.00342354	92.7089	[10] Phospho (ST)	1	TPTALLS*PTKEPP	648	sp|Q9ET54|PALLD_MOUSE	8137.71	7174.68	10664.7	6918.06	3055.99	64965.6	123210	110717	74866	7174.68	92791.4	0.381741	0.298928	3.66557	0.000104425
TRYTVTDLQAGEEYK	sp|A2ASS6|TITIN_MOUSE	A2ASS6	Ttn	Titin OS=Mus musculus OX=10090 GN=Ttn PE=1 SV=1	119.12	0	69.4863	[4] Phospho (ST)	1	CVKTRYT*VTDLQA	30103	sp|A2ASS6|TITIN_MOUSE	314805	182580	387470	239458	228522	14764.2	27176.7	6089.71	16243.4	239458	15503.8	0.298552	0.538599	-3.95072	0.000104425
LNYKPQEEYPDLSKHNNHMAK	sp|P07310|KCRM_MOUSE	P07310	Ckm	Creatine kinase M-type OS=Mus musculus OX=10090 GN=Ckm PE=1 SV=1	11	0.00404756	49.7149	[13] Phospho (ST)|[19] Oxidation (M)	2	EEYPDLS*KHNNHM,SKHNNHM*AKVLTP	24,30	sp|P07310|KCRM_MOUSE	592265	371286	613435	468210	754750	65040.1	84009.2	29985.5	49630.3	592265	57335.2	0.261632	0.401209	-3.3819	0.00010501
KETTSGTTAEPVKNNSPAPPQPAPVK	sp|Q14AX6|CDK12_MOUSE	Q14AX6	Cdk12	Cyclin-dependent kinase 12 OS=Mus musculus OX=10090 GN=Cdk12 PE=1 SV=2	50.77	0.00121102	46.3007	[16] Phospho (ST)	1	EPVKNNS*PAPPQP	1079	sp|Q14AX6|CDK12_MOUSE	21558.2	20069.5	26772.1	34224.3	24901.2	118187	91465.3	146248	129595	24901.2	123891	0.217524	0.189735	2.31326	0.000105619
TLMLNEDKPADDYSAVLQR	sp|Q7TQ48|SRCA_MOUSE	Q7TQ48	Srl	Sarcalumenin OS=Mus musculus OX=10090 GN=Srl PE=1 SV=1	208.93	0	88.1079	[14] Phospho (ST)	1	KPADDYS*AVLQRL	491	sp|Q7TQ48|SRCA_MOUSE	580676	596487	718197	506371	513468	68012.9	74833.4	22529.2	57459.4	580676	62736.1	0.146473	0.417273	-3.21549	0.000105619
VELGQNGEEKSPSGASHPPK	sp|Q3UZA1|CPZIP_MOUSE	Q3UZA1	Rcsd1	CapZ-interacting protein OS=Mus musculus OX=10090 GN=Rcsd1 PE=1 SV=1	68.83	0.000940734	35.6183	[11] Phospho (ST)	1	QNGEEKS*PSGASH	68	sp|Q3UZA1|CPZIP_MOUSE	159240	219514	198223	189070	356588	1.23602e+06	1.8901e+06	1.1776e+06	1.40688e+06	198223	1.32145e+06	0.342659	0.226443	2.73391	0.000105619
SSSPIPLTPSK	sp|Q9WVG9|MS3L1_MOUSE	Q9WVG9	Msl3	Male-specific lethal 3 homolog OS=Mus musculus OX=10090 GN=Msl3 PE=1 SV=3	23.76	0.00333598	67.299	[2] Phospho (ST)	1	PVHSRSS*SPIPLT	403	sp|Q9WVG9|MS3L1_MOUSE	4735.36	4026.41	3727.98	4022.85	4585.02	30327.3	15012.2	35438.1	27335.3	4026.41	28831.3	0.100356	0.32119	2.83812	0.000106284
CPETLFQPSFIGMESAGIHETTYNSIMK	sp|P68134|ACTS_MOUSE	P68134	Acta1	Actin, alpha skeletal muscle OS=Mus musculus OX=10090 GN=Acta1 PE=1 SV=1	28.65	0.00352671	97.6062	[23] Phospho (Y)	1	GIHETTY*NSIMKC	281	sp|P68134|ACTS_MOUSE	427539	526058	683899	748694	780245	63782.5	62764.9	45984.5	122230	683899	63273.7	0.238574	0.452876	-3.43415	0.000106375
LYKPVFVLKPASFK	sp|A2ASS6|TITIN_MOUSE	A2ASS6	Ttn	Titin OS=Mus musculus OX=10090 GN=Ttn PE=1 SV=1	118.7	0	92.0614	[12] Phospho (ST)	1	FVLKPAS*FKCLEG	1471	sp|A2ASS6|TITIN_MOUSE	340818	432043	473121	670864	511498	72783	83089.4	83125.9	118505	473121	83107.7	0.250023	0.224001	-2.50916	0.00010715
YSESVKDAQEK	sp|P58774|TPM2_MOUSE	P58774	Tpm2	Tropomyosin beta chain OS=Mus musculus OX=10090 GN=Tpm2 PE=1 SV=1	103.37	0	24.2653	[4] Phospho (ST)	1	VEKYSES*VKDAQE	63	sp|P58774|TPM2_MOUSE	1.59847e+06	1.55441e+06	1.11335e+06	1.34724e+06	1.75462e+06	397785	403140	290088	363789	1.55441e+06	380787	0.168577	0.143186	-2.03075	0.00010725
NQIHVKSPPREGSQGELTPANSQSR	sp|Q99LD4|CSN1_MOUSE	Q99LD4	Gps1	COP9 signalosome complex subunit 1 OS=Mus musculus OX=10090 GN=Gps1 PE=1 SV=1	19.12	0.00349192	46.5515	[7] Phospho (ST)	1	NQIHVKS*PPREGS	448	sp|Q99LD4|CSN1_MOUSE	4995.29	4121.37	2816.33	4388.76	3349.15	24777.5	17971	23315.1	38805.3	4121.37	24046.3	0.218638	0.338988	2.54395	0.000107532
IQHSITAQDHQPTPDSCIISMVVGQLK	sp|P61971|NTF2_MOUSE	P61971	Nutf2	Nuclear transport factor 2 OS=Mus musculus OX=10090 GN=Nutf2 PE=1 SV=1	52.67	0.000949367	97.5721	[16] Phospho (ST)	1	HQPTPDS*CIISMV	79	sp|P61971|NTF2_MOUSE	31844.3	23184.9	58634.8	45565.6	35762.2	4654.64	2060.9	2775.7	4601.6	35762.2	3688.65	0.348873	0.371527	-3.32287	0.000107564
DGEPLKQTTRVNVEETATSTILHIK	sp|A2ASS6|TITIN_MOUSE	A2ASS6	Ttn	Titin OS=Mus musculus OX=10090 GN=Ttn PE=1 SV=1	121.25	0	90.4073	[9] Phospho (ST)	1	EPLKQTT*RVNVEE	26145	sp|A2ASS6|TITIN_MOUSE	622955	832217	1.03417e+06	881501	1.27603e+06	58568.9	92576.3	32798.7	111571	881501	75572.6	0.261787	0.474861	-3.5815	0.000107922
TFVYLK	sp|A2ASS6|TITIN_MOUSE	A2ASS6	Ttn	Titin OS=Mus musculus OX=10090 GN=Ttn PE=1 SV=1	18.56	0.00359299	78.8762	[4] Phospho (Y)	1	KGKTFVY*LKWRRP	19907	sp|A2ASS6|TITIN_MOUSE	36401.9	41884.4	50387.2	64567.5	61835.2	7866.85	6898.74	6002.7	11723	50387.2	7382.79	0.239684	0.309982	-2.77393	0.000107922
KPSPVLVLR	sp|A2ASS6|TITIN_MOUSE	A2ASS6	Ttn	Titin OS=Mus musculus OX=10090 GN=Ttn PE=1 SV=1	49.92	0.00147885	76.4866	[3] Phospho (ST)	1	QFIKKPS*PVLVLR	5756	sp|A2ASS6|TITIN_MOUSE	411882	557265	603927	811422	666393	129536	145680	116784	128127	603927	128832	0.240053	0.0914521	-2.22891	0.000108112
TYIPVMSGENKLSWTVK	sp|A2ASS6|TITIN_MOUSE	A2ASS6	Ttn	Titin OS=Mus musculus OX=10090 GN=Ttn PE=1 SV=1	67.81	0.00092081	94.4416	[13] Phospho (ST)	1	SGENKLS*WTVKDL	16326	sp|A2ASS6|TITIN_MOUSE	209970	244636	298774	561249	480361	28192.3	33529.4	36345.3	17396.3	298774	30860.9	0.42826	0.289634	-3.28062	0.000108112
LEEAGGATSAQIEMNK	sp|Q5SX39|MYH4_MOUSE	Q5SX39	Myh4	Myosin-4 OS=Mus musculus OX=10090 GN=Myh4 PE=2 SV=1	62.56	0.000808407	46.1385	[9] Phospho (ST)|[14] Oxidation (M)	2	EAGGATS*AQIEMN,TSAQIEM*NKKREA	1162,1167	sp|Q5SX39|MYH4_MOUSE	184716	193480	144864	75903.9	143844	22916.8	18923.4	16296.8	18683.9	144864	18803.6	0.312836	0.142869	-2.94565	0.000108254
RANHTPESCPETK	sp|A2ASS6|TITIN_MOUSE	A2ASS6	Ttn	Titin OS=Mus musculus OX=10090 GN=Ttn PE=1 SV=1	86.96	0.000722022	17.2287	[8] Phospho (ST)	1	ANHTPES*CPETKY	18957	sp|A2ASS6|TITIN_MOUSE	257845	249758	225607	171179	283339	43859.6	54922.7	30586.4	26280.9	249758	37223	0.178669	0.334966	-2.76957	0.000108254
SPPDQSAVPNTPPSTPVKLEEDLPQEPTSR	sp|Q9QYC0|ADDA_MOUSE	Q9QYC0	Add1	Alpha-adducin OS=Mus musculus OX=10090 GN=Add1 PE=1 SV=2	120.77	0	89.2041	[11] Phospho (ST)	1	QSAVPNT*PPSTPV	610	sp|Q9QYC0|ADDA_MOUSE	131742	256612	148375	153204	122777	884145	767272	1.07465e+06	805077	148375	844611	0.332264	0.155035	2.50745	0.000108254
HGGYKPTDKHK	sp|P07310|KCRM_MOUSE	P07310	Ckm	Creatine kinase M-type OS=Mus musculus OX=10090 GN=Ckm PE=1 SV=1	41.58	0.00240211	12.0098	[7] Phospho (ST)	1	HGGYKPT*DKHKTD	103	sp|P07310|KCRM_MOUSE	163631	129968	155793	180906	114538	27251.6	42758.7	24382.5	26301.6	155793	26776.6	0.178493	0.280858	-2.54081	0.000108656
APEPGSTGSASPVGSTPSTGSAPPTNPAFSSTGPASGLLR	sp|Q6P9Q4|FHOD1_MOUSE	Q6P9Q4	Fhod1	FH1/FH2 domain-containing protein 1 OS=Mus musculus OX=10090 GN=Fhod1 PE=1 SV=3	43.61	0.00226017	93.2157	[11] Phospho (ST)	1	GSTGSAS*PVGSTP	390	sp|Q6P9Q4|FHOD1_MOUSE	28305.7	43629.4	29313.5	26556.9	16224.4	162025	236147	205959	177998	28305.7	191979	0.339958	0.16673	2.75795	0.000109637
GSSPTSPCSSVQPSK	sp|Q8CJ67|STAU2_MOUSE	Q8CJ67	Stau2	Double-stranded RNA-binding protein Staufen homolog 2 OS=Mus musculus OX=10090 GN=Stau2 PE=1 SV=1	47.6	0.00195258	37.1423	[6] Phospho (ST)	1	KGSSPTS*PCSSVQ	489	sp|Q8CJ67|STAU2_MOUSE	986.935	2384.36	2968.12	829.868	1292.6	20003	27315	20146.4	22630.6	1292.6	21388.5	0.553335	0.151588	4.04605	0.000109637
STYQDKPSTPAEK	sp|P51125|ICAL_MOUSE	P51125	Cast	Calpastatin OS=Mus musculus OX=10090 GN=Cast PE=1 SV=2	52.75	0.00095057	24.0772	[9] Phospho (ST)	1	YQDKPST*PAEKKS	467	sp|P51125|ICAL_MOUSE	11504.1	15488.1	6200.05	9773.37	10286.9	58813.4	62719.9	72023.8	56882.6	10286.9	60766.7	0.31436	0.107479	2.56173	0.000110565
TKSTITLDWKEPR	sp|A2ASS6|TITIN_MOUSE	A2ASS6	Ttn	Titin OS=Mus musculus OX=10090 GN=Ttn PE=1 SV=1	40.4	0.00233645	74.3713	[4] Phospho (ST)	1	TERTKST*ITLDWK	17099	sp|A2ASS6|TITIN_MOUSE	440000	381720	425423	609170	656806	99428.7	107054	111116	126338	440000	109085	0.242905	0.102038	-2.0123	0.000110591
EASVLSPTATSSGK	sp|P70670|NACAM_MOUSE	P70670	Naca	Nascent polypeptide-associated complex subunit alpha, muscle-specific form OS=Mus musculus OX=10090 GN=Naca PE=1 SV=2	46.04	0.00186667	54.7856	[6] Phospho (ST)	1	KEASVLS*PTATSS	1744	sp|P70670|NACAM_MOUSE	118312	178768	176174	222938	168019	689848	1.0477e+06	849494	736822	176174	793158	0.215561	0.191659	2.16696	0.000110683
KPDSKEPVVYDTHVNK	sp|A2ASS6|TITIN_MOUSE	A2ASS6	Ttn	Titin OS=Mus musculus OX=10090 GN=Ttn PE=1 SV=1	72.68	0.0010395	41.2632	[4] Phospho (ST)	1	PPKKPDS*KEPVVY	17949	sp|A2ASS6|TITIN_MOUSE	631219	519208	690246	544465	656890	114235	127980	62133.6	131601	631219	121108	0.12082	0.294706	-2.38418	0.000110728
EFEMSNLQSK	sp|Q5SX39|MYH4_MOUSE	Q5SX39	Myh4	Myosin-4 OS=Mus musculus OX=10090 GN=Myh4 PE=2 SV=1	60.82	0.000774593	77.0303	[5] Phospho (ST)	1	KKEFEMS*NLQSKI	1092	sp|Q5SX39|MYH4_MOUSE	777987	682876	759297	541895	694892	160514	199516	108424	125071	694892	142793	0.134411	0.272422	-2.29407	0.000111132
VLPPPAGYVPIRTPAR	sp|Q99NB9|SF3B1_MOUSE	Q99NB9	Sf3b1	Splicing factor 3B subunit 1 OS=Mus musculus OX=10090 GN=Sf3b1 PE=1 SV=1	10.58	0.00402465	87.5783	[13] Phospho (ST)	1	GYVPIRT*PARKLT	426	sp|Q99NB9|SF3B1_MOUSE	12986.3	22351.2	16435	22346.8	18939.3	70787.2	78092.7	93834.9	79222.4	18939.3	78657.6	0.215631	0.119945	2.05417	0.000111223
SGSSQELDGKPSASPQER	sp|Q8BTI8|SRRM2_MOUSE	Q8BTI8	Srrm2	Serine/arginine repetitive matrix protein 2 OS=Mus musculus OX=10090 GN=Srrm2 PE=1 SV=3	61.23	0.000780031	34.8353	[3] Phospho (ST)	1	QRSRSGS*SQELDG	1497	sp|Q8BTI8|SRRM2_MOUSE	2255.23	1442.75	640.435	3502.4	1718.79	30963.9	34410.5	35848	28551.3	1718.79	32687.2	0.556091	0.101914	4.24725	0.000111281
TSPIMSPR	sp|Q60591|NFAC2_MOUSE	Q60591	Nfatc2	Nuclear factor of activated T-cells, cytoplasmic 2 OS=Mus musculus OX=10090 GN=Nfatc2 PE=1 SV=3	19.12	0.00349192	48.0241	[2] Phospho (ST)	1	HYSPRTS*PIMSPR	219	sp|Q60591|NFAC2_MOUSE	1556.44	638.401	1273.24	1388.42	591.41	12296.1	8191.29	11495.2	14472.6	1273.24	11895.7	0.408576	0.224345	3.22304	0.000112193
KVQVAPLQGSPPLSHDDR	sp|Q9Z0U1|ZO2_MOUSE	Q9Z0U1	Tjp2	Tight junction protein ZO-2 OS=Mus musculus OX=10090 GN=Tjp2 PE=1 SV=2	81.84	0.000639386	70.6819	[10] Phospho (ST)	1	VAPLQGS*PPLSHD	107	sp|Q9Z0U1|ZO2_MOUSE	123878	99034.5	94651.7	96616.4	103679	342111	293359	303553	330416	99034.5	316985	0.114329	0.0716178	1.67711	0.000112511
SVVLMSHLGRPDGVPMPDKYSLEPVAAELK	sp|P09411|PGK1_MOUSE	P09411	Pgk1	Phosphoglycerate kinase 1 OS=Mus musculus OX=10090 GN=Pgk1 PE=1 SV=4	81.76	0.000637755	94.1817	[20] Phospho (Y)	1	VPMPDKY*SLEPVA	76	sp|P09411|PGK1_MOUSE	2.75975e+06	1.94679e+06	5.17579e+06	3.21693e+06	4.00909e+06	219815	464050	252717	387511	3.21693e+06	320114	0.360237	0.34614	-3.36173	0.00011341
KRSEGLSLER	sp|Q3UMU9|HDGR2_MOUSE	Q3UMU9	Hdgfl2	Hepatoma-derived growth factor-related protein 2 OS=Mus musculus OX=10090 GN=Hdgfl2 PE=1 SV=1	72.82	0.00104439	38.9622	[3] Phospho (ST)	1	ERTRKRS*EGLSLE	450	sp|Q3UMU9|HDGR2_MOUSE	8030.31	7520.85	8257.96	17798.2	12984.7	63034.9	80270.5	72867.6	88179.5	8257.96	76569	0.405901	0.140827	3.21122	0.000113903
KTSFNVTNLVPGNEYFFR	sp|A2ASS6|TITIN_MOUSE	A2ASS6	Ttn	Titin OS=Mus musculus OX=10090 GN=Ttn PE=1 SV=1	133.2	0	97.8255	[3] Phospho (ST)	1	PEVKKTS*FNVTNL	20545	sp|A2ASS6|TITIN_MOUSE	671416	482149	1.05047e+06	940828	1.2963e+06	72816.3	98516.5	100481	125506	940828	99498.6	0.35935	0.216715	-3.24125	0.000113903
LKELFDYSPPLHK	sp|Q8K019|BCLF1_MOUSE	Q8K019	Bclaf1	Bcl-2-associated transcription factor 1 OS=Mus musculus OX=10090 GN=Bclaf1 PE=1 SV=2	48.67	0.00172117	88.58	[8] Phospho (ST)	1	KELFDYS*PPLHKS	510	sp|Q8K019|BCLF1_MOUSE	309583	232318	280455	333129	360530	954087	1.19318e+06	1.41983e+06	1.29523e+06	309583	1.24421e+06	0.162954	0.162421	2.00561	0.000114247
VKGLTNK	sp|A2ASS6|TITIN_MOUSE	A2ASS6	Ttn	Titin OS=Mus musculus OX=10090 GN=Ttn PE=1 SV=1	98.99	0	22.3211	[5] Phospho (ST)	1	YRVKGLT*NKKKYR	15737	sp|A2ASS6|TITIN_MOUSE	138615	206591	204998	292945	299595	25996.8	39986.8	37871	36168.9	206591	37019.9	0.296104	0.177279	-2.48078	0.000114247
TQDIEAEASEER	sp|Q7TQ48|SRCA_MOUSE	Q7TQ48	Srl	Sarcalumenin OS=Mus musculus OX=10090 GN=Srl PE=1 SV=1	387.11	0	40.5414	[9] Phospho (ST)	1	DIEAEAS*EERQQE	442	sp|Q7TQ48|SRCA_MOUSE	1.6455e+07	1.96608e+07	1.88907e+07	1.19568e+07	1.58847e+07	4.26594e+06	4.20702e+06	4.10377e+06	4.7988e+06	1.6455e+07	4.23648e+06	0.182814	0.0715015	-1.95762	0.000115593
KAYSTVATNCHK	sp|A2ASS6|TITIN_MOUSE	A2ASS6	Ttn	Titin OS=Mus musculus OX=10090 GN=Ttn PE=1 SV=1	32.46	0.00287687	23.7482	[5] Phospho (ST)	1	TRKAYST*VATNCH	23789	sp|A2ASS6|TITIN_MOUSE	495430	365416	443208	531697	655098	106503	102395	55530.1	77045.6	495430	89720.2	0.216204	0.278534	-2.47972	0.000116186
GVKVSDVSR	sp|A2ASS6|TITIN_MOUSE	A2ASS6	Ttn	Titin OS=Mus musculus OX=10090 GN=Ttn PE=1 SV=1	37.91	0.00239965	33.9484	[5] Phospho (ST)	1	PRGVKVS*DVSRDS	32920	sp|A2ASS6|TITIN_MOUSE	462764	285159	398307	186472	363155	50704.1	53237.5	34221.7	41788.2	363155	46246.1	0.314736	0.193304	-2.97991	0.000116293
ERQESLKSPEEEDQQAFR	sp|Q6P5H2|NEST_MOUSE	Q6P5H2	Nes	Nestin OS=Mus musculus OX=10090 GN=Nes PE=1 SV=1	63.17	0.000823384	50.4547	[8] Phospho (ST)	1	RQESLKS*PEEEDQ	731	sp|Q6P5H2|NEST_MOUSE	18308.1	8888.16	5145.83	4865.67	4110.78	353764	205323	109826	221309	5145.83	213316	0.715387	0.450987	5.37243	0.000117311
ATKTPVSDLR	sp|A2ASS6|TITIN_MOUSE	A2ASS6	Ttn	Titin OS=Mus musculus OX=10090 GN=Ttn PE=1 SV=1	34.26	0.00260417	38.3034	[4] Phospho (ST)	1	WVRATKT*PVSDLR	22413	sp|A2ASS6|TITIN_MOUSE	353751	374100	364943	551919	453610	98291.3	107445	100876	126649	374100	104160	0.199573	0.118316	-1.84533	0.000117694
AKSFSCSEKPMAR	sp|Q80U35|ARHGH_MOUSE	Q80U35	Arhgef17	Rho guanine nucleotide exchange factor 17 OS=Mus musculus OX=10090 GN=Arhgef17 PE=1 SV=2	155.77	0	32.5726	[3] Phospho (ST)	1	TLRRAKS*FSCSEK	538	sp|Q80U35|ARHGH_MOUSE	23282.5	20589.5	14883.7	23690.2	30677.4	137063	132727	93354.5	105552	23282.5	119140	0.25244	0.180361	2.34589	0.00011773
AGSSPPSKPTEYVTAR	sp|A2ASS6|TITIN_MOUSE	A2ASS6	Ttn	Titin OS=Mus musculus OX=10090 GN=Ttn PE=1 SV=1	56.88	0.00105746	52.5102	[3] Phospho (ST)	1	ALNKAGS*SPPSKP	20963	sp|A2ASS6|TITIN_MOUSE	421872	602311	450131	797413	653413	34931.6	51782.1	92075.2	79998.1	602311	65890.1	0.263284	0.402713	-3.22623	0.000120356
EWGTGR	sp|Q8R429|AT2A1_MOUSE	Q8R429	Atp2a1	Sarcoplasmic/endoplasmic reticulum calcium ATPase 1 OS=Mus musculus OX=10090 GN=Atp2a1 PE=1 SV=1	23.13	0.00329463	29.2482	[4] Phospho (ST)	1	VIKEWGT*GRDTLR	554	sp|Q8R429|AT2A1_MOUSE	24867.3	47347.9	33455.9	50022.4	34612.9	2214.96	6162.63	1871.83	2892.48	34612.9	2553.72	0.274458	0.597911	-3.77345	0.000120841
GYSFVTTAER	sp|P68134|ACTS_MOUSE	P68134	Acta1	Actin, alpha skeletal muscle OS=Mus musculus OX=10090 GN=Acta1 PE=1 SV=1	38.31	0.00243309	69.4631	[7] Phospho (ST)	1	GYSFVTT*AEREIV	205	sp|P68134|ACTS_MOUSE	700843	810529	842915	921324	787644	248560	238415	262670	301839	810529	255615	0.0989357	0.105822	-1.66544	0.000120841
IHAENLYGISDPLVSDSMKAK	sp|A2ASS6|TITIN_MOUSE	A2ASS6	Ttn	Titin OS=Mus musculus OX=10090 GN=Ttn PE=1 SV=1	51.05	0.00121951	89.4285	[17] Phospho (ST)	1	DPLVSDS*MKAKDR	18791	sp|A2ASS6|TITIN_MOUSE	462914	417810	579202	167110	171207	18029.3	20050.9	10441.5	19291.1	417810	18660.2	0.51049	0.260746	-4.48564	0.000120841
KLGGDVSPTQIDVSQFGSFK	sp|P14873|MAP1B_MOUSE	P14873	Map1b	Microtubule-associated protein 1B OS=Mus musculus OX=10090 GN=Map1b PE=1 SV=2	146.37	0	92.8299	[7] Phospho (ST)	1	KLGGDVS*PTQIDV	1497	sp|P14873|MAP1B_MOUSE	96437.3	41799.1	111079	50623.8	93789.8	679078	562387	976739	918866	93789.8	798972	0.388343	0.250142	3.07421	0.000120841
SDSYSQSLK	sp|Q91WB4|PKHF2_MOUSE	Q91WB4	Plekhf2	Pleckstrin homology domain-containing family F member 2 OS=Mus musculus OX=10090 GN=Plekhf2 PE=1 SV=1	37.39	0.00236967	37.2986	[3] Phospho (ST)	1	QPTRSDS*YSQSLK	226	sp|Q91WB4|PKHF2_MOUSE	18904.1	18051.5	16710.7	20936.3	12277	76892.4	59282.7	65572.5	69366.5	18051.5	67469.5	0.186285	0.10863	1.90155	0.000120841
SQPEPAETPSTLLPAFPQGPLQPPSPPPCPPVIPPKPPR	sp|Q4LDD4|ARAP1_MOUSE	Q4LDD4	Arap1	Arf-GAP with Rho-GAP domain, ANK repeat and PH domain-containing protein 1 OS=Mus musculus OX=10090 GN=Arap1 PE=1 SV=2	32.58	0.00288406	97.3926	[25] Phospho (ST)	1	GPLQPPS*PPPCPP	210	sp|Q4LDD4|ARAP1_MOUSE	39562	51913.5	18770	36982.2	64254.5	555384	352948	810789	479815	39562	517599	0.403288	0.351154	3.7058	0.000120841
ARSEGLYHEVVK	sp|P97443|SMYD1_MOUSE	P97443	Smyd1	Histone-lysine N-methyltransferase Smyd1 OS=Mus musculus OX=10090 GN=Smyd1 PE=1 SV=3	52.64	0.000948467	54.2118	[3] Phospho (ST)	1	KIDKARS*EGLYHE	321	sp|P97443|SMYD1_MOUSE	123711	94793.1	293788	91788.1	153323	8141.75	8159.5	2539.31	7557.38	123711	7849.56	0.550372	0.412335	-3.97921	0.000121601
RLSESQLSFR	sp|Q8C2Q3|RBM14_MOUSE	Q8C2Q3	Rbm14	RNA-binding protein 14 OS=Mus musculus OX=10090 GN=Rbm14 PE=1 SV=1	21.03	0.0036074	70.6213	[3] Phospho (ST)	1	SDYRRLS*ESQLSF	618	sp|Q8C2Q3|RBM14_MOUSE	15380.9	15473.4	13536	21873.2	13649.9	61369.2	56015.7	67191.1	54666.1	15380.9	58692.4	0.213895	0.095447	1.93054	0.000121601
VVSQYHELVVQAR	sp|Q8CAQ8|MIC60_MOUSE	Q8CAQ8	Immt	MICOS complex subunit Mic60 OS=Mus musculus OX=10090 GN=Immt PE=1 SV=1	72.8	0.00104275	77.656	[3] Phospho (ST)	1	SEAKVVS*QYHELV	355	sp|Q8CAQ8|MIC60_MOUSE	14679.4	16533.1	8807.36	21519.4	22368	1130.07	859.051	1379.88	352.634	16533.1	994.561	0.328722	0.472913	-4.06867	0.000121601
AGGSVESLR	sp|P59808|SASH1_MOUSE	P59808	Sash1	SAM and SH3 domain-containing protein 1 OS=Mus musculus OX=10090 GN=Sash1 PE=1 SV=1	34.63	0.00262414	40.1876	[4] Phospho (ST)	1	KLKAGGS*VESLRS	500	sp|P59808|SASH1_MOUSE	3707.2	2222.64	2104.34	2973.92	1779.49	18116.3	12817.4	19995.9	12427.4	2222.64	15466.8	0.304005	0.239676	2.77735	0.000121761
NLSFEIK	sp|P35831|PTN12_MOUSE	P35831	Ptpn12	Tyrosine-protein phosphatase non-receptor type 12 OS=Mus musculus OX=10090 GN=Ptpn12 PE=1 SV=3	19.63	0.00352578	87.6149	[3] Phospho (ST)	1	KLERNLS*FEIKKV	434	sp|P35831|PTN12_MOUSE	450.573	161.803	1093.99	686.896	428.494	15015.2	10542.8	11586.1	18094.1	450.573	13300.6	0.619538	0.248842	4.8715	0.000121998
ALSLPSLEPPGELR	sp|Q9QZK7|DOK3_MOUSE	Q9QZK7	Dok3	Docking protein 3 OS=Mus musculus OX=10090 GN=Dok3 PE=1 SV=1	66.32	0.000890076	97.0376	[3] Phospho (ST)	1	PLPRALS*LPSLEP	274	sp|Q9QZK7|DOK3_MOUSE	8964.9	9064.75	2544.75	6710.6	11540.4	147183	86331.5	154899	148637	8964.9	147910	0.435509	0.2393	4.04427	0.000122214
YKVTGLR	sp|A2ASS6|TITIN_MOUSE	A2ASS6	Ttn	Titin OS=Mus musculus OX=10090 GN=Ttn PE=1 SV=1	12.87	0.00416992	31.4224	[1] Phospho (Y)	1	SCPETKY*KVTGLR	18963	sp|A2ASS6|TITIN_MOUSE	24630.8	34297.3	39018.7	29946.4	8905.24	1382.42	362.041	688.935	959.124	29946.4	824.029	0.424189	0.509145	-5.2032	0.000122214
NGQEAGPATPTSTTSHMLASER	sp|P0DOV1|IFI5B_MOUSE	P0DOV1	Mnda	Interferon-activable protein 205-B OS=Mus musculus OX=10090 GN=Mnda PE=1 SV=1	126.14	0	69.383	[9] Phospho (ST)	1	QEAGPAT*PTSTTS	106	sp|P0DOV1|IFI5B_MOUSE	25383.5	30211.4	58385.1	25067.4	29318.9	360435	230420	723893	402228	29318.9	381331	0.415867	0.488332	3.69897	0.000124026
RADALTSSPGR	sp|P97310|MCM2_MOUSE	P97310	Mcm2	DNA replication licensing factor MCM2 OS=Mus musculus OX=10090 GN=Mcm2 PE=1 SV=3	70.04	0.00097229	27.6456	[8] Phospho (ST)	1	ADALTSS*PGRDLP	41	sp|P97310|MCM2_MOUSE	10855.9	5520.83	8794.13	12974.3	3009.03	118430	103689	210841	152397	8794.13	135413	0.487191	0.325222	3.93325	0.000125325
GISLEEGALPDVSATR	sp|O70373|XIRP1_MOUSE	O70373	Xirp1	Xin actin-binding repeat-containing protein 1 OS=Mus musculus OX=10090 GN=Xirp1 PE=1 SV=2	118.86	0	91.6114	[3] Phospho (ST)	1	RVIRGIS*LEEGAL	295	sp|O70373|XIRP1_MOUSE	108464	64117.2	44449.8	28591.5	39392.5	524739	613266	550281	696736	44449.8	581774	0.552933	0.128509	3.70809	0.000125621
RFSEGVLQPPSQDQEK	sp|P58871|TB182_MOUSE	P58871	Tnks1bp1	182 kDa tankyrase-1-binding protein OS=Mus musculus OX=10090 GN=Tnks1bp1 PE=1 SV=2	73.8	0.00107411	71.669	[3] Phospho (ST)	1	LAQRRFS*EGVLQP	429	sp|P58871|TB182_MOUSE	195331	150998	163534	149505	177712	578678	459622	671323	580439	163534	579558	0.115308	0.151632	1.82536	0.000125621
SGAQASSTPLSPTR	sp|P48678|LMNA_MOUSE	P48678	Lmna	Prelamin-A/C OS=Mus musculus OX=10090 GN=Lmna PE=1 SV=2	39.62	0.00228833	40.2083	[8] Phospho (ST)	1	GAQASST*PLSPTR	19	sp|P48678|LMNA_MOUSE	14108.1	20465.4	20125	30727	19093.2	86283.4	108447	132529	108118	20125	108283	0.289762	0.173562	2.42774	0.000125621
ITQFVVPDLQTKEK	sp|A2ASS6|TITIN_MOUSE	A2ASS6	Ttn	Titin OS=Mus musculus OX=10090 GN=Ttn PE=1 SV=1	13.28	0.00419892	88.5323	[11] Phospho (ST)	1	VVPDLQT*KEKYNF	22529	sp|A2ASS6|TITIN_MOUSE	227808	165477	188904	184254	177871	25620.6	37784	15043.8	36831.3	184254	31225.9	0.124335	0.371856	-2.58451	0.000127199
KGSDQWTHISTVK	sp|A2ASS6|TITIN_MOUSE	A2ASS6	Ttn	Titin OS=Mus musculus OX=10090 GN=Ttn PE=1 SV=1	132.84	0	60.3431	[3] Phospho (ST)	1	EAQRKGS*DQWTHI	22797	sp|A2ASS6|TITIN_MOUSE	1.90226e+06	1.36364e+06	2.03267e+06	2.3672e+06	2.48191e+06	307243	450677	285313	462947	2.03267e+06	378960	0.217341	0.247647	-2.44957	0.000127199
KIEPELEGSSAVTSHDSSTNGLISFIK	sp|P06745|G6PI_MOUSE	P06745	Gpi	Glucose-6-phosphate isomerase OS=Mus musculus OX=10090 GN=Gpi PE=1 SV=4	47.31	0.0019396	94.0688	[13] Phospho (ST)	1	EGSSAVT*SHDSST	536	sp|P06745|G6PI_MOUSE	1.42809e+06	1.51411e+06	1.75037e+06	836506	960879	195521	263213	223936	210076	1.42809e+06	217006	0.29711	0.130371	-2.71902	0.000127199
LKVTSLMEGCDYQFR	sp|A2ASS6|TITIN_MOUSE	A2ASS6	Ttn	Titin OS=Mus musculus OX=10090 GN=Ttn PE=1 SV=1	74.03	0.00107875	94.2606	[5] Phospho (ST)	1	TRLKVTS*LMEGCD	31093	sp|A2ASS6|TITIN_MOUSE	194644	143976	327732	168065	280410	37915.4	27843.9	20006.3	19291.1	194644	23925.1	0.349798	0.330491	-3.04386	0.000127199
LSVEALNSLTGEFK	sp|P07310|KCRM_MOUSE	P07310	Ckm	Creatine kinase M-type OS=Mus musculus OX=10090 GN=Ckm PE=1 SV=1	74.21	0.00108284	99.9323	[10] Phospho (ST)	1	EALNSLT*GEFKGK	166	sp|P07310|KCRM_MOUSE	4.08709e+06	6.22693e+06	6.60331e+06	1.14448e+07	9.72577e+06	472739	995073	674588	804658	6.60331e+06	739623	0.38564	0.298302	-3.16393	0.000127199
PHPYPALTPEQK	sp|P05064|ALDOA_MOUSE	P05064	Aldoa	Fructose-bisphosphate aldolase A OS=Mus musculus OX=10090 GN=Aldoa PE=1 SV=2	54.63	0.000995685	58.3706	[8] Phospho (ST)	1	HPYPALT*PEQKKE	9	sp|P05064|ALDOA_MOUSE	1.04111e+06	1.32298e+06	1.38033e+06	1.96284e+06	1.81729e+06	303597	286719	350181	355495	1.38033e+06	326889	0.25106	0.105173	-2.08181	0.000127199
VGVGPTIETK	sp|A2ASS6|TITIN_MOUSE	A2ASS6	Ttn	Titin OS=Mus musculus OX=10090 GN=Ttn PE=1 SV=1	44.23	0.00203304	58.6809	[6] Phospho (ST)	1	KVGVGPT*IETKTP	19874	sp|A2ASS6|TITIN_MOUSE	45888.7	58685.5	81596.2	40807.6	30090.4	5362.61	2996.75	1462.23	3623.21	45888.7	3309.98	0.3843	0.480131	-3.79973	0.000127199
YEITAANSSGTTK	sp|A2ASS6|TITIN_MOUSE	A2ASS6	Ttn	Titin OS=Mus musculus OX=10090 GN=Ttn PE=1 SV=1	70.4	0.000981354	44.6469	[8] Phospho (ST)	1	EITAANS*SGTTKT	28343	sp|A2ASS6|TITIN_MOUSE	337534	296014	370534	431099	374830	70484.4	44895.8	24171.4	56907.5	370534	50901.6	0.137878	0.39991	-2.87394	0.000127199
GSPHYFSPFRPY	sp|Q9D0B0|SRSF9_MOUSE	Q9D0B0	Srsf9	Serine/arginine-rich splicing factor 9 OS=Mus musculus OX=10090 GN=Srsf9 PE=1 SV=1	70.3	0.000979912	91.6967	[2] Phospho (ST)	1	PYQSRGS*PHYFSP	212	sp|Q9D0B0|SRSF9_MOUSE	80746.8	60772.2	89825.9	85013.9	95626.6	273895	292799	406186	339832	85013.9	316316	0.161397	0.179576	1.8916	0.000127282
KGSVVNVNPTNTRPQSDTPEIR	sp|P97820|M4K4_MOUSE	P97820	Map4k4	Mitogen-activated protein kinase kinase kinase kinase 4 OS=Mus musculus OX=10090 GN=Map4k4 PE=1 SV=1	51.21	0.00122436	64.106	[3] Phospho (ST)	1	DPTRKGS*VVNVNP	894	sp|P97820|M4K4_MOUSE	109176	101563	57374.6	139859	110877	627457	541650	567330	536838	109176	554490	0.286663	0.0732611	2.34412	0.000127419
HGTDLWIDSMNSAPSHSPEKK	sp|Q99K28|ARFG2_MOUSE	Q99K28	Arfgap2	ADP-ribosylation factor GTPase-activating protein 2 OS=Mus musculus OX=10090 GN=Arfgap2 PE=1 SV=1	93.98	0	75.1253	[17] Phospho (ST)	1	NSAPSHS*PEKKDS	145	sp|Q99K28|ARFG2_MOUSE	80459.6	51928.5	62745.8	58901.6	70375.5	258924	383963	224823	370313	62745.8	314618	0.169005	0.256931	2.30305	0.000129221
SGSPLLSSHVLDK	sp|Q9CR78|MSD3_MOUSE	Q9CR78	Msantd3	Myb/SANT-like DNA-binding domain-containing protein 3 OS=Mus musculus OX=10090 GN=Msantd3 PE=1 SV=1	26.33	0.00335121	78.7328	[3] Phospho (ST)	1	KVKRSGS*PLLSSH	98	sp|Q9CR78|MSD3_MOUSE	1153.66	297.61	632.228	1104.13	931.573	8818.78	10882.3	12121.7	16116.2	931.573	11502	0.434519	0.256394	3.62398	0.000129221
TGLIKGSGTAEVELKK	sp|P52480|KPYM_MOUSE	P52480	Pkm	Pyruvate kinase PKM OS=Mus musculus OX=10090 GN=Pkm PE=1 SV=4	103.82	0	63.1611	[7] Phospho (ST)	1	TGLIKGS*GTAEVE	127	sp|P52480|KPYM_MOUSE	359413	447422	605365	682016	666703	92976.8	109882	124455	110042	605365	109962	0.257605	0.117718	-2.4608	0.000130216
YGNPWEK	sp|Q9WUB3|PYGM_MOUSE	Q9WUB3	Pygm	Glycogen phosphorylase, muscle form OS=Mus musculus OX=10090 GN=Pygm PE=1 SV=3	21.17	0.00361882	47.8244	[1] Phospho (Y)	1	ADDWLRY*GNPWEK	186	sp|Q9WUB3|PYGM_MOUSE	214174	221927	235178	181668	177136	59590.4	70322.7	59114.2	70420.4	214174	64956.5	0.123681	0.0981329	-1.72618	0.000130382
TGHQKTVDLSGQAFDEAFAEFQR	sp|Q62234|MYOM1_MOUSE	Q62234	Myom1	Myomesin-1 OS=Mus musculus OX=10090 GN=Myom1 PE=1 SV=2	91.08	0	94.8923	[6] Phospho (ST)	1	KTGHQKT*VDLSGQ	1525	sp|Q62234|MYOM1_MOUSE	241021	329433	309314	293518	347676	81286.6	80660.2	89765.8	54811.4	309314	80973.4	0.134128	0.197408	-1.93356	0.000130588
LSLEGDHSTPPSAYGSVKPYTNFDAER	sp|P07356|ANXA2_MOUSE	P07356	Anxa2	Annexin A2 OS=Mus musculus OX=10090 GN=Anxa2 PE=1 SV=2	101.02	0	84.7603	[9] Phospho (ST)	1	LEGDHST*PPSAYG	19	sp|P07356|ANXA2_MOUSE	35329.1	30222.4	25724.4	58925.9	40575.9	205494	180075	282620	271054	35329.1	238274	0.337348	0.212294	2.73991	0.000130809
SLEVTNIAK	sp|A2ASS6|TITIN_MOUSE	A2ASS6	Ttn	Titin OS=Mus musculus OX=10090 GN=Ttn PE=1 SV=1	22.01	0.00352328	75.102	[1] Phospho (ST)	1	LPGPPKS*LEVTNI	25613	sp|A2ASS6|TITIN_MOUSE	98645.5	85690.9	69937.1	77950.7	91796.5	12098.5	9099.71	2953.73	6418.02	85690.9	7758.87	0.133053	0.509371	-3.4871	0.000130809
GLAGVENVSELKK	sp|Q9WUB3|PYGM_MOUSE	Q9WUB3	Pygm	Glycogen phosphorylase, muscle form OS=Mus musculus OX=10090 GN=Pygm PE=1 SV=3	115.35	0	70.5984	[9] Phospho (ST)	1	AGVENVS*ELKKNF	26	sp|Q9WUB3|PYGM_MOUSE	421151	486702	603347	660276	587408	131746	171014	109043	128560	587408	130153	0.174301	0.192217	-2.17426	0.000132097
ANTLSHFPVECPAPPEPAQSSPGVSQR	sp|Q60949|TBCD1_MOUSE	Q60949	Tbc1d1	TBC1 domain family member 1 OS=Mus musculus OX=10090 GN=Tbc1d1 PE=1 SV=3	54.31	0.000987167	85.7101	[3] Phospho (ST)	1	FRRRANT*LSHFPV	590	sp|Q60949|TBCD1_MOUSE	329900	297647	260684	422403	280558	75802.3	86117.7	98267.1	78309.3	297647	82213.5	0.19962	0.119358	-1.85778	0.000132419
EAYKDFFGINPISNFK	sp|Q7TQ48|SRCA_MOUSE	Q7TQ48	Srl	Sarcalumenin OS=Mus musculus OX=10090 GN=Srl PE=1 SV=1	81.58	0.000633312	97.6658	[13] Phospho (ST)	1	FGINPIS*NFKLLS	848	sp|Q7TQ48|SRCA_MOUSE	451400	382921	627547	554431	764780	52322	98030.9	49333	95911.5	554431	74116.8	0.269091	0.361072	-2.96838	0.000132504
AAKPCPTEASPPAASPSGDSSPPATAPYDPR	sp|Q6ZPZ3|ZC3H4_MOUSE	Q6ZPZ3	Zc3h4	Zinc finger CCCH domain-containing protein 4 OS=Mus musculus OX=10090 GN=Zc3h4 PE=1 SV=2	48.98	0.00144425	64.9637	[10] Phospho (ST)	1	PCPTEAS*PPAASP	1104	sp|Q6ZPZ3|ZC3H4_MOUSE	3.52967	44.0378	36.8782	31.5753	70.3919	7184.57	4128.48	29358.4	10485	36.8782	8834.8	0.645108	0.887243	7.87867	0.000132734
YGMNPHQTPAQLYTLKPK	sp|Q9CWJ9|PUR9_MOUSE	Q9CWJ9	Atic	Bifunctional purine biosynthesis protein PURH OS=Mus musculus OX=10090 GN=Atic PE=1 SV=2	66.83	0.000900901	74.8611	[1] Phospho (Y)	1	SQMPLRY*GMNPHQ	208	sp|Q9CWJ9|PUR9_MOUSE	64159.8	36567.5	51654.6	63736.6	58841.9	5827.61	10114.6	6117.75	11753.6	58841.9	8116.19	0.208515	0.348261	-2.90309	0.000133032
TSDIFGSPVTATAPLAHPNKPK	sp|Q6PGH2|JUPI2_MOUSE	Q6PGH2	Jpt2	Jupiter microtubule associated homolog 2 OS=Mus musculus OX=10090 GN=Jpt2 PE=1 SV=1	63.5	0.000829531	86.0208	[7] Phospho (ST)	1	TSDIFGS*PVTATA	97	sp|Q6PGH2|JUPI2_MOUSE	2578.36	1616.52	2741.44	3792.83	2598.14	11889.9	17262.9	13812.5	18199.4	2598.14	15537.7	0.289945	0.192897	2.57127	0.000133039
AAYLTSLNSADLLK	sp|Q5SX39|MYH4_MOUSE	Q5SX39	Myh4	Myosin-4 OS=Mus musculus OX=10090 GN=Myh4 PE=2 SV=1	72.52	0.00103573	95.6957	[6] Phospho (ST)	1	KAAYLTS*LNSADL	392	sp|Q5SX39|MYH4_MOUSE	843209	924895	862573	1.07247e+06	914765	213456	202804	338335	213100	914765	213278	0.0974888	0.266463	-2.10067	0.000133333
NSAHHISLAPCPPPVTPQR	sp|O08715|AKAP1_MOUSE	O08715	Akap1	A-kinase anchor protein 1, mitochondrial OS=Mus musculus OX=10090 GN=Akap1 PE=1 SV=4	21.78	0.0035077	68.4515	[16] Phospho (ST)	1	PCPPPVT*PQRQSL	423	sp|O08715|AKAP1_MOUSE	14230.1	16189.8	16400.3	16819.1	24084.2	60509.7	63218.7	65132.3	58899.2	16400.3	61864.2	0.215957	0.0448176	1.91504	0.00013404
MASPPPSGPPSAAHTPFHQSPVEEK	sp|Q9QYR6|MAP1A_MOUSE	Q9QYR6	Map1a	Microtubule-associated protein 1A OS=Mus musculus OX=10090 GN=Map1a PE=1 SV=2	34.97	0.00264658	66.1623	[3] Phospho (ST)	1	STVKMAS*PPPSGP	991	sp|Q9QYR6|MAP1A_MOUSE	2505.01	6294.03	1911.88	7642.95	8560	88266	93710.1	126622	139435	6294.03	110166	0.56013	0.22256	4.11328	0.000134172
VTGHPKPIVK	sp|A2ASS6|TITIN_MOUSE	A2ASS6	Ttn	Titin OS=Mus musculus OX=10090 GN=Ttn PE=1 SV=1	16.49	0.00373651	26.7912	[2] Phospho (ST)	1	TLVCKVT*GHPKPI	32741	sp|A2ASS6|TITIN_MOUSE	38274.6	29912.6	62287	70160.6	77897.5	4008.1	6522.6	2672.46	5513.84	62287	4760.97	0.37158	0.361249	-3.72787	0.000135975
SLSVQNLIR	sp|Q9JK45|KCNQ5_MOUSE	Q9JK45	Kcnq5	Potassium voltage-gated channel subfamily KQT member 5 OS=Mus musculus OX=10090 GN=Kcnq5 PE=1 SV=2	44.51	0.00204971	91.2567	[3] Phospho (ST)	1	DLGKSLS*VQNLIR	832	sp|Q9JK45|KCNQ5_MOUSE	1164.14	709.418	1009.78	552.217	1779.66	10465.6	8434.11	9218.99	7322.84	1009.78	8826.55	0.457436	0.149316	3.12638	0.000136272
SPSGGAAGPLLTPSQSLDGSRR	sp|Q6WVG3|KCD12_MOUSE	Q6WVG3	Kctd12	BTB/POZ domain-containing protein KCTD12 OS=Mus musculus OX=10090 GN=Kctd12 PE=1 SV=1	27.08	0.00340426	76.5911	[16] Phospho (ST)	1	LLTPSQS*LDGSRR	202	sp|Q6WVG3|KCD12_MOUSE	3354.27	4635.25	4833.82	9147.26	4105.1	60112.6	29373.8	70555.7	51300	4635.25	55706.3	0.435553	0.3314	3.58259	0.000136963
ADNLHPVSPGSPLTQEK	sp|P39428|TRAF1_MOUSE	P39428	Traf1	TNF receptor-associated factor 1 OS=Mus musculus OX=10090 GN=Traf1 PE=1 SV=2	25.7	0.00331126	65.8702	[11] Phospho (ST)	1	HPVSPGS*PLTQEK	63	sp|P39428|TRAF1_MOUSE	244.031	810.035	120.715	555.019	636.729	12505	10630.8	14456.4	15822.3	555.019	13480.7	0.600996	0.169914	4.59842	0.000139097
AGDSIVLSAISILGKPLPK	sp|A2ASS6|TITIN_MOUSE	A2ASS6	Ttn	Titin OS=Mus musculus OX=10090 GN=Ttn PE=1 SV=1	147.17	0	100.293	[4] Phospho (ST)	1	TVKAGDS*IVLSAI	22184	sp|A2ASS6|TITIN_MOUSE	338881	249178	399894	587780	775064	26471	55349	21087	33839.8	399894	30155.4	0.448433	0.440097	-3.73998	0.000139407
SVVLMSHLGRPDGVPMPDKYSLEPVAAELK	sp|P09411|PGK1_MOUSE	P09411	Pgk1	Phosphoglycerate kinase 1 OS=Mus musculus OX=10090 GN=Pgk1 PE=1 SV=4	71.39	0.00100705	92.4227	[5] Oxidation (M)|[20] Phospho (Y)	2	AKSVVLM*SHLGRP,VPMPDKY*SLEPVA	61,76	sp|P09411|PGK1_MOUSE	1.28251e+06	992528	2.04577e+06	2.3331e+06	2.44839e+06	138645	261414	149142	215854	2.04577e+06	182498	0.356284	0.302896	-3.5112	0.000139448
FKVSGLTEGHEYEFR	sp|A2ASS6|TITIN_MOUSE	A2ASS6	Ttn	Titin OS=Mus musculus OX=10090 GN=Ttn PE=1 SV=1	139.47	0	83.9152	[4] Phospho (ST)	1	DLRFKVS*GLTEGH	23506	sp|A2ASS6|TITIN_MOUSE	1.36809e+06	959745	2.16309e+06	2.0242e+06	2.56452e+06	235114	240371	191749	269858	2.0242e+06	237743	0.354528	0.13749	-3.08997	0.000139657
TEGGATVTVKDDQVFSMNPPK	sp|Q5SX39|MYH4_MOUSE	Q5SX39	Myh4	Myosin-4 OS=Mus musculus OX=10090 GN=Myh4 PE=2 SV=1	28.05	0.00347403	84.0576	[8] Phospho (ST)	1	EGGATVT*VKDDQV	71	sp|Q5SX39|MYH4_MOUSE	225078	295262	506284	479233	491413	51840.9	62052.1	65135.6	44410.4	479233	56946.5	0.325195	0.170343	-3.07887	0.000139679
PGPPSTPEASAITK	sp|A2ASS6|TITIN_MOUSE	A2ASS6	Ttn	Titin OS=Mus musculus OX=10090 GN=Ttn PE=1 SV=1	15.89	0.00369863	55.5943	[6] Phospho (ST)	1	RPGPPST*PEASAI	26696	sp|A2ASS6|TITIN_MOUSE	176224	178760	213771	244485	226170	70026	49588.6	41174.2	49479.3	213771	49534	0.143494	0.233767	-2.10957	0.000139879
ELTYQTEEDRK	sp|Q5SX39|MYH4_MOUSE	Q5SX39	Myh4	Myosin-4 OS=Mus musculus OX=10090 GN=Myh4 PE=2 SV=1	81.51	0.000632511	27.2729	[4] Phospho (Y)	1	RVKELTY*QTEEDR	1856	sp|Q5SX39|MYH4_MOUSE	2.79844e+06	2.70206e+06	3.35167e+06	2.10124e+06	3.03457e+06	628933	895109	539633	577179	2.79844e+06	603056	0.165472	0.243587	-2.21559	0.000139896
IEVPISGRPKPSISWTK	sp|A2ASS6|TITIN_MOUSE	A2ASS6	Ttn	Titin OS=Mus musculus OX=10090 GN=Ttn PE=1 SV=1	19.56	0.00352113	84.3044	[6] Phospho (ST)	1	KIEVPIS*GRPKPS	25043	sp|A2ASS6|TITIN_MOUSE	181341	325209	247233	399118	363163	23284.3	48657	32186.6	47064.8	325209	39625.7	0.291563	0.322553	-3.06274	0.000140217
VGEPSMSAMQR	sp|O88990|ACTN3_MOUSE	O88990	Actn3	Alpha-actinin-3 OS=Mus musculus OX=10090 GN=Actn3 PE=2 SV=1	90.11	0	38.8847	[5] Phospho (ST)|[9] Oxidation (M)	2	NRVGEPS*MSAMQR,EPSMSAM*QRKLED	318,322	sp|O88990|ACTN3_MOUSE	523305	638558	689987	897895	803818	17107.8	19967.9	1664.32	10409.3	689987	13758.5	0.204461	0.662178	-5.69223	0.000140407
EYPVPSLPTRQSPLQNHLEDNEEPPALPPR	sp|P49710|HCLS1_MOUSE	P49710	Hcls1	Hematopoietic lineage cell-specific protein OS=Mus musculus OX=10090 GN=Hcls1 PE=1 SV=2	129.1	0	90.7342	[6] Phospho (ST)	1	REYPVPS*LPTRQS	327	sp|P49710|HCLS1_MOUSE	410236	362951	433521	192495	290097	2.44259e+06	1.65105e+06	3.46591e+06	2.5309e+06	362951	2.48674e+06	0.290119	0.294515	2.77618	0.000140967
AEDGAAPSPSSETPKK	sp|P26645|MARCS_MOUSE	P26645	Marcks	Myristoylated alanine-rich C-kinase substrate OS=Mus musculus OX=10090 GN=Marcks PE=1 SV=2	58.79	0.00074239	28.6484	[8] Phospho (ST)	1	EDGAAPS*PSSETP	138	sp|P26645|MARCS_MOUSE	3262.68	1674.3	1096.37	8301.94	4008.02	116788	75260.5	115621	93620.4	3262.68	104621	0.775071	0.197536	4.99495	0.000141211
SGSGTMNLGGSLTR	sp|P47757|CAPZB_MOUSE	P47757	Capzb	F-actin-capping protein subunit beta OS=Mus musculus OX=10090 GN=Capzb PE=1 SV=3	69.39	0.000953289	74.6932	[3] Phospho (ST)	1	QTNKSGS*GTMNLG	184	sp|P47757|CAPZB_MOUSE	149780	178840	176032	197289	140603	20280.2	48839.4	27571.7	26232.6	176032	26902.1	0.136657	0.406149	-2.71049	0.000141211
VYAENSAGLSSPSDPSK	sp|A2ASS6|TITIN_MOUSE	A2ASS6	Ttn	Titin OS=Mus musculus OX=10090 GN=Ttn PE=1 SV=1	68.13	0.000925069	50.4315	[11] Phospho (ST)	1	NSAGLSS*PSDPSK	29630	sp|A2ASS6|TITIN_MOUSE	1.11705e+06	1.20024e+06	1.01754e+06	696399	878228	74175.1	79187.4	20880.3	90165.4	1.01754e+06	76681.2	0.203348	0.467135	-3.73084	0.000141211
AITQELPSLLGSIGLGK	sp|Q7TQ48|SRCA_MOUSE	Q7TQ48	Srl	Sarcalumenin OS=Mus musculus OX=10090 GN=Srl PE=1 SV=1	112.8	0	100.339	[8] Phospho (ST)	1	ITQELPS*LLGSIG	878	sp|Q7TQ48|SRCA_MOUSE	571591	462561	844785	829541	1.05971e+06	44939.1	118716	87897.5	62862.8	829541	75380.2	0.315131	0.407402	-3.48023	0.000141424
EMIKSGMNVAR	sp|P52480|KPYM_MOUSE	P52480	Pkm	Pyruvate kinase PKM OS=Mus musculus OX=10090 GN=Pkm PE=1 SV=4	38.15	0.00241705	54.8507	[5] Phospho (ST)	1	LKEMIKS*GMNVAR	67	sp|P52480|KPYM_MOUSE	108449	110910	104928	53261.8	85641.5	15696.2	19670.8	14537.9	17720.2	104928	16708.2	0.260773	0.133921	-2.65343	0.000142078
MERPGPGIKPGEVVATSPLPCK	sp|Q9JHU9|INO1_MOUSE	Q9JHU9	Isyna1	Inositol-3-phosphate synthase 1 OS=Mus musculus OX=10090 GN=Isyna1 PE=1 SV=1	15.86	0.0036966	75.6885	[17] Phospho (ST)	1	GEVVATS*PLPCKK	524	sp|Q9JHU9|INO1_MOUSE	6594.02	11330.4	12620.2	9116.24	9482.96	54309.7	35204.9	57471.5	59179	9482.96	55890.6	0.233883	0.214899	2.55862	0.000142649
EKFPEFCSSPSPPVEVK	sp|Q7TPD0|INT3_MOUSE	Q7TPD0	Ints3	Integrator complex subunit 3 OS=Mus musculus OX=10090 GN=Ints3 PE=1 SV=2	40.93	0.00236686	87.2296	[11] Phospho (ST)	1	EFCSSPS*PPVEVK	500	sp|Q7TPD0|INT3_MOUSE	4616.65	1241.03	2473.94	3184.95	1518.79	28011.7	27783.2	31640.5	24102.4	2473.94	27897.4	0.523141	0.110415	3.49524	0.000142706
GGATERPLTPAPR	sp|Q80WC3|TNC18_MOUSE	Q80WC3	Tnrc18	Trinucleotide repeat-containing gene 18 protein OS=Mus musculus OX=10090 GN=Tnrc18 PE=1 SV=2	40.15	0.00231911	38.6127	[9] Phospho (ST)	1	ATERPLT*PAPRSC	2077	sp|Q80WC3|TNC18_MOUSE	3257.7	4570.5	3523.43	5103.15	4886.12	20282.9	13643.3	22731.7	20234.4	4570.5	20258.7	0.194128	0.202792	2.14811	0.000143978
QAFTQQIEELKR	sp|Q5SX39|MYH4_MOUSE	Q5SX39	Myh4	Myosin-4 OS=Mus musculus OX=10090 GN=Myh4 PE=2 SV=1	111.74	0	84.3393	[4] Phospho (ST)	1	RGKQAFT*QQIEEL	1313	sp|Q5SX39|MYH4_MOUSE	219495	163531	318791	190605	217089	56361.5	50161.3	37188.9	40563.1	217089	45362.2	0.264726	0.190827	-2.26685	0.000145169
CSDVSELSSSPPGPYHQEPYMSKPEER	sp|Q9R078|AAKB1_MOUSE	Q9R078	Prkab1	5'-AMP-activated protein kinase subunit beta-1 OS=Mus musculus OX=10090 GN=Prkab1 PE=1 SV=2	63.56	0.000830565	72.6966	[10] Phospho (ST)	1	VSELSSS*PPGPYH	182	sp|Q9R078|AAKB1_MOUSE	90711.2	103607	134628	73064.2	100798	330951	419693	446694	466989	100798	433193	0.223632	0.144129	2.10284	0.000145535
TSSESIYSRPGSSIPGSPGHTIYAK	sp|Q8K4G5|ABLM1_MOUSE	Q8K4G5	Ablim1	Actin-binding LIM protein 1 OS=Mus musculus OX=10090 GN=Ablim1 PE=1 SV=1	45.65	0.00184843	72.2241	[2] Phospho (ST)	1	RQPTRTS*SESIYS	396	sp|Q8K4G5|ABLM1_MOUSE	99594.4	103704	106699	86725.2	128307	329211	353980	520454	388443	103704	371211	0.143716	0.213955	1.83821	0.000145711
APASPAAIR	sp|Q6ZQ73|CAND2_MOUSE	Q6ZQ73	Cand2	Cullin-associated NEDD8-dissociated protein 2 OS=Mus musculus OX=10090 GN=Cand2 PE=1 SV=2	90.73	0	41.7948	[4] Phospho (ST)	1	GPRAPAS*PAAIRT	230	sp|Q6ZQ73|CAND2_MOUSE	16297.5	18653.7	17028.3	22252.4	16476.9	4253.69	4245.96	4844.75	6522.81	17028.3	4549.22	0.13662	0.216353	-1.9073	0.000146381
IADFSTHLINK	sp|A2ASS6|TITIN_MOUSE	A2ASS6	Ttn	Titin OS=Mus musculus OX=10090 GN=Ttn PE=1 SV=1	64.02	0.000839983	79.9804	[5] Phospho (ST)	1	IKIADFS*THLINK	23305	sp|A2ASS6|TITIN_MOUSE	69280.7	79279	99315.3	111111	125021	1833.19	5936.52	5247.26	10303.1	99315.3	5591.89	0.235108	0.596934	-4.15335	0.000147551
LATSSPEQSWPSTFK	sp|Q60953|PML_MOUSE	Q60953	Pml	Protein PML OS=Mus musculus OX=10090 GN=Pml PE=1 SV=3	89.97	0	87.0674	[5] Phospho (ST)	1	DRLATSS*PEQSWP	515	sp|Q60953|PML_MOUSE	42988.5	63505.2	40895.5	34257.9	37243.2	224653	172168	351113	252347	40895.5	238500	0.263291	0.300401	2.54154	0.000147551
QASPTEVVER	sp|Q80U58|PUM2_MOUSE	Q80U58	Pum2	Pumilio homolog 2 OS=Mus musculus OX=10090 GN=Pum2 PE=1 SV=2	62.86	0.000814001	48.1277	[3] Phospho (ST)	1	PGSRQAS*PTEVVE	181	sp|Q80U58|PUM2_MOUSE	31956.8	26577.7	18079	14789.2	17869.4	162387	104396	111248	122263	18079	116755	0.327108	0.207411	2.6895	0.000147551
TVTNNLKSLEAQAEK	sp|P58771|TPM1_MOUSE	P58771	Tpm1	Tropomyosin alpha-1 chain OS=Mus musculus OX=10090 GN=Tpm1 PE=1 SV=1	147.1	0	72.4532	[8] Phospho (ST)	1	VTNNLKS*LEAQAE	206	sp|P58771|TPM1_MOUSE	865433	912646	1.02283e+06	1.18679e+06	954570	321389	310256	365387	287602	954570	315823	0.126507	0.101712	-1.59596	0.000147551
VGEPSMSAMQR	sp|O88990|ACTN3_MOUSE	O88990	Actn3	Alpha-actinin-3 OS=Mus musculus OX=10090 GN=Actn3 PE=2 SV=1	50.36	0.00119832	38.4837	[6] Oxidation (M)|[7] Phospho (ST)	2	RVGEPSM*SAMQRK,VGEPSMS*AMQRKL	319,320	sp|O88990|ACTN3_MOUSE	697880	768107	733833	1.42001e+06	988665	60106.9	132193	88198.3	152021	768107	110196	0.326287	0.385361	-2.83057	0.000147551
HSLSGSSPGMK	sp|Q8BTI8|SRRM2_MOUSE	Q8BTI8	Srrm2	Serine/arginine repetitive matrix protein 2 OS=Mus musculus OX=10090 GN=Srrm2 PE=1 SV=3	18.8	0.0034662	26.7334	[7] Phospho (ST)	1	HSLSGSS*PGMKDT	1419	sp|Q8BTI8|SRRM2_MOUSE	5635.39	5243.23	6692.64	2610.96	3974.61	24064.9	39160	41263.7	34585.2	5243.23	36872.6	0.326359	0.220344	2.81124	0.000147811
EFTGSPPPSATK	sp|Q80XQ2|TBCD5_MOUSE	Q80XQ2	Tbc1d5	TBC1 domain family member 5 OS=Mus musculus OX=10090 GN=Tbc1d5 PE=1 SV=2	49.16	0.00144886	42.9912	[5] Phospho (ST)	1	GREFTGS*PPPSAT	578	sp|Q80XQ2|TBCD5_MOUSE	14561	18719.1	13775.7	8720.34	7908.96	87085.1	63226.3	83068.7	100763	13775.7	85076.9	0.350312	0.185717	2.62624	0.000147822
TTGIVLDSGDGVTHNVPIYEGYALPHAIMR	sp|P68134|ACTS_MOUSE	P68134	Acta1	Actin, alpha skeletal muscle OS=Mus musculus OX=10090 GN=Acta1 PE=1 SV=1	63.61	0.000832293	94.3735	[2] Phospho (ST)|[29] Oxidation (M)	2	YASGRTT*GIVLDS,ALPHAIM*RLDLAG	151,178	sp|P68134|ACTS_MOUSE	3.0666e+06	2.59473e+06	4.79773e+06	6.20956e+06	5.10871e+06	332054	661709	528597	577427	4.79773e+06	553012	0.343667	0.266419	-3.11838	0.000148634
YQSNATLVCK	sp|A2ASS6|TITIN_MOUSE	A2ASS6	Ttn	Titin OS=Mus musculus OX=10090 GN=Ttn PE=1 SV=1	33.01	0.00272109	46.5898	[3] Phospho (ST)	1	LNVRYQS*NATLVC	32732	sp|A2ASS6|TITIN_MOUSE	337947	421828	374313	731636	532466	41227.4	85867	73995.3	67053.6	421828	70524.4	0.330977	0.281609	-2.58221	0.000148634
PHPYPALTPEQK	sp|P05064|ALDOA_MOUSE	P05064	Aldoa	Fructose-bisphosphate aldolase A OS=Mus musculus OX=10090 GN=Aldoa PE=1 SV=2	19.06	0.00348635	51.2958	[4] Phospho (Y)	1	MPHPY*PALTPE	5	sp|P05064|ALDOA_MOUSE	958745	837048	840362	1.41639e+06	1.11532e+06	292766	268638	242426	259642	958745	264140	0.234403	0.0788798	-1.86005	0.000149479
VKSSPLIEK	sp|Q3UZA1|CPZIP_MOUSE	Q3UZA1	Rcsd1	CapZ-interacting protein OS=Mus musculus OX=10090 GN=Rcsd1 PE=1 SV=1	43.11	0.00223602	39.2763	[4] Phospho (ST)	1	KIKVKSS*PLIEKL	83	sp|Q3UZA1|CPZIP_MOUSE	353446	537042	488225	532930	577747	1.5938e+06	2.50717e+06	2.21647e+06	1.90734e+06	532930	2.0619e+06	0.174219	0.191475	1.94789	0.000149479
KGSFNPGDASGPEAAGSPPEEGGTSEAAPNK	sp|Q3TBD2|HMHA1_MOUSE	Q3TBD2	Arhgap45	Rho GTPase-activating protein 45 OS=Mus musculus OX=10090 GN=Arhgap45 PE=1 SV=2	69.1	0.00094697	59.2616	[3] Phospho (ST)	1	MRTRKGS*FNPGDA	577	sp|Q3TBD2|HMHA1_MOUSE	14850.4	31751.2	21243.3	38531.7	7818.41	435291	264333	388312	436709	21243.3	411801	0.544091	0.212684	4.27452	0.000149659
YGVGPGITSASVVANYPFKVPGPPGTPQVTAVTK	sp|A2ASS6|TITIN_MOUSE	A2ASS6	Ttn	Titin OS=Mus musculus OX=10090 GN=Ttn PE=1 SV=1	10.5	0.0040196	95.4019	[11] Phospho (ST)	1	PGITSAS*VVANYP	23038	sp|A2ASS6|TITIN_MOUSE	74100.9	143430	107226	158892	186675	4752.53	17492.6	8588.37	9947.9	143430	9268.13	0.32913	0.523679	-3.95582	0.000149659
LAQSNGWGVMVSHR	sp|P21550|ENOB_MOUSE	P21550	Eno3	Beta-enolase OS=Mus musculus OX=10090 GN=Eno3 PE=1 SV=3	192.27	0	79.7877	[4] Phospho (ST)	1	ACKLAQS*NGWGVM	362	sp|P21550|ENOB_MOUSE	406731	546075	570860	550420	564332	46930.6	72827.5	125026	97304.9	550420	85066.2	0.129546	0.390727	-2.70896	0.000150588
LGEQGPEPGPTPPQTPTPPSTPPLAK	sp|Q3UIA2|RHG17_MOUSE	Q3UIA2	Arhgap17	Rho GTPase-activating protein 17 OS=Mus musculus OX=10090 GN=Arhgap17 PE=1 SV=1	33.17	0.00273491	85.0085	[17] Phospho (ST)	1	TPPQTPT*PPSTPP	736	sp|Q3UIA2|RHG17_MOUSE	15988.1	29511.9	25164.7	44243	20524.6	242041	151862	358871	305575	25164.7	273808	0.400257	0.336526	3.43392	0.000150588
TLEDQLSEVK	sp|Q5SX39|MYH4_MOUSE	Q5SX39	Myh4	Myosin-4 OS=Mus musculus OX=10090 GN=Myh4 PE=2 SV=1	66.64	0.000896861	70.9049	[7] Phospho (ST)	1	TLEDQLS*EVKTKE	1261	sp|Q5SX39|MYH4_MOUSE	1.31531e+06	1.21557e+06	1.34726e+06	865137	1.11742e+06	232642	238903	116563	244648	1.21557e+06	235772	0.165373	0.294351	-2.3663	0.000150588
VSVLDVPGPPGPIEISNVSAEK	sp|A2ASS6|TITIN_MOUSE	A2ASS6	Ttn	Titin OS=Mus musculus OX=10090 GN=Ttn PE=1 SV=1	17.56	0.00380657	96.8131	[19] Phospho (ST)	1	IEISNVS*AEKATL	22274	sp|A2ASS6|TITIN_MOUSE	291974	642602	741279	614142	435424	9322.81	41012.4	31084.1	9570.47	614142	20327.3	0.329282	0.698303	-5.15408	0.000150588
KLVHTGSLNINVPR	sp|O89084|PDE4A_MOUSE	O89084	Pde4a	cAMP-specific 3',5'-cyclic phosphodiesterase 4A OS=Mus musculus OX=10090 GN=Pde4a PE=1 SV=2	53.25	0.000963701	73.7965	[7] Phospho (ST)	1	KLVHTGS*LNINVP	333	sp|O89084|PDE4A_MOUSE	45344	37718.5	50415	60409.4	51638.7	6094.72	6459.76	6343.42	13839.6	50415	6401.59	0.170297	0.46103	-2.97741	0.000151514
AVSPAVPFSR	sp|Q924A2|CIC_MOUSE	Q924A2	Cic	Protein capicua homolog OS=Mus musculus OX=10090 GN=Cic PE=1 SV=2	33.51	0.00275645	77.6406	[3] Phospho (ST)	1	AGFRAVS*PAVPFS	766	sp|Q924A2|CIC_MOUSE	7181.4	10000.8	6847.32	10916.5	9389.9	29786.8	32267.5	39248.5	31763	9389.9	32015.2	0.200788	0.124126	1.76953	0.000151596
SSEDVSAHAATK	sp|Q9JID9|SH2B2_MOUSE	Q9JID9	Sh2b2	SH2B adapter protein 2 OS=Mus musculus OX=10090 GN=Sh2b2 PE=1 SV=2	58.44	0.00110213	20.7612	[2] Phospho (ST)	1	YGHSRSS*EDVSAH	107	sp|Q9JID9|SH2B2_MOUSE	3440.07	706.293	1823.26	1297.39	436.236	35536.1	67148.9	53395.2	36273.3	1297.39	44834.2	0.772286	0.315058	5.08412	0.000151596
KLVIIESDLER	sp|P58771|TPM1_MOUSE	P58771	Tpm1	Tropomyosin alpha-1 chain OS=Mus musculus OX=10090 GN=Tpm1 PE=1 SV=1	127.64	0	87.4026	[7] Phospho (ST)	1	KLVIIES*DLERAE	174	sp|P58771|TPM1_MOUSE	2.30499e+06	1.78788e+06	2.5975e+06	1.03173e+06	1.56452e+06	225137	216820	100138	223827	1.78788e+06	220324	0.331944	0.318593	-3.02074	0.000152398
LLLQAAPQFHPGYPLKEK	sp|A2ASS6|TITIN_MOUSE	A2ASS6	Ttn	Titin OS=Mus musculus OX=10090 GN=Ttn PE=1 SV=1	11.45	0.00407799	88.8372	[13] Phospho (Y)	1	PQFHPGY*PLKEKY	32421	sp|A2ASS6|TITIN_MOUSE	18903.3	23675	36585.5	29859.5	38283.7	6496.88	5283.67	4265.99	5675.65	29859.5	5479.66	0.280773	0.170599	-2.44695	0.000152783
APSPTTAAGEESCKKPEPLSPASYHQPEGVSR	sp|E1U8D0|SOGA1_MOUSE	E1U8D0	Soga1	Protein SOGA1 OS=Mus musculus OX=10090 GN=Soga1 PE=1 SV=3	33.07	0.00272586	61.7098	[3] Phospho (ST)	1	VCGRAPS*PTTAAG	1300	sp|E1U8D0|SOGA1_MOUSE	16601.6	6397.27	12215.6	4977.49	13968.4	103025	100785	124437	100527	12215.6	101905	0.459236	0.107753	3.06034	0.000152813
FTCHGLTTAQSYIFR	sp|Q62234|MYOM1_MOUSE	Q62234	Myom1	Myomesin-1 OS=Mus musculus OX=10090 GN=Myom1 PE=1 SV=2	135.7	0	92.2374	[2] Phospho (ST)	1	VKGSRFT*CHGLTT	777	sp|Q62234|MYOM1_MOUSE	141373	94046.9	197412	194840	189094	9733.13	5668.22	14191.2	21906.7	189094	11962.1	0.275485	0.540196	-4.00805	0.000152813
KKTIIVDVLDVPGPVGIPFLSDNLTNDSCK	sp|A2ASS6|TITIN_MOUSE	A2ASS6	Ttn	Titin OS=Mus musculus OX=10090 GN=Ttn PE=1 SV=1	54.89	0.001	99.5449	[3] Phospho (ST)	1	GGERKKT*IIVDVL	18396	sp|A2ASS6|TITIN_MOUSE	95810.5	50562.2	135817	46169.9	104727	5311.53	5170.1	7481.34	10240	95810.5	6396.44	0.438448	0.336811	-3.9259	0.000153308
LHTESGEFSR	sp|Q5SX39|MYH4_MOUSE	Q5SX39	Myh4	Myosin-4 OS=Mus musculus OX=10090 GN=Myh4 PE=2 SV=1	64.01	0.000839631	37.3193	[5] Phospho (ST)	1	ARLHTES*GEFSRQ	1288	sp|Q5SX39|MYH4_MOUSE	7.19094e+06	7.35018e+06	9.97781e+06	9.91358e+06	1.09949e+07	2.69718e+06	2.39434e+06	2.43059e+06	2.74498e+06	9.91358e+06	2.56388e+06	0.188469	0.0700703	-1.95303	0.000153308
VIHDNFGIVEGLMTTVHAITATQK	sp|P16858|G3P_MOUSE	P16858	Gapdh	Glyceraldehyde-3-phosphate dehydrogenase OS=Mus musculus OX=10090 GN=Gapdh PE=1 SV=2	109.86	0	96.1148	[13] Oxidation (M)|[22] Phospho (ST)	2	GIVEGLM*TTVHAI,VHAITAT*QKTVDG	173,182	sp|P16858|G3P_MOUSE	1.24703e+06	569646	2.15185e+06	3.70062e+06	2.56606e+06	61131.7	91254.5	43223.6	45689	2.15185e+06	53410.4	0.590138	0.366191	-5.34755	0.000154218
IVSNASCTTNCLAPLAK	sp|P16858|G3P_MOUSE	P16858	Gapdh	Glyceraldehyde-3-phosphate dehydrogenase OS=Mus musculus OX=10090 GN=Gapdh PE=1 SV=2	81.99	0.000642261	78.5623	[8] Phospho (ST)	1	VSNASCT*TNCLAP	151	sp|P16858|G3P_MOUSE	330619	218946	386232	434867	238574	51429.7	43791.1	18797.2	28267.7	330619	36029.4	0.288635	0.415002	-3.2322	0.000156242
EATLPPVSPPK	sp|Q6NZJ6|IF4G1_MOUSE	Q6NZJ6	Eif4g1	Eukaryotic translation initiation factor 4 gamma 1 OS=Mus musculus OX=10090 GN=Eif4g1 PE=1 SV=1	27.68	0.00344293	76.6637	[8] Phospho (ST)	1	ATLPPVS*PPKAAL	1231	sp|Q6NZJ6|IF4G1_MOUSE	114600	222267	174441	248107	191011	924457	828679	1.16096e+06	854817	191011	889637	0.267549	0.160597	2.21846	0.000160251
LDSTQLQQLHNQVLLEQQQLQNTSPSSPK	sp|Q5DTJ9|MYPN_MOUSE	Q5DTJ9	Mypn	Myopalladin OS=Mus musculus OX=10090 GN=Mypn PE=1 SV=2	100.09	0	91.2233	[24] Phospho (ST)	1	QQLQNTS*PSSPKE	678	sp|Q5DTJ9|MYPN_MOUSE	86725.6	149510	121526	130675	126134	466683	604044	555577	391499	126134	511130	0.185946	0.187075	2.01326	0.000162616
QPTPPFFGR	sp|Q8C2Q3|RBM14_MOUSE	Q8C2Q3	Rbm14	RNA-binding protein 14 OS=Mus musculus OX=10090 GN=Rbm14 PE=1 SV=1	33.57	0.00276134	87.9822	[3] Phospho (ST)	1	GQARQPT*PPFFGR	206	sp|Q8C2Q3|RBM14_MOUSE	95582.5	117437	81631.9	124862	98913.9	367429	338605	552213	402704	98913.9	385067	0.167904	0.228795	1.95935	0.000162616
TAFFTISGVSTADSGK	sp|Q62234|MYOM1_MOUSE	Q62234	Myom1	Myomesin-1 OS=Mus musculus OX=10090 GN=Myom1 PE=1 SV=2	78.75	0.00119048	94.7514	[7] Phospho (ST)	1	TAFFTIS*GVSTAD	1616	sp|Q62234|MYOM1_MOUSE	42595.5	64871.2	45571.1	78413	45205.7	3287.9	2895.41	9491.76	5753.93	45571.1	4520.92	0.283429	0.566119	-3.38919	0.000162616
DLVQPDKPASPK	sp|Q8BJ05|ZC3HE_MOUSE	Q8BJ05	Zc3h14	Zinc finger CCCH domain-containing protein 14 OS=Mus musculus OX=10090 GN=Zc3h14 PE=1 SV=1	28.73	0.00353857	45.6358	[10] Phospho (ST)	1	QPDKPAS*PKFIVT	515	sp|Q8BJ05|ZC3HE_MOUSE	60303.1	61682.1	56234.7	46623.8	67077.2	201478	155908	224599	197390	60303.1	199434	0.130739	0.146725	1.72553	0.000163782
SDLSRELEEISER	sp|Q5SX39|MYH4_MOUSE	Q5SX39	Myh4	Myosin-4 OS=Mus musculus OX=10090 GN=Myh4 PE=2 SV=1	145.95	0	90.6852	[4] Phospho (ST)	1	KQRSDLS*RELEEI	1144	sp|Q5SX39|MYH4_MOUSE	9.16129e+06	9.47984e+06	1.1895e+07	5.28111e+06	9.80919e+06	1.6318e+06	1.71333e+06	1.22116e+06	1.9574e+06	9.47984e+06	1.67256e+06	0.263028	0.18775	-2.50323	0.000163782
QLSSGVSEIR	sp|P14602|HSPB1_MOUSE	P14602	Hspb1	Heat shock protein beta-1 OS=Mus musculus OX=10090 GN=Hspb1 PE=1 SV=3	169.26	0	82.5986	[3] Phospho (ST)	1	ALNRQLS*SGVSEI	86	sp|P14602|HSPB1_MOUSE	4.98814e+06	5.83976e+06	6.11452e+06	6.03245e+06	5.51669e+06	1.63135e+07	2.17398e+07	2.23082e+07	1.53707e+07	5.83976e+06	1.90266e+07	0.0805255	0.19	1.68922	0.000164505
GSVSDEEMMELR	sp|Q61233|PLSL_MOUSE	Q61233	Lcp1	Plastin-2 OS=Mus musculus OX=10090 GN=Lcp1 PE=1 SV=4	127.31	0	81.6233	[2] Phospho (ST)	1	MARGS*VSDEEM	5	sp|Q61233|PLSL_MOUSE	6879.66	1928.64	1447.07	9746.14	6145.8	217521	121966	148936	173413	6145.8	161174	0.670412	0.24521	4.70871	0.00016549
DVATAQWSPLSTTSK	sp|A2ASS6|TITIN_MOUSE	A2ASS6	Ttn	Titin OS=Mus musculus OX=10090 GN=Ttn PE=1 SV=1	18.27	0.00371269	84.8362	[12] Phospho (ST)	1	QWSPLST*TSKKKS	19150	sp|A2ASS6|TITIN_MOUSE	54307.3	58709.4	66516.2	73908.8	81407.6	15924.2	13450	13186.9	22418	66516.2	14687.1	0.164487	0.264468	-2.18429	0.00016658
SAAESISESVPVGPK	sp|P56399|UBP5_MOUSE	P56399	Usp5	Ubiquitin carboxyl-terminal hydrolase 5 OS=Mus musculus OX=10090 GN=Usp5 PE=1 SV=1	14.59	0.0038848	75.0083	[5] Phospho (ST)	1	GRSAAES*ISESVP	783	sp|P56399|UBP5_MOUSE	2.88628	2.88628	2.88628	2.88628	2.88628	1238.94	215.752	60.3977	273.091	2.88628	244.422	0	1.19791	6.39402	0.00016658
SSISIPGPPETLQIFDVSR	sp|A2ASS6|TITIN_MOUSE	A2ASS6	Ttn	Titin OS=Mus musculus OX=10090 GN=Ttn PE=1 SV=1	90.95	0	99.3542	[1] Phospho (ST)	1	EVIECRS*SISIPG	31716	sp|A2ASS6|TITIN_MOUSE	391770	594820	529256	728724	738686	71496.7	132164	125161	98857.3	594820	112009	0.243079	0.258394	-2.41885	0.00016658
GAAQNIIPASTGAAK	sp|P16858|G3P_MOUSE	P16858	Gapdh	Glyceraldehyde-3-phosphate dehydrogenase OS=Mus musculus OX=10090 GN=Gapdh PE=1 SV=2	65.94	0.000882613	64.1625	[11] Phospho (ST)	1	NIIPAST*GAAKAV	209	sp|P16858|G3P_MOUSE	52560.2	45743.8	89958.7	121114	57134.2	9289.41	9236.85	11143.9	6884.11	57134.2	9263.13	0.432185	0.190962	-2.62479	0.000167362
KSWSTVTTECSK	sp|A2ASS6|TITIN_MOUSE	A2ASS6	Ttn	Titin OS=Mus musculus OX=10090 GN=Ttn PE=1 SV=1	51.4	0.00122699	44.5021	[2] Phospho (ST)	1	RDAERKS*WSTVTT	21621	sp|A2ASS6|TITIN_MOUSE	106426	73429	146296	76407.6	117630	9245.91	4532.29	1376.29	4972.62	106426	4752.45	0.291405	0.642697	-4.48658	0.000167362
SESPPAELPSLR	sp|G5E870|TRIPC_MOUSE	G5E870	Trip12	E3 ubiquitin-protein ligase TRIP12 OS=Mus musculus OX=10090 GN=Trip12 PE=1 SV=1	28.6	0.00351865	83.6942	[3] Phospho (ST)	1	TKKRSES*PPAELP	312	sp|G5E870|TRIPC_MOUSE	46023.6	44850.3	36055.6	27886.1	26953.6	177703	125892	157977	161566	36055.6	159771	0.248272	0.139274	2.14762	0.000167362
VQSLEGEKLSPK	sp|P14873|MAP1B_MOUSE	P14873	Map1b	Microtubule-associated protein 1B OS=Mus musculus OX=10090 GN=Map1b PE=1 SV=2	44.4	0.0020429	53.1651	[10] Phospho (ST)	1	LEGEKLS*PKSDIS	1775	sp|P14873|MAP1B_MOUSE	58887.8	58962.6	103617	72036.9	129450	509131	392809	664900	576608	72036.9	542870	0.366728	0.214106	2.91101	0.000167362
VSGIPAPTLK	sp|A2ASS6|TITIN_MOUSE	A2ASS6	Ttn	Titin OS=Mus musculus OX=10090 GN=Ttn PE=1 SV=1	17.07	0.00377411	80.9523	[2] Phospho (ST)	1	CFEIRVS*GIPAPT	33607	sp|A2ASS6|TITIN_MOUSE	61428.9	71002	71045	90810.5	98016.7	791.143	3834.72	3669.53	5684.28	71045	3752.13	0.19493	0.578181	-4.2433	0.000167362
QEYDEAGPSIVHR	sp|P68134|ACTS_MOUSE	P68134	Acta1	Actin, alpha skeletal muscle OS=Mus musculus OX=10090 GN=Acta1 PE=1 SV=1	123.36	0	50.0954	[3] Phospho (Y)	1	WITKQEY*DEAGPS	364	sp|P68134|ACTS_MOUSE	341820	233097	268512	110688	271238	23007.4	36317.4	17397.2	23840.6	268512	23424	0.346217	0.317481	-3.51916	0.00017187
NTPIYVSSPTWENHNAVFSAAGFK	sp|P05201|AATC_MOUSE	P05201	Got1	Aspartate aminotransferase, cytoplasmic OS=Mus musculus OX=10090 GN=Got1 PE=1 SV=3	109.54	0	95.2399	[8] Phospho (ST)	1	TPIYVSS*PTWENH	138	sp|P05201|AATC_MOUSE	606174	710564	716900	1.09378e+06	1.19412e+06	118646	144636	180272	186370	716900	162454	0.302502	0.201712	-2.15047	0.000172853
SPPPFPGEPWK	sp|Q9JK92|HSPB8_MOUSE	Q9JK92	Hspb8	Heat shock protein beta-8 OS=Mus musculus OX=10090 GN=Hspb8 PE=1 SV=1	55.62	0.00102634	91.3735	[1] Phospho (ST)	1	VPAEGRS*PPPFPG	87	sp|Q9JK92|HSPB8_MOUSE	71425.2	89909	73278.6	92312.6	75867.4	224611	227288	309024	286154	75867.4	256721	0.121627	0.162035	1.7491	0.000173721
TSPSKSPFLHSGMK	sp|A2BH40|ARI1A_MOUSE	A2BH40	Arid1a	AT-rich interactive domain-containing protein 1A OS=Mus musculus OX=10090 GN=Arid1a PE=1 SV=1	22.22	0.00338514	54.8854	[2] Phospho (ST)	1	PMENRTS*PSKSPF	1601	sp|A2BH40|ARI1A_MOUSE	8728.37	9841.32	7897.95	10412.9	10281.4	27192.9	28105.1	38489.3	40866.7	9841.32	33297.2	0.114917	0.208604	1.74072	0.000176897
GRSFMNNWEVYK	sp|P47857|PFKAM_MOUSE	P47857	Pfkm	ATP-dependent 6-phosphofructokinase, muscle type OS=Mus musculus OX=10090 GN=Pfkm PE=1 SV=3	53.61	0.000972763	75.5021	[3] Phospho (ST)|[5] Oxidation (M)	2	IKLRGRS*FMNNWE,LRGRSFM*NNWEVY	377,379	sp|P47857|PFKAM_MOUSE	207049	204044	251017	437581	409580	39707.7	56512.4	46559.5	42166.3	251017	44362.9	0.374683	0.160343	-2.50213	0.000177622
IFSENICGLSDSPGVSK	sp|Q5XKE0|MYPC2_MOUSE	Q5XKE0	Mybpc2	Myosin-binding protein C, fast-type OS=Mus musculus OX=10090 GN=Mybpc2 PE=1 SV=1	144.6	0	88.8372	[12] Phospho (ST)	1	ICGLSDS*PGVSKN	1012	sp|Q5XKE0|MYPC2_MOUSE	1.59878e+06	1.8154e+06	1.71347e+06	652625	960735	123798	136774	160436	189888	1.59878e+06	148605	0.379742	0.190213	-3.432	0.000177649
ISTSPIRSVK	sp|A2ASS6|TITIN_MOUSE	A2ASS6	Ttn	Titin OS=Mus musculus OX=10090 GN=Ttn PE=1 SV=1	11.59	0.0040858	51.5241	[4] Phospho (ST)	1	AGRISTS*PIRSVK	315	sp|A2ASS6|TITIN_MOUSE	33454.7	25988.7	36500.4	44893.2	43552.8	5726.2	7816.57	6069.59	10487	36500.4	6943.08	0.209708	0.289253	-2.40577	0.000177649
RQSSTFGGADGGFSAGIPSPDKVHR	sp|Q8K245|UVRAG_MOUSE	Q8K245	Uvrag	UV radiation resistance associated protein OS=Mus musculus OX=10090 GN=Uvrag PE=1 SV=2	30.04	0.00310332	75.8722	[19] Phospho (ST)	1	FSAGIPS*PDKVHR	497	sp|Q8K245|UVRAG_MOUSE	4666.07	4287.12	3481.67	5504.41	3392.86	20369.6	13602.2	26153	22249	4287.12	21309.3	0.205398	0.254764	2.312	0.000177649
KKSASDTGIPSSPQGMPATSSPDHGDHTLSVSSDSGHSTASAR	sp|Q5SSZ5|TENS3_MOUSE	Q5SSZ5	Tns3	Tensin-3 OS=Mus musculus OX=10090 GN=Tns3 PE=1 SV=1	57.7	0.00107604	59.422	[5] Phospho (ST)	1	VRKKSAS*DTGIPS	363	sp|Q5SSZ5|TENS3_MOUSE	53847	26650.5	54091.4	31297.8	56888.7	348836	276764	204472	305325	53847	291045	0.322471	0.213671	2.43256	0.000178623
TQSLSALPK	sp|Q924A2|CIC_MOUSE	Q924A2	Cic	Protein capicua homolog OS=Mus musculus OX=10090 GN=Cic PE=1 SV=2	43.11	0.00223602	64.5247	[3] Phospho (ST)	1	GKRRTQS*LSALPK	1080	sp|Q924A2|CIC_MOUSE	7922.57	11461.6	8150.88	13106.4	8798.64	44885.3	31522.3	48952.9	40001	8798.64	42443.2	0.231181	0.181397	2.26779	0.00018074
KTKPPRPDSPTTTPNISVK	sp|Q60775|ELF1_MOUSE	Q60775	Elf1	ETS-related transcription factor Elf-1 OS=Mus musculus OX=10090 GN=Elf1 PE=1 SV=1	12.85	0.00416829	48.7406	[11] Phospho (ST)	1	PRPDSPT*TTPNIS	189	sp|Q60775|ELF1_MOUSE	5604.31	4276.79	5227.89	7225.69	8857.9	40127.6	30829.4	23715.9	39377.5	5604.31	35103.4	0.290169	0.23199	2.63623	0.000184708
VQGTGVTPPPTPLGTR	sp|Q99K01|PDXD1_MOUSE	Q99K01	Pdxdc1	Pyridoxal-dependent decarboxylase domain-containing protein 1 OS=Mus musculus OX=10090 GN=Pdxdc1 PE=1 SV=2	65.68	0.000874126	78.6198	[7] Phospho (ST)	1	VQGTGVT*PPPTPL	687	sp|Q99K01|PDXD1_MOUSE	70729.4	91045.7	82361.8	150159	103551	497581	419710	828469	611376	91045.7	554478	0.30856	0.30176	2.59883	0.000184708
HNYYTSISK	sp|O70250|PGAM2_MOUSE	O70250	Pgam2	Phosphoglycerate mutase 2 OS=Mus musculus OX=10090 GN=Pgam2 PE=1 SV=3	46.51	0.0018924	37.7726	[3] Phospho (Y)	1	MDEKHNY*YTSISK	132	sp|O70250|PGAM2_MOUSE	1.91582e+06	2.04713e+06	3.0661e+06	3.37116e+06	4.17457e+06	509405	589000	485796	574948	3.0661e+06	542177	0.324049	0.0926063	-2.50221	0.000184965
RFSVSPASPSSQQTPPPVTPR	sp|Q8BUR4|DOCK1_MOUSE	Q8BUR4	Dock1	Dedicator of cytokinesis protein 1 OS=Mus musculus OX=10090 GN=Dock1 PE=1 SV=3	35.17	0.00265903	73.2547	[3] Phospho (ST)	1	GNERRFS*VSPASP	1756	sp|Q8BUR4|DOCK1_MOUSE	30823.3	35266	18148.4	38160.7	24529.3	146883	124659	142089	120509	30823.3	133374	0.276206	0.0966587	2.11029	0.00018536
SPSPTLGESLAPR	sp|Q6PDH0|PHLB1_MOUSE	Q6PDH0	Phldb1	Pleckstrin homology-like domain family B member 1 OS=Mus musculus OX=10090 GN=Phldb1 PE=1 SV=1	69.39	0.000953289	77.9998	[3] Phospho (ST)	1	RRTRSPS*PTLGES	522	sp|Q6PDH0|PHLB1_MOUSE	21594.3	40631.1	29238.2	37654	23705	132269	124251	181621	129250	29238.2	130759	0.274163	0.188375	2.16089	0.000186311
IVSPDLQLDASVR	sp|A2ASS6|TITIN_MOUSE	A2ASS6	Ttn	Titin OS=Mus musculus OX=10090 GN=Ttn PE=1 SV=1	84.21	0.00067659	88.8722	[3] Phospho (ST)	1	MKDRIVS*PDLQLD	18310	sp|A2ASS6|TITIN_MOUSE	84244.2	104158	170903	105590	109563	725.291	3248	5432.44	5799.79	105590	4340.22	0.285598	0.615486	-4.65175	0.000186962
ASLVAQPSTSSQSVQTSGAK	sp|Q8K190|SMDC1_MOUSE	Q8K190	Saysd1	SAYSvFN domain-containing protein 1 OS=Mus musculus OX=10090 GN=Saysd1 PE=1 SV=1	83.74	0.000667111	55.7685	[8] Phospho (ST)	1	SLVAQPS*TSSQSV	22	sp|Q8K190|SMDC1_MOUSE	264515	477995	399445	758144	377320	76008.9	60078.5	49868.9	72274	399445	66176.2	0.407537	0.184692	-2.59976	0.000187152
QSPGPALAR	sp|P42128|FOXK1_MOUSE	P42128	Foxk1	Forkhead box protein K1 OS=Mus musculus OX=10090 GN=Foxk1 PE=1 SV=2	53.41	0.000967742	40.7211	[2] Phospho (ST)	1	AASVRQS*PGPALA	87	sp|P42128|FOXK1_MOUSE	9949.7	13143.7	12337	14375.1	12523	40621.5	38063.5	53433.2	36005.4	12523	39342.5	0.129696	0.186352	1.65075	0.000187576
GDQPAASPGPTLR	sp|Q4ACU6|SHAN3_MOUSE	Q4ACU6	Shank3	SH3 and multiple ankyrin repeat domains protein 3 OS=Mus musculus OX=10090 GN=Shank3 PE=1 SV=3	26.11	0.00333778	48.6994	[7] Phospho (ST)	1	GDQPAAS*PGPTLR	387	sp|Q4ACU6|SHAN3_MOUSE	16236.4	11745.1	8268.66	8477.23	10088.6	42995.1	44985.4	42531.9	49630.5	10088.6	43990.2	0.297755	0.0720054	2.12409	0.000190756
RPSAPIDFSK	sp|Q9ERE7|MESD_MOUSE	Q9ERE7	Mesd	LRP chaperone MESD OS=Mus musculus OX=10090 GN=Mesd PE=1 SV=1	23.12	0.0032936	64.7933	[3] Phospho (ST)	1	PEHKRPS*APIDFS	79	sp|Q9ERE7|MESD_MOUSE	26423.7	26058.2	30555.2	31085.7	28627.7	1721.82	789.93	261.364	2110.66	28627.7	1255.88	0.0806112	0.693212	-4.61747	0.000190756
RGSPAFLHSPSCPAIISCSEK	sp|Q8VCR8|MYLK2_MOUSE	Q8VCR8	Mylk2	Myosin light chain kinase 2, skeletal/cardiac muscle OS=Mus musculus OX=10090 GN=Mylk2 PE=1 SV=2	104.76	0	86.6253	[3] Phospho (ST)|[11] Phospho (ST)	2	EAGRRGS*PAFLHS,AFLHSPS*CPAIIS	161,169	sp|Q8VCR8|MYLK2_MOUSE	1.12897e+06	1.30655e+06	1.3242e+06	1.09799e+06	1.13701e+06	356402	495113	344613	390945	1.13701e+06	373674	0.0896293	0.172513	-1.60694	0.000191283
ASGVAVSDGVIK	sp|P18760|COF1_MOUSE	P18760	Cfl1	Cofilin-1 OS=Mus musculus OX=10090 GN=Cfl1 PE=1 SV=3	123.11	0	82.5986	[N-term] Acetyl (Protein N-term)|[2] Phospho (ST)	2	MA*SGVAVS,MAS*GVAVSD	2,3	sp|P18760|COF1_MOUSE	906109	1.32588e+06	1.1744e+06	1.19981e+06	1.17865e+06	3.87276e+06	3.47322e+06	3.56197e+06	3.04526e+06	1.17865e+06	3.51759e+06	0.13255	0.0978823	1.57734	0.000193788
HLALSNNFR	sp|A2ASS6|TITIN_MOUSE	A2ASS6	Ttn	Titin OS=Mus musculus OX=10090 GN=Ttn PE=1 SV=1	42.64	0.00221675	68.3258	[5] Phospho (ST)	1	GKHLALS*NNFRGE	2668	sp|A2ASS6|TITIN_MOUSE	107252	86040.9	123135	147863	155027	33954.6	31455.7	22397.7	25375.5	123135	28415.6	0.230275	0.188472	-2.12379	0.000195313
TCSFGGFDLTNR	sp|P59808|SASH1_MOUSE	P59808	Sash1	SAM and SH3 domain-containing protein 1 OS=Mus musculus OX=10090 GN=Sash1 PE=1 SV=1	55.79	0.00102987	90.0106	[3] Phospho (ST)	1	SHGRTCS*FGGFDL	400	sp|P59808|SASH1_MOUSE	6654.7	6339.57	1931.78	6505.69	5739.79	75290.4	56205.3	55496.6	43359.2	6339.57	55851	0.36593	0.229083	3.1391	0.000195313
ALCYPR	sp|Q5SX39|MYH4_MOUSE	Q5SX39	Myh4	Myosin-4 OS=Mus musculus OX=10090 GN=Myh4 PE=2 SV=1	28.71	0.00353419	38.5157	[4] Phospho (Y)	1	LLKALCY*PRVKVG	404	sp|Q5SX39|MYH4_MOUSE	1.37913e+06	1.66513e+06	1.59103e+06	2.23387e+06	1.99708e+06	552466	537714	525769	552387	1.66513e+06	545050	0.191758	0.0237968	-1.6113	0.000195388
ATSPPHLDGTSNPESTVPEK	sp|Q60953|PML_MOUSE	Q60953	Pml	Protein PML OS=Mus musculus OX=10090 GN=Pml PE=1 SV=3	43.15	0.00223881	62.033	[3] Phospho (ST)	1	STFKATS*PPHLDG	528	sp|Q60953|PML_MOUSE	30870.3	47370	36909.5	59032.2	50533.8	252590	175340	396268	262784	47370	257687	0.248326	0.337584	2.44329	0.000195388
FGSADNIAHLK	sp|Q80W04|TMCC2_MOUSE	Q80W04	Tmcc2	Transmembrane and coiled-coil domains protein 2 OS=Mus musculus OX=10090 GN=Tmcc2 PE=1 SV=1	72.71	0.00104058	69.9761	[3] Phospho (ST)	1	IRNKFGS*ADNIAH	435	sp|Q80W04|TMCC2_MOUSE	5366.2	5228.55	3316.03	8576.76	3297.32	38405.2	32455.6	28176.3	28981.4	5228.55	30718.5	0.418051	0.145403	2.55232	0.000195388
LRVEHEQASQPTPEK	sp|Q9D2N4|DTNA_MOUSE	Q9D2N4	Dtna	Dystrobrevin alpha OS=Mus musculus OX=10090 GN=Dtna PE=1 SV=2	34.9	0.00264281	29.3615	[12] Phospho (ST)	1	EQASQPT*PEKAQQ	501	sp|Q9D2N4|DTNA_MOUSE	24740.4	24682.8	24536.4	33730	35447.8	85940.4	97117.3	97715.9	87316.3	24740.4	92216.8	0.191296	0.0680125	1.89612	0.000195388
AGHPFMWNEHLGYVLTCPSNLGTGLR	sp|P07310|KCRM_MOUSE	P07310	Ckm	Creatine kinase M-type OS=Mus musculus OX=10090 GN=Ckm PE=1 SV=1	114.45	0	95.5651	[19] Phospho (ST)	1	YVLTCPS*NLGTGL	285	sp|P07310|KCRM_MOUSE	681256	817423	1.67753e+06	1.76035e+06	1.64995e+06	26959.2	115071	51937.3	87595.8	1.64995e+06	69766.5	0.396484	0.551383	-4.61246	0.000196025
GAAQNIIPASTGAAK	sp|P16858|G3P_MOUSE	P16858	Gapdh	Glyceraldehyde-3-phosphate dehydrogenase OS=Mus musculus OX=10090 GN=Gapdh PE=1 SV=2	28.25	0.00348918	65.6905	[10] Phospho (ST)	1	QNIIPAS*TGAAKA	208	sp|P16858|G3P_MOUSE	2.23803e+06	2.85607e+06	2.49815e+06	4.52901e+06	2.96556e+06	662323	754713	503066	685937	2.85607e+06	674130	0.295996	0.163375	-2.08316	0.000196307
LRSSVPGVR	sp|P20152|VIME_MOUSE	P20152	Vim	Vimentin OS=Mus musculus OX=10090 GN=Vim PE=1 SV=3	21.13	0.003615	43.101	[3] Phospho (ST)	1	SAVRLRS*SVPGVR	72	sp|P20152|VIME_MOUSE	8491.35	1988.89	7927.68	4067.2	2771.06	94685.2	60671.3	57457	90110.5	4067.2	75390.9	0.591285	0.255907	4.18425	0.000196307
TSQCSSPSLSTSPGSPTRPQIR	sp|Q64318|ZEB1_MOUSE	Q64318	Zeb1	Zinc finger E-box-binding homeobox 1 OS=Mus musculus OX=10090 GN=Zeb1 PE=1 SV=1	34.84	0.00263852	61.2736	[15] Phospho (ST)	1	LSTSPGS*PTRPQI	302	sp|Q64318|ZEB1_MOUSE	22206.5	24954.2	33551.6	16767.5	14838	93538.2	121436	164497	132329	22206.5	126882	0.33	0.229262	2.51311	0.000196307
TVPPAVTGVTFLSGGQSEEEASINLNAINK	sp|P05064|ALDOA_MOUSE	P05064	Aldoa	Fructose-bisphosphate aldolase A OS=Mus musculus OX=10090 GN=Aldoa PE=1 SV=2	69.51	0.000957854	96.8131	[13] Phospho (ST)	1	TGVTFLS*GGQSEE	272	sp|P05064|ALDOA_MOUSE	1.01151e+07	1.60818e+07	2.69048e+07	3.28421e+07	3.2225e+07	651017	1.18604e+06	1.70287e+06	2.04201e+06	2.69048e+07	1.44445e+06	0.427905	0.436004	-4.24273	0.000196307
TEGGATVTVKDDQVFSMNPPKYDK	sp|Q5SX39|MYH4_MOUSE	Q5SX39	Myh4	Myosin-4 OS=Mus musculus OX=10090 GN=Myh4 PE=2 SV=1	24.88	0.00341686	80.5843	[16] Phospho (ST)	1	KDDQVFS*MNPPKY	79	sp|Q5SX39|MYH4_MOUSE	342240	298746	467083	393964	518608	27511.7	77148.1	65736.5	56625.3	393964	61180.9	0.221695	0.374005	-2.69092	0.000196672
AAAGDGPSASEKEPSAPATEKDLSPPNAK	sp|Q8VCR8|MYLK2_MOUSE	Q8VCR8	Mylk2	Myosin light chain kinase 2, skeletal/cardiac muscle OS=Mus musculus OX=10090 GN=Mylk2 PE=1 SV=2	50.26	0.00119546	54.1964	[24] Phospho (ST)	1	ATEKDLS*PPNAKK	46	sp|Q8VCR8|MYLK2_MOUSE	2.90212e+06	4.99702e+06	3.26176e+06	2.3692e+06	2.63089e+06	773073	747406	679248	674804	2.90212e+06	713327	0.321925	0.0684722	-2.02612	0.000197282
DWSKVVLAYEPVWAIGTGK	sp|P17751|TPIS_MOUSE	P17751	Tpi1	Triosephosphate isomerase OS=Mus musculus OX=10090 GN=Tpi1 PE=1 SV=4	136.04	0	99.6042	[3] Phospho (ST)	1	DNVKDWS*KVVLAY	209	sp|P17751|TPIS_MOUSE	210691	156542	232310	332933	327589	9390.77	34442.6	16043.6	27281	232310	21662.3	0.303952	0.514474	-3.47303	0.000197282
FIFKESHDSTSNVYTVELHIGK	sp|Q5XKE0|MYPC2_MOUSE	Q5XKE0	Mybpc2	Myosin-binding protein C, fast-type OS=Mus musculus OX=10090 GN=Mybpc2 PE=1 SV=1	34.65	0.00262626	90.0355	[6] Phospho (ST)	1	RFIFKES*HDSTSN	105	sp|Q5XKE0|MYPC2_MOUSE	154632	70537	362601	186466	422104	8747.72	9863.1	8324.23	11562.2	186466	9305.41	0.616592	0.150223	-4.3273	0.000197428
HAFSPVASVESASGETLHSPK	sp|P29699|FETUA_MOUSE	P29699	Ahsg	Alpha-2-HS-glycoprotein OS=Mus musculus OX=10090 GN=Ahsg PE=1 SV=1	232.42	0	77.0303	[8] Phospho (ST)	1	AFSPVAS*VESASG	309	sp|P29699|FETUA_MOUSE	1.26119e+06	1.32728e+06	1.35173e+06	1.61119e+06	1.36711e+06	3.84369e+06	3.75079e+06	5.25282e+06	3.90882e+06	1.35173e+06	3.87625e+06	0.096448	0.170005	1.5198	0.000197428
LLSPRPSLLTPAGDPR	sp|Q9WU42|NCOR2_MOUSE	Q9WU42	Ncor2	Nuclear receptor corepressor 2 OS=Mus musculus OX=10090 GN=Ncor2 PE=1 SV=3	46.32	0.00188324	90.927	[3] Phospho (ST)	1	DKGRLLS*PRPSLL	938	sp|Q9WU42|NCOR2_MOUSE	6509.97	7564.32	8620.48	7069.62	5211.72	26378.8	21893.1	33546.4	23420.1	7069.62	24899.4	0.180644	0.19656	1.81386	0.000197428
SSPPPPLPAEERPGTK	sp|Q924A2|CIC_MOUSE	Q924A2	Cic	Protein capicua homolog OS=Mus musculus OX=10090 GN=Cic PE=1 SV=2	54.77	0.000999001	56.3547	[2] Phospho (ST)	1	PPTARSS*PPPPLP	2148	sp|Q924A2|CIC_MOUSE	43117.5	67487.1	53027.1	77448.5	56029.2	234787	185249	280937	250405	56029.2	242596	0.223931	0.168008	2.11356	0.000198391
ASLEQTER	sp|Q5SX39|MYH4_MOUSE	Q5SX39	Myh4	Myosin-4 OS=Mus musculus OX=10090 GN=Myh4 PE=2 SV=1	33.08	0.00272692	23.7083	[6] Phospho (ST)	1	RASLEQT*ERSRRV	1699	sp|Q5SX39|MYH4_MOUSE	37237.5	32596.6	19921.9	16425.2	21259	2213.74	4505.17	2678.16	4142.25	21259	3410.2	0.350692	0.328084	-2.67417	0.000198585
ETSRPNWAQVSATVPITSCTVEK	sp|A2ASS6|TITIN_MOUSE	A2ASS6	Ttn	Titin OS=Mus musculus OX=10090 GN=Ttn PE=1 SV=1	10.75	0.00403582	90.4341	[3] Phospho (ST)	1	IDKRETS*RPNWAQ	21220	sp|A2ASS6|TITIN_MOUSE	131284	172172	202941	161027	226618	24989.4	50284.1	37305.4	38189.2	172172	37747.3	0.207132	0.274144	-2.18951	0.000198585
KETPPVEER	sp|A2ASS6|TITIN_MOUSE	A2ASS6	Ttn	Titin OS=Mus musculus OX=10090 GN=Ttn PE=1 SV=1	57.93	0.00108538	27.6707	[3] Phospho (ST)	1	TIGRKET*PPVEER	12625	sp|A2ASS6|TITIN_MOUSE	36826.7	41251.2	42676.7	36041.2	45341.8	816976	1.56169e+06	1.96211e+06	284737	41251.2	1.18933e+06	0.0974569	0.648756	4.77516	0.000198585
NLGSPPKSPTHASPQHTQTEK	sp|A2RSJ4|UH1BL_MOUSE	A2RSJ4	Uhrf1bp1l	UHRF1-binding protein 1-like OS=Mus musculus OX=10090 GN=Uhrf1bp1l PE=1 SV=2	66.12	0.00088574	29.6786	[8] Phospho (ST)	1	LGSPPKS*PTHASP	418	sp|A2RSJ4|UH1BL_MOUSE	19984.3	14409.7	27123.8	19958.1	33418.3	111888	109835	186792	124429	19984.3	118158	0.321038	0.272314	2.56175	0.000198585
SLEAQAEKYSQK	sp|P58771|TPM1_MOUSE	P58771	Tpm1	Tropomyosin alpha-1 chain OS=Mus musculus OX=10090 GN=Tpm1 PE=1 SV=1	51.65	0.000925926	37.6805	[10] Phospho (ST)	1	AQAEKYS*QKEDKY	215	sp|P58771|TPM1_MOUSE	65541.6	45913.3	57799.6	48449.1	61884.3	7017.96	9324.69	2664.55	2689.7	57799.6	4853.83	0.151649	0.610028	-3.73374	0.00019877
AETPPSHQAGTQLNR	sp|Q3UHC0|TNR6C_MOUSE	Q3UHC0	Tnrc6c	Trinucleotide repeat-containing gene 6C protein OS=Mus musculus OX=10090 GN=Tnrc6c PE=1 SV=2	72.51	0.0010352	33.6518	[3] Phospho (ST)	1	TTHRAET*PPSHQA	776	sp|Q3UHC0|TNR6C_MOUSE	9194.99	7634.52	10856.8	19052.6	11135	75031.9	64791.3	48105.3	68216.9	10856.8	66504.1	0.381057	0.178677	2.61436	0.00019891
ALVHQLSNESR	sp|Q9DBS9|OSBL3_MOUSE	Q9DBS9	Osbpl3	Oxysterol-binding protein-related protein 3 OS=Mus musculus OX=10090 GN=Osbpl3 PE=1 SV=2	23.91	0.00334448	47.8038	[7] Phospho (ST)	1	ALVHQLS*NESRLS	405	sp|Q9DBS9|OSBL3_MOUSE	1396.89	1132.7	1970.06	5838.8	1173.3	36478.3	25529.2	52886.6	43706.8	1396.89	40092.5	0.870835	0.29163	4.83715	0.000199379
RMSNAAPSSDSSLSSAPLPEYSSCQPPSAPPPSYAK	sp|Q03173|ENAH_MOUSE	Q03173	Enah	Protein enabled homolog OS=Mus musculus OX=10090 GN=Enah PE=1 SV=2	48.95	0.00144383	84.1181	[3] Phospho (ST)	1	ERERRMS*NAAPSS	255	sp|Q03173|ENAH_MOUSE	39017.5	63316.6	43625.4	68801.7	50977.8	168835	264345	270038	280257	50977.8	267192	0.238649	0.210585	2.38985	0.000199379
VQKSSKELEDMNQK	sp|P13412|TNNI2_MOUSE	P13412	Tnni2	Troponin I, fast skeletal muscle OS=Mus musculus OX=10090 GN=Tnni2 PE=2 SV=2	189.68	0	30.4126	[5] Phospho (ST)	1	VKVQKSS*KELEDM	90	sp|P13412|TNNI2_MOUSE	651526	595230	511616	613088	917352	156668	179063	207311	164176	613088	171620	0.233913	0.1265	-1.83824	0.000199379
NTAPSTTSPLVPLASEGCPVASSMALSPQNASVSETALALSPEIPK	sp|P70670|NACAM_MOUSE	P70670	Naca	Nascent polypeptide-associated complex subunit alpha, muscle-specific form OS=Mus musculus OX=10090 GN=Naca PE=1 SV=2	39.38	0.00227531	98.671	[15] Phospho (ST)	1	PLVPLAS*EGCPVA	615	sp|P70670|NACAM_MOUSE	98175.8	165521	153866	120700	91714.1	516174	958294	1.27647e+06	725228	120700	841761	0.260715	0.375323	2.78802	0.000199911
KDSLGSDSSTAIIPHELIR	sp|Q9Z0P7|SUFU_MOUSE	Q9Z0P7	Sufu	Suppressor of fused homolog OS=Mus musculus OX=10090 GN=Sufu PE=1 SV=1	30.12	0.00310843	88.7106	[10] Phospho (ST)	1	LGSDSST*AIIPHE	353	sp|Q9Z0P7|SUFU_MOUSE	5615.8	5613.49	7679.19	6172.78	5881.9	31435.2	17116.4	22352.1	25443.7	5881.9	23897.9	0.139263	0.248446	2.01951	0.000201283
VVVPIAPTYRSPGPSPYSPPPAAPEAK	sp|Q8C494|PRR33_MOUSE	Q8C494	Prr33	Proline-rich protein 33 OS=Mus musculus OX=10090 GN=Prr33 PE=2 SV=1	44.44	0.00204499	89.8101	[11] Phospho (ST)	1	IAPTYRS*PGPSPY	71	sp|Q8C494|PRR33_MOUSE	1.65948e+06	2.75212e+06	1.95941e+06	2.25043e+06	1.9686e+06	452058	639709	654043	574258	1.9686e+06	606983	0.194292	0.158796	-1.69954	0.000201283
TSCHVSWAPPENDGGSQVTHYIVEK	sp|A2ASS6|TITIN_MOUSE	A2ASS6	Ttn	Titin OS=Mus musculus OX=10090 GN=Ttn PE=1 SV=1	66.45	0.000892459	83.9562	[2] Phospho (ST)	1	SDVTKTS*CHVSWA	20503	sp|A2ASS6|TITIN_MOUSE	123531	174837	324048	324754	96938.8	10683.8	8063.75	7365.2	20841	174837	9373.78	0.522749	0.531096	-4.23546	0.000201909
GMYDGPVFDLTTTPK	sp|Q62188|DPYL3_MOUSE	Q62188	Dpysl3	Dihydropyrimidinase-related protein 3 OS=Mus musculus OX=10090 GN=Dpysl3 PE=1 SV=1	89.1	0	95.8413	[13] Phospho (ST)	1	VFDLTTT*PKGGTP	509	sp|Q62188|DPYL3_MOUSE	39670	34983.9	77045.5	18341.7	26070.1	506994	305531	588678	366504	34983.9	436749	0.578273	0.29231	3.62314	0.000202062
VGWEQLLTSIAR	sp|O88990|ACTN3_MOUSE	O88990	Actn3	Alpha-actinin-3 OS=Mus musculus OX=10090 GN=Actn3 PE=2 SV=1	48.26	0.0019892	98.9481	[9] Phospho (ST)	1	WEQLLTS*IARTIN	736	sp|O88990|ACTN3_MOUSE	60388.3	47532.7	74591.6	75804.2	59804.2	4782.28	7820.33	2863.76	1260.7	60388.3	3823.02	0.184742	0.674531	-4.02839	0.000202062
SSITLGWSKPVYDGGSDVTGYVVEMK	sp|A2ASS6|TITIN_MOUSE	A2ASS6	Ttn	Titin OS=Mus musculus OX=10090 GN=Ttn PE=1 SV=1	83.28	0.000659631	96.0699	[4] Phospho (ST)	1	STKSSIT*LGWSKP	28973	sp|A2ASS6|TITIN_MOUSE	247575	273336	344188	646746	678849	22795.1	48708.6	37044.9	44930.3	344188	40987.6	0.475699	0.298773	-3.07664	0.000202438
AAIPPPVYEEPDRPRSPTGPSNSFLANMGGTVAHK	sp|Q8JZX4|SPF45_MOUSE	Q8JZX4	Rbm17	Splicing factor 45 OS=Mus musculus OX=10090 GN=Rbm17 PE=1 SV=1	15.16	0.00378481	82.6904	[23] Phospho (ST)|[28] Oxidation (M)	2	PTGPSNS*FLANMG,NSFLANM*GGTVAH	229,234	sp|Q8JZX4|SPF45_MOUSE	16859.6	11407.8	15157.1	8668.18	22236.9	78417.4	67935	90890.9	98377.1	15157.1	84654.2	0.350765	0.160402	2.47767	0.000203002
HIAEDSDRKYEEVAR	sp|P58774|TPM2_MOUSE	P58774	Tpm2	Tropomyosin beta chain OS=Mus musculus OX=10090 GN=Tpm2 PE=1 SV=1	100.25	0	27.2151	[10] Phospho (Y)	1	EDSDRKY*EEVARK	162	sp|P58774|TPM2_MOUSE	3.53489e+06	2.68984e+06	4.73076e+06	2.138e+06	4.23561e+06	336893	532391	146151	307507	3.53489e+06	322200	0.308158	0.479066	-3.45714	0.000203003
HNYYTSISK	sp|O70250|PGAM2_MOUSE	O70250	Pgam2	Phosphoglycerate mutase 2 OS=Mus musculus OX=10090 GN=Pgam2 PE=1 SV=3	42.51	0.00221239	45.4446	[6] Phospho (ST)	1	KHNYYTS*ISKDRR	135	sp|O70250|PGAM2_MOUSE	303902	220205	236483	506624	417848	33605.3	55800.8	60347.2	48208.3	303902	52004.5	0.363863	0.236698	-2.55075	0.000203092
RHEAFESDLAAHQDR	sp|O88990|ACTN3_MOUSE	O88990	Actn3	Alpha-actinin-3 OS=Mus musculus OX=10090 GN=Actn3 PE=2 SV=1	95.76	0	47.0948	[7] Phospho (ST)	1	RHEAFES*DLAAHQ	455	sp|O88990|ACTN3_MOUSE	300880	96274.2	278151	115443	286704	16938.3	10455.7	5820.86	14397.8	278151	12426.7	0.467014	0.407738	-4.50273	0.000203372
VDHGAEIITQSPSR	sp|P20357|MTAP2_MOUSE	P20357	Map2	Microtubule-associated protein 2 OS=Mus musculus OX=10090 GN=Map2 PE=1 SV=2	164.8	0	48.6381	[11] Phospho (ST)	1	AEIITQS*PSRSSV	1783	sp|P20357|MTAP2_MOUSE	12427.4	5850.1	6213.29	5757.6	5057.23	58643.6	31053.2	46137.6	60330.9	5850.1	52390.6	0.428957	0.276512	3.15242	0.000203372
CASLEKTK	sp|Q5SX39|MYH4_MOUSE	Q5SX39	Myh4	Myosin-4 OS=Mus musculus OX=10090 GN=Myh4 PE=2 SV=1	58.67	0.000738552	18.1211	[7] Phospho (ST)	1	CASLEKT*KQRLQN	1421	sp|Q5SX39|MYH4_MOUSE	345360	298990	275977	390215	323040	78931.6	102203	54431.3	93904.4	323040	86418	0.134608	0.254547	-1.90774	0.000204103
AMVESQQKSPVKR	sp|Q91ZU6|DYST_MOUSE	Q91ZU6	Dst	Dystonin OS=Mus musculus OX=10090 GN=Dst PE=1 SV=2	36.91	0.00233893	23.7482	[9] Phospho (ST)	1	VESQQKS*PVKRRR	1381	sp|Q91ZU6|DYST_MOUSE	5512.79	7438.91	5620.58	5523.45	9445	25440.5	38009.5	35759.1	23750	5620.58	30599.8	0.258627	0.233819	2.42393	0.000204171
IGAQMGHPGSPNAHPVTWSPGGIISR	sp|P48025|KSYK_MOUSE	P48025	Syk	Tyrosine-protein kinase SYK OS=Mus musculus OX=10090 GN=Syk PE=1 SV=2	29.03	0.00337898	87.0025	[10] Phospho (ST)	1	QMGHPGS*PNAHPV	270	sp|P48025|KSYK_MOUSE	1672.44	2057.03	3073.71	4426.31	4510.66	22929	18272	32416.9	27936.4	3073.71	25432.7	0.416119	0.241291	3.04161	0.000205552
RGSSIPQFTNSPTMVIMVGLPAR	sp|P70266|F261_MOUSE	P70266	Pfkfb1	6-phosphofructo-2-kinase/fructose-2,6-bisphosphatase 1 OS=Mus musculus OX=10090 GN=Pfkfb1 PE=1 SV=2	85.82	0.000701754	97.9905	[4] Phospho (ST)	1	QRRRGSS*IPQFTN	34	sp|P70266|F261_MOUSE	170846	99739.2	253935	218427	309155	17236.3	30441.8	19251.7	27584.8	218427	23418.2	0.379616	0.269986	-3.24465	0.000205552
SLYDRPASYK	sp|P26618|PGFRA_MOUSE	P26618	Pdgfra	Platelet-derived growth factor receptor alpha OS=Mus musculus OX=10090 GN=Pdgfra PE=1 SV=3	29.58	0.00324441	47.8526	[8] Phospho (ST)	1	LYDRPAS*YKKKSM	767	sp|P26618|PGFRA_MOUSE	17669.9	12805.1	10233.1	20517.8	16644.6	90065.4	55132.6	74349.5	72090	16644.6	73219.7	0.26116	0.196073	2.137	0.000206594
IEEELGSKAK	sp|P17182|ENOA_MOUSE	P17182	Eno1	Alpha-enolase OS=Mus musculus OX=10090 GN=Eno1 PE=1 SV=3	60.56	0.000769527	33.9484	[7] Phospho (ST)	1	IEEELGS*KAKFAG	419	sp|P17182|ENOA_MOUSE	1.24242e+06	813923	932916	903991	948601	263640	366714	262433	260202	932916	263037	0.167113	0.181548	-1.82649	0.000207962
GTEDGSGSPHSPPHLCSK	sp|P83741|WNK1_MOUSE	P83741	Wnk1	Serine/threonine-protein kinase WNK1 OS=Mus musculus OX=10090 GN=Wnk1 PE=1 SV=2	71.77	0.00101729	38.0503	[11] Phospho (ST)	1	GSGSPHS*PPHLCS	2027	sp|P83741|WNK1_MOUSE	121717	164192	130577	208026	174807	541031	526095	596039	513822	164192	533563	0.218365	0.0666544	1.70014	0.000211979
SSPPPLSGASEVDAGELGSER	sp|A6X919|D19L1_MOUSE	A6X919	Dpy19l1	Probable C-mannosyltransferase DPY19L1 OS=Mus musculus OX=10090 GN=Dpy19l1 PE=1 SV=1	94.83	0	81.4634	[2] Phospho (ST)	1	PRSARSS*PPPLSG	23	sp|A6X919|D19L1_MOUSE	4290.22	1030.51	2864.29	3286.72	5830.15	69729.3	37419.9	59627.9	49360.8	3286.72	54494.4	0.512781	0.256326	4.04496	0.000211979
GLSQEQLNEFR	sp|O88990|ACTN3_MOUSE	O88990	Actn3	Alpha-actinin-3 OS=Mus musculus OX=10090 GN=Actn3 PE=2 SV=1	73.66	0.00106781	81.6773	[3] Phospho (ST)	1	RDAKGLS*QEQLNE	757	sp|O88990|ACTN3_MOUSE	265951	360987	263927	327151	350319	108687	108876	91818.9	109884	327151	108782	0.147096	0.0828198	-1.58852	0.000214452
RLSVGSSMR	sp|Q8CGA3|LAT4_MOUSE	Q8CGA3	Slc43a2	Large neutral amino acids transporter small subunit 4 OS=Mus musculus OX=10090 GN=Slc43a2 PE=1 SV=1	26.84	0.00338467	47.6055	[3] Phospho (ST)	1	TVGRRLS*VGSSMR	274	sp|Q8CGA3|LAT4_MOUSE	13213.6	17070.6	7670.49	16822.4	17013	62185.2	92204.4	104108	130831	16822.4	98156.2	0.284007	0.292386	2.54204	0.000214452
STEECLSYFGVSETTGLTPDQVKR	sp|Q8R429|AT2A1_MOUSE	Q8R429	Atp2a1	Sarcoplasmic/endoplasmic reticulum calcium ATPase 1 OS=Mus musculus OX=10090 GN=Atp2a1 PE=1 SV=1	95.62	0	92.1376	[18] Phospho (ST)	1	SETTGLT*PDQVKR	25	sp|Q8R429|AT2A1_MOUSE	1.34596e+06	2.80844e+06	2.8406e+06	3.78043e+06	2.66648e+06	381067	478707	463351	428690	2.80844e+06	446021	0.323889	0.0988958	-2.65568	0.000214452
VIHDNFGIVEGLMTTVHAITATQK	sp|P16858|G3P_MOUSE	P16858	Gapdh	Glyceraldehyde-3-phosphate dehydrogenase OS=Mus musculus OX=10090 GN=Gapdh PE=1 SV=2	142.09	0	98.6383	[22] Phospho (ST)	1	VHAITAT*QKTVDG	182	sp|P16858|G3P_MOUSE	654901	253142	1.26899e+06	1.30074e+06	1.55428e+06	11728.5	49867	15293.4	11966.9	1.26899e+06	13630.1	0.532013	0.833127	-6.55156	0.000214452
KTVSEPNLK	sp|Q8C2B3|HDAC7_MOUSE	Q8C2B3	Hdac7	Histone deacetylase 7 OS=Mus musculus OX=10090 GN=Hdac7 PE=1 SV=2	20.66	0.00359066	38.0503	[4] Phospho (ST)	1	PLRKTVS*EPNLKL	178	sp|Q8C2B3|HDAC7_MOUSE	3117.18	1572.76	3638.58	2723.23	3261.4	15656.6	12209.9	13637.5	13077.6	3117.18	13357.6	0.276672	0.107272	2.09903	0.000214772
LKGSADWER	sp|A2ASS6|TITIN_MOUSE	A2ASS6	Ttn	Titin OS=Mus musculus OX=10090 GN=Ttn PE=1 SV=1	36.92	0.00233993	40.8532	[4] Phospho (ST)	1	ERRLKGS*ADWERV	19933	sp|A2ASS6|TITIN_MOUSE	176013	106433	214518	115816	158497	30537.2	32344.7	18225.4	30601.8	158497	30569.5	0.287871	0.233531	-2.37429	0.000215029
RISSSSAQPCVEEASAPQDSLAQGK	sp|Q6DFV5|HELZ_MOUSE	Q6DFV5	Helz	Probable helicase with zinc finger domain OS=Mus musculus OX=10090 GN=Helz PE=1 SV=2	61.15	0.000778816	65.4532	[6] Phospho (ST)	1	RRISSSS*AQPCVE	1788	sp|Q6DFV5|HELZ_MOUSE	50640.3	59877.5	44926.6	63209.2	58852.5	161037	142304	171130	164134	58852.5	162586	0.135206	0.0771142	1.46596	0.000215029
GRSFMNNWEVYK	sp|P47857|PFKAM_MOUSE	P47857	Pfkm	ATP-dependent 6-phosphofructokinase, muscle type OS=Mus musculus OX=10090 GN=Pfkm PE=1 SV=3	85.66	0.00069979	87.0339	[3] Phospho (ST)	1	IKLRGRS*FMNNWE	377	sp|P47857|PFKAM_MOUSE	1.31477e+06	1.01507e+06	1.346e+06	1.47365e+06	1.89859e+06	304809	382846	380155	419888	1.346e+06	381501	0.227649	0.129804	-1.81893	0.000216768
LSSFKR	sp|P09103|PDIA1_MOUSE	P09103	P4hb	Protein disulfide-isomerase OS=Mus musculus OX=10090 GN=P4hb PE=1 SV=2	37.63	0.0023825	29.6233	[3] Phospho (ST)	1	YDGKLSS*FKRAAE	276	sp|P09103|PDIA1_MOUSE	100973	117833	128508	264539	190150	13043.6	18901.4	23964.2	25254.1	128508	21432.8	0.419268	0.27378	-2.59409	0.000216768
RRSPHVQTMQGPLGCPPK	sp|Q9QXS1|PLEC_MOUSE	Q9QXS1	Plec	Plectin OS=Mus musculus OX=10090 GN=Plec PE=1 SV=3	61.45	0.000783699	53.3961	[3] Phospho (ST)	1	IPARRRS*PHVQTM	114	sp|Q9QXS1|PLEC_MOUSE	296595	309534	388887	466698	370605	1.05642e+06	1.1181e+06	1.36939e+06	1.20865e+06	370605	1.16338e+06	0.186526	0.114505	1.64927	0.00021908
VTAKTEGGATVTVK	sp|Q5SX39|MYH4_MOUSE	Q5SX39	Myh4	Myosin-4 OS=Mus musculus OX=10090 GN=Myh4 PE=2 SV=1	88.4	0.000751315	37.7162	[5] Phospho (ST)	1	GKVTAKT*EGGATV	64	sp|Q5SX39|MYH4_MOUSE	222463	183597	360535	258687	389144	42534.2	48821.9	18646.3	33605.2	258687	38069.7	0.313277	0.364569	-2.77448	0.00021908
VDPIMSDVTPTSPK	sp|P70670|NACAM_MOUSE	P70670	Naca	Nascent polypeptide-associated complex subunit alpha, muscle-specific form OS=Mus musculus OX=10090 GN=Naca PE=1 SV=2	71.37	0.00100503	81.1883	[12] Phospho (ST)	1	SDVTPTS*PKKTSA	822	sp|P70670|NACAM_MOUSE	495922	660529	575887	532231	504702	1.38122e+06	1.58363e+06	1.96668e+06	1.70616e+06	532231	1.6449e+06	0.12147	0.147504	1.62687	0.000223528
LLPLNIRNSPFTR	sp|P97868|RBBP6_MOUSE	P97868	Rbbp6	E3 ubiquitin-protein ligase RBBP6 OS=Mus musculus OX=10090 GN=Rbbp6 PE=1 SV=5	21.66	0.0034997	92.6641	[9] Phospho (ST)	1	PLNIRNS*PFTRGR	874	sp|P97868|RBBP6_MOUSE	3732.52	1145.61	1134.22	2289.07	2592.4	19054.8	19530.5	16010.8	25800	2289.07	19292.6	0.500468	0.204391	3.0751	0.000224542
ANNSPALTGNSQPQHQAAAAVTQQQQQCGGGGGATKPAVSGK	sp|Q80SY5|PR38B_MOUSE	Q80SY5	Prpf38b	Pre-mRNA-splicing factor 38B OS=Mus musculus OX=10090 GN=Prpf38b PE=1 SV=1	49.48	0.00146413	61.0312	[N-term] Acetyl (Protein N-term)|[4] Phospho (ST)	2	MA*NNSPAL,MANNS*PALTGN	2,5	sp|Q80SY5|PR38B_MOUSE	61446	40607.3	76940	68970.3	61274	224003	225286	294032	213214	61446	224645	0.218452	0.154712	1.87025	0.000224833
ELFDYSPPLHK	sp|Q8K019|BCLF1_MOUSE	Q8K019	Bclaf1	Bcl-2-associated transcription factor 1 OS=Mus musculus OX=10090 GN=Bclaf1 PE=1 SV=2	53.37	0.000965873	89.355	[6] Phospho (ST)	1	KELFDYS*PPLHKS	510	sp|Q8K019|BCLF1_MOUSE	7988.85	15500.8	3331.54	8408.99	13290.2	112117	95951.1	98932.9	110951	8408.99	104942	0.493377	0.0788651	3.63915	0.000224833
KEVQSPEQVK	sp|Q8K019|BCLF1_MOUSE	Q8K019	Bclaf1	Bcl-2-associated transcription factor 1 OS=Mus musculus OX=10090 GN=Bclaf1 PE=1 SV=2	78.06	0.00116891	23.5851	[5] Phospho (ST)	1	VKKEVQS*PEQVKS	494	sp|Q8K019|BCLF1_MOUSE	155997	159219	140379	175199	181930	417401	411285	543809	494896	159219	456148	0.101147	0.136833	1.51327	0.000224833
KPSELNGEASK	sp|P15379|CD44_MOUSE	P15379	Cd44	CD44 antigen OS=Mus musculus OX=10090 GN=Cd44 PE=1 SV=3	29.93	0.0030926	22.8486	[3] Phospho (ST)	1	VEDRKPS*ELNGEA	733	sp|P15379|CD44_MOUSE	5257.32	2935.45	2384.36	2568.93	6339.97	43437.2	26408	64995.7	29289	2935.45	36363.1	0.45892	0.429509	3.60299	0.000224833
SVSPGVTQAVVEEHCASPEEK	sp|P14873|MAP1B_MOUSE	P14873	Map1b	Microtubule-associated protein 1B OS=Mus musculus OX=10090 GN=Map1b PE=1 SV=2	86.77	0.000719424	65.8291	[17] Phospho (ST)	1	VEEHCAS*PEEKTL	1307	sp|P14873|MAP1B_MOUSE	153287	141273	108583	64325.7	163527	656997	647656	682138	675171	141273	666084	0.319253	0.0239338	2.23709	0.000224833
TNLSGRQSPSFK	sp|Q6P2K6|P4R3A_MOUSE	Q6P2K6	Ppp4r3a	Serine/threonine-protein phosphatase 4 regulatory subunit 3A OS=Mus musculus OX=10090 GN=Ppp4r3a PE=1 SV=1	23.64	0.00332489	41.4831	[8] Phospho (ST)	1	NLSGRQS*PSFKLS	728	sp|Q6P2K6|P4R3A_MOUSE	4474.87	4818.3	3213.28	3340.52	4181.02	13263.4	11037.7	16219.6	14392.6	4181.02	13828	0.175714	0.157937	1.72446	0.000224833
IHTTALTGQSPPLASGHQGEGDAPSVEPGATNIQQPSSPAPSTK	sp|Q8BTI8|SRRM2_MOUSE	Q8BTI8	Srrm2	Serine/arginine repetitive matrix protein 2 OS=Mus musculus OX=10090 GN=Srrm2 PE=1 SV=3	30.13	0.00311014	77.3335	[38] Phospho (ST)	1	NIQQPSS*PAPSTK	323	sp|Q8BTI8|SRRM2_MOUSE	49700.1	61406.1	41251.7	73429.4	60380.4	191660	192223	261793	199013	60380.4	195618	0.21431	0.16059	1.69567	0.000224846
VVDLMAYMASK	sp|P16858|G3P_MOUSE	P16858	Gapdh	Glyceraldehyde-3-phosphate dehydrogenase OS=Mus musculus OX=10090 GN=Gapdh PE=1 SV=2	44.36	0.0020403	94.9573	[7] Phospho (Y)	1	VVDLMAY*MASKE	328	sp|P16858|G3P_MOUSE	56415.2	90989.7	63606.8	56934.8	171054	10181.1	9508.78	5251.71	4549.39	63606.8	7380.25	0.554014	0.390913	-3.17009	0.000225887
LAWTNVATEVQVTKLK	sp|A2ASS6|TITIN_MOUSE	A2ASS6	Ttn	Titin OS=Mus musculus OX=10090 GN=Ttn PE=1 SV=1	46.6	0.00189651	93.5895	[13] Phospho (ST)	1	ATEVQVT*KLKVTK	23401	sp|A2ASS6|TITIN_MOUSE	57875.5	43872.9	101213	60885.2	99381.8	6093.64	6953.35	8593.3	14480.4	60885.2	7773.33	0.358645	0.418437	-2.97756	0.000226319
KASPEPPDSAESALK	sp|Q8K3X4|I2BPL_MOUSE	Q8K3X4	Irf2bpl	Interferon regulatory factor 2-binding protein-like OS=Mus musculus OX=10090 GN=Irf2bpl PE=1 SV=1	96.76	0	51.5459	[3] Phospho (ST)	1	LRKRKAS*PEPPDS	526	sp|Q8K3X4|I2BPL_MOUSE	306054	260769	274678	277035	328846	779992	703283	741900	742185	277035	742042	0.0949631	0.042216	1.42143	0.000226412
GNEDISDNGALHSANSTTNPAVAEHQPSPLNPQPLSEEQPPKPK	sp|Q5DTJ9|MYPN_MOUSE	Q5DTJ9	Mypn	Myopalladin OS=Mus musculus OX=10090 GN=Mypn PE=1 SV=2	27.89	0.00345901	76.7294	[28] Phospho (ST)	1	VAEHQPS*PLNPQP	558	sp|Q5DTJ9|MYPN_MOUSE	26908.7	35067.3	31564.2	24124.6	18890.5	94574.2	207443	171982	225856	26908.7	189712	0.231191	0.331895	2.81134	0.000227502
GTIPCSPGTPVPIVEK	sp|Q4U4S6|XIRP2_MOUSE	Q4U4S6	Xirp2	Xin actin-binding repeat-containing protein 2 OS=Mus musculus OX=10090 GN=Xirp2 PE=1 SV=1	40.56	0.00234687	87.5783	[6] Phospho (ST)	1	KGTIPCS*PGTPVP	2940	sp|Q4U4S6|XIRP2_MOUSE	13488.1	15868.8	8285.76	13507.7	6050.37	54618.1	108175	86807.2	106631	13488.1	96718.8	0.357964	0.279999	2.8345	0.000230262
DLSPPNAK	sp|Q8VCR8|MYLK2_MOUSE	Q8VCR8	Mylk2	Myosin light chain kinase 2, skeletal/cardiac muscle OS=Mus musculus OX=10090 GN=Mylk2 PE=1 SV=2	19.76	0.00353305	42.826	[3] Phospho (ST)	1	ATEKDLS*PPNAKK	46	sp|Q8VCR8|MYLK2_MOUSE	149132	146663	130704	132429	117146	52448.5	52813.6	44780.3	53255.2	132429	52631	0.0963817	0.0795463	-1.33124	0.000230966
QTTRVNVEETATSTILHIK	sp|A2ASS6|TITIN_MOUSE	A2ASS6	Ttn	Titin OS=Mus musculus OX=10090 GN=Ttn PE=1 SV=1	64.85	0.000856898	89.8101	[3] Phospho (ST)	1	EPLKQTT*RVNVEE	26145	sp|A2ASS6|TITIN_MOUSE	60111.3	61589.2	117356	98216.4	109353	6740.35	10086.4	2642.98	9877.22	98216.4	8308.79	0.300844	0.474785	-3.58943	0.000230966
KAPLTLAGSPTPK	sp|O88286|WIZ_MOUSE	O88286	Wiz	Protein Wiz OS=Mus musculus OX=10090 GN=Wiz PE=1 SV=2	42.69	0.00221729	64.6246	[9] Phospho (ST)	1	PLTLAGS*PTPKNP	1029	sp|O88286|WIZ_MOUSE	5741.48	5591.34	4963.26	7047.61	6662.5	22444.4	15396.1	25182.4	20150.1	5741.48	21297.2	0.140532	0.199325	1.88908	0.00023213
LRSTPEYR	sp|A2ASS6|TITIN_MOUSE	A2ASS6	Ttn	Titin OS=Mus musculus OX=10090 GN=Ttn PE=1 SV=1	25.19	0.0034398	30.5998	[3] Phospho (ST)	1	GDTKLRS*TPEYRT	7009	sp|A2ASS6|TITIN_MOUSE	89736.7	56981.1	70119.8	97555	110201	7851.45	8540.94	16352.9	17656.1	89736.7	12446.9	0.251301	0.406416	-2.92469	0.00023269
LMVSVSGRPSPVITWSK	sp|A2ASS6|TITIN_MOUSE	A2ASS6	Ttn	Titin OS=Mus musculus OX=10090 GN=Ttn PE=1 SV=1	69.53	0.000958313	92.2642	[10] Phospho (ST)	1	SVSGRPS*PVITWS	31264	sp|A2ASS6|TITIN_MOUSE	167171	130984	389352	331284	434142	5856.46	14958.9	5547.43	22837.1	331284	10407.7	0.464014	0.672422	-5.14544	0.000232915
SYAAVVTNCHK	sp|A2ASS6|TITIN_MOUSE	A2ASS6	Ttn	Titin OS=Mus musculus OX=10090 GN=Ttn PE=1 SV=1	66.11	0.000885347	32.6213	[2] Phospho (Y)	1	EATRKSY*AAVVTN	24869	sp|A2ASS6|TITIN_MOUSE	167147	156616	225485	192985	202875	45492.8	29903.9	22273.7	13331.9	192985	26088.8	0.146463	0.491156	-2.90258	0.000232915
FLRASEEHLK	sp|Q01768|NDKB_MOUSE	Q01768	Nme2	Nucleoside diphosphate kinase B OS=Mus musculus OX=10090 GN=Nme2 PE=1 SV=1	14.69	0.00375839	48.6621	[5] Phospho (ST)	1	MKFLRAS*EEHLKQ	44	sp|Q01768|NDKB_MOUSE	263827	133987	263802	275156	323455	42976.6	40552.1	23821.8	46729.8	263827	41764.3	0.279481	0.2628	-2.65986	0.000232923
GKRSPTPGKGPVDR	sp|Q9QYR6|MAP1A_MOUSE	Q9QYR6	Map1a	Microtubule-associated protein 1A OS=Mus musculus OX=10090 GN=Map1a PE=1 SV=2	16.35	0.00372722	19.8482	[4] Phospho (ST)|[6] Phospho (ST)	2	DIRGKRS*PTPGKG,RGKRSPT*PGKGPV	2603,2605	sp|Q9QYR6|MAP1A_MOUSE	9596.45	7297.88	4496.63	15670.8	8451.16	81576.1	151831	55925	100888	8451.16	91231.9	0.453897	0.416188	3.42419	0.000232923
LSLNLK	sp|P70670|NACAM_MOUSE	P70670	Naca	Nascent polypeptide-associated complex subunit alpha, muscle-specific form OS=Mus musculus OX=10090 GN=Naca PE=1 SV=2	25.17	0.00343643	83.7785	[2] Phospho (ST)	1	LTQSRLS*LNLKGP	249	sp|P70670|NACAM_MOUSE	197.68	305.456	389.401	781.405	468.186	6842.25	4660.09	5928.64	2775.14	389.401	5294.36	0.516764	0.348754	3.7547	0.000232923
IYHTSIKPLEQSYK	sp|Q7TQ48|SRCA_MOUSE	Q7TQ48	Srl	Sarcalumenin OS=Mus musculus OX=10090 GN=Srl PE=1 SV=1	22.91	0.00327613	64.174	[12] Phospho (ST)	1	IKPLEQS*YKYNEL	511	sp|Q7TQ48|SRCA_MOUSE	93091.9	49597.6	112317	80591.9	102693	7808.81	10629.4	3013	10214.3	93091.9	9011.55	0.277224	0.441795	-3.38177	0.000233401
TIPITVK	sp|A2ASS6|TITIN_MOUSE	A2ASS6	Ttn	Titin OS=Mus musculus OX=10090 GN=Ttn PE=1 SV=1	64.83	0.000856164	72.81	[1] Phospho (ST)	1	NVGGTKT*IPITVK	26580	sp|A2ASS6|TITIN_MOUSE	15742.2	17849.7	27795.5	22981.7	19853	1057.06	1138.45	178.381	1265.69	19853	1097.75	0.226129	0.544212	-4.17772	0.000234036
LSPEPVAHR	sp|Q8BIZ6|SNIP1_MOUSE	Q8BIZ6	Snip1	Smad nuclear-interacting protein 1 OS=Mus musculus OX=10090 GN=Snip1 PE=1 SV=1	20.31	0.00356824	38.8847	[2] Phospho (ST)	1	VKQERLS*PEPVAH	33	sp|Q8BIZ6|SNIP1_MOUSE	6309.42	8436.59	5589.94	7586.97	11119	27595.5	28167.6	36456.9	31812.1	7586.97	29989.9	0.275957	0.131726	1.98021	0.000235627
VNTEPCVKTR	sp|A2ASS6|TITIN_MOUSE	A2ASS6	Ttn	Titin OS=Mus musculus OX=10090 GN=Ttn PE=1 SV=1	64.68	0.000851789	28.1734	[9] Phospho (ST)	1	TEPCVKT*RYTVTD	30100	sp|A2ASS6|TITIN_MOUSE	193503	145998	208084	250946	148147	7775.17	16537	1578.19	3843.1	193503	5809.14	0.232321	0.886142	-5.14564	0.000236007
NSTLSEEDYIER	sp|O55003|BNIP3_MOUSE	O55003	Bnip3	BCL2/adenovirus E1B 19 kDa protein-interacting protein 3 OS=Mus musculus OX=10090 GN=Bnip3 PE=1 SV=1	13.25	0.00419617	76.5222	[5] Phospho (ST)	1	EKNSTLS*EEDYIE	88	sp|O55003|BNIP3_MOUSE	6.7563e+06	9.2742e+06	5.32004e+06	2.18774e+06	2.2095e+06	282623	302775	275117	336399	5.32004e+06	292699	0.590927	0.0915497	-4.1848	0.000238918
ISDPLTSSPGR	sp|P97310|MCM2_MOUSE	P97310	Mcm2	DNA replication licensing factor MCM2 OS=Mus musculus OX=10090 GN=Mcm2 PE=1 SV=3	51.95	0.000932836	66.6055	[8] Phospho (ST)	1	SDPLTSS*PGRSSR	27	sp|P97310|MCM2_MOUSE	3248.04	2591.07	3208.28	7028.29	8849.83	56613	36893.1	98385	85082.1	3248.04	70847.5	0.55859	0.400412	4.41735	0.000240987
YYGAVGSTLR	sp|A2ASS6|TITIN_MOUSE	A2ASS6	Ttn	Titin OS=Mus musculus OX=10090 GN=Ttn PE=1 SV=1	46.79	0.00190944	68.1457	[8] Phospho (ST)	1	YGAVGST*LRLHVM	32434	sp|A2ASS6|TITIN_MOUSE	52576.8	45357.5	60508.1	65205.3	65063	14866.4	10376.3	4949.95	8839.02	60508.1	9607.67	0.149231	0.420214	-2.6595	0.000241429
EDKGTYTITASNR	sp|A2ASS6|TITIN_MOUSE	A2ASS6	Ttn	Titin OS=Mus musculus OX=10090 GN=Ttn PE=1 SV=1	56.11	0.0010377	39.4436	[5] Phospho (ST)	1	AREDKGT*YTITAS	17263	sp|A2ASS6|TITIN_MOUSE	79628.2	69905.8	107870	71126.3	105332	8189.62	3067.66	12712.9	10702.9	79628.2	9446.26	0.213272	0.480732	-3.08834	0.000241464
AVPPVSPELR	sp|Q8K327|CHAP1_MOUSE	Q8K327	Champ1	Chromosome alignment-maintaining phosphoprotein 1 OS=Mus musculus OX=10090 GN=Champ1 PE=1 SV=1	11.53	0.00408163	74.3456	[6] Phospho (ST)	1	KAVPPVS*PELRRP	405	sp|Q8K327|CHAP1_MOUSE	7390.16	6315.81	3874.1	5587.48	5302.69	17338.6	24647	29144	25880.6	5587.48	25263.8	0.227972	0.205524	2.17637	0.000242551
PAPAASLTLAPSPVAPLPPK	sp|P70670|NACAM_MOUSE	P70670	Naca	Nascent polypeptide-associated complex subunit alpha, muscle-specific form OS=Mus musculus OX=10090 GN=Naca PE=1 SV=2	32.49	0.00287853	94.9573	[12] Phospho (ST)	1	SLTLAPS*PVAPLP	1914	sp|P70670|NACAM_MOUSE	25528.1	35761.8	38292.5	37563.1	33417.9	121048	262395	194851	129014	35761.8	161933	0.151101	0.372905	2.14846	0.000242817
RASVVSLMTWKPSK	sp|Q8VD58|EVI2B_MOUSE	Q8VD58	Evi2b	Protein EVI2B OS=Mus musculus OX=10090 GN=Evi2b PE=1 SV=1	57.03	0.0010597	87.4026	[3] Phospho (ST)	1	ASTKRAS*VVSLMT	269	sp|Q8VD58|EVI2B_MOUSE	2.88628	2.88628	637.452	2.88628	2.88628	86250.7	69324.9	112329	115551	2.88628	99289.7	2.18635	0.229763	15.0576	0.000242817
EATLPPVSPPKAALSVDEVEKK	sp|Q6NZJ6|IF4G1_MOUSE	Q6NZJ6	Eif4g1	Eukaryotic translation initiation factor 4 gamma 1 OS=Mus musculus OX=10090 GN=Eif4g1 PE=1 SV=1	25.46	0.00329327	87.6149	[3] Phospho (ST)	1	PVKREAT*LPPVSP	1226	sp|Q6NZJ6|IF4G1_MOUSE	7568.08	12387.9	7254.11	3400.58	2844.18	76799	58731.5	112637	86215.5	7254.11	81507.2	0.574798	0.26879	3.48765	0.000242849
ALSSMGANYSSYLAK	sp|Q9QZ47|TNNT3_MOUSE	Q9QZ47	Tnnt3	Troponin T, fast skeletal muscle OS=Mus musculus OX=10090 GN=Tnnt3 PE=1 SV=3	53.16	0.000960307	80.4958	[4] Phospho (ST)|[5] Oxidation (M)	2	KKKALSS*MGANYS,KKALSSM*GANYSS	163,164	sp|Q9QZ47|TNNT3_MOUSE	28558.5	45304.9	41109	46715.3	30073.9	8123.4	12387.8	7460.56	7376.66	41109	7791.98	0.222138	0.270517	-2.4007	0.000243
ARPEFTLPVHFYGR	sp|Q9WUB3|PYGM_MOUSE	Q9WUB3	Pygm	Glycogen phosphorylase, muscle form OS=Mus musculus OX=10090 GN=Pygm PE=1 SV=3	42.55	0.00221293	91.4579	[12] Phospho (Y)	1	TLPVHFY*GRVEHT	204	sp|Q9WUB3|PYGM_MOUSE	576724	498752	701166	864949	969274	102674	131480	71091.9	169733	701166	117077	0.270779	0.353669	-2.5933	0.000243
GAILTTMLVSR	sp|Q923T9|KCC2G_MOUSE	Q923T9	Camk2g	Calcium/calmodulin-dependent protein kinase type II subunit gamma OS=Mus musculus OX=10090 GN=Camk2g PE=1 SV=1	62.3	0.000803213	94.5462	[10] Phospho (ST)	1	LTTMLVS*RNFSAA	311	sp|Q923T9|KCC2G_MOUSE	101480	124236	118692	78114	94804.5	22413	33826.2	16082	22365.5	101480	22389.2	0.17984	0.312351	-2.18033	0.000243
GDTIKVK	sp|A2ASS6|TITIN_MOUSE	A2ASS6	Ttn	Titin OS=Mus musculus OX=10090 GN=Ttn PE=1 SV=1	48.59	0.00200573	28.3285	[3] Phospho (ST)	1	LAVRGDT*IKVKAG	17196	sp|A2ASS6|TITIN_MOUSE	37157.9	35428.7	52564.4	48865.9	49884.5	9276.02	11399	7849.54	14940.3	48865.9	10337.5	0.176152	0.283705	-2.24859	0.000243
GQTVQQVYNSVGALAK	sp|Q5SX39|MYH4_MOUSE	Q5SX39	Myh4	Myosin-4 OS=Mus musculus OX=10090 GN=Myh4 PE=2 SV=1	85.26	0.000695894	82.2246	[8] Phospho (Y)	1	QTVQQVY*NSVGAL	424	sp|Q5SX39|MYH4_MOUSE	215605	309493	290026	348474	382188	81731.1	85701.9	79288.2	102445	309493	83716.5	0.204558	0.119625	-1.88673	0.000243
LGAPENSGISTLER	sp|F8VPU2|FARP1_MOUSE	F8VPU2	Farp1	FERM, ARHGEF and pleckstrin domain-containing protein 1 OS=Mus musculus OX=10090 GN=Farp1 PE=1 SV=1	23.96	0.00335089	70.0996	[11] Phospho (ST)	1	ENSGIST*LERGQK	24	sp|F8VPU2|FARP1_MOUSE	24785.8	31701.8	10708.7	30396.7	13052.2	201592	168486	160669	153784	24785.8	164577	0.440374	0.12374	2.73077	0.000243
RQSSFER	sp|Q4U4S6|XIRP2_MOUSE	Q4U4S6	Xirp2	Xin actin-binding repeat-containing protein 2 OS=Mus musculus OX=10090 GN=Xirp2 PE=1 SV=1	11.27	0.00406711	19.1921	[4] Phospho (ST)	1	LKKRQSS*FERTVS	1570	sp|Q4U4S6|XIRP2_MOUSE	2.88628	2.88628	2.88628	2.88628	2.88628	627.497	5169.27	131128	104398	2.88628	54783.5	0	1.11443	12.9745	0.000243
TLSIDKGF	sp|P12382|PFKAL_MOUSE	P12382	Pfkl	ATP-dependent 6-phosphofructokinase, liver type OS=Mus musculus OX=10090 GN=Pfkl PE=1 SV=4	31.04	0.00297619	86.3498	[3] Phospho (ST)	1	VTRRTLS*IDKGF	775	sp|P12382|PFKAL_MOUSE	1302.76	2408.95	1355.39	3137.28	2869.71	18664.1	11647.5	16612.4	12589	2408.95	14600.7	0.383645	0.22298	2.58573	0.000243
MEEKSPPQSDWSGSSR	sp|Q148W8|DUS27_MOUSE	Q148W8	Dusp27	Inactive dual specificity phosphatase 27 OS=Mus musculus OX=10090 GN=Dusp27 PE=1 SV=1	59.65	0.000755572	44.466	[5] Phospho (ST)	1	LRMEEKS*PPQSDW	929	sp|Q148W8|DUS27_MOUSE	4104.57	617.61	1064.8	564.052	2259.16	44171.8	28783.5	46627.5	44692.8	1064.8	44432.3	0.869007	0.20108	5.38293	0.000244458
AGSTFTIDVPISGRPAPK	sp|A2ASS6|TITIN_MOUSE	A2ASS6	Ttn	Titin OS=Mus musculus OX=10090 GN=Ttn PE=1 SV=1	87.42	0.000729927	89.3362	[12] Phospho (ST)	1	TIDVPIS*GRPAPK	30461	sp|A2ASS6|TITIN_MOUSE	262184	420400	465097	443464	541632	48505.8	17631.2	10255.1	44163.2	443464	30897.2	0.240426	0.631241	-3.99026	0.000245546
HDPSLQPWSASYDPGSAK	sp|P16015|CAH3_MOUSE	P16015	Ca3	Carbonic anhydrase 3 OS=Mus musculus OX=10090 GN=Ca3 PE=1 SV=3	95.08	0	80.9523	[9] Phospho (ST)	1	PSLQPWS*ASYDPG	48	sp|P16015|CAH3_MOUSE	4.47658e+06	3.76408e+06	2.30406e+06	3.49921e+06	6.89239e+06	482938	622582	395536	752868	3.76408e+06	552760	0.406701	0.278825	-2.77918	0.000245546
LCYVALDFENEMATAASSSSLEKSYELPDGQVITIGNER	sp|P68134|ACTS_MOUSE	P68134	Acta1	Actin, alpha skeletal muscle OS=Mus musculus OX=10090 GN=Acta1 PE=1 SV=1	39.24	0.00226501	99.679	[24] Phospho (ST)	1	SSSLEKS*YELPDG	241	sp|P68134|ACTS_MOUSE	1.52577e+06	1.91221e+06	4.92305e+06	569941	2.01286e+06	62214	71739.9	88760.4	91640.1	1.91221e+06	80250.2	0.745283	0.17827	-4.58275	0.000245546
SGSRPQSPSGDAESR	sp|Q8BNW9|KBTBB_MOUSE	Q8BNW9	Kbtbd11	Kelch repeat and BTB domain-containing protein 11 OS=Mus musculus OX=10090 GN=Kbtbd11 PE=1 SV=3	15.36	0.00379764	19.8316	[3] Phospho (ST)	1	TGERSGS*RPQSPS	316	sp|Q8BNW9|KBTBB_MOUSE	243.068	1338.5	1189.64	989.611	1343.27	14246.4	15046	22089	18033.7	1189.64	16539.9	0.448717	0.204726	3.79144	0.000245546
SLSYSPVER	sp|Q8BTI8|SRRM2_MOUSE	Q8BTI8	Srrm2	Serine/arginine repetitive matrix protein 2 OS=Mus musculus OX=10090 GN=Srrm2 PE=1 SV=3	26.93	0.00339041	59.1511	[5] Phospho (ST)	1	SRSLSYS*PVERRQ	2648	sp|Q8BTI8|SRRM2_MOUSE	6549.97	9716.56	6354.16	3538.81	4733.01	39630.4	26226	45039.5	40644	6354.16	40137.2	0.377362	0.21432	2.65905	0.000245546
AHTPTPGIYMGR	sp|Q6PFR5|TRA2A_MOUSE	Q6PFR5	Tra2a	Transformer-2 protein homolog alpha OS=Mus musculus OX=10090 GN=Tra2a PE=1 SV=1	48.04	0.0019774	65.2965	[3] Phospho (ST)	1	ITKRAHT*PTPGIY	200	sp|Q6PFR5|TRA2A_MOUSE	16774.5	23046.8	19721.3	19993	15237.5	58777	57592.1	94820.3	87676.3	19721.3	73226.6	0.160418	0.258537	1.86397	0.000246042
RCSWDKPESPQR	sp|Q8C4V1|RHG24_MOUSE	Q8C4V1	Arhgap24	Rho GTPase-activating protein 24 OS=Mus musculus OX=10090 GN=Arhgap24 PE=1 SV=2	17.49	0.00380282	36.2794	[3] Phospho (ST)	1	SPVRRCS*WDKPES	374	sp|Q8C4V1|RHG24_MOUSE	27687.7	19466.4	24468.6	22153.4	14824.1	75244.7	74770.8	70246.4	89150.1	22153.4	75007.7	0.225537	0.105762	1.7595	0.000246543
AVAGVMITASHNR	sp|Q8CAA7|PGM2L_MOUSE	Q8CAA7	Pgm2l1	Glucose 1,6-bisphosphate synthase OS=Mus musculus OX=10090 GN=Pgm2l1 PE=1 SV=1	77.11	0.00114613	60.3159	[10] Phospho (ST)	1	GVMITAS*HNRKED	175	sp|Q8CAA7|PGM2L_MOUSE	293145	252344	294997	196123	255493	37014.1	83727.4	47673	58475.2	255493	53074.1	0.155632	0.352983	-2.27471	0.000246707
ENCNSSIEENSGTVKSPEKEK	sp|Q6P5H2|NEST_MOUSE	Q6P5H2	Nes	Nestin OS=Mus musculus OX=10090 GN=Nes PE=1 SV=1	28.15	0.00348129	33.1159	[16] Phospho (ST)	1	NSGTVKS*PEKEKQ	575	sp|Q6P5H2|NEST_MOUSE	8356.11	2566.28	3696.18	535.738	793.558	199878	244860	155512	127115	2566.28	177695	0.992953	0.283713	6.10225	0.000247781
GSPTRPNPPVR	sp|Q62188|DPYL3_MOUSE	Q62188	Dpysl3	Dihydropyrimidinase-related protein 3 OS=Mus musculus OX=10090 GN=Dpysl3 PE=1 SV=1	56.63	0.00104895	36.3951	[2] Phospho (ST)	1	AGSTRGS*PTRPNP	522	sp|Q62188|DPYL3_MOUSE	532968	969172	854741	1.2587e+06	1.20506e+06	4.45262e+06	4.62299e+06	8.12674e+06	6.21936e+06	969172	5.42118e+06	0.303597	0.292133	2.46797	0.000248141
GQSDPVTIGPLTVK	sp|A2ASS6|TITIN_MOUSE	A2ASS6	Ttn	Titin OS=Mus musculus OX=10090 GN=Ttn PE=1 SV=1	35.2	0.00265957	90.0607	[12] Phospho (ST)	1	VTIGPLT*VKELVI	29342	sp|A2ASS6|TITIN_MOUSE	42078.9	46788.4	61528.4	50498.8	61866.6	3936.86	4337.23	1139.81	611.689	50498.8	2538.33	0.168718	0.758957	-4.57526	0.00024825
LDKSQIHDIVLVGGSTR	sp|P63017|HSP7C_MOUSE	P63017	Hspa8	Heat shock cognate 71 kDa protein OS=Mus musculus OX=10090 GN=Hspa8 PE=1 SV=1	71.38	0.00100604	82.9981	[4] Phospho (ST)	1	DAKLDKS*QIHDIV	329	sp|P63017|HSP7C_MOUSE	168254	142457	319535	277053	246940	46151.9	44740.3	33406.1	48265.9	246940	45446.1	0.321187	0.154139	-2.44211	0.0002496
LNFSHGTHEYHAETIK	sp|P52480|KPYM_MOUSE	P52480	Pkm	Pyruvate kinase PKM OS=Mus musculus OX=10090 GN=Pkm PE=1 SV=4	48.77	0.00172563	51.6849	[7] Phospho (ST)	1	LNFSHGT*HEYHAE	80	sp|P52480|KPYM_MOUSE	549939	392302	634048	738531	725843	108256	117912	49301.2	109200	634048	108728	0.234721	0.328021	-2.54388	0.000249967
RKDSPPLVTPPQSPPSSQPPAMTQAPR	sp|Q8CI12|SMTL2_MOUSE	Q8CI12	Smtnl2	Smoothelin-like protein 2 OS=Mus musculus OX=10090 GN=Smtnl2 PE=1 SV=1	116.99	0	75.607	[4] Phospho (ST)	1	AGKRKDS*PPLVTP	265	sp|Q8CI12|SMTL2_MOUSE	3.27682e+07	3.55627e+07	3.07239e+07	5.42566e+07	3.94333e+07	1.10385e+07	9.98722e+06	1.22298e+07	1.11473e+07	3.55627e+07	1.10929e+07	0.24303	0.0825761	-1.68075	0.000250387
ASPDASSNPEPAETR	sp|D3Z6Q9|BIN2_MOUSE	D3Z6Q9	Bin2	Bridging integrator 2 OS=Mus musculus OX=10090 GN=Bin2 PE=1 SV=1	154.98	0	30.4126	[2] Phospho (ST)	1	LCSPRAS*PDASSN	443	sp|D3Z6Q9|BIN2_MOUSE	8.65885	8.65885	8.65885	8.65885	8.65885	14582.9	10910.3	7161.83	264.582	8.65885	9036.08	0	0.742864	9.99558	0.000250557
SIFREESPLR	sp|Q8K019|BCLF1_MOUSE	Q8K019	Bclaf1	Bcl-2-associated transcription factor 1 OS=Mus musculus OX=10090 GN=Bclaf1 PE=1 SV=2	12.54	0.00415045	69.751	[7] Phospho (ST)	1	SIFREES*PLRIKM	529	sp|Q8K019|BCLF1_MOUSE	6130.66	1006.31	1643.14	506.589	1132.17	76295.2	65222.4	38056.4	65704.2	1132.17	65463.3	1.10286	0.266292	5.85352	0.000251405
ATGAALTPTEER	sp|Q9QY06|MYO9B_MOUSE	Q9QY06	Myo9b	Unconventional myosin-IXb OS=Mus musculus OX=10090 GN=Myo9b PE=1 SV=2	38.51	0.00244825	41.6947	[7] Phospho (ST)	1	ATGAALT*PTEERR	1317	sp|Q9QY06|MYO9B_MOUSE	8032.18	2897.55	4373.8	2674	5283.19	37902.1	27771.4	31988.1	56862.4	4373.8	34945.1	0.46715	0.332502	2.99295	0.000252106
RESPPIR	sp|Q60974|NCOR1_MOUSE	Q60974	Ncor1	Nuclear receptor corepressor 1 OS=Mus musculus OX=10090 GN=Ncor1 PE=1 SV=1	23.95	0.00334768	29.8218	[3] Phospho (ST)	1	KQIKRES*PPIRAF	1333	sp|Q60974|NCOR1_MOUSE	6629.27	5711.18	9860.93	10781.2	10466.9	47980.2	32179	72000.4	53349.8	9860.93	50665	0.270009	0.319689	2.35917	0.000252106
SASPGLPK	sp|Q9EQU5|SET_MOUSE	Q9EQU5	Set	Protein SET OS=Mus musculus OX=10090 GN=Set PE=1 SV=1	41.96	0.00218076	41.7154	[3] Phospho (ST)	1	LEDKSAS*PGLPKG	30	sp|Q9EQU5|SET_MOUSE	12305.5	19533.4	14177.7	25481.3	17925	105713	76492.1	194194	188495	17925	147104	0.286881	0.418748	2.9773	0.000252585
TGTGSPFAGNSPAR	sp|Q6ZPZ3|ZC3H4_MOUSE	Q6ZPZ3	Zc3h4	Zinc finger CCCH domain-containing protein 4 OS=Mus musculus OX=10090 GN=Zc3h4 PE=1 SV=2	42.71	0.00221839	50.8775	[11] Phospho (ST)	1	SPFAGNS*PAREGE	1276	sp|Q6ZPZ3|ZC3H4_MOUSE	11122.7	7471.51	9067.85	3401.26	7258.76	87437.9	42849	57849.9	58564.4	7471.51	58207.2	0.370792	0.302243	2.9617	0.000256249
YIISAK	sp|A2ASS6|TITIN_MOUSE	A2ASS6	Ttn	Titin OS=Mus musculus OX=10090 GN=Ttn PE=1 SV=1	46.28	0.00188071	61.0971	[4] Phospho (ST)	1	HGKYIIS*AKNSSG	19771	sp|A2ASS6|TITIN_MOUSE	14767.3	20550.4	18236.1	11589.3	9395.62	500.554	1423.55	216.777	1043.26	14767.3	771.909	0.308005	0.679502	-4.35298	0.000256324
DVYLSPR	sp|Q91VM5|RMXL1_MOUSE	Q91VM5	Rbmxl1	RNA binding motif protein, X-linked-like-1 OS=Mus musculus OX=10090 GN=Rbmxl1 PE=2 SV=1	23.78	0.00333757	56.6947	[5] Phospho (ST)	1	RRDVYLS*PRDDGY	205	sp|Q91VM5|RMXL1_MOUSE	100511	95612.1	77728.2	46410	68376	351303	283000	367574	331950	77728.2	341626	0.280926	0.109923	2.13533	0.00025953
GSGTAEVELK	sp|P52480|KPYM_MOUSE	P52480	Pkm	Pyruvate kinase PKM OS=Mus musculus OX=10090 GN=Pkm PE=1 SV=4	40.13	0.00231589	49.1525	[2] Phospho (ST)	1	TGLIKGS*GTAEVE	127	sp|P52480|KPYM_MOUSE	105226	86490.7	115365	75238.6	97200.3	24469.3	23570.2	10829.1	19878.7	97200.3	21724.4	0.163456	0.316469	-2.16687	0.000259702
SGPTSSPFSSPASSR	sp|Q8K3Z9|PO121_MOUSE	Q8K3Z9	Pom121	Nuclear envelope pore membrane protein POM 121 OS=Mus musculus OX=10090 GN=Pom121 PE=1 SV=2	31.85	0.00284145	55.0756	[6] Phospho (ST)	1	RSGPTSS*PFSSPA	409	sp|Q8K3Z9|PO121_MOUSE	1489.47	1257.76	2468.95	571.75	2493.1	19145.7	13761.1	21015.7	17927.6	1489.47	18536.7	0.498222	0.171215	3.63673	0.000262867
RTPSPDYDLYYYR	sp|A2ASS6|TITIN_MOUSE	A2ASS6	Ttn	Titin OS=Mus musculus OX=10090 GN=Ttn PE=1 SV=1	657.49	0	81.38	[4] Phospho (ST)	1	ARRRTPS*PDYDLY	33861	sp|A2ASS6|TITIN_MOUSE	5.17738e+07	5.64282e+07	6.58667e+07	7.11899e+07	8.06516e+07	1.71606e+07	2.24682e+07	1.80528e+07	2.27319e+07	6.58667e+07	2.02605e+07	0.176975	0.144644	-1.7095	0.000263552
NVSSLPGASGPSDLHPYPVPK	sp|Q8C494|PRR33_MOUSE	Q8C494	Prr33	Proline-rich protein 33 OS=Mus musculus OX=10090 GN=Prr33 PE=2 SV=1	51.92	0.000931388	85.1957	[4] Phospho (ST)	1	EPRNVSS*LPGASG	106	sp|Q8C494|PRR33_MOUSE	59252.4	74885.8	58124.5	177311	105168	10572.5	8152.22	8410.1	14719.4	74885.8	9491.28	0.524511	0.290313	-2.98944	0.000266257
ITDISKNSVNLSWQQPAFDGGSK	sp|A2ASS6|TITIN_MOUSE	A2ASS6	Ttn	Titin OS=Mus musculus OX=10090 GN=Ttn PE=1 SV=1	53.48	0.000968992	90.513	[8] Phospho (ST)	1	TDISKNS*VNLSWQ	28572	sp|A2ASS6|TITIN_MOUSE	70927.8	95777.1	121454	116282	149710	14057.9	3882.91	12364.9	13128.6	116282	12746.7	0.265867	0.432993	-3.19008	0.000268089
RVSAILPGAPDNELPSNEVFQEPEEK	sp|Q3UW53|NIBAN_MOUSE	Q3UW53	Fam129a	Protein Niban OS=Mus musculus OX=10090 GN=Fam129a PE=1 SV=2	75.7	0.00111297	93.87	[3] Phospho (ST)	1	SPARRVS*AILPGA	601	sp|Q3UW53|NIBAN_MOUSE	1.33093e+06	1.02481e+06	805731	566455	579116	4.16145e+06	4.16288e+06	5.37481e+06	3.91336e+06	805731	4.16216e+06	0.374798	0.149513	2.36896	0.000268089
QSYAPAPHPMAPPSPSTNSSSNSSGEQLSK	sp|Q8BWL5|RBMS3_MOUSE	Q8BWL5	Rbms3	RNA-binding motif, single-stranded-interacting protein 3 OS=Mus musculus OX=10090 GN=Rbms3 PE=2 SV=2	75.32	0.00110314	66.6055	[14] Phospho (ST)	1	HPMAPPS*PSTNSS	39	sp|Q8BWL5|RBMS3_MOUSE	2101.71	5646.94	19575.6	1990.56	5433.32	143356	167974	278931	240660	5433.32	204317	1.04633	0.302915	5.20964	0.000268136
SFTPDHVVYAR	sp|O54724|CAVN1_MOUSE	O54724	Cavin1	Caveolae-associated protein 1 OS=Mus musculus OX=10090 GN=Cavin1 PE=1 SV=1	49.38	0.00145815	70.8793	[3] Phospho (ST)	1	KLRKSFT*PDHVVY	304	sp|O54724|CAVN1_MOUSE	1359.27	1029.68	2375.47	846.888	2789.71	19338.3	16941.5	11276.3	12435.3	1359.27	14688.4	0.509814	0.252531	3.4166	0.000268509
AIGAFAAADSFDHKK	sp|P32848|PRVA_MOUSE	P32848	Pvalb	Parvalbumin alpha OS=Mus musculus OX=10090 GN=Pvalb PE=1 SV=3	28.23	0.00348857	70.9294	[10] Phospho (ST)	1	AFAAADS*FDHKKF	24	sp|P32848|PRVA_MOUSE	113488	106738	122632	111989	113888	38529.6	27904.8	23023.8	42859.9	113488	33217.2	0.0503592	0.277752	-1.79123	0.000268726
PAVPQVPSPGGTPGQAPYPYSLSEPALTLDTSGK	sp|Q6A0A9|F120A_MOUSE	Q6A0A9	FAM120A	Constitutive coactivator of PPAR-gamma-like protein 1 OS=Mus musculus OX=10090 GN=FAM120A PE=1 SV=2	81.99	0.000642261	96.3294	[12] Phospho (ST)	1	VPSPGGT*PGQAPY	386	sp|Q6A0A9|F120A_MOUSE	53571.1	81924.1	44105.1	52555.1	47596.7	197767	170632	244084	210208	52555.1	203988	0.26838	0.148177	1.95591	0.000268797
SSDTSPAVVTTPPPPSMPHK	sp|Q9QYB5|ADDG_MOUSE	Q9QYB5	Add3	Gamma-adducin OS=Mus musculus OX=10090 GN=Add3 PE=1 SV=2	39.38	0.00227531	72.2575	[N-term] Acetyl (Protein N-term)|[11] Phospho (ST)	2	MS*SDTSPA,SPAVVTT*PPPPSM	2,12	sp|Q9QYB5|ADDG_MOUSE	3812.52	7855.49	10524.4	14387.2	7099.87	74486.2	58997.7	88610.1	56356.8	7855.49	66742	0.453665	0.215166	3.07704	0.000268797
YILTLENSCGKK	sp|A2ASS6|TITIN_MOUSE	A2ASS6	Ttn	Titin OS=Mus musculus OX=10090 GN=Ttn PE=1 SV=1	44.78	0.00206132	76.1452	[8] Phospho (ST)	1	ILTLENS*CGKKEY	21560	sp|A2ASS6|TITIN_MOUSE	77896.6	64704.8	110636	50541.5	83530.3	2551.2	6456	10811	8660.41	77896.6	7558.21	0.290465	0.495337	-3.38095	0.000268797
KKEFEMSNLQSK	sp|Q5SX39|MYH4_MOUSE	Q5SX39	Myh4	Myosin-4 OS=Mus musculus OX=10090 GN=Myh4 PE=2 SV=1	225.92	0	53.49	[7] Phospho (ST)	1	KKEFEMS*NLQSKI	1092	sp|Q5SX39|MYH4_MOUSE	957531	933966	1.28686e+06	1.8282e+06	1.82606e+06	198056	327160	143649	176669	1.28686e+06	187363	0.324191	0.380177	-2.7823	0.000271056
AAVGVTGNDITTPPNKEPPPSPEK	sp|P27546|MAP4_MOUSE	P27546	Map4	Microtubule-associated protein 4 OS=Mus musculus OX=10090 GN=Map4 PE=1 SV=3	26.04	0.00333278	65.3439	[21] Phospho (ST)	1	NKEPPPS*PEKKAK	667	sp|P27546|MAP4_MOUSE	60360.1	71132.2	63056.7	46960.4	36812.5	204382	179933	251061	255910	60360.1	227722	0.245518	0.165338	1.90799	0.000272322
EISILNIAR	sp|A2ASS6|TITIN_MOUSE	A2ASS6	Ttn	Titin OS=Mus musculus OX=10090 GN=Ttn PE=1 SV=1	47.97	0.00197183	95.9991	[3] Phospho (ST)	1	LVKKEIS*ILNIAR	33086	sp|A2ASS6|TITIN_MOUSE	46923	45820.1	47621.7	21724.3	46371.7	4043.35	2642.37	975.653	4522.86	46371.7	3342.86	0.268211	0.523387	-3.82648	0.000274659
GQHAAEIQPLAQSHATKHK	sp|P04247|MYG_MOUSE	P04247	Mb	Myoglobin OS=Mus musculus OX=10090 GN=Mb PE=1 SV=3	21.22	0.00362319	32.3451	[16] Phospho (ST)	1	LAQSHAT*KHKIPV	96	sp|P04247|MYG_MOUSE	68403.1	44166.5	42938	82407.7	77436.8	9430.36	14400.2	13184.1	7519.25	68403.1	11307.2	0.293583	0.28798	-2.61697	0.000274953
RLPVSPVAGS	sp|Q91WM3|U3IP2_MOUSE	Q91WM3	Rrp9	U3 small nucleolar RNA-interacting protein 2 OS=Mus musculus OX=10090 GN=Rrp9 PE=1 SV=1	38.68	0.00245591	73.2986	[5] Phospho (ST)	1	LRRLPVS*PVAGS	470	sp|Q91WM3|U3IP2_MOUSE	5117.05	7396.74	7263.48	8013.39	8196.36	26850.6	25401.3	53736	42872.2	7396.74	34861.4	0.170671	0.364472	2.19754	0.000274953
QVPAEILPSPQK	sp|P70670|NACAM_MOUSE	P70670	Naca	Nascent polypeptide-associated complex subunit alpha, muscle-specific form OS=Mus musculus OX=10090 GN=Naca PE=1 SV=2	41.37	0.00239234	81.5853	[9] Phospho (ST)	1	PAEILPS*PQKTPE	790	sp|P70670|NACAM_MOUSE	840.99	2688.05	1324.79	5413.98	3410.5	43890.1	93822.1	40801.1	46375.7	2688.05	45132.9	0.664327	0.447689	4.069	0.000275009
WRSLQQLAEER	sp|P16546|SPTN1_MOUSE	P16546	Sptan1	Spectrin alpha chain, non-erythrocytic 1 OS=Mus musculus OX=10090 GN=Sptan1 PE=1 SV=4	28.3	0.00349345	79.569	[3] Phospho (ST)	1	LNERWRS*LQQLAE	1217	sp|P16546|SPTN1_MOUSE	7254.93	2645.02	6507.02	6288.24	9644.69	44492.6	45461	52449.4	39666.4	6507.02	44976.8	0.38929	0.115795	2.78903	0.000275269
GILAADESTGSIAKR	sp|P05064|ALDOA_MOUSE	P05064	Aldoa	Fructose-bisphosphate aldolase A OS=Mus musculus OX=10090 GN=Aldoa PE=1 SV=2	35.39	0.0026738	62.0601	[9] Phospho (ST)	1	LAADEST*GSIAKR	37	sp|P05064|ALDOA_MOUSE	118884	110701	150873	176728	117542	12242.5	10820.9	2256.73	11336.6	118884	11078.8	0.207891	0.506571	-3.42408	0.000275848
YGKSTPLDSKPVVVQYPFK	sp|A2ASS6|TITIN_MOUSE	A2ASS6	Ttn	Titin OS=Mus musculus OX=10090 GN=Ttn PE=1 SV=1	46.59	0.00189548	85.5563	[5] Phospho (ST)	1	NRYGKST*PLDSKP	26278	sp|A2ASS6|TITIN_MOUSE	71090.2	77855.8	83960.5	116589	115169	6347.72	22102.7	12611.7	11183.4	83960.5	11897.5	0.230721	0.50505	-2.82165	0.000275848
RASPGLSMPSSSPPIKK	sp|Q60980|KLF3_MOUSE	Q60980	Klf3	Krueppel-like factor 3 OS=Mus musculus OX=10090 GN=Klf3 PE=1 SV=1	24.55	0.00339093	69.751	[3] Phospho (ST)|[12] Phospho (ST)	2	PSHRRAS*PGLSMP,LSMPSSS*PPIKKY	91,100	sp|Q60980|KLF3_MOUSE	5512.02	2802.53	2116.42	3879.9	3223.93	17118.8	16642.5	17703.2	14505.6	3223.93	16880.6	0.368196	0.0845135	2.38834	0.000277393
GSPKPAAVEAVTAAGSQHIQTLTDEVTK	sp|Q68FL6|SYMC_MOUSE	Q68FL6	Mars	Methionine--tRNA ligase, cytoplasmic OS=Mus musculus OX=10090 GN=Mars PE=1 SV=1	105.02	0	91.6114	[2] Phospho (ST)	1	GGQAKGS*PKPAAV	827	sp|Q68FL6|SYMC_MOUSE	19547.6	17725.8	8454.12	19509	25495	98712.2	89888.7	110085	111972	19509	104399	0.339638	0.100685	2.41775	0.000277654
KLHSSSSVPNFLK	sp|Q60949|TBCD1_MOUSE	Q60949	Tbc1d1	TBC1 domain family member 1 OS=Mus musculus OX=10090 GN=Tbc1d1 PE=1 SV=3	57.82	0.0010803	70.7037	[7] Phospho (ST)	1	KLHSSSS*VPNFLK	700	sp|Q60949|TBCD1_MOUSE	123372	121722	121383	192330	123295	42303.8	35806.2	25854.1	40395.8	123295	38101	0.229199	0.203618	-1.69684	0.000277654
VLTANSNPSSPSAAK	sp|Q9DAT2|MRGBP_MOUSE	Q9DAT2	Mrgbp	MRG/MORF4L-binding protein OS=Mus musculus OX=10090 GN=Mrgbp PE=1 SV=2	28.46	0.00350693	39.506	[10] Phospho (ST)	1	ANSNPSS*PSAAKR	195	sp|Q9DAT2|MRGBP_MOUSE	8734.62	12530.4	8916.54	9732.66	8133.51	27078.8	31511.9	46705	44798.5	8916.54	38155.2	0.180025	0.25859	2.07512	0.000277974
AGSSFTMTVPFR	sp|A2ASS6|TITIN_MOUSE	A2ASS6	Ttn	Titin OS=Mus musculus OX=10090 GN=Ttn PE=1 SV=1	87.67	0.000735294	95.5181	[3] Phospho (ST)	1	LIVKAGS*SFTMTV	27991	sp|A2ASS6|TITIN_MOUSE	352297	589181	385992	492437	466333	52596.2	69187.5	105662	123815	466333	87424.5	0.204046	0.372025	-2.44734	0.000278585
QFSANDKVYTVEK	sp|Q9D0F9|PGM1_MOUSE	Q9D0F9	Pgm1	Phosphoglucomutase-1 OS=Mus musculus OX=10090 GN=Pgm1 PE=1 SV=4	155.47	0	57.1195	[10] Phospho (ST)	1	ANDKVYT*VEKADN	467	sp|Q9D0F9|PGM1_MOUSE	48936.4	38519.1	55772.3	39929.9	53170.9	1369.25	1461	93.3337	841.882	48936.4	1105.57	0.163998	0.666835	-5.5103	0.000279038
KASSEGGAATGAGLDSLHK	sp|Q9WV32|ARC1B_MOUSE	Q9WV32	Arpc1b	Actin-related protein 2/3 complex subunit 1B OS=Mus musculus OX=10090 GN=Arpc1b PE=1 SV=4	58.65	0.000738007	48.0681	[4] Phospho (ST)	1	LDKKASS*EGGAAT	311	sp|Q9WV32|ARC1B_MOUSE	4089.22	855.274	4264.93	3994.13	3144.65	58229.8	32608.1	48622.5	50197.1	3994.13	49409.8	0.433393	0.226304	3.62866	0.000279223
KISVVNVNPTNIRPHSDTPEIR	sp|P83510|TNIK_MOUSE	P83510	Tnik	Traf2 and NCK-interacting protein kinase OS=Mus musculus OX=10090 GN=Tnik PE=1 SV=2	27.34	0.00341997	78.8509	[3] Phospho (ST)	1	NEARKIS*VVNVNP	984	sp|P83510|TNIK_MOUSE	4311.18	5622.24	5316.7	5881.54	2785.83	18603.4	21945.5	22537.5	17471.5	5316.7	20274.5	0.264582	0.123271	1.92615	0.000280299
RADANLLTDTGTESSPRSPVCSLR	sp|Q9CRA8|EXOS5_MOUSE	Q9CRA8	Exosc5	Exosome complex component RRP46 OS=Mus musculus OX=10090 GN=Exosc5 PE=1 SV=1	56.36	0.00104203	75.3874	[18] Phospho (ST)	1	TESSPRS*PVCSLR	23	sp|Q9CRA8|EXOS5_MOUSE	26465.6	33127.9	35634.8	20143.8	32656.7	99473.3	96537.3	105841	89843.5	32656.7	98005.3	0.211917	0.0678148	1.58532	0.000280366
AVVVSPKEENK	sp|O88874|CCNK_MOUSE	O88874	Ccnk	Cyclin-K OS=Mus musculus OX=10090 GN=Ccnk PE=1 SV=3	23.61	0.00332278	33.5849	[5] Phospho (ST)	1	KRAVVVS*PKEENK	341	sp|O88874|CCNK_MOUSE	45926	49674.4	45654.2	56480.8	56059.6	145284	140149	229687	152494	49674.4	148889	0.103981	0.252607	1.58324	0.00028044
ISWYKEHTK	sp|A2ASS6|TITIN_MOUSE	A2ASS6	Ttn	Titin OS=Mus musculus OX=10090 GN=Ttn PE=1 SV=1	47.06	0.00192572	38.1161	[4] Phospho (Y)	1	EIRISWY*KEHTKL	7942	sp|A2ASS6|TITIN_MOUSE	254588	131464	261435	315958	392617	37964.7	44565.5	47901.9	45392.5	261435	44979	0.352903	0.0964312	-2.53919	0.000280559
GSPPAAGGSPSSLK	sp|Q60980|KLF3_MOUSE	Q60980	Klf3	Krueppel-like factor 3 OS=Mus musculus OX=10090 GN=Klf3 PE=1 SV=1	26.72	0.00337724	40.5234	[2] Phospho (ST)	1	TVNKRGS*PPAAGG	71	sp|Q60980|KLF3_MOUSE	12179.1	14612.1	13371.3	18737.9	20456.5	59846	59088.5	101120	56724.6	14612.1	59467.3	0.224338	0.308186	2.0249	0.000282527
TGQAAGFSYTDANK	sp|P62897|CYC_MOUSE	P62897	Cycs	Cytochrome c, somatic OS=Mus musculus OX=10090 GN=Cycs PE=1 SV=2	38.37	0.00243848	55.0562	[8] Phospho (ST)	1	GQAAGFS*YTDANK	48	sp|P62897|CYC_MOUSE	263235	340586	226014	309463	243589	71124.1	57956.2	33113.8	73964.2	263235	64540.2	0.171518	0.315683	-2.03563	0.000283392
LGGSAESLIPGFQPTQGDAFTTPSFSAGTAEK	sp|Q3UHJ0|AAK1_MOUSE	Q3UHJ0	Aak1	AP2-associated protein kinase 1 OS=Mus musculus OX=10090 GN=Aak1 PE=1 SV=2	22.68	0.00341562	97.9331	[7] Phospho (ST)	1	LGGSAES*LIPGFQ	732	sp|Q3UHJ0|AAK1_MOUSE	87096	142876	153750	102438	101974	11864.1	14650.2	2847.87	4135.8	102438	7999.94	0.24604	0.689662	-3.87026	0.000283438
VTGIPTPVVK	sp|A2ASS6|TITIN_MOUSE	A2ASS6	Ttn	Titin OS=Mus musculus OX=10090 GN=Ttn PE=1 SV=1	29.22	0.00339346	79.6561	[6] Phospho (ST)	1	RVTGIPT*PVVKFY	132	sp|A2ASS6|TITIN_MOUSE	284634	434320	385750	588414	368563	94141.8	100887	125511	100434	385750	100660	0.272276	0.131676	-1.93818	0.00028363
AKTKLEQQVDDLEGSLEQEKK	sp|Q5SX39|MYH4_MOUSE	Q5SX39	Myh4	Myosin-4 OS=Mus musculus OX=10090 GN=Myh4 PE=2 SV=1	92.24	0	81.2128	[3] Phospho (ST)	1	TLTKAKT*KLEQQV	1029	sp|Q5SX39|MYH4_MOUSE	4.76148e+06	4.52477e+06	4.87353e+06	1.41105e+06	2.5808e+06	369962	384895	243662	371875	4.52477e+06	370918	0.427886	0.193493	-3.60868	0.000284293
EWGTGRDTLR	sp|Q8R429|AT2A1_MOUSE	Q8R429	Atp2a1	Sarcoplasmic/endoplasmic reticulum calcium ATPase 1 OS=Mus musculus OX=10090 GN=Atp2a1 PE=1 SV=1	46.6	0.00189651	51.9268	[4] Phospho (ST)	1	VIKEWGT*GRDTLR	554	sp|Q8R429|AT2A1_MOUSE	222666	331234	555181	832047	717238	33546.8	67519.8	36116.3	37639.3	555181	36877.8	0.480329	0.365302	-3.91244	0.000285911
KHGLTHEELK	sp|Q569Z6|TR150_MOUSE	Q569Z6	Thrap3	Thyroid hormone receptor-associated protein 3 OS=Mus musculus OX=10090 GN=Thrap3 PE=1 SV=1	10.24	0.00400551	31.5036	[5] Phospho (ST)	1	FRKHGLT*HEELKS	689	sp|Q569Z6|TR150_MOUSE	218522	173365	224824	155821	207809	3328.9	11407.8	3007.46	499.197	207809	3168.18	0.153096	1.03855	-6.03732	0.000285911
EAAILYKPAVSTK	sp|A2ASS6|TITIN_MOUSE	A2ASS6	Ttn	Titin OS=Mus musculus OX=10090 GN=Ttn PE=1 SV=1	48.29	0.00199147	70.1967	[11] Phospho (ST)	1	LYKPAVS*TKTVKG	33735	sp|A2ASS6|TITIN_MOUSE	169311	194170	183425	238724	189935	47355.2	54700.6	21632.7	39256.5	189935	43305.9	0.133943	0.34888	-2.13921	0.000286686
APSRQDVYGPQPQVR	sp|P30999|CTND1_MOUSE	P30999	Ctnnd1	Catenin delta-1 OS=Mus musculus OX=10090 GN=Ctnnd1 PE=1 SV=2	57.55	0.00107181	51.3812	[3] Phospho (ST)	1	EGYRAPS*RQDVYG	252	sp|P30999|CTND1_MOUSE	106898	59171.2	76774.2	104934	90769	400370	319139	270504	320031	90769	319585	0.228614	0.164278	1.81593	0.000288384
QVHISGIR	sp|Q62234|MYOM1_MOUSE	Q62234	Myom1	Myomesin-1 OS=Mus musculus OX=10090 GN=Myom1 PE=1 SV=2	29.44	0.00341174	55.9931	[5] Phospho (ST)	1	GRQVHIS*GIRDSE	160	sp|Q62234|MYOM1_MOUSE	166476	188659	224094	282810	217977	72968.1	72372.8	57455.7	55547.5	217977	64914.2	0.203558	0.145088	-1.75715	0.000288384
KKNSLNAVPPR	sp|O35601|FYB1_MOUSE	O35601	Fyb1	FYN-binding protein 1 OS=Mus musculus OX=10090 GN=Fyb1 PE=1 SV=2	59.51	0.000754432	32.242	[4] Phospho (ST)	1	LKRKKNS*LNAVPP	568	sp|O35601|FYB1_MOUSE	4071.66	2584.01	5944.18	4345.11	4561.69	30160.9	15464.8	25185.7	20043.3	4345.11	22614.5	0.279241	0.279892	2.3704	0.0002884
LENSSGSKSAFVTVK	sp|A2ASS6|TITIN_MOUSE	A2ASS6	Ttn	Titin OS=Mus musculus OX=10090 GN=Ttn PE=1 SV=1	63.01	0.000819001	57.0283	[9] Phospho (ST)	1	NSSGSKS*AFVTVK	25894	sp|A2ASS6|TITIN_MOUSE	202504	212653	242485	296922	227439	16945.7	14777.2	2473.35	16271	227439	15524.1	0.156758	0.540766	-3.87457	0.000288997
NSNLMQANQTENHQLAESPGHLDSCELQVQLNNR	sp|O35892|SP100_MOUSE	O35892	Sp100	Nuclear autoantigen Sp-100 OS=Mus musculus OX=10090 GN=Sp100 PE=1 SV=2	60.09	0.000761035	84.6618	[18] Phospho (ST)	1	NHQLAES*PGHLDS	190	sp|O35892|SP100_MOUSE	13492.7	5674.25	6559.87	16218.4	4590.51	82239.6	62905.5	117963	117046	6559.87	99642.8	0.559012	0.285339	3.90268	0.000290669
DLKPSTPR	sp|Q61937|NPM_MOUSE	Q61937	Npm1	Nucleophosmin OS=Mus musculus OX=10090 GN=Npm1 PE=1 SV=1	21.22	0.00362319	29.185	[6] Phospho (ST)	1	KDLKPST*PRSKGQ	217	sp|Q61937|NPM_MOUSE	3440.58	4727.07	4281.13	6677.39	5949.29	26539.6	20176.6	55735	36981.2	4727.07	31760.4	0.25877	0.445999	2.72845	0.000290803
DIRPSDIAQITSTPTSSMLTVK	sp|A2ASS6|TITIN_MOUSE	A2ASS6	Ttn	Titin OS=Mus musculus OX=10090 GN=Ttn PE=1 SV=1	54.36	0.000988794	93.9146	[13] Phospho (ST)	1	IAQITST*PTSSML	22220	sp|A2ASS6|TITIN_MOUSE	444897	424840	606020	511511	558902	56409.8	140665	38279.6	69792	511511	63100.9	0.149235	0.587513	-3.02719	0.000291109
RGSGHPAYAEVEPVGEK	sp|Q9DC11|PXDC2_MOUSE	Q9DC11	Plxdc2	Plexin domain-containing protein 2 OS=Mus musculus OX=10090 GN=Plxdc2 PE=1 SV=1	105.56	0	51.6585	[3] Phospho (ST)	1	MKFRRGS*GHPAYA	507	sp|Q9DC11|PXDC2_MOUSE	290113	214530	221351	338610	383546	1.06429e+06	986633	970940	960969	290113	978787	0.253258	0.0471282	1.75433	0.000291147
ARPTSAGGLSLLPPPPGGK	sp|Q9D1J1|NECP2_MOUSE	Q9D1J1	Necap2	Adaptin ear-binding coat-associated protein 2 OS=Mus musculus OX=10090 GN=Necap2 PE=1 SV=1	31.43	0.00300357	89.9227	[5] Phospho (ST)	1	PRARPTS*AGGLSL	181	sp|Q9D1J1|NECP2_MOUSE	15547.6	25987.9	8070.88	19304.9	27333.8	151686	123731	153185	119731	19304.9	137709	0.410239	0.12994	2.82711	0.000292483
IRDQMAATEQDKTPLQQK	sp|Q8R429|AT2A1_MOUSE	Q8R429	Atp2a1	Sarcoplasmic/endoplasmic reticulum calcium ATPase 1 OS=Mus musculus OX=10090 GN=Atp2a1 PE=1 SV=1	30.83	0.00296022	48.8552	[8] Phospho (ST)	1	RDQMAAT*EQDKTP	242	sp|Q8R429|AT2A1_MOUSE	178027	292538	266873	399330	320233	63434.6	76518.1	46707.2	64434.6	292538	63934.6	0.276335	0.195157	-2.194	0.00029322
IMSVIK	sp|Q8R429|AT2A1_MOUSE	Q8R429	Atp2a1	Sarcoplasmic/endoplasmic reticulum calcium ATPase 1 OS=Mus musculus OX=10090 GN=Atp2a1 PE=1 SV=1	23.55	0.00331806	82.624	[3] Phospho (ST)	1	VKEKIMS*VIKEWG	547	sp|Q8R429|AT2A1_MOUSE	48235	79499.2	65473.9	125282	70056	9728.14	19020.9	11091.8	11194.6	70056	11143.2	0.372041	0.331366	-2.65236	0.000293775
AAIPPPVYEEPDRPRSPTGPSNSFLANMGGTVAHK	sp|Q8JZX4|SPF45_MOUSE	Q8JZX4	Rbm17	Splicing factor 45 OS=Mus musculus OX=10090 GN=Rbm17 PE=1 SV=1	25.68	0.00330633	89.8438	[23] Phospho (ST)	1	PTGPSNS*FLANMG	229	sp|Q8JZX4|SPF45_MOUSE	80103	121860	108329	120804	94045.3	325572	333547	586038	429499	108329	381523	0.170652	0.289407	1.80486	0.000294521
TQPDGTSVPGEPASPISQR	sp|E9Q7G0|NUMA1_MOUSE	E9Q7G0	Numa1	Nuclear mitotic apparatus protein 1 OS=Mus musculus OX=10090 GN=Numa1 PE=1 SV=1	80.1	0.000614628	62.0765	[14] Phospho (ST)	1	VPGEPAS*PISQRL	1739	sp|E9Q7G0|NUMA1_MOUSE	273496	372029	305809	402372	324120	919449	862514	986166	893553	324120	906501	0.153855	0.0574535	1.48363	0.000294521
SQETYETLKHEKPPQ	sp|P20491|FCERG_MOUSE	P20491	Fcer1g	High affinity immunoglobulin epsilon receptor subunit gamma OS=Mus musculus OX=10090 GN=Fcer1g PE=1 SV=1	14.13	0.00425306	42.0495	[7] Phospho (ST)	1	SQETYET*LKHEKP	78	sp|P20491|FCERG_MOUSE	1782.7	218.698	882.917	1187.57	649.075	65361.6	46751.6	12169.9	48311.1	882.917	47531.3	0.621977	0.516968	5.75026	0.000295227
YSSPPAHVKVEDR	sp|A2ASS6|TITIN_MOUSE	A2ASS6	Ttn	Titin OS=Mus musculus OX=10090 GN=Ttn PE=1 SV=1	29.63	0.00324792	39.9847	[3] Phospho (ST)	1	SSLRYSS*PPAHVK	33933	sp|A2ASS6|TITIN_MOUSE	248477	166337	157253	271980	193021	58931.1	59067.4	55856.9	64748.4	193021	58999.2	0.244245	0.0621541	-1.70999	0.000295697
TQLWASEPGTPPVPTSLPSQNPILK	sp|Q99MR6|SRRT_MOUSE	Q99MR6	Srrt	Serrate RNA effector molecule homolog OS=Mus musculus OX=10090 GN=Srrt PE=1 SV=1	45.64	0.00184648	96.8276	[6] Phospho (ST)	1	RTQLWAS*EPGTPP	539	sp|Q99MR6|SRRT_MOUSE	256784	297116	351357	268536	465292	1.08581e+06	1.02483e+06	1.28018e+06	1.07605e+06	297116	1.08093e+06	0.259542	0.10048	1.86316	0.000295809
VNQSALEAVTPSPSFQQR	sp|Q8K3H0|DP13A_MOUSE	Q8K3H0	Appl1	DCC-interacting protein 13-alpha OS=Mus musculus OX=10090 GN=Appl1 PE=1 SV=1	148.19	0	82.9283	[12] Phospho (ST)	1	LEAVTPS*PSFQQR	401	sp|Q8K3H0|DP13A_MOUSE	70226.8	46555.6	52103.6	79021.6	35775.7	284282	201822	241143	259053	52103.6	250098	0.310711	0.14068	2.26211	0.000297032
DACKKSPEQESVSTAPQR	sp|Q8R1X6|SPART_MOUSE	Q8R1X6	Spart	Spartin OS=Mus musculus OX=10090 GN=Spart PE=1 SV=1	118.21	0	27.7091	[6] Phospho (ST)	1	KDACKKS*PEQESV	126	sp|Q8R1X6|SPART_MOUSE	1782.28	3503.43	7179.43	3386.8	2187.79	37703.4	36681.7	46783.3	21603.7	3386.8	37192.6	0.590651	0.292288	3.45688	0.000297999
KRQSLYENQA	sp|Q8BRV5|K1671_MOUSE	Q8BRV5	Kiaa1671	Uncharacterized protein KIAA1671 OS=Mus musculus OX=10090 GN=Kiaa1671 PE=2 SV=1	31.6	0.00301716	28.3105	[4] Phospho (ST)	1	KSKKRQS*LYENQA	302	sp|Q8BRV5|K1671_MOUSE	61718.5	41300.3	31746.2	43892.3	47831	137516	156607	153517	151368	43892.3	152443	0.241242	0.0563324	1.79619	0.000297999
AAAVLSGASAGSPAGAPGGPGGLSAVGSGPR	sp|Q9DBD5|PELP1_MOUSE	Q9DBD5	Pelp1	Proline-, glutamic acid- and leucine-rich protein 1 OS=Mus musculus OX=10090 GN=Pelp1 PE=1 SV=2	138.43	0	94.6111	[N-term] Acetyl (Protein N-term)|[12] Phospho (ST)	2	MA*AAVLSG,SGASAGS*PAGAPG	2,13	sp|Q9DBD5|PELP1_MOUSE	26771.6	60716.7	39918.6	53680.7	27402.1	197640	193117	273315	197421	39918.6	197530	0.366782	0.179614	2.30694	0.000300377
PSMSPTPLDR	sp|Q8BTI8|SRRM2_MOUSE	Q8BTI8	Srrm2	Serine/arginine repetitive matrix protein 2 OS=Mus musculus OX=10090 GN=Srrm2 PE=1 SV=3	33.55	0.00276025	62.7653	[4] Phospho (ST)	1	FSRPSMS*PTPLDR	2075	sp|Q8BTI8|SRRM2_MOUSE	28916.5	35254.4	29158.9	21828.4	22178.1	82701.7	87922.6	136058	126567	28916.5	107245	0.203825	0.248576	1.86714	0.000300377
NFNKTPVPFGGPHVR	sp|Q8R4E4|MYOZ3_MOUSE	Q8R4E4	Myoz3	Myozenin-3 OS=Mus musculus OX=10090 GN=Myoz3 PE=1 SV=1	138.27	0	69.7315	[5] Phospho (ST)	1	YRNFNKT*PVPFGG	191	sp|Q8R4E4|MYOZ3_MOUSE	2.11648e+06	2.69187e+06	2.32095e+06	3.65422e+06	2.89997e+06	715299	892357	915835	795006	2.69187e+06	843682	0.218329	0.111426	-1.67625	0.000303477
YQLYTGAEPTTSEFTVLMHGPK	sp|Q7TQ48|SRCA_MOUSE	Q7TQ48	Srl	Sarcalumenin OS=Mus musculus OX=10090 GN=Srl PE=1 SV=1	169.37	0	95.2399	[1] Phospho (Y)	1	GLEDTRY*QLYTGA	558	sp|Q7TQ48|SRCA_MOUSE	911183	1.24547e+06	1.29993e+06	1.85834e+06	2.22781e+06	160953	253171	263921	318750	1.29993e+06	258546	0.349086	0.262705	-2.33025	0.000304301
EKSLTLK	sp|Q3V1D3|AMPD1_MOUSE	Q3V1D3	Ampd1	AMP deaminase 1 OS=Mus musculus OX=10090 GN=Ampd1 PE=1 SV=2	15.25	0.00379096	37.6354	[3] Phospho (ST)	1	YSTKEKS*LTLKEL	336	sp|Q3V1D3|AMPD1_MOUSE	40851.7	43150.3	46451.1	60299.3	59178.1	8395.65	6268.54	2013.04	6430.21	46451.1	6349.37	0.182675	0.465487	-2.87114	0.000305949
KGDQILKQTQR	sp|A2ASS6|TITIN_MOUSE	A2ASS6	Ttn	Titin OS=Mus musculus OX=10090 GN=Ttn PE=1 SV=1	129.71	0	25.962	[9] Phospho (ST)	1	DQILKQT*QRVNVE	22898	sp|A2ASS6|TITIN_MOUSE	21569.6	18325.5	50241	26681.3	39637.7	5223.13	5159.17	3825.22	5159.15	26681.3	5159.16	0.426563	0.140097	-2.37062	0.000305949
KTLIVK	sp|A2ASS6|TITIN_MOUSE	A2ASS6	Ttn	Titin OS=Mus musculus OX=10090 GN=Ttn PE=1 SV=1	27.67	0.00344234	37.0227	[2] Phospho (ST)	1	DSEMRKT*LIVKAG	27984	sp|A2ASS6|TITIN_MOUSE	21569.3	13913.7	36173.7	36095.6	22200.4	1886.35	1487.93	327.805	1647.44	22200.4	1567.69	0.377752	0.517936	-3.82575	0.000305949
LQDAEEHVEAVNSK	sp|Q5SX39|MYH4_MOUSE	Q5SX39	Myh4	Myosin-4 OS=Mus musculus OX=10090 GN=Myh4 PE=2 SV=1	325.97	0	40.6876	[13] Phospho (ST)	1	HVEAVNS*KCASLE	1413	sp|Q5SX39|MYH4_MOUSE	7.03015e+06	6.38971e+06	7.75789e+06	2.59661e+06	6.25453e+06	727002	704427	304355	737262	6.38971e+06	715715	0.332502	0.339209	-3.15847	0.000305949
TPTSPLK	sp|Q91ZW3|SMCA5_MOUSE	Q91ZW3	Smarca5	SWI/SNF-related matrix-associated actin-dependent regulator of chromatin subfamily A member 5 OS=Mus musculus OX=10090 GN=Smarca5 PE=1 SV=1	21.15	0.00361718	36.4365	[4] Phospho (ST)	1	AQKTPTS*PLKMKP	115	sp|Q91ZW3|SMCA5_MOUSE	2032.33	4337.68	4258.68	4515.79	1817.44	19350.7	18970.4	29328.7	32880.4	4258.68	24339.7	0.396482	0.280448	2.48387	0.000306581
ASSRVSGGFPEDSSK	sp|O70439|STX7_MOUSE	O70439	Stx7	Syntaxin-7 OS=Mus musculus OX=10090 GN=Stx7 PE=1 SV=3	13.35	0.00420278	42.2448	[6] Phospho (ST)	1	RASSRVS*GGFPED	129	sp|O70439|STX7_MOUSE	4354.79	1402.16	2294.76	1790.97	3854.64	45203	22948.7	16479.3	31569	2294.76	27258.8	0.473796	0.427421	3.55205	0.000309071
TASPHFTVSK	sp|A2ASS6|TITIN_MOUSE	A2ASS6	Ttn	Titin OS=Mus musculus OX=10090 GN=Ttn PE=1 SV=1	130.64	0	48.1125	[3] Phospho (ST)	1	KRPRTAS*PHFTVS	814	sp|A2ASS6|TITIN_MOUSE	1.9939e+08	2.07909e+08	2.193e+08	3.14159e+08	2.49173e+08	8.34983e+07	6.85923e+07	8.03951e+07	8.34147e+07	2.193e+08	8.19049e+07	0.195637	0.0895319	-1.42113	0.000309368
SGAQASSTPLSPTR	sp|P48678|LMNA_MOUSE	P48678	Lmna	Prelamin-A/C OS=Mus musculus OX=10090 GN=Lmna PE=1 SV=2	46.71	0.00190476	44.3095	[11] Phospho (ST)	1	ASSTPLS*PTRITR	22	sp|P48678|LMNA_MOUSE	791315	1.28304e+06	1.3409e+06	1.66513e+06	1.18564e+06	4.87459e+06	4.33082e+06	4.94213e+06	4.07475e+06	1.28304e+06	4.6027e+06	0.251123	0.0925168	1.84039	0.000310724
TEGDSPAAALSPQMHQEPVQQDFSGK	sp|Q8C8R3|ANK2_MOUSE	Q8C8R3	Ank2	Ankyrin-2 OS=Mus musculus OX=10090 GN=Ank2 PE=1 SV=2	33.32	0.0027451	80.9011	[5] Phospho (ST)	1	PKTEGDS*PAAALS	3686	sp|Q8C8R3|ANK2_MOUSE	592.179	1331.25	2162.16	1364.53	324.78	23019.2	13360.7	28502.4	18425.8	1331.25	20722.5	0.626651	0.310217	3.95143	0.000313052
RSSRPEVTPISLR	sp|Q8JZP9|GA2L1_MOUSE	Q8JZP9	Gas2l1	GAS2-like protein 1 OS=Mus musculus OX=10090 GN=Gas2l1 PE=1 SV=1	19.7	0.00352993	66.4327	[3] Phospho (ST)	1	GSERRSS*RPEVTP	316	sp|Q8JZP9|GA2L1_MOUSE	6659.72	4075.42	7555.92	6842.18	13783.6	40741.2	39833.6	47947.5	47374.8	6842.18	44058	0.463022	0.0973236	2.68278	0.000313073
DSYVGDEAQSK	sp|P68134|ACTS_MOUSE	P68134	Acta1	Actin, alpha skeletal muscle OS=Mus musculus OX=10090 GN=Acta1 PE=1 SV=1	53.12	0.000959693	32.4778	[10] Phospho (ST)	1	VGDEAQS*KRGILT	62	sp|P68134|ACTS_MOUSE	192000	169208	170802	184073	199531	8948.61	27066.4	2869.64	9323.25	184073	9135.93	0.0719481	0.866041	-4.33289	0.000313141
LCDDGPQLPASPNPTTTAHLSSHSHPSSIPVDPTDWGGR	sp|Q9R1Z8|VINEX_MOUSE	Q9R1Z8	Sorbs3	Vinexin OS=Mus musculus OX=10090 GN=Sorbs3 PE=1 SV=1	39.14	0.00225887	88.5323	[24] Phospho (ST)	1	AHLSSHS*HPSSIP	607	sp|Q9R1Z8|VINEX_MOUSE	50546.8	76211.6	40866.2	38295.1	51385	166959	182030	222390	185602	50546.8	183816	0.291326	0.124322	1.8625	0.000313141
RVSLVGADDLRK	sp|Q80U72|SCRIB_MOUSE	Q80U72	Scrib	Protein scribble homolog OS=Mus musculus OX=10090 GN=Scrib PE=1 SV=2	44.12	0.00202891	62.0124	[3] Phospho (ST)	1	GPPKRVS*LVGADD	1361	sp|Q80U72|SCRIB_MOUSE	5012.88	4500.32	3885.43	5557.67	6101.07	31955	24736.1	13885.6	29248.3	5012.88	26992.2	0.173235	0.318897	2.42377	0.000313141
KDSPPLVTPPQSPPSSQPPAMTQAPR	sp|Q8CI12|SMTL2_MOUSE	Q8CI12	Smtnl2	Smoothelin-like protein 2 OS=Mus musculus OX=10090 GN=Smtnl2 PE=1 SV=1	45.37	0.00183246	72.7637	[3] Phospho (ST)|[21] Oxidation (M)	2	AGKRKDS*PPLVTP,SSQPPAM*TQAPRQ	265,283	sp|Q8CI12|SMTL2_MOUSE	464129	540314	470203	849409	565133	186183	143547	159635	157996	540314	158816	0.273405	0.109772	-1.76646	0.000313993
SASYSYLEDR	sp|Q9DBR7|MYPT1_MOUSE	Q9DBR7	Ppp1r12a	Protein phosphatase 1 regulatory subunit 12A OS=Mus musculus OX=10090 GN=Ppp1r12a PE=1 SV=2	51.92	0.000931388	64.0881	[3] Phospho (ST)	1	LLGRSAS*YSYLED	909	sp|Q9DBR7|MYPT1_MOUSE	22860.3	25696.9	13634.7	18643.2	7881.54	133225	104646	112891	106165	18643.2	109528	0.402868	0.115199	2.5539	0.000313993
SSYSESSAVVAEYPFSPPGPPGTPK	sp|A2ASS6|TITIN_MOUSE	A2ASS6	Ttn	Titin OS=Mus musculus OX=10090 GN=Ttn PE=1 SV=1	79.29	0.000604595	94.1519	[2] Phospho (ST)	1	NRYGKSS*YSESSA	27360	sp|A2ASS6|TITIN_MOUSE	495341	1.26851e+06	1.28237e+06	1.25256e+06	1.42091e+06	117182	77075.9	182621	154912	1.26851e+06	136047	0.322341	0.345239	-3.23496	0.000315415
GSSLADQR	sp|O88746|TOM1_MOUSE	O88746	Tom1	Target of Myb protein 1 OS=Mus musculus OX=10090 GN=Tom1 PE=1 SV=1	27.92	0.0034632	22.4825	[3] Phospho (ST)	1	ALTRGSS*LADQRK	376	sp|O88746|TOM1_MOUSE	45.1062	159.799	102.378	157.17	130.497	10924.8	2019.99	10807.7	1884.2	130.497	6413.83	0.398425	0.803085	5.16208	0.000315441
RTSVSSPEQPQPYR	sp|Q8K382|DEN1A_MOUSE	Q8K382	Dennd1a	DENN domain-containing protein 1A OS=Mus musculus OX=10090 GN=Dennd1a PE=1 SV=2	15.35	0.00379661	41.8047	[6] Phospho (ST)	1	RRTSVSS*PEQPQP	523	sp|Q8K382|DEN1A_MOUSE	1204.16	5833.99	3457.85	5033.24	1918.01	42652.5	31896.4	49864.5	71511.9	3457.85	46258.5	0.565459	0.341696	3.73738	0.000315892
TTGIVLDSGDGVTHNVPIYEGYALPHAIMR	sp|P68134|ACTS_MOUSE	P68134	Acta1	Actin, alpha skeletal muscle OS=Mus musculus OX=10090 GN=Acta1 PE=1 SV=1	50.83	0.00121286	94.9915	[22] Phospho (Y)	1	VPIYEGY*ALPHAI	171	sp|P68134|ACTS_MOUSE	526235	702714	706622	791769	774014	120015	146274	257799	168522	706622	157398	0.150018	0.345431	-2.17013	0.000318361
KAYANVSSK	sp|A2ASS6|TITIN_MOUSE	A2ASS6	Ttn	Titin OS=Mus musculus OX=10090 GN=Ttn PE=1 SV=1	42.06	0.00218553	20.2928	[8] Phospho (ST)	1	AYANVSS*KCNKTS	25956	sp|A2ASS6|TITIN_MOUSE	226535	285913	218900	342800	395746	25573.8	34875.3	15791.7	64538.1	285913	30224.5	0.257887	0.598296	-3.25907	0.000318647
GFQPSRPTAQQEPDGKPASSPVIMASQTTHK	sp|O55029|COPB2_MOUSE	O55029	Copb2	Coatomer subunit beta' OS=Mus musculus OX=10090 GN=Copb2 PE=1 SV=2	33.09	0.00272904	62.7869	[20] Phospho (ST)	1	DGKPASS*PVIMAS	860	sp|O55029|COPB2_MOUSE	60891.7	81740.4	89432.9	84346.7	84402.1	227593	199327	300173	268827	84346.7	248210	0.13881	0.178679	1.55216	0.000319514
QQSPSPIRHSPSPVR	sp|A2ASS6|TITIN_MOUSE	A2ASS6	Ttn	Titin OS=Mus musculus OX=10090 GN=Ttn PE=1 SV=1	14.09	0.00424798	41.8581	[3] Phospho (ST)|[10] Phospho (ST)	2	QLARQQS*PSPIRH,PSPIRHS*PSPVRH	281,288	sp|A2ASS6|TITIN_MOUSE	1.30675e+06	1.22677e+06	1.74889e+06	1.32437e+06	1.48093e+06	521169	417310	329024	512975	1.32437e+06	465142	0.145926	0.203601	-1.51724	0.000321121
SPSSSQPVAPVSPVWSPGVAPAQR	sp|Q91YE8|SYNP2_MOUSE	Q91YE8	Synpo2	Synaptopodin-2 OS=Mus musculus OX=10090 GN=Synpo2 PE=1 SV=2	53.24	0.000963082	93.1185	[5] Phospho (ST)	1	VKSPSSS*QPVAPV	760	sp|Q91YE8|SYNP2_MOUSE	46711.1	60796.3	67711.7	62130.7	54785.8	136691	191159	210243	180068	60796.3	185613	0.136938	0.173588	1.6096	0.000321707
SSSPGAGGGHSTSTSTSPATTLQR	sp|Q5DU25|IQEC2_MOUSE	Q5DU25	Iqsec2	IQ motif and SEC7 domain-containing protein 2 OS=Mus musculus OX=10090 GN=Iqsec2 PE=1 SV=3	82.84	0.000653595	43.6609	[3] Phospho (ST)	1	GASRSSS*PGAGGG	214	sp|Q5DU25|IQEC2_MOUSE	40016.7	53229.4	58376.5	58754.5	50689.9	162058	126856	147868	176043	53229.4	154963	0.146136	0.137055	1.54012	0.000321707
SPQNSHSHSTPSSSVRPNSPSPTALAFGDHPVVQPK	sp|Q8C0V0|TLK1_MOUSE	Q8C0V0	Tlk1	Serine/threonine-protein kinase tousled-like 1 OS=Mus musculus OX=10090 GN=Tlk1 PE=1 SV=2	14.89	0.00377054	73.9303	[10] Phospho (ST)	1	NSHSHST*PSSSVR	179	sp|Q8C0V0|TLK1_MOUSE	22405	22176.9	13855.7	26315.8	26873	77050.2	76987.9	123732	101976	22405	89513.1	0.233145	0.237161	1.98416	0.000322795
VHKGSIKETHYMVDK	sp|A2ASS6|TITIN_MOUSE	A2ASS6	Ttn	Titin OS=Mus musculus OX=10090 GN=Ttn PE=1 SV=1	14.01	0.00424122	31.524	[5] Phospho (ST)|[12] Oxidation (M)	2	ERVHKGS*IKETHY,IKETHYM*VDKCVE	19943,19950	sp|A2ASS6|TITIN_MOUSE	30135	42720	75121.5	91232.5	99606.2	937.143	5702.98	640.805	535.633	75121.5	788.974	0.446514	1.28189	-6.59901	0.000322795
LANALSEDTGPSSYPSHR	sp|P97468|CML1_MOUSE	P97468	Cmklr1	Chemokine-like receptor 1 OS=Mus musculus OX=10090 GN=Cmklr1 PE=1 SV=1	205.86	0	59.5264	[16] Phospho (ST)	1	GPSSYPS*HRSFTK	347	sp|P97468|CML1_MOUSE	58697.8	65480.9	69395.8	45144.5	44566.6	239406	155573	240848	184081	58697.8	211744	0.201825	0.206011	1.83852	0.000323711
TPASSSETARPSNSPPLPPSLPLTGTAEEESR	sp|Q3UMY5|EMAL4_MOUSE	Q3UMY5	Eml4	Echinoderm microtubule-associated protein-like 4 OS=Mus musculus OX=10090 GN=Eml4 PE=1 SV=1	53.33	0.000965251	90.513	[14] Phospho (ST)	1	TARPSNS*PPLPPS	908	sp|Q3UMY5|EMAL4_MOUSE	7740.74	14797	4259.34	7147.13	10887.5	111228	56822.6	255121	148391	7740.74	129809	0.44839	0.586028	4.05285	0.000324177
LQKTRFEVTGLMENTEYQFR	sp|A2ASS6|TITIN_MOUSE	A2ASS6	Ttn	Titin OS=Mus musculus OX=10090 GN=Ttn PE=1 SV=1	88.58	0.000754148	91.8538	[4] Phospho (ST)	1	PEKLQKT*RFEVTG	21436	sp|A2ASS6|TITIN_MOUSE	356788	187615	575820	331753	307638	17697.1	31966.8	4891.09	22107.6	331753	19902.3	0.400643	0.586026	-4.06801	0.0003249
NMTVEQLLTGSPTSPTVEPEKPTR	sp|Q6ZPJ3|UBE2O_MOUSE	Q6ZPJ3	Ube2o	(E3-independent) E2 ubiquitin-conjugating enzyme UBE2O OS=Mus musculus OX=10090 GN=Ube2o PE=1 SV=3	34.7	0.00263211	94.1519	[14] Phospho (ST)	1	LTGSPTS*PTVEPE	836	sp|Q6ZPJ3|UBE2O_MOUSE	7645.29	11393.3	18306.4	6339.68	8019.54	54790.6	97104.6	93646.5	52311.3	8019.54	74218.6	0.466845	0.325124	3.15898	0.000325871
LGIAVIHGEAQDAESDLVDGRHSPPMVR	sp|Q8R574|KPRB_MOUSE	Q8R574	Prpsap2	Phosphoribosyl pyrophosphate synthase-associated protein 2 OS=Mus musculus OX=10090 GN=Prpsap2 PE=1 SV=1	55.64	0.00102669	85.985	[23] Phospho (ST)|[26] Oxidation (M)	2	LVDGRHS*PPMVRS,GRHSPPM*VRSVAA	227,230	sp|Q8R574|KPRB_MOUSE	1.13706e+06	1.03986e+06	1.36857e+06	1.67734e+06	1.43447e+06	425100	437052	347380	481124	1.36857e+06	431076	0.189426	0.131718	-1.66679	0.000326465
RLSAGTTVADVQK	sp|Q8K1N2|PHLB2_MOUSE	Q8K1N2	Phldb2	Pleckstrin homology-like domain family B member 2 OS=Mus musculus OX=10090 GN=Phldb2 PE=1 SV=2	87.62	0.000732601	53.3961	[3] Phospho (ST)	1	PEGRRLS*AGTTVA	465	sp|Q8K1N2|PHLB2_MOUSE	22335	22993.8	19899.5	13619.4	32065.5	215253	159232	79029.3	179831	22335	169531	0.299788	0.364488	2.92151	0.000329474
DAHRPGWLPVSESVTRPTFK	sp|A2ASS6|TITIN_MOUSE	A2ASS6	Ttn	Titin OS=Mus musculus OX=10090 GN=Ttn PE=1 SV=1	55.73	0.00102916	87.6797	[13] Phospho (ST)	1	WLPVSES*VTRPTF	31674	sp|A2ASS6|TITIN_MOUSE	352942	227459	449160	618098	550950	60083.1	81843.8	44660.4	78600.1	449160	69341.6	0.353896	0.261231	-2.70841	0.000329983
FGPPGPPGKPEISNVTKNTATVSWK	sp|A2ASS6|TITIN_MOUSE	A2ASS6	Ttn	Titin OS=Mus musculus OX=10090 GN=Ttn PE=1 SV=1	29.31	0.00339893	83.7785	[16] Phospho (ST)	1	PEISNVT*KNTATV	22373	sp|A2ASS6|TITIN_MOUSE	147577	123453	252380	218570	243493	37514.3	24026.4	10061	20377	218570	22201.7	0.295253	0.493305	-3.30424	0.000329983
SGETEDTFIADLVVGLCTGQIK	sp|P21550|ENOB_MOUSE	P21550	Eno3	Beta-enolase OS=Mus musculus OX=10090 GN=Eno3 PE=1 SV=3	167.88	0	100.564	[1] Phospho (ST)	1	VMVSHRS*GETEDT	373	sp|P21550|ENOB_MOUSE	424433	304345	704820	467805	886713	68367	96750.3	88238.3	95018.5	467805	91628.4	0.4205	0.14942	-2.35303	0.000329983
SHSFSDPSPK	sp|P97820|M4K4_MOUSE	P97820	Map4k4	Mitogen-activated protein kinase kinase kinase kinase 4 OS=Mus musculus OX=10090 GN=Map4k4 PE=1 SV=1	12.72	0.00415963	31.3741	[3] Phospho (ST)	1	PVSRSHS*FSDPSP	556	sp|P97820|M4K4_MOUSE	4232.99	1877.61	986.668	4373.75	1499.06	37240.6	28758.6	30510.9	22030.9	1877.61	29634.7	0.61407	0.210912	3.97969	0.000329983
STYLNSEPVVAQYPFK	sp|A2ASS6|TITIN_MOUSE	A2ASS6	Ttn	Titin OS=Mus musculus OX=10090 GN=Ttn PE=1 SV=1	53.54	0.000971817	93.6632	[2] Phospho (ST)	1	NRYGKST*YLNSEP	24114	sp|A2ASS6|TITIN_MOUSE	120043	118487	132649	192380	178168	9334.18	3695.46	2569.62	19958.5	132649	6514.82	0.232722	0.894394	-4.49733	0.000329983
SKSQSSSSCSNPISVPLRR	sp|P35569|IRS1_MOUSE	P35569	Irs1	Insulin receptor substrate 1 OS=Mus musculus OX=10090 GN=Irs1 PE=1 SV=1	35.25	0.00266284	64.7933	[3] Phospho (ST)	1	FRPRSKS*QSSSSC	265	sp|P35569|IRS1_MOUSE	215425	183982	160661	170398	175886	523724	398601	492415	534739	175886	508070	0.115251	0.126875	1.5297	0.000331328
TLPQVSPK	sp|Q8BWB1|SYP2L_MOUSE	Q8BWB1	Synpo2l	Synaptopodin 2-like protein OS=Mus musculus OX=10090 GN=Synpo2l PE=1 SV=1	26.28	0.0033484	53.4748	[6] Phospho (ST)	1	KTLPQVS*PKTPPP	699	sp|Q8BWB1|SYP2L_MOUSE	12672.6	23122.8	19062.5	24036.4	18416.4	63895.3	62745.7	76794.9	63299.3	19062.5	63597.3	0.232182	0.10133	1.73821	0.000333755
SKSCHDLSVL	sp|O88667|RAD_MOUSE	O88667	Rrad	GTP-binding protein RAD OS=Mus musculus OX=10090 GN=Rrad PE=1 SV=1	13	0.00417918	69.3574	[3] Phospho (ST)	1	FRAKSKS*CHDLSV	301	sp|O88667|RAD_MOUSE	74401.9	46874.9	60839.4	42226.3	22717.6	320647	446459	241156	464829	46874.9	383553	0.395255	0.288492	3.01287	0.00033482
GHLSGLAK	sp|Q9QXS1|PLEC_MOUSE	Q9QXS1	Plec	Plectin OS=Mus musculus OX=10090 GN=Plec PE=1 SV=3	23.27	0.00330137	37.5918	[4] Phospho (ST)	1	EYKGHLS*GLAKRA	927	sp|Q9QXS1|PLEC_MOUSE	31125.5	37233.3	45242.7	61396.2	51856.4	11643.1	10123.8	7030.96	12374.7	45242.7	10883.4	0.262654	0.23008	-2.05907	0.000336773
TDSFSNTASSPDATSPTGPLPSDQHQEDSGK	sp|Q8BYW1|RHG25_MOUSE	Q8BYW1	Arhgap25	Rho GTPase-activating protein 25 OS=Mus musculus OX=10090 GN=Arhgap25 PE=1 SV=2	66.61	0.000896057	66.7112	[3] Phospho (ST)	1	PLSRTDS*FSNTAS	396	sp|Q8BYW1|RHG25_MOUSE	4501.1	1366.1	8505.43	2172.38	1976.94	181820	39448.8	83240.4	162070	2172.38	122655	0.792608	0.572669	5.74056	0.000339326
TVSVNEIQK	sp|Q4U4S6|XIRP2_MOUSE	Q4U4S6	Xirp2	Xin actin-binding repeat-containing protein 2 OS=Mus musculus OX=10090 GN=Xirp2 PE=1 SV=1	55.82	0.00103093	51.7976	[3] Phospho (ST)	1	NYVRTVS*VNEIQK	1212	sp|Q4U4S6|XIRP2_MOUSE	96715.9	82353.9	81910.5	54779	107503	279269	447855	281987	368454	82353.9	325221	0.234251	0.233615	1.96865	0.000340468
ITASSSFR	sp|Q62419|SH3G1_MOUSE	Q62419	Sh3gl1	Endophilin-A2 OS=Mus musculus OX=10090 GN=Sh3gl1 PE=1 SV=1	17.41	0.003798	43.167	[6] Phospho (ST)	1	KITASSS*FRSSDK	288	sp|Q62419|SH3G1_MOUSE	28515.5	20809.3	21915.8	7474.51	20796.5	240920	133356	130113	176697	20809.3	155027	0.384561	0.303429	2.88299	0.000344096
NRSAEEGEVTESK	sp|P58871|TB182_MOUSE	P58871	Tnks1bp1	182 kDa tankyrase-1-binding protein OS=Mus musculus OX=10090 GN=Tnks1bp1 PE=1 SV=2	86.65	0.000716846	21.8405	[3] Phospho (ST)	1	LRSRNRS*AEEGEV	1657	sp|P58871|TB182_MOUSE	8152.25	2343.15	4389.1	1529.38	3600.65	63423.3	53077.5	36605.1	33658.8	3600.65	44841.3	0.641808	0.300942	3.61374	0.000344096
AEDSGAEQLASEIEPSREESWVSIKK	sp|Q9WTQ5|AKA12_MOUSE	Q9WTQ5	Akap12	A-kinase anchor protein 12 OS=Mus musculus OX=10090 GN=Akap12 PE=1 SV=1	38.5	0.00244716	89.4285	[16] Phospho (ST)	1	ASEIEPS*REESWV	779	sp|Q9WTQ5|AKA12_MOUSE	35355	26510.1	11420.6	20387.7	18556.5	167962	116432	121197	110775	20387.7	118815	0.401015	0.203433	2.54265	0.000346557
TSASGEEANSRPVVQPHPSGSLIIDKDSEVYK	sp|O70400|PDLI1_MOUSE	O70400	Pdlim1	PDZ and LIM domain protein 1 OS=Mus musculus OX=10090 GN=Pdlim1 PE=1 SV=4	37.38	0.00236865	76.7294	[21] Phospho (ST)	1	QPHPSGS*LIIDKD	185	sp|O70400|PDLI1_MOUSE	82841.6	35021.2	32055.7	21686.6	24309.2	265281	285623	256586	265421	32055.7	265351	0.638232	0.0458972	3.04925	0.00034809
RSSDTCGSPALPSK	sp|Q8R5A3|AB1IP_MOUSE	Q8R5A3	Apbb1ip	Amyloid beta A4 precursor protein-binding family B member 1-interacting protein OS=Mus musculus OX=10090 GN=Apbb1ip PE=1 SV=2	66.27	0.000889284	38.8682	[3] Phospho (ST)	1	PPVRRSS*DTCGSP	532	sp|Q8R5A3|AB1IP_MOUSE	20053.9	4266.31	10677.2	24197.7	16427.4	412841	257482	136910	254844	16427.4	256163	0.518507	0.426223	3.96286	0.000348347
SRSPTPPSIAAK	sp|A2ASS6|TITIN_MOUSE	A2ASS6	Ttn	Titin OS=Mus musculus OX=10090 GN=Ttn PE=1 SV=1	140.44	0	43.0319	[3] Phospho (ST)	1	PKPKSRS*PTPPSI	264	sp|A2ASS6|TITIN_MOUSE	3.89532e+08	3.96573e+08	4.55769e+08	6.58534e+08	5.30243e+08	1.55241e+08	1.4422e+08	1.23102e+08	1.65267e+08	4.55769e+08	1.49731e+08	0.229854	0.123016	-1.60691	0.000348673
EVTGSIQLCR	sp|Q8R429|AT2A1_MOUSE	Q8R429	Atp2a1	Sarcoplasmic/endoplasmic reticulum calcium ATPase 1 OS=Mus musculus OX=10090 GN=Atp2a1 PE=1 SV=1	66.59	0.000895656	64.6479	[3] Phospho (ST)	1	PPRKEVT*GSIQLC	608	sp|Q8R429|AT2A1_MOUSE	70676.1	111540	125415	91215.6	89172.6	29092.3	23988.9	13200.4	15753.4	91215.6	19871.1	0.217621	0.358105	-2.23027	0.00035081
KLTSLR	sp|A2ASS6|TITIN_MOUSE	A2ASS6	Ttn	Titin OS=Mus musculus OX=10090 GN=Ttn PE=1 SV=1	27.39	0.00342231	40.7778	[4] Phospho (ST)	1	FKKKLTS*LRLKRF	1717	sp|A2ASS6|TITIN_MOUSE	139957	150281	246500	225933	195832	61244.2	52297.3	56074.8	55113	195832	55593.9	0.241664	0.0664958	-1.81667	0.000351652
SYELPDGQVITIGNER	sp|P68134|ACTS_MOUSE	P68134	Acta1	Actin, alpha skeletal muscle OS=Mus musculus OX=10090 GN=Acta1 PE=1 SV=1	52.04	0.000936037	94.6784	[11] Phospho (ST)	1	PDGQVIT*IGNERF	251	sp|P68134|ACTS_MOUSE	39226.5	20186.9	65254.7	24795.8	27755.5	1791.49	4158.08	2160.18	738.867	27755.5	1975.84	0.510242	0.646543	-3.81854	0.000351652
VTVETHTKVTK	sp|A2ASS6|TITIN_MOUSE	A2ASS6	Ttn	Titin OS=Mus musculus OX=10090 GN=Ttn PE=1 SV=1	78.04	0.00116754	23.5261	[7] Phospho (ST)	1	VTVETHT*KVTKLT	31580	sp|A2ASS6|TITIN_MOUSE	188122	58186.7	232608	339418	150052	5161.44	3029	424.264	3929.03	188122	3479.01	0.535632	0.640322	-5.76901	0.000351996
TATPQQAQEVHEK	sp|P17751|TPIS_MOUSE	P17751	Tpi1	Triosephosphate isomerase OS=Mus musculus OX=10090 GN=Tpi1 PE=1 SV=4	94.39	0	26.0341	[3] Phospho (ST)	1	GTGKTAT*PQQAQE	228	sp|P17751|TPIS_MOUSE	217826	312419	343446	412986	432749	73985.6	100582	94294.1	89968.3	343446	92131.2	0.249952	0.126535	-1.89872	0.000352349
YDRPGRPDPPEVTK	sp|A2ASS6|TITIN_MOUSE	A2ASS6	Ttn	Titin OS=Mus musculus OX=10090 GN=Ttn PE=1 SV=1	12.49	0.00414776	39.4436	[1] Phospho (Y)	1	VIAKTKY*DRPGRP	20182	sp|A2ASS6|TITIN_MOUSE	57713.4	61985.5	73323.2	42422.8	59786.1	5629.6	6140.38	993.241	4125.46	59786.1	4877.53	0.187663	0.548604	-3.63295	0.000352349
RKPLNIDHLSDDKLR	sp|Q9QZ47|TNNT3_MOUSE	Q9QZ47	Tnnt3	Troponin T, fast skeletal muscle OS=Mus musculus OX=10090 GN=Tnnt3 PE=1 SV=3	326.88	0	56.912	[10] Phospho (ST)	1	LNIDHLS*DDKLRD	206	sp|Q9QZ47|TNNT3_MOUSE	1.03622e+07	6.73029e+06	1.19475e+07	1.12087e+07	1.41683e+07	1.57e+06	1.81904e+06	619017	1.87713e+06	1.12087e+07	1.69452e+06	0.249731	0.396654	-2.72958	0.000352594
DRTPPLLYR	sp|Q0VBL3|RBM15_MOUSE	Q0VBL3	Rbm15	RNA-binding protein 15 OS=Mus musculus OX=10090 GN=Rbm15 PE=1 SV=1	70.06	0.000973236	73.0157	[3] Phospho (ST)	1	RSARDRT*PPLLYR	567	sp|Q0VBL3|RBM15_MOUSE	59665.6	45346.3	65067.3	41125.3	46081.2	146570	135318	174145	179759	46081.2	160357	0.20046	0.134722	1.79369	0.000353083
EPTHVEESHSQQTTLEYGYK	sp|A2ASS6|TITIN_MOUSE	A2ASS6	Ttn	Titin OS=Mus musculus OX=10090 GN=Ttn PE=1 SV=1	37.37	0.00236763	54.3694	[3] Phospho (ST)	1	REPREPT*HVEESH	722	sp|A2ASS6|TITIN_MOUSE	244416	257978	249218	293997	290772	105709	113715	79665.3	105277	257978	105493	0.0877691	0.14642	-1.2901	0.000353083
RPFFPFHSPSR	sp|P23927|CRYAB_MOUSE	P23927	Cryab	Alpha-crystallin B chain OS=Mus musculus OX=10090 GN=Cryab PE=1 SV=2	47.37	0.00194175	79.924	[8] Phospho (ST)	1	PFFPFHS*PSRLFD	19	sp|P23927|CRYAB_MOUSE	82283.3	95492.4	113332	155946	131651	363696	433938	470333	662574	113332	452135	0.252074	0.264928	1.99503	0.000353083
SASSSLLEK	sp|Q3UMT1|PP12C_MOUSE	Q3UMT1	Ppp1r12c	Protein phosphatase 1 regulatory subunit 12C OS=Mus musculus OX=10090 GN=Ppp1r12c PE=1 SV=1	61.91	0.000793021	51.7454	[3] Phospho (ST)	1	GLQRSAS*SSLLEK	454	sp|Q3UMT1|PP12C_MOUSE	41812.1	41447.4	34771.1	54126.8	49260.6	130211	112802	137397	116142	41812.1	123176	0.169851	0.0936102	1.55638	0.000353192
YLAEVATGEKR	sp|P61982|1433G_MOUSE	P61982	Ywhag	14-3-3 protein gamma OS=Mus musculus OX=10090 GN=Ywhag PE=1 SV=2	124.2	0	44.751	[7] Phospho (ST)	1	YLAEVAT*GEKRAT	139	sp|P61982|1433G_MOUSE	39602.7	14805.7	43218.2	25642.8	41327.5	5027.52	3317.95	5288.34	4592.05	39602.7	4809.79	0.372812	0.191862	-3.04303	0.000353855
DRQSPSTCSEGLLGWAQK	sp|P58871|TB182_MOUSE	P58871	Tnks1bp1	182 kDa tankyrase-1-binding protein OS=Mus musculus OX=10090 GN=Tnks1bp1 PE=1 SV=2	49.42	0.00146199	89.5674	[4] Phospho (ST)	1	ELKDRQS*PSTCSE	713	sp|P58871|TB182_MOUSE	17176.5	23314	27762.2	30860.5	35252.6	99801.6	90600.7	126177	91215.9	27762.2	95508.8	0.258881	0.163702	1.78105	0.000355808
LFESSEHINDTSNLK	sp|Q8VD58|EVI2B_MOUSE	Q8VD58	Evi2b	Protein EVI2B OS=Mus musculus OX=10090 GN=Evi2b PE=1 SV=1	34.45	0.00261254	70.1289	[5] Phospho (ST)	1	VKLFESS*EHINDT	296	sp|Q8VD58|EVI2B_MOUSE	15769.4	16750.6	8003.41	11088.9	18743	171410	80860.1	62180	111388	15769.4	96123.9	0.313024	0.44914	2.58935	0.000355808
RESVVNLENFKK	sp|Q8VDF3|DAPK2_MOUSE	Q8VDF3	Dapk2	Death-associated protein kinase 2 OS=Mus musculus OX=10090 GN=Dapk2 PE=1 SV=1	40.25	0.00232775	67.0767	[3] Phospho (ST)	1	AMVRRES*VVNLEN	299	sp|Q8VDF3|DAPK2_MOUSE	6970.39	4336.15	4788.4	13514.8	10821.3	55901.1	48100.4	50291.2	50851.3	6970.39	50571.2	0.49131	0.0643015	2.85898	0.000355808
SPGEAKSPAAVK	sp|P19246|NFH_MOUSE	P19246	Nefh	Neurofilament heavy polypeptide OS=Mus musculus OX=10090 GN=Nefh PE=1 SV=3	49.83	0.00147623	22.5144	[7] Phospho (ST)	1	SPGEAKS*PAAVKS	721	sp|P19246|NFH_MOUSE	329208	229352	258189	384141	461298	46983.9	90377.8	61354.7	36239.3	329208	54169.3	0.283096	0.399535	-2.61626	0.00035676
ISSSNPYSTVTMDELR	sp|Q9JI91|ACTN2_MOUSE	Q9JI91	Actn2	Alpha-actinin-2 OS=Mus musculus OX=10090 GN=Actn2 PE=1 SV=2	102.49	0	89.165	[3] Phospho (ST)	1	YSIRISS*SNPYST	595	sp|Q9JI91|ACTN2_MOUSE	1.86695e+06	2.95278e+06	2.25418e+06	1.86593e+06	1.89688e+06	625021	801788	617298	730715	1.89688e+06	677868	0.216252	0.127875	-1.48895	0.000357468
ADIAESQVNK	sp|Q5SX39|MYH4_MOUSE	Q5SX39	Myh4	Myosin-4 OS=Mus musculus OX=10090 GN=Myh4 PE=2 SV=1	58.74	0.000740741	35.6069	[6] Phospho (ST)	1	RADIAES*QVNKLR	1919	sp|Q5SX39|MYH4_MOUSE	3.58895e+06	2.51635e+06	3.07319e+06	2.21043e+06	2.77161e+06	869150	939835	500814	612190	2.77161e+06	740670	0.186905	0.284744	-1.92586	0.000358799
RRHSCAEALVAPLPAASPQR	sp|Q60591|NFAC2_MOUSE	Q60591	Nfatc2	Nuclear factor of activated T-cells, cytoplasmic 2 OS=Mus musculus OX=10090 GN=Nfatc2 PE=1 SV=3	30.5	0.00312328	69.5697	[4] Phospho (ST)	1	GAKRRHS*CAEALV	257	sp|Q60591|NFAC2_MOUSE	1899.75	2162.15	858.014	2509.16	2485.97	13806.8	13752.3	9888.64	10346.9	2162.15	12049.6	0.341505	0.177636	2.4639	0.000362463
TSSLDGPAAAVLSR	sp|Q8BL80|RHG22_MOUSE	Q8BL80	Arhgap22	Rho GTPase-activating protein 22 OS=Mus musculus OX=10090 GN=Arhgap22 PE=1 SV=2	58.87	0.000743218	87.5441	[3] Phospho (ST)	1	PTHRTSS*LDGPAA	397	sp|Q8BL80|RHG22_MOUSE	2020.55	764.707	1576.63	2586.5	2300.81	10062.8	12330.3	19134.5	20287.1	2020.55	15732.4	0.384857	0.325112	2.92637	0.000363066
MFDAAKSPTSQ	sp|Q9WUZ5|TNNI1_MOUSE	Q9WUZ5	Tnni1	Troponin I, slow skeletal muscle OS=Mus musculus OX=10090 GN=Tnni1 PE=1 SV=3	25.43	0.00329056	45.3607	[1] Oxidation (M)|[7] Phospho (ST)	2	MEGRKKM*FDAAKS,MFDAAKS*PTSQ	177,183	sp|Q9WUZ5|TNNI1_MOUSE	4758.07	13851.3	11495.2	23403	22489.6	338.546	552.003	1330.98	266.736	13851.3	445.274	0.514909	0.784304	-5.00187	0.000366191
EANRKTWVR	sp|A2ASS6|TITIN_MOUSE	A2ASS6	Ttn	Titin OS=Mus musculus OX=10090 GN=Ttn PE=1 SV=1	36	0.0022931	24.9044	[6] Phospho (ST)	1	REANRKT*WVRVSS	18052	sp|A2ASS6|TITIN_MOUSE	88751.1	39938.9	61220.3	85412.8	107625	12858	10597.5	8845.81	16951.2	85412.8	11727.7	0.343494	0.284343	-2.87126	0.000368315
VTLTPEEEAR	sp|P06151|LDHA_MOUSE	P06151	Ldha	L-lactate dehydrogenase A chain OS=Mus musculus OX=10090 GN=Ldha PE=1 SV=3	49.44	0.00146242	52.8088	[4] Phospho (ST)	1	VVKVTLT*PEEEAR	309	sp|P06151|LDHA_MOUSE	192939	147240	108542	111154	145184	38149.8	35136.3	19249.7	34734.3	145184	34935.3	0.243048	0.267654	-2.05515	0.000368468
TVSDNSLSSSK	sp|Q80TY0|FNBP1_MOUSE	Q80TY0	Fnbp1	Formin-binding protein 1 OS=Mus musculus OX=10090 GN=Fnbp1 PE=1 SV=2	51.74	0.000927931	29.8755	[3] Phospho (ST)	1	PMKRTVS*DNSLSS	296	sp|Q80TY0|FNBP1_MOUSE	106127	99302.3	118704	55119.4	80016.9	417690	333840	381823	306277	99302.3	357832	0.270515	0.13776	1.84613	0.000370219
LSHRPAFMPSEGK	sp|O88990|ACTN3_MOUSE	O88990	Actn3	Alpha-actinin-3 OS=Mus musculus OX=10090 GN=Actn3 PE=2 SV=1	12.3	0.0041301	55.6952	[10] Phospho (ST)	1	RPAFMPS*EGKLVS	369	sp|O88990|ACTN3_MOUSE	50283.7	9642.43	59984.8	31270.6	35688.4	923.995	930.681	2298.9	2270.49	35688.4	1600.59	0.515896	0.488015	-4.6177	0.000376558
AILDAEPGPRPALQPSPSIR	sp|P58802|TB10A_MOUSE	P58802	Tbc1d10a	TBC1 domain family member 10A OS=Mus musculus OX=10090 GN=Tbc1d10a PE=1 SV=1	19.21	0.00349803	86.0208	[16] Phospho (ST)	1	RPALQPS*PSIRLP	407	sp|P58802|TB10A_MOUSE	25267	31654.6	31544.2	34183	26962	92086	66131.4	105168	92023.1	31544.2	92054.6	0.123044	0.184125	1.54511	0.000382116
VLSQIDVAQK	sp|P11531|DMD_MOUSE	P11531	Dmd	Dystrophin OS=Mus musculus OX=10090 GN=Dmd PE=1 SV=3	38.02	0.00240753	85.7101	[3] Phospho (ST)	1	ANQRVLS*QIDVAQ	1444	sp|P11531|DMD_MOUSE	4374.86	3758.38	3869.71	2786.31	1649.72	13319.7	22863.9	21980.7	16208.9	3758.38	19094.8	0.328873	0.246873	2.32833	0.000389184
KKSEETTIDGK	sp|E9Q9K5|TRDN_MOUSE	E9Q9K5	Trdn	Triadin OS=Mus musculus OX=10090 GN=Trdn PE=1 SV=1	136.14	0	17.7371	[3] Phospho (ST)	1	KEVKKKS*EETTID	335	sp|E9Q9K5|TRDN_MOUSE	420056	533462	390541	626557	611681	188012	157169	123546	126183	533462	141676	0.209051	0.203827	-1.92147	0.000391237
KKEPAISSQNSPEAR	sp|P10711|TCEA1_MOUSE	P10711	Tcea1	Transcription elongation factor A protein 1 OS=Mus musculus OX=10090 GN=Tcea1 PE=1 SV=2	99.21	0	23.369	[11] Phospho (ST)	1	AISSQNS*PEAREE	100	sp|P10711|TCEA1_MOUSE	413004	433077	348075	617334	479726	1.66724e+06	1.22917e+06	2.25241e+06	1.67654e+06	433077	1.67189e+06	0.219824	0.245933	1.94878	0.000392383
QLSLPLTQSK	sp|Q80TA6|MTMRC_MOUSE	Q80TA6	Mtmr12	Myotubularin-related protein 12 OS=Mus musculus OX=10090 GN=Mtmr12 PE=1 SV=2	39.21	0.00226193	87.3736	[3] Phospho (ST)	1	KHQRQLS*LPLTQS	564	sp|Q80TA6|MTMRC_MOUSE	1901.03	2794.51	1483.5	6768.88	2563.14	28018.8	18850.7	29508.3	26643.6	2563.14	27331.2	0.68177	0.184406	3.41411	0.000392383
LNSPTNSSPALLPSAVTPR	sp|Q9DBX1|RGCC_MOUSE	Q9DBX1	Rgcc	Regulator of cell cycle RGCC OS=Mus musculus OX=10090 GN=Rgcc PE=1 SV=1	92.76	0	91.5089	[3] Phospho (ST)	1	SDEKLNS*PTNSSP	97	sp|Q9DBX1|RGCC_MOUSE	26024.4	25642.4	16907.6	30700.5	37902.3	92045.8	95784.1	107075	100366	26024.4	98075.2	0.280125	0.0654916	1.91363	0.000393468
VSAENAAGVGEPSPATVYYK	sp|A2ASS6|TITIN_MOUSE	A2ASS6	Ttn	Titin OS=Mus musculus OX=10090 GN=Ttn PE=1 SV=1	19.34	0.0035057	72.6721	[19] Phospho (Y)	1	SPATVYY*KACDPV	25700	sp|A2ASS6|TITIN_MOUSE	11341.5	30403.1	34193.6	6068.66	20690	480.261	306.349	805.977	1370.2	20690	643.119	0.585134	0.631814	-5.05551	0.000393493
YSPGQLRGSQYK	sp|Q9CZH7|MXRA7_MOUSE	Q9CZH7	Mxra7	Matrix-remodeling-associated protein 7 OS=Mus musculus OX=10090 GN=Mxra7 PE=1 SV=2	15.34	0.00379558	46.7166	[9] Phospho (ST)	1	PGQLRGS*QYKKMM	125	sp|Q9CZH7|MXRA7_MOUSE	2459.92	5100.12	1380.54	5477.36	3625.26	46080.2	25068.7	49740.3	26936.3	3625.26	36508.3	0.479991	0.345251	3.28069	0.000394703
LHTESGEFSR	sp|Q5SX39|MYH4_MOUSE	Q5SX39	Myh4	Myosin-4 OS=Mus musculus OX=10090 GN=Myh4 PE=2 SV=1	53.44	0.000968367	35.4972	[9] Phospho (ST)	1	TESGEFS*RQLDEK	1292	sp|Q5SX39|MYH4_MOUSE	3.0083e+06	1.90364e+06	2.71633e+06	1.48605e+06	2.61001e+06	414049	408257	153639	402557	2.61001e+06	405407	0.268086	0.369707	-2.68664	0.000394739
SPTGAQPAAAKPPPLSAK	sp|E9Q1P8|I2BP2_MOUSE	E9Q1P8	Irf2bp2	Interferon regulatory factor 2-binding protein 2 OS=Mus musculus OX=10090 GN=Irf2bp2 PE=1 SV=1	142.12	0	56.0189	[3] Phospho (ST)	1	PEGRSPT*GAQPAA	73	sp|E9Q1P8|I2BP2_MOUSE	43452.9	55849.7	41197.7	65429.6	65774.5	170822	159676	166495	150619	55849.7	163086	0.215247	0.0544236	1.54569	0.000395131
LPPSPTR	sp|Q6KAU4|MB12B_MOUSE	Q6KAU4	Mvb12b	Multivesicular body subunit 12B OS=Mus musculus OX=10090 GN=Mvb12b PE=1 SV=2	29.29	0.00339832	33.6518	[4] Phospho (ST)	1	AARLPPS*PTRCQQ	307	sp|Q6KAU4|MB12B_MOUSE	35572.6	47498.2	37279.8	53297.5	42561.1	112985	167973	233394	152894	42561.1	160434	0.169174	0.30025	1.91277	0.000396662
EGITPWASFKK	sp|Q9WTQ5|AKA12_MOUSE	Q9WTQ5	Akap12	A-kinase anchor protein 12 OS=Mus musculus OX=10090 GN=Akap12 PE=1 SV=1	21.15	0.00361718	86.4534	[8] Phospho (ST)	1	GITPWAS*FKKMVT	598	sp|Q9WTQ5|AKA12_MOUSE	3073.54	1575.9	1584.69	4558.41	3992.31	22441.6	17306.2	18458.8	18208.7	3073.54	18333.8	0.461242	0.119326	2.5765	0.000396783
SESPPPLSEPK	sp|Q8K2F0|BRD3_MOUSE	Q8K2F0	Brd3	Bromodomain-containing protein 3 OS=Mus musculus OX=10090 GN=Brd3 PE=1 SV=2	34.01	0.00258964	54.0026	[3] Phospho (ST)	1	TASRSES*PPPLSE	262	sp|Q8K2F0|BRD3_MOUSE	117260	175202	123155	180143	155514	452074	400795	630217	491016	155514	471545	0.193072	0.199245	1.59912	0.000398029
LYIDSYEKDVAK	sp|Q9D0F9|PGM1_MOUSE	Q9D0F9	Pgm1	Phosphoglucomutase-1 OS=Mus musculus OX=10090 GN=Pgm1 PE=1 SV=4	52.49	0.000946074	63.7957	[5] Phospho (ST)	1	IRLYIDS*YEKDVA	520	sp|Q9D0F9|PGM1_MOUSE	272807	235631	306978	217295	244422	17708.5	22514.9	2951.96	19284.1	244422	18496.3	0.137397	0.555609	-3.72537	0.000398277
HNYYTSISK	sp|O70250|PGAM2_MOUSE	O70250	Pgam2	Phosphoglycerate mutase 2 OS=Mus musculus OX=10090 GN=Pgam2 PE=1 SV=3	31.57	0.00301602	33.6797	[4] Phospho (Y)	1	DEKHNYY*TSISKD	133	sp|O70250|PGAM2_MOUSE	161630	133479	222489	275170	292127	34542.1	47654.6	25610.5	49846.8	222489	41098.3	0.318466	0.289665	-2.45518	0.000400895
NTSKGTVTGQVQGPEEK	sp|P56375|ACYP2_MOUSE	P56375	Acyp2	Acylphosphatase-2 OS=Mus musculus OX=10090 GN=Acyp2 PE=1 SV=2	78.98	0.00060024	37.6354	[6] Phospho (ST)	1	KNTSKGT*VTGQVQ	54	sp|P56375|ACYP2_MOUSE	238789	273095	287089	425115	351329	90914.9	84557.2	67844.2	110848	287089	87736.1	0.234237	0.200713	-1.7112	0.000403387
DDNLPLTEAVRPKTPPVVIK	sp|Q9D5V6|SYAP1_MOUSE	Q9D5V6	Syap1	Synapse-associated protein 1 OS=Mus musculus OX=10090 GN=Syap1 PE=1 SV=1	19.61	0.00352371	91.1548	[14] Phospho (ST)	1	EAVRPKT*PPVVIK	262	sp|Q9D5V6|SYAP1_MOUSE	7906.67	4841.89	8232.11	6584.22	6797.94	30418.3	20484.5	44243.3	25123.9	6797.94	27771.1	0.194267	0.342067	2.02383	0.000405768
SPPTSGLQSLR	sp|P47930|FOSL2_MOUSE	P47930	Fosl2	Fos-related antigen 2 OS=Mus musculus OX=10090 GN=Fosl2 PE=1 SV=2	37.28	0.00236254	69.8204	[1] Phospho (ST)	1	SPEERRS*PPTSGL	200	sp|P47930|FOSL2_MOUSE	1071.86	845.46	522.599	3072.6	4296.71	34597.9	30867.7	50499.2	36324	1071.86	35460.9	0.837376	0.225674	5.04762	0.000406792
AAISQLRSPR	sp|Q6P9R2|OXSR1_MOUSE	Q6P9R2	Oxsr1	Serine/threonine-protein kinase OSR1 OS=Mus musculus OX=10090 GN=Oxsr1 PE=1 SV=1	61.52	0.000784929	43.9905	[8] Phospho (ST)	1	AISQLRS*PRVKDS	359	sp|Q6P9R2|OXSR1_MOUSE	7798.34	13034.1	9405.26	11125.9	12284.3	41501.5	59286.1	54650	29051.6	11125.9	48075.7	0.198972	0.2959	2.09778	0.000407197
SLGSGESESESRPGK	sp|P97492|RGS14_MOUSE	P97492	Rgs14	Regulator of G-protein signaling 14 OS=Mus musculus OX=10090 GN=Rgs14 PE=1 SV=2	55.8	0.00103057	26.302	[1] Phospho (ST)	1	SESHRKS*LGSGES	289	sp|P97492|RGS14_MOUSE	1618.88	11242	2898.96	8427.44	8513.59	127701	86205.3	125871	104501	8427.44	115186	0.625967	0.176816	3.76649	0.000407197
VNNSSLIGLGYTQTLKPGIK	sp|Q60932|VDAC1_MOUSE	Q60932	Vdac1	Voltage-dependent anion-selective channel protein 1 OS=Mus musculus OX=10090 GN=Vdac1 PE=1 SV=3	83.5	0.00066357	92.6398	[5] Phospho (ST)	1	AKVNNSS*LIGLGY	254	sp|Q60932|VDAC1_MOUSE	837071	1.00177e+06	809688	1.46032e+06	865382	219440	270671	219496	347585	865382	245083	0.271886	0.229074	-1.82797	0.000411608
RRSPAAFTSPPIGTVTPALK	sp|Q8BG81|PDIP3_MOUSE	Q8BG81	Poldip3	Polymerase delta-interacting protein 3 OS=Mus musculus OX=10090 GN=Poldip3 PE=1 SV=1	51.51	0.000922509	87.5441	[3] Phospho (ST)	1	ISLKRRS*PAAFTS	127	sp|Q8BG81|PDIP3_MOUSE	24694.2	32851.9	16457.5	39601.8	24317.9	97130	117814	175208	134754	24694.2	126284	0.321703	0.252331	2.35118	0.000413042
TSPDPTPVSTAPSK	sp|Q60591|NFAC2_MOUSE	Q60591	Nfatc2	Nuclear factor of activated T-cells, cytoplasmic 2 OS=Mus musculus OX=10090 GN=Nfatc2 PE=1 SV=3	89.27	0	44.6939	[2] Phospho (ST)	1	SKIWKTS*PDPTPV	328	sp|Q60591|NFAC2_MOUSE	26505.9	44557.9	35371.2	20450.6	23362.2	118794	104287	161896	116550	26505.9	117672	0.327851	0.200699	2.15032	0.000415536
KDSGYYSLTAENSSGSDTQK	sp|A2ASS6|TITIN_MOUSE	A2ASS6	Ttn	Titin OS=Mus musculus OX=10090 GN=Ttn PE=1 SV=1	54.64	0.000996016	46.9327	[5] Phospho (Y)	1	TRKDSGY*YSLTAE	20757	sp|A2ASS6|TITIN_MOUSE	219427	184385	186083	76188.9	163146	998.813	586.378	12897.2	697.846	184385	848.329	0.325684	1.59961	-7.78695	0.000415586
KEFEMSNLQSK	sp|Q5SX39|MYH4_MOUSE	Q5SX39	Myh4	Myosin-4 OS=Mus musculus OX=10090 GN=Myh4 PE=2 SV=1	94.16	0	63.0925	[6] Phospho (ST)	1	KKEFEMS*NLQSKI	1092	sp|Q5SX39|MYH4_MOUSE	147154	151147	170276	160354	179649	25933.9	28083.5	7014.13	24637.8	160354	25285.9	0.0829905	0.453218	-2.66533	0.000415797
KLDPAQSASR	sp|P16546|SPTN1_MOUSE	P16546	Sptan1	Spectrin alpha chain, non-erythrocytic 1 OS=Mus musculus OX=10090 GN=Sptan1 PE=1 SV=4	48.16	0.00198244	24.9597	[7] Phospho (ST)	1	KLDPAQS*ASRENL	1029	sp|P16546|SPTN1_MOUSE	16470.3	16331.8	10088.6	15906.7	25916.1	68539.7	60166.7	82543.3	65842.4	16331.8	67191	0.335405	0.137286	2.04029	0.000416681
QHEITDGEITSKPMVLFLGPWSVGK	sp|Q7TQ48|SRCA_MOUSE	Q7TQ48	Srl	Sarcalumenin OS=Mus musculus OX=10090 GN=Srl PE=1 SV=1	59.38	0.000751597	98.587	[11] Phospho (ST)	1	TDGEITS*KPMVLF	529	sp|Q7TQ48|SRCA_MOUSE	312186	282819	501348	583674	638353	25821.4	55400.2	22816.3	83248.2	501348	40610.8	0.344376	0.606317	-3.72851	0.000419501
GMASPVGAEGGMTK	sp|Q80XB4|NRAP_MOUSE	Q80XB4	Nrap	Nebulin-related-anchoring protein OS=Mus musculus OX=10090 GN=Nrap PE=1 SV=3	57.91	0.0010846	41.2632	[2] Oxidation (M)|[4] Phospho (ST)	2	HREMKGM*ASPVGA,EMKGMAS*PVGAEG	273,275	sp|Q80XB4|NRAP_MOUSE	1066.95	247.368	335.107	140.617	1066.65	18354.9	26175.7	9360.83	10051	335.107	14202.9	0.800764	0.495945	5.34099	0.000420028
KLSQRPTVAELLAR	sp|Q501J7|PHAR4_MOUSE	Q501J7	Phactr4	Phosphatase and actin regulator 4 OS=Mus musculus OX=10090 GN=Phactr4 PE=1 SV=2	29.69	0.00325027	84.3044	[3] Phospho (ST)	1	RLTRKLS*QRPTVA	620	sp|Q501J7|PHAR4_MOUSE	1920.07	5035.19	1634.51	4675.41	1751.82	23937.9	17013.9	26977.1	26561.7	1920.07	25249.8	0.565479	0.195012	3.71509	0.000420994
TIDRFSPT	sp|Q9R1Y5|HIC1_MOUSE	Q9R1Y5	Hic1	Hypermethylated in cancer 1 protein OS=Mus musculus OX=10090 GN=Hic1 PE=1 SV=4	20.07	0.00355398	58.7556	[6] Phospho (ST)	1	RTIDRFS*PT	731	sp|Q9R1Y5|HIC1_MOUSE	8706.5	11013.6	7567.36	3254.19	4800.74	63600.2	38931.9	44412.8	41982.4	7567.36	43197.6	0.437123	0.235864	2.51252	0.000421348
EQKPFTPASPVQSTPSK	sp|P51125|ICAL_MOUSE	P51125	Cast	Calpastatin OS=Mus musculus OX=10090 GN=Cast PE=1 SV=2	18.3	0.00371429	54.8854	[9] Phospho (ST)	1	KPFTPAS*PVQSTP	219	sp|P51125|ICAL_MOUSE	66.8641	14.9517	414.401	40.8263	79.6166	6458.73	3367.76	5637.62	5397.35	66.8641	5517.49	1.33462	0.251735	6.36629	0.000426357
QSLVPAHPMAPPSPSTTSSNNNSSSSSNSGWDQLSK	sp|Q91W59|RBMS1_MOUSE	Q91W59	Rbms1	RNA-binding motif, single-stranded-interacting protein 1 OS=Mus musculus OX=10090 GN=Rbms1 PE=1 SV=1	51.45	0.0012285	86.5949	[13] Phospho (ST)	1	HPMAPPS*PSTTSS	38	sp|Q91W59|RBMS1_MOUSE	75077.8	107359	86586.1	82626.3	85871.2	235067	207264	341619	287537	85871.2	261302	0.137129	0.221642	1.59817	0.000426357
KPLGSSTAAPQRPIATQR	sp|Q61166|MARE1_MOUSE	Q61166	Mapre1	Microtubule-associated protein RP/EB family member 1 OS=Mus musculus OX=10090 GN=Mapre1 PE=1 SV=3	17.72	0.00381787	45.3169	[5] Phospho (ST)	1	PKKPLGS*STAAPQ	155	sp|Q61166|MARE1_MOUSE	1802.14	3274.78	4292.97	12758.8	1972.57	72431	57965.3	86336.6	52893.5	3274.78	65198.2	0.944479	0.223903	4.30643	0.000426852
TLEDQLSEVKTK	sp|Q5SX39|MYH4_MOUSE	Q5SX39	Myh4	Myosin-4 OS=Mus musculus OX=10090 GN=Myh4 PE=2 SV=1	21.42	0.00363471	64.358	[7] Phospho (ST)	1	TLEDQLS*EVKTKE	1261	sp|Q5SX39|MYH4_MOUSE	158221	134429	168007	85767.7	142075	35144.3	26595.5	14889.7	31552.1	142075	29073.8	0.231549	0.32646	-2.29413	0.000430024
QSLVPAHPMAPPSPSTTSSNNNSSSSSNSGWDQLSK	sp|Q91W59|RBMS1_MOUSE	Q91W59	Rbms1	RNA-binding motif, single-stranded-interacting protein 1 OS=Mus musculus OX=10090 GN=Rbms1 PE=1 SV=1	52.28	0.000941915	86.5949	[18] Phospho (ST)	1	PSPSTTS*SNNNSS	43	sp|Q91W59|RBMS1_MOUSE	13263.8	4716.69	11138.9	18788.6	12420.1	72644.8	68191.6	113019	104536	12420.1	88590.4	0.417756	0.251004	2.81071	0.00043052
TLSPTPSAEGYQDVR	sp|Q8K4G5|ABLM1_MOUSE	Q8K4G5	Ablim1	Actin-binding LIM protein 1 OS=Mus musculus OX=10090 GN=Ablim1 PE=1 SV=1	121.16	0	66.2007	[3] Phospho (ST)	1	ESPRTLS*PTPSAE	475	sp|Q8K4G5|ABLM1_MOUSE	463431	541033	308483	314581	435547	1.16745e+06	1.42375e+06	1.61225e+06	1.28299e+06	435547	1.35337e+06	0.242519	0.139707	1.6337	0.000431235
KKEFEMSNLQSKIEDEQALGMQLQK	sp|Q5SX39|MYH4_MOUSE	Q5SX39	Myh4	Myosin-4 OS=Mus musculus OX=10090 GN=Myh4 PE=2 SV=1	113.31	0	89.8438	[11] Phospho (ST)	1	EMSNLQS*KIEDEQ	1096	sp|Q5SX39|MYH4_MOUSE	483247	340823	721653	164323	445962	38726.8	50818.2	54051.8	50089.8	445962	50454	0.473405	0.138134	-3.14392	0.000432941
SETAPAAPAAPAPVEK	sp|P43277|H13_MOUSE	P43277	Hist1h1d	Histone H1.3 OS=Mus musculus OX=10090 GN=Hist1h1d PE=1 SV=2	44.71	0.00205761	67.5432	[N-term] Acetyl (Protein N-term)|[1] Phospho (ST)	2	MS*ETAPAA,MS*ETAPAA	2,2	sp|P43277|H13_MOUSE	92827.5	39025.1	61257.5	23988.1	39162.6	606376	263562	416700	408132	39162.6	412416	0.522417	0.331848	3.39647	0.000432941
VGGIYTVLQTK	sp|Q9Z1E4|GYS1_MOUSE	Q9Z1E4	Gys1	Glycogen [starch] synthase, muscle OS=Mus musculus OX=10090 GN=Gys1 PE=1 SV=2	72.74	0.00104167	86.5949	[5] Phospho (Y)	1	NKVGGIY*TVLQTK	44	sp|Q9Z1E4|GYS1_MOUSE	60513.2	73715.2	58056	74694.2	76594	22198.7	27460.5	26507.7	29390.1	73715.2	26984.1	0.126811	0.115204	-1.45008	0.000432941
STANQSFRK	sp|P70335|ROCK1_MOUSE	P70335	Rock1	Rho-associated protein kinase 1 OS=Mus musculus OX=10090 GN=Rock1 PE=1 SV=1	38.98	0.00224972	18.9994	[6] Phospho (ST)	1	RSTANQS*FRKVVK	1341	sp|P70335|ROCK1_MOUSE	16000.9	15704.3	19246.2	15695	15281	39676.7	41019.2	64370.4	60823.1	15704.3	50921.1	0.098844	0.251365	1.6693	0.000433839
SQTLPIIR	sp|Q8BZN6|DOC10_MOUSE	Q8BZN6	Dock10	Dedicator of cytokinesis protein 10 OS=Mus musculus OX=10090 GN=Dock10 PE=1 SV=3	34.21	0.00259948	84.0576	[3] Phospho (ST)	1	KQHRSQT*LPIIRG	1440	sp|Q8BZN6|DOC10_MOUSE	44.0176	1215.46	149.259	96.3776	140.682	14677.7	10285.5	11981.5	11764.1	140.682	11872.8	1.51058	0.150231	6.39902	0.000438577
LGYILTCPSNLGTGLR	sp|Q6P8J7|KCRS_MOUSE	Q6P8J7	Ckmt2	Creatine kinase S-type, mitochondrial OS=Mus musculus OX=10090 GN=Ckmt2 PE=1 SV=1	133.73	0	96.1148	[9] Phospho (ST)	1	YILTCPS*NLGTGL	319	sp|Q6P8J7|KCRS_MOUSE	1.9852e+06	2.62881e+06	1.90259e+06	3.91937e+06	3.29809e+06	802689	613383	585294	665690	2.62881e+06	639537	0.31452	0.144798	-2.04052	0.00043942
YVITATNSCGSKFAAVR	sp|A2ASS6|TITIN_MOUSE	A2ASS6	Ttn	Titin OS=Mus musculus OX=10090 GN=Ttn PE=1 SV=1	94.51	0	75.7928	[11] Phospho (ST)	1	ATNSCGS*KFAAVR	16973	sp|A2ASS6|TITIN_MOUSE	61922.6	74157.9	76575.9	102067	70717.2	2039.39	2323.03	3107.46	15605.8	74157.9	2715.25	0.194948	1.13946	-4.78666	0.00043942
QGFPDRESPVSDLTSTGLYQDKQEEK	sp|P14873|MAP1B_MOUSE	P14873	Map1b	Microtubule-associated protein 1B OS=Mus musculus OX=10090 GN=Map1b PE=1 SV=2	33.06	0.00272374	84.149	[8] Phospho (ST)	1	GFPDRES*PVSDLT	1438	sp|P14873|MAP1B_MOUSE	4722.99	3779.55	4821.76	9262.56	10154.3	61043.4	26901.1	66497.7	53114.9	4821.76	57079.2	0.447509	0.338057	3.56184	0.000440825
KDVATAQWSPLSTTSK	sp|A2ASS6|TITIN_MOUSE	A2ASS6	Ttn	Titin OS=Mus musculus OX=10090 GN=Ttn PE=1 SV=1	101.48	0	75.6548	[14] Phospho (ST)	1	WSPLSTT*SKKKSH	19151	sp|A2ASS6|TITIN_MOUSE	104594	103113	122886	308758	189659	7436.99	6261.26	17603.6	21961.9	122886	12520.3	0.526865	0.577599	-3.42491	0.000446001
AESPTPGLTQGTEPGAGQEGAMFVHTR	sp|Q6PDG8|MON1A_MOUSE	Q6PDG8	Mon1a	Vacuolar fusion protein MON1 homolog A OS=Mus musculus OX=10090 GN=Mon1a PE=1 SV=3	110.09	0	82.6611	[5] Phospho (ST)	1	ERAESPT*PGLTQG	33	sp|Q6PDG8|MON1A_MOUSE	654455	815906	747224	778133	707192	293749	296837	353092	318930	747224	307883	0.0844893	0.0866883	-1.28009	0.000447227
SASACPTPTHTPQDSLTGVGGDVQEAFAQSSR	sp|Q9D2N4|DTNA_MOUSE	Q9D2N4	Dtna	Dystrobrevin alpha OS=Mus musculus OX=10090 GN=Dtna PE=1 SV=2	69.22	0.000948767	91.0035	[3] Phospho (ST)	1	MPIRSAS*ACPTPT	585	sp|Q9D2N4|DTNA_MOUSE	54717.3	53080	88545.6	82395.2	61192.5	220760	194193	214376	191943	61192.5	204284	0.2411	0.0701971	1.73739	0.000458204
TVSQESLTPGK	sp|Q7TPW1|NEXN_MOUSE	Q7TPW1	Nexn	Nexilin OS=Mus musculus OX=10090 GN=Nexn PE=1 SV=3	45.57	0.00184259	47.4026	[3] Phospho (ST)	1	EIYKTVS*QESLTP	296	sp|Q7TPW1|NEXN_MOUSE	217554	302069	277689	332026	325212	744145	790828	1.20385e+06	1.06464e+06	302069	927732	0.158903	0.231442	1.60295	0.000460547
SSPSHTISR	sp|Q9D2N4|DTNA_MOUSE	Q9D2N4	Dtna	Dystrobrevin alpha OS=Mus musculus OX=10090 GN=Dtna PE=1 SV=2	63.91	0.000838574	20.3848	[2] Phospho (ST)	1	ASSPRSS*PSHTIS	568	sp|Q9D2N4|DTNA_MOUSE	44074.6	58415	55258.8	69775.2	78389.3	157860	202056	260802	253626	58415	227841	0.21704	0.220527	1.95432	0.000461346
IKPLLKSAETEK	sp|Q5SX39|MYH4_MOUSE	Q5SX39	Myh4	Myosin-4 OS=Mus musculus OX=10090 GN=Myh4 PE=2 SV=1	19.06	0.00348635	47.5926	[7] Phospho (ST)	1	IKPLLKS*AETEKE	846	sp|Q5SX39|MYH4_MOUSE	17778.6	12713.1	18106.9	15282.1	22224.7	564.141	1874.07	2290.77	2762.58	17778.6	2082.42	0.205742	0.504561	-3.10107	0.000461756
MAFTHHPLPVLAGVRPGSPR	sp|P70257|NFIX_MOUSE	P70257	Nfix	Nuclear factor 1 X-type OS=Mus musculus OX=10090 GN=Nfix PE=1 SV=2	13.11	0.00418629	84.418	[18] Phospho (ST)	1	AGVRPGS*PRATAS	361	sp|P70257|NFIX_MOUSE	19149.1	12113.4	14285.8	13178.8	21610.2	44200.3	61752.9	50581.3	63618	14285.8	56167.1	0.255425	0.167848	1.96798	0.000461756
QAYSPR	sp|Q569Z6|TR150_MOUSE	Q569Z6	Thrap3	Thyroid hormone receptor-associated protein 3 OS=Mus musculus OX=10090 GN=Thrap3 PE=1 SV=1	26.06	0.00333556	21.87	[4] Phospho (ST)	1	NYRQAYS*PRRGRS	119	sp|Q569Z6|TR150_MOUSE	5305.19	3521.73	3542.48	4545.68	2542.37	14613.8	16084.5	14735.1	28749	3542.48	15409.8	0.272716	0.368543	2.11963	0.000461756
TVRGSLER	sp|O54724|CAVN1_MOUSE	O54724	Cavin1	Caveolae-associated protein 1 OS=Mus musculus OX=10090 GN=Cavin1 PE=1 SV=1	24.81	0.0034102	22.8672	[5] Phospho (ST)	1	VKTVRGS*LERQAG	129	sp|O54724|CAVN1_MOUSE	21820.4	21349.7	8411.27	29696.7	16630.6	130414	107544	100103	108963	21349.7	108253	0.398803	0.116605	2.34209	0.000461756
VTNLQEGAIYYFR	sp|A2ASS6|TITIN_MOUSE	A2ASS6	Ttn	Titin OS=Mus musculus OX=10090 GN=Ttn PE=1 SV=1	46.97	0.00191781	91.3735	[11] Phospho (Y)	1	QEGAIYY*FRVSGE	28137	sp|A2ASS6|TITIN_MOUSE	307646	448437	482834	562425	574708	140554	147087	158522	122141	482834	143820	0.226543	0.107154	-1.74763	0.000464856
GSPSGGSTAETSDTASIR	sp|A2A7S8|K1522_MOUSE	A2A7S8	Kiaa1522	Uncharacterized protein KIAA1522 OS=Mus musculus OX=10090 GN=Kiaa1522 PE=1 SV=1	233.07	0	40.4753	[2] Phospho (ST)	1	GGSGRGS*PSGGST	402	sp|A2A7S8|K1522_MOUSE	522.485	8.65885	8.65885	8.65885	8.65885	11085	15540.1	13323.4	7113.39	8.65885	12204.2	2.0623	0.305586	10.4548	0.000469704
AAVPSGASTGIYEALELR	sp|P21550|ENOB_MOUSE	P21550	Eno3	Beta-enolase OS=Mus musculus OX=10090 GN=Eno3 PE=1 SV=3	21.36	0.00362976	101.114	[9] Phospho (ST)	1	VPSGAST*GIYEAL	41	sp|P21550|ENOB_MOUSE	2635.7	6489.01	4225.58	3649.8	5053.64	648.448	439.859	316.695	1029.56	4225.58	544.153	0.330431	0.513008	-2.98406	0.00046984
AVSLDSPVSVGSGPPVK	sp|O09000|NCOA3_MOUSE	O09000	Ncoa3	Nuclear receptor coactivator 3 OS=Mus musculus OX=10090 GN=Ncoa3 PE=1 SV=2	94.62	0	87.7924	[3] Phospho (ST)	1	PYNRAVS*LDSPVS	847	sp|O09000|NCOA3_MOUSE	4813.78	3079.36	2376.7	6266.42	5493.73	24803.1	16890.1	32837.9	25964.2	4813.78	25383.7	0.371011	0.260103	2.39828	0.000471639
SESPKEPEQLRK	sp|P49312|ROA1_MOUSE	P49312	Hnrnpa1	Heterogeneous nuclear ribonucleoprotein A1 OS=Mus musculus OX=10090 GN=Hnrnpa1 PE=1 SV=2	62.7	0.000810701	30.1091	[3] Phospho (ST)	1	MSKSES*PKEPEQ	6	sp|P49312|ROA1_MOUSE	1.0567e+06	973774	970362	930822	1.11903e+06	3.07635e+06	2.07079e+06	3.61526e+06	3.40368e+06	973774	3.24001e+06	0.0754274	0.22491	1.7325	0.000475765
DNMFSGSKINYTENR	sp|P06745|G6PI_MOUSE	P06745	Gpi	Glucose-6-phosphate isomerase OS=Mus musculus OX=10090 GN=Gpi PE=1 SV=4	22.77	0.00326899	60.1876	[3] Oxidation (M)|[7] Phospho (ST)	2	EAARDNM*FSGSKI,DNMFSGS*KINYTE	84,88	sp|P06745|G6PI_MOUSE	12107.2	27340.4	26066.4	16112.7	8263.68	504.508	5.77257	5.77257	5.77257	16112.7	5.77257	0.469836	1.9115	-11.4467	0.000475793
DTTVSSDSVAK	sp|A2ASS6|TITIN_MOUSE	A2ASS6	Ttn	Titin OS=Mus musculus OX=10090 GN=Ttn PE=1 SV=1	26.81	0.00338238	31.0977	[5] Phospho (ST)	1	LRDTTVS*SDSVAK	34653	sp|A2ASS6|TITIN_MOUSE	477637	461446	323878	271988	316652	77201.6	129868	63081.1	61389.1	323878	70141.4	0.250884	0.387456	-2.21446	0.000478822
RDSFDDR	sp|Q8K310|MATR3_MOUSE	Q8K310	Matr3	Matrin-3 OS=Mus musculus OX=10090 GN=Matr3 PE=1 SV=1	39.09	0.00225632	21.3946	[3] Phospho (ST)	1	RHFRRDS*FDDRGP	188	sp|Q8K310|MATR3_MOUSE	23831	11114.7	19656.8	6214.05	15435.3	107378	164426	126406	80962.9	15435.3	116892	0.454106	0.293073	2.91608	0.000478822
TPSVAKSPEAK	sp|P70429|EVL_MOUSE	P70429	Evl	Ena/VASP-like protein OS=Mus musculus OX=10090 GN=Evl PE=1 SV=2	88.98	0	24.4032	[7] Phospho (ST)	1	TPSVAKS*PEAKSP	347	sp|P70429|EVL_MOUSE	5.77257	166.485	154.433	5.77257	5.77257	12533.8	7296.45	12540.4	17597.9	5.77257	12537.1	1.25404	0.336681	11.0847	0.000478822
LCYVALDFENEMATAASSSSLEK	sp|P68134|ACTS_MOUSE	P68134	Acta1	Actin, alpha skeletal muscle OS=Mus musculus OX=10090 GN=Acta1 PE=1 SV=1	56.85	0.00105708	97.4615	[18] Phospho (ST)	1	MATAASS*SSLEKS	235	sp|P68134|ACTS_MOUSE	2.05109e+06	3.39118e+06	3.19834e+06	2.48247e+06	2.76759e+06	474242	622043	925352	870703	2.76759e+06	746373	0.194551	0.293192	-1.91096	0.000481147
RSSEMLVR	sp|O88448|KLC2_MOUSE	O88448	Klc2	Kinesin light chain 2 OS=Mus musculus OX=10090 GN=Klc2 PE=1 SV=1	37.39	0.00236967	42.0686	[3] Phospho (ST)	1	DALRRSS*EMLVRK	551	sp|O88448|KLC2_MOUSE	11485.1	10682.7	8495.26	6027.89	7886.06	31872.9	43455.1	28582.7	26912.3	8495.26	30227.8	0.246384	0.227993	1.82901	0.000481147
ILEQQNSSRTLEK	sp|O55131|SEPT7_MOUSE	O55131	2007-09-01	Septin-7 OS=Mus musculus OX=10090 GN=Sept7 PE=1 SV=1	67.56	0.00091617	39.4148	[10] Phospho (ST)	1	QQNSSRT*LEKNKK	425	sp|O55131|SEPT7_MOUSE	203285	257546	228962	319802	269031	603251	795186	809251	661976	257546	728581	0.172154	0.140751	1.49421	0.000482727
EMPHSPSGPESVVKDDSPAANDLEMAR	sp|Q8BVK9|SP110_MOUSE	Q8BVK9	Sp110	Sp110 nuclear body protein OS=Mus musculus OX=10090 GN=Sp110 PE=1 SV=1	57.59	0.00107373	81.6773	[5] Phospho (ST)	1	SREMPHS*PSGPES	214	sp|Q8BVK9|SP110_MOUSE	2.88628	2.88628	2.88628	2.88628	535.054	43685	12442	33124.1	28102	2.88628	30613.1	2.17703	0.443182	13.3678	0.000482954
VAEQELLDASER	sp|Q5SX39|MYH4_MOUSE	Q5SX39	Myh4	Myosin-4 OS=Mus musculus OX=10090 GN=Myh4 PE=2 SV=1	135.32	0	71.5641	[10] Phospho (ST)	1	QELLDAS*ERVQLL	1714	sp|Q5SX39|MYH4_MOUSE	185692	503806	566552	213036	294316	28675.5	57479.9	41040	45120	294316	43080	0.489823	0.275697	-2.77389	0.000482954
SLSRFER	sp|A2ASS6|TITIN_MOUSE	A2ASS6	Ttn	Titin OS=Mus musculus OX=10090 GN=Ttn PE=1 SV=1	15.81	0.00369307	50.3943	[3] Phospho (ST)	1	SSERSLS*RFERSA	34118	sp|A2ASS6|TITIN_MOUSE	1.58715e+06	1.69839e+06	1.83606e+06	2.36767e+06	2.40435e+06	697100	774406	520569	594441	1.83606e+06	645770	0.19322	0.172877	-1.51209	0.000483329
MSPAMSPAR	sp|A2ASS6|TITIN_MOUSE	A2ASS6	Ttn	Titin OS=Mus musculus OX=10090 GN=Ttn PE=1 SV=1	171.38	0	19.0781	[1] Oxidation (M)|[2] Phospho (ST)|[5] Oxidation (M)	3	SRSPIRM*SPAMSP,RSPIRMS*PAMSPA,IRMSPAM*SPARMS	1419,1420,1423	sp|A2ASS6|TITIN_MOUSE	296011	299811	297257	664893	439557	92400.6	58621.3	44074.3	83278.9	299811	70950.1	0.401938	0.319054	-2.10129	0.000485356
RKSELGAEPGHFGVCVDSLTSDK	sp|Q9QY06|MYO9B_MOUSE	Q9QY06	Myo9b	Unconventional myosin-IXb OS=Mus musculus OX=10090 GN=Myo9b PE=1 SV=2	45.34	0.00183054	79.896	[3] Phospho (ST)	1	YTGRRKS*ELGAEP	1647	sp|Q9QY06|MYO9B_MOUSE	1574.29	1641.19	2984.31	3236.55	7281	24805.8	25085.7	27401.4	36744.5	2984.31	26243.6	0.696187	0.196847	3.13509	0.000487755
RASLASGNWR	sp|Q9QYH6|MAGD1_MOUSE	Q9QYH6	Maged1	Melanoma-associated antigen D1 OS=Mus musculus OX=10090 GN=Maged1 PE=1 SV=1	30.22	0.00311298	51.8589	[3] Phospho (ST)	1	GDQRRAS*LASGNW	264	sp|Q9QYH6|MAGD1_MOUSE	9014.06	6508.63	4842.62	20962.3	7789.33	61412.2	108241	65946.9	65438.9	7789.33	65692.9	0.653142	0.293394	3.07616	0.000490411
LAMQEFMILPVGASSFK	sp|P21550|ENOB_MOUSE	P21550	Eno3	Beta-enolase OS=Mus musculus OX=10090 GN=Eno3 PE=1 SV=3	94.91	0	97.8745	[3] Oxidation (M)|[7] Oxidation (M)|[15] Phospho (ST)	3	AGNKLAM*QEFMIL,LAMQEFM*ILPVGA,LPVGASS*FKEAMR	165,169,177	sp|P21550|ENOB_MOUSE	251956	321787	391611	618480	546141	98096.2	74984.3	63993.4	99644.2	391611	86540.3	0.359505	0.208579	-2.19096	0.000490756
EDKGTYTITASNR	sp|A2ASS6|TITIN_MOUSE	A2ASS6	Ttn	Titin OS=Mus musculus OX=10090 GN=Ttn PE=1 SV=1	85.96	0.000705219	40.7405	[11] Phospho (ST)	1	TYTITAS*NRLGSV	17269	sp|A2ASS6|TITIN_MOUSE	115954	66393	160041	96957.6	139420	6775.42	8548.41	908.063	5488.58	115954	6132	0.314802	0.601326	-4.24904	0.000491618
LATTVSAPDLK	sp|P27546|MAP4_MOUSE	P27546	Map4	Microtubule-associated protein 4 OS=Mus musculus OX=10090 GN=Map4 PE=1 SV=3	41.82	0.00217339	73.3779	[6] Phospho (ST)	1	RLATTVS*APDLKS	901	sp|P27546|MAP4_MOUSE	97045.9	88535.6	89967.2	88639.8	97639	203807	200516	269202	291133	89967.2	236505	0.0496183	0.190483	1.38048	0.000491618
SHSTEPNVSSFPNDPSPMK	sp|Q3UH68|LIMC1_MOUSE	Q3UH68	Limch1	LIM and calponin homology domains-containing protein 1 OS=Mus musculus OX=10090 GN=Limch1 PE=1 SV=2	49.77	0.00147362	73.7096	[4] Phospho (ST)	1	LERSHST*EPNVSS	472	sp|Q3UH68|LIMC1_MOUSE	86747.9	101494	100842	70348	87858.6	218163	251035	324550	225458	87858.6	238246	0.142448	0.190691	1.43712	0.000491618
VVITPEIK	sp|Q62234|MYOM1_MOUSE	Q62234	Myom1	Myomesin-1 OS=Mus musculus OX=10090 GN=Myom1 PE=1 SV=2	34.56	0.00261675	75.207	[4] Phospho (ST)	1	GCRVVIT*PEIKHF	411	sp|Q62234|MYOM1_MOUSE	26889.5	32245.3	31715.2	54247.9	35805.1	6973.2	6414.91	10342.7	11245.1	32245.3	8657.95	0.292609	0.275203	-1.92484	0.000492519
SGHAWSGTVNQEDKSPTWGEPQKPK	sp|Q3UHC0|TNR6C_MOUSE	Q3UHC0	Tnrc6c	Trinucleotide repeat-containing gene 6C protein OS=Mus musculus OX=10090 GN=Tnrc6c PE=1 SV=2	47.04	0.00192361	57.6864	[15] Phospho (ST)	1	VNQEDKS*PTWGEP	568	sp|Q3UHC0|TNR6C_MOUSE	3141.3	507.66	3686.66	1907.52	2480.99	38051.1	33558	25107.1	34656.1	2480.99	34107	0.523181	0.167478	3.78089	0.000492714
GTSRPGTPSAEAASTSSTLR	sp|Q3THK3|T2FA_MOUSE	Q3THK3	Gtf2f1	General transcription factor IIF subunit 1 OS=Mus musculus OX=10090 GN=Gtf2f1 PE=1 SV=2	35.27	0.00266503	48.1689	[7] Phospho (ST)	1	GTSRPGT*PSAEAA	389	sp|Q3THK3|T2FA_MOUSE	2.88628	2.88628	185.565	2.88628	2.88628	13263.3	4952.01	1923.64	8568.52	2.88628	6760.26	2.07235	0.680365	11.1401	0.000493323
FVTNTTKESK	sp|Q3UGR5|HDHD2_MOUSE	Q3UGR5	Hdhd2	Haloacid dehalogenase-like hydrolase domain-containing protein 2 OS=Mus musculus OX=10090 GN=Hdhd2 PE=1 SV=2	88.08	0.000745156	25.6048	[6] Phospho (ST)	1	RFVTNTT*KESKKD	49	sp|Q3UGR5|HDHD2_MOUSE	55553	71209.2	50711.1	100165	77253.1	15929	3502.69	4903.48	9022.15	71209.2	6962.82	0.276441	0.66861	-3.42035	0.000495771
KSPVGKSPPATGSAYGSSQK	sp|Q569Z6|TR150_MOUSE	Q569Z6	Thrap3	Thyroid hormone receptor-associated protein 3 OS=Mus musculus OX=10090 GN=Thrap3 PE=1 SV=1	59.16	0.000747943	35.5639	[7] Phospho (ST)	1	KSPVGKS*PPATGS	320	sp|Q569Z6|TR150_MOUSE	97042.3	104829	107862	139022	96474.7	292178	253030	371835	285854	104829	289016	0.160146	0.167652	1.46303	0.000497222
SESPKEPEQLR	sp|P49312|ROA1_MOUSE	P49312	Hnrnpa1	Heterogeneous nuclear ribonucleoprotein A1 OS=Mus musculus OX=10090 GN=Hnrnpa1 PE=1 SV=2	86.36	0.000709723	38.3655	[3] Phospho (ST)	1	MSKSES*PKEPEQ	6	sp|P49312|ROA1_MOUSE	832274	1.04221e+06	818368	694938	1.01692e+06	2.45421e+06	2.15257e+06	2.26089e+06	2.17082e+06	832274	2.21586e+06	0.165841	0.0611143	1.41244	0.000498189
VPSPHHEPR	sp|Q6PIX5|RHDF1_MOUSE	Q6PIX5	Rhbdf1	Inactive rhomboid protein 1 OS=Mus musculus OX=10090 GN=Rhbdf1 PE=1 SV=2	18.54	0.00359092	18.6007	[3] Phospho (ST)	1	ETARVPS*PHHEPR	61	sp|Q6PIX5|RHDF1_MOUSE	2411.9	5303.78	3042.73	8014.65	4864.95	41765.1	23265.6	41009.6	24753.7	4864.95	32881.6	0.465314	0.307541	2.7113	0.000498189
RLDGLPNSPIRK	sp|Q8BMG1|ATRIP_MOUSE	Q8BMG1	Atrip	ATR-interacting protein OS=Mus musculus OX=10090 GN=Atrip PE=1 SV=2	76.34	0.00112803	56.6073	[8] Phospho (ST)	1	LDGLPNS*PIRKSR	97	sp|Q8BMG1|ATRIP_MOUSE	1879.83	1747.84	1612.57	2920.64	2775.22	6440.81	7448.52	9114.19	11012	1879.83	8281.36	0.28011	0.235512	2.13193	0.000499064
KTVNLSIPQSETSSTK	sp|Q3V1D3|AMPD1_MOUSE	Q3V1D3	Ampd1	AMP deaminase 1 OS=Mus musculus OX=10090 GN=Ampd1 PE=1 SV=2	15.85	0.00369559	64.751	[2] Phospho (ST)	1	RFQGRKT*VNLSIP	79	sp|Q3V1D3|AMPD1_MOUSE	61272.2	74229.4	53570	75047	59148.4	16569.5	16105.1	10024.1	24444.7	61272.2	16337.3	0.147609	0.352259	-1.90721	0.000499318
KSYAAVVTNCHK	sp|A2ASS6|TITIN_MOUSE	A2ASS6	Ttn	Titin OS=Mus musculus OX=10090 GN=Ttn PE=1 SV=1	36.21	0.00230511	26.1141	[3] Phospho (Y)	1	EATRKSY*AAVVTN	24869	sp|A2ASS6|TITIN_MOUSE	82688.9	147166	209319	271444	327019	21186.8	28391.1	24087.2	26919.9	209319	25503.5	0.467154	0.126744	-3.03916	0.000499836
VKCSGPGLGTGVR	sp|Q8VHX6|FLNC_MOUSE	Q8VHX6	Flnc	Filamin-C OS=Mus musculus OX=10090 GN=Flnc PE=1 SV=3	34.99	0.00264712	46.5733	[4] Phospho (ST)	1	PGKVKCS*GPGLGT	1450	sp|Q8VHX6|FLNC_MOUSE	94034.1	154255	100383	212421	140813	27827.4	32432.5	25324.1	40257.8	140813	30130	0.340333	0.20859	-2.22873	0.000499836
VSSPVLETVQQR	sp|Q8BTI8|SRRM2_MOUSE	Q8BTI8	Srrm2	Serine/arginine repetitive matrix protein 2 OS=Mus musculus OX=10090 GN=Srrm2 PE=1 SV=3	33.53	0.00275699	67.3631	[3] Phospho (ST)	1	SSQKVSS*PVLETV	1360	sp|Q8BTI8|SRRM2_MOUSE	440250	434482	445964	600255	453067	1.25988e+06	1.00926e+06	1.3696e+06	1.38404e+06	445964	1.31474e+06	0.148412	0.138086	1.55853	0.000499974
ATDAEADVASLNRR	sp|P58771|TPM1_MOUSE	P58771	Tpm1	Tropomyosin alpha-1 chain OS=Mus musculus OX=10090 GN=Tpm1 PE=1 SV=1	101.48	0	50.2497	[10] Phospho (ST)	1	AEADVAS*LNRRIQ	87	sp|P58771|TPM1_MOUSE	1.3061e+06	1.22453e+06	1.20015e+06	1.433e+06	1.64826e+06	483671	521419	518756	631895	1.3061e+06	520087	0.134945	0.119339	-1.32845	0.000500757
AAKPCPTEASPPAASPSGDSSPPATAPYDPR	sp|Q6ZPZ3|ZC3H4_MOUSE	Q6ZPZ3	Zc3h4	Zinc finger CCCH domain-containing protein 4 OS=Mus musculus OX=10090 GN=Zc3h4 PE=1 SV=2	21.65	0.00349863	65.6752	[17] Phospho (ST)	1	PPAASPS*GDSSPP	1111	sp|Q6ZPZ3|ZC3H4_MOUSE	40836.9	28664.6	37520.7	18348.1	12714.2	222967	142515	159055	161181	28664.6	160118	0.436756	0.206245	2.48176	0.000500912
ASAPATPLSPTR	sp|P14733|LMNB1_MOUSE	P14733	Lmnb1	Lamin-B1 OS=Mus musculus OX=10090 GN=Lmnb1 PE=1 SV=3	37.31	0.00236508	49.4644	[6] Phospho (ST)	1	RASAPAT*PLSPTR	21	sp|P14733|LMNB1_MOUSE	20885.2	24152.8	18157.5	31400.6	20290.9	57473.7	79732.7	68347.7	66909.4	20885.2	67628.6	0.225259	0.133941	1.69507	0.000500912
RHSASNLHALAHPVPSPGSCSPK	sp|P23949|TISD_MOUSE	P23949	Zfp36l2	mRNA decay activator protein ZFP36L2 OS=Mus musculus OX=10090 GN=Zfp36l2 PE=1 SV=2	77.04	0.00114416	51.0337	[5] Phospho (ST)	1	LRRHSAS*NLHALA	59	sp|P23949|TISD_MOUSE	55458.9	45914.5	66422.1	90222.5	81774.4	326953	228544	207595	238805	66422.1	233675	0.268431	0.210058	1.81442	0.000500912
RQSLEVAAPEGPK	sp|Q8VDI1|ESIP1_MOUSE	Q8VDI1	Epsti1	Epithelial-stromal interaction protein 1 OS=Mus musculus OX=10090 GN=Epsti1 PE=1 SV=2	54.23	0.000984575	55.9183	[3] Phospho (ST)	1	QQNRRQS*LEVAAP	39	sp|Q8VDI1|ESIP1_MOUSE	2.88628	385.981	2.88628	2.88628	2.88628	24746.5	7011.21	16447.5	15113.5	2.88628	15780.5	2.15489	0.4587	12.4154	0.000500912
ASHSKTKELYEK	sp|A2ASS6|TITIN_MOUSE	A2ASS6	Ttn	Titin OS=Mus musculus OX=10090 GN=Ttn PE=1 SV=1	29.12	0.0033844	18.0356	[6] Phospho (ST)	1	KASHSKT*KELYEK	33033	sp|A2ASS6|TITIN_MOUSE	39137.5	55955	52614	67464.4	82744.7	4412.81	4804.1	5304.48	761.269	55955	4608.46	0.275564	0.542311	-3.60321	0.000501961
IVTNNLKSLEAQADK	sp|P58774|TPM2_MOUSE	P58774	Tpm2	Tropomyosin beta chain OS=Mus musculus OX=10090 GN=Tpm2 PE=1 SV=1	137.89	0	74.108	[8] Phospho (ST)	1	VTNNLKS*LEAQAD	206	sp|P58774|TPM2_MOUSE	948361	1.43256e+06	1.12116e+06	1.29946e+06	1.28575e+06	302720	400769	497225	431456	1.28575e+06	416113	0.153305	0.19833	-1.62855	0.000501961
RCSAGMGALAQRPGGVSK	sp|Q8VC57|KCTD5_MOUSE	Q8VC57	Kctd5	BTB/POZ domain-containing protein KCTD5 OS=Mus musculus OX=10090 GN=Kctd5 PE=1 SV=1	25.03	0.00342522	52.8797	[3] Phospho (ST)	1	GLCRRCS*AGMGAL	29	sp|Q8VC57|KCTD5_MOUSE	8251.47	5940.74	5197.33	12261.5	6176.13	26525.3	26850.4	35544.6	32066.9	6176.13	29458.7	0.377935	0.143812	2.24824	0.000501961
QVPVMQGAGMQGASMQGGSQPGGFSPGQSQVTPQDHEK	sp|Q8BIQ5|CSTF2_MOUSE	Q8BIQ5	Cstf2	Cleavage stimulation factor subunit 2 OS=Mus musculus OX=10090 GN=Cstf2 PE=1 SV=2	47.3	0.00193906	82.0892	[25] Phospho (ST)	1	SQPGGFS*PGQSQV	527	sp|Q8BIQ5|CSTF2_MOUSE	30453.2	25003.3	13958.8	23046	22437.2	89882.8	79692.1	139776	182361	23046	114829	0.258937	0.386653	2.28203	0.000503182
RNSAPESILLVPPTWPK	sp|Q60591|NFAC2_MOUSE	Q60591	Nfatc2	Nuclear factor of activated T-cells, cytoplasmic 2 OS=Mus musculus OX=10090 GN=Nfatc2 PE=1 SV=3	26.84	0.00338467	97.2736	[7] Phospho (ST)	1	RNSAPES*ILLVPP	369	sp|Q60591|NFAC2_MOUSE	24899.4	23742.2	12179.4	26090.4	28777.9	91526.5	79844.8	116812	91869.8	24899.4	91698.2	0.276809	0.163876	1.88078	0.000503182
SNVNDGVAQSTR	sp|P17751|TPIS_MOUSE	P17751	Tpi1	Triosephosphate isomerase OS=Mus musculus OX=10090 GN=Tpi1 PE=1 SV=4	76.32	0.00112676	27.7991	[1] Phospho (ST)	1	LRGWLKS*NVNDGV	245	sp|P17751|TPIS_MOUSE	249383	307740	189321	229394	272978	46618.8	82819.1	40665.9	25463.7	249383	43642.4	0.178703	0.497197	-2.51792	0.000503182
YLSFTPPEK	sp|Q8CIN4|PAK2_MOUSE	Q8CIN4	Pak2	Serine/threonine-protein kinase PAK 2 OS=Mus musculus OX=10090 GN=Pak2 PE=1 SV=1	49.99	0.00148192	85.4721	[3] Phospho (ST)	1	VKQKYLS*FTPPEK	141	sp|Q8CIN4|PAK2_MOUSE	190659	189208	181627	255425	215207	463635	486814	570959	537688	190659	512251	0.146097	0.0943634	1.42408	0.000503182
SMGTGDSAGVEVPSSPLRR	sp|Q80YV2|NIPA_MOUSE	Q80YV2	Zc3hc1	Nuclear-interacting partner of ALK OS=Mus musculus OX=10090 GN=Zc3hc1 PE=1 SV=1	15.32	0.00379404	72.2742	[14] Phospho (ST)	1	AGVEVPS*SPLRRT	393	sp|Q80YV2|NIPA_MOUSE	1733.83	7663.81	7052.79	2895.72	5580.74	36326.2	41869.8	62246.6	45777.6	5580.74	43823.7	0.518642	0.239644	2.97175	0.000503361
APTAALSPEPQDSK	sp|D3YXK2|SAFB1_MOUSE	D3YXK2	Safb	Scaffold attachment factor B1 OS=Mus musculus OX=10090 GN=Safb PE=1 SV=2	69.49	0.000956023	49.3452	[7] Phospho (ST)	1	APTAALS*PEPQDS	366	sp|D3YXK2|SAFB1_MOUSE	359028	302556	300275	259614	290745	705973	661638	705974	783885	300275	705973	0.118958	0.0711672	1.23333	0.000504078
SSPNVANQPPSPGGK	sp|Q9QZQ1|AFAD_MOUSE	Q9QZQ1	Afdn	Afadin OS=Mus musculus OX=10090 GN=Afdn PE=1 SV=3	23.6	0.00332173	40.2083	[2] Phospho (ST)	1	RADHRSS*PNVANQ	1173	sp|Q9QZQ1|AFAD_MOUSE	26716.8	22705.4	28008.1	40313.2	34194.7	89620	85387.3	84918.6	83365.2	28008.1	85152.9	0.227498	0.0311683	1.60421	0.000504078
HKTGPNLHGLFGR	sp|P62897|CYC_MOUSE	P62897	Cycs	Cytochrome c, somatic OS=Mus musculus OX=10090 GN=Cycs PE=1 SV=2	101.04	0	68.8346	[3] Phospho (ST)	1	KGGKHKT*GPNLHG	29	sp|P62897|CYC_MOUSE	788938	454030	873259	1.15924e+06	1.20387e+06	115827	177049	92460.4	191861	873259	146438	0.34013	0.330726	-2.60835	0.000504278
ETQSVDRLPSTPTTTACK	sp|Q6A0A2|LAR4B_MOUSE	Q6A0A2	Larp4b	La-related protein 4B OS=Mus musculus OX=10090 GN=Larp4b PE=1 SV=2	18.47	0.00358372	54.43	[11] Phospho (ST)	1	VDRLPST*PTTTAC	629	sp|Q6A0A2|LAR4B_MOUSE	4632.53	1879.68	7765.38	3420.78	2860.65	21420.7	30816.1	28892.6	26201.7	3420.78	27547.1	0.552517	0.151839	3.00778	0.000504466
KERNSILWTK	sp|A2ASS6|TITIN_MOUSE	A2ASS6	Ttn	Titin OS=Mus musculus OX=10090 GN=Ttn PE=1 SV=1	20.27	0.003564	53.0222	[5] Phospho (ST)	1	ERKERNS*ILWTKV	25255	sp|A2ASS6|TITIN_MOUSE	33576	24628.6	38879.7	66140.4	55899	8585.08	8495.73	4988.28	8603.22	38879.7	8540.41	0.385511	0.233064	-2.18666	0.000508026
VASSPVMVSNPATR	sp|Q61191|HCFC1_MOUSE	Q61191	Hcfc1	Host cell factor 1 OS=Mus musculus OX=10090 GN=Hcfc1 PE=1 SV=2	28.68	0.0035292	61.9156	[4] Phospho (ST)	1	TVKVASS*PVMVSN	598	sp|Q61191|HCFC1_MOUSE	740.189	3486.24	699.375	930.4	781.882	11329.9	15643.8	9888.38	12254.8	781.882	11792.3	0.9113	0.19914	3.91364	0.000512727
YLQTYKDK	sp|Q7TQ48|SRCA_MOUSE	Q7TQ48	Srl	Sarcalumenin OS=Mus musculus OX=10090 GN=Srl PE=1 SV=1	19.62	0.00352475	23.2791	[4] Phospho (ST)	1	VDRYLQT*YKDKMT	790	sp|Q7TQ48|SRCA_MOUSE	20947.7	22165.4	20910.9	8575.83	30618.9	591.976	3369.49	765.953	604.857	20947.7	685.405	0.38113	1.02014	-4.94372	0.000514851
EASPAPKPPVLVSPSGSPQPK	sp|Q3MI48|JSPR1_MOUSE	Q3MI48	Jsrp1	Junctional sarcoplasmic reticulum protein 1 OS=Mus musculus OX=10090 GN=Jsrp1 PE=1 SV=2	11.93	0.00410783	77.5788	[13] Phospho (ST)	1	KPPVLVS*PSGSPQ	185	sp|Q3MI48|JSPR1_MOUSE	90189.4	75081.1	76840.3	164813	103429	14297.7	30887.5	15198.8	18797.1	90189.4	16998	0.361452	0.386256	-2.41572	0.000515836
ELSHSPPRENSFESSLEFK	sp|Q8BTI8|SRRM2_MOUSE	Q8BTI8	Srrm2	Serine/arginine repetitive matrix protein 2 OS=Mus musculus OX=10090 GN=Srrm2 PE=1 SV=3	12.79	0.0041645	82.3478	[11] Phospho (ST)	1	SPPRENS*FESSLE	1284	sp|Q8BTI8|SRRM2_MOUSE	2009.4	2374.18	2597.81	3410.19	648.214	19812.1	14969.1	26369.6	28912.8	2374.18	23090.8	0.458377	0.280934	3.26713	0.000517587
RFSFK	sp|P26645|MARCS_MOUSE	P26645	Marcks	Myristoylated alanine-rich C-kinase substrate OS=Mus musculus OX=10090 GN=Marcks PE=1 SV=2	18.89	0.00347524	52.8593	[3] Phospho (ST)	1	KKKKRFS*FKKSFK	152	sp|P26645|MARCS_MOUSE	63988.3	58210.9	59658.3	138905	101054	454247	294729	611603	465772	63988.3	460010	0.417523	0.283646	2.84567	0.000519057
VLAENEYGIGLPAETAESVKASERPLPPGK	sp|A2ASS6|TITIN_MOUSE	A2ASS6	Ttn	Titin OS=Mus musculus OX=10090 GN=Ttn PE=1 SV=1	57.8	0.00107875	87.7924	[18] Phospho (ST)	1	PAETAES*VKASER	23831	sp|A2ASS6|TITIN_MOUSE	117915	127870	161338	23808.9	44456.7	2114.99	2628.02	1993.75	6746.29	117915	2371.51	0.613937	0.672572	-5.64429	0.000519235
VPSMESLFR	sp|Q91VW5|GOGA4_MOUSE	Q91VW5	Golga4	Golgin subfamily A member 4 OS=Mus musculus OX=10090 GN=Golga4 PE=1 SV=2	44.24	0.00203407	96.3294	[3] Phospho (ST)	1	LQLRVPS*MESLFR	93	sp|Q91VW5|GOGA4_MOUSE	7905.76	9593.4	9137.2	7709.09	3057.07	48646.7	36967	47619.4	35453.7	7905.76	42293.2	0.34737	0.164185	2.40792	0.000522018
YGQSFALESEPVVAQYPYKEPGPPGTPFVTAISK	sp|A2ASS6|TITIN_MOUSE	A2ASS6	Ttn	Titin OS=Mus musculus OX=10090 GN=Ttn PE=1 SV=1	28.49	0.00351062	96.1823	[26] Phospho (ST)	1	EPGPPGT*PFVTAI	25217	sp|A2ASS6|TITIN_MOUSE	1.30662e+06	2.13058e+06	2.52484e+06	2.66836e+06	2.58732e+06	495398	446815	711040	594875	2.52484e+06	545137	0.25099	0.207996	-2.21753	0.00052289
ASSVTTFTGEPNMCPR	sp|Q9DCT8|CRIP2_MOUSE	Q9DCT8	Crip2	Cysteine-rich protein 2 OS=Mus musculus OX=10090 GN=Crip2 PE=1 SV=1	56.05	0.00103663	76.8764	[3] Phospho (ST)	1	GPSKASS*VTTFTG	115	sp|Q9DCT8|CRIP2_MOUSE	21110.2	28681.1	11796.3	22438.7	10790.8	86335	96082.2	135305	84318.2	21110.2	91208.6	0.399242	0.236379	2.10917	0.000524433
TLPQVSPKTPPPMAPKTPPPTTPKTPPPVAPK	sp|Q8BWB1|SYP2L_MOUSE	Q8BWB1	Synpo2l	Synaptopodin 2-like protein OS=Mus musculus OX=10090 GN=Synpo2l PE=1 SV=1	17.08	0.00377622	81.5853	[1] Phospho (ST)|[6] Phospho (ST)|[25] Phospho (ST)	3	GGRSYKT*LPQVSP,KTLPQVS*PKTPPP,PPTTPKT*PPPVAP	694,699,718	sp|Q8BWB1|SYP2L_MOUSE	74602.5	87937.7	41523.1	55730.8	64905.9	195271	239713	206900	273868	64905.9	223307	0.272805	0.154512	1.7787	0.000524433
SAVRPASLNLNR	sp|Q8R1A4|DOCK7_MOUSE	Q8R1A4	Dock7	Dedicator of cytokinesis protein 7 OS=Mus musculus OX=10090 GN=Dock7 PE=1 SV=3	20.61	0.00358637	62.4634	[7] Phospho (ST)	1	SAVRPAS*LNLNRS	888	sp|Q8R1A4|DOCK7_MOUSE	2.88628	2.88628	188.216	2.88628	2.88628	3160.3	2873.83	3992.41	4193.05	2.88628	3576.36	2.07453	0.179256	10.2652	0.000527738
AFVDRTPPPAAVVQR	sp|Q9DCD5|TJAP1_MOUSE	Q9DCD5	Tjap1	Tight junction-associated protein 1 OS=Mus musculus OX=10090 GN=Tjap1 PE=1 SV=1	55.09	0.00100942	70.4883	[6] Phospho (ST)	1	RAFVDRT*PPPAAV	407	sp|Q9DCD5|TJAP1_MOUSE	18195.8	19617	15089	20730.2	22734	58054.8	61163.1	41239.9	62751.1	19617	59608.9	0.148773	0.177452	1.60293	0.000528041
ASTHETWAYGK	sp|Q9JI91|ACTN2_MOUSE	Q9JI91	Actn2	Alpha-actinin-2 OS=Mus musculus OX=10090 GN=Actn2 PE=1 SV=2	39.89	0.0023015	48.2319	[3] Phospho (ST)	1	FRQKAST*HETWAY	412	sp|Q9JI91|ACTN2_MOUSE	58425.2	35078.2	45208.6	25738	51748.5	3748.89	2716.61	888.841	6277.97	45208.6	3232.75	0.301493	0.659971	-3.82439	0.000528041
ATSYTITSLIENQEYK	sp|A2ASS6|TITIN_MOUSE	A2ASS6	Ttn	Titin OS=Mus musculus OX=10090 GN=Ttn PE=1 SV=1	50.71	0.00120992	94.0936	[4] Phospho (Y)	1	GLKATSY*TITSLI	23605	sp|A2ASS6|TITIN_MOUSE	102291	83059	125581	76490.5	70373.5	24685.8	9760.42	20102.4	21533.8	83059	20818.1	0.245489	0.339818	-1.99715	0.000528041
RLSTQFENLMAESR	sp|Q9EPM5|SYNCI_MOUSE	Q9EPM5	Sync	Syncoilin OS=Mus musculus OX=10090 GN=Sync PE=1 SV=1	91.09	0	91.2567	[3] Phospho (ST)	1	QESRRLS*TQFENL	314	sp|Q9EPM5|SYNCI_MOUSE	751162	623374	730198	771948	859923	1.65367e+06	1.78876e+06	1.75066e+06	1.68438e+06	751162	1.71752e+06	0.113851	0.0357499	1.19286	0.000528041
ISTPQTNTVPMKPLISTPPVSSQPK	sp|Q924H7|WAC_MOUSE	Q924H7	Wac	WW domain-containing adapter protein with coiled-coil OS=Mus musculus OX=10090 GN=Wac PE=1 SV=2	23.54	0.00331754	90.464	[3] Phospho (ST)	1	VSPRIST*PQTNTV	457	sp|Q924H7|WAC_MOUSE	13033.8	16476.9	12969	12035.3	9781.85	32639.3	36203.7	56450.4	45832.3	12969	41018	0.187601	0.249674	1.65119	0.000529345
KAEAAAAPAVAPGPAQPGHVSPTPATTSPGEK	sp|O08919|NUMBL_MOUSE	O08919	Numbl	Numb-like protein OS=Mus musculus OX=10090 GN=Numbl PE=1 SV=3	65.32	0.000865426	61.6829	[21] Phospho (ST)	1	AQPGHVS*PTPATT	263	sp|O08919|NUMBL_MOUSE	9602.1	21663	9841.03	31431.2	23326.2	130593	111098	152334	109884	21663	120845	0.489559	0.158521	2.47515	0.000529353
TYSDEASQLR	sp|Q8R361|RFIP5_MOUSE	Q8R361	Rab11fip5	Rab11 family-interacting protein 5 OS=Mus musculus OX=10090 GN=Rab11fip5 PE=1 SV=2	45.33	0.00182911	52.3294	[3] Phospho (ST)	1	THKRTYS*DEASQL	307	sp|Q8R361|RFIP5_MOUSE	142762	84850.1	54999.3	115690	96917.3	828713	503920	390916	430439	96917.3	467179	0.332355	0.369663	2.26468	0.000530654
KPASVSPTTPTSPTEGEAS	sp|Q8R1Q8|DC1L1_MOUSE	Q8R1Q8	Dync1li1	Cytoplasmic dynein 1 light intermediate chain 1 OS=Mus musculus OX=10090 GN=Dync1li1 PE=1 SV=1	18.88	0.00347373	47.7345	[9] Phospho (ST)	1	ASVSPTT*PTSPTE	513	sp|Q8R1Q8|DC1L1_MOUSE	151825	106769	122656	91176.8	105683	308348	380953	287705	309731	106769	309040	0.199809	0.126758	1.53329	0.000532426
SQESQLPEESKPASSKSPLGLEAGR	sp|Q99PU7|BAP1_MOUSE	Q99PU7	Bap1	Ubiquitin carboxyl-terminal hydrolase BAP1 OS=Mus musculus OX=10090 GN=Bap1 PE=1 SV=1	35.56	0.00227038	65.5397	[17] Phospho (ST)	1	KPASSKS*PLGLEA	292	sp|Q99PU7|BAP1_MOUSE	5275.06	3936.96	1415.05	6447.24	3589.94	31509.8	23727.9	38081	35529.7	3936.96	33519.7	0.458785	0.194637	3.08726	0.000534469
SRTLSQSSESGTLPSGPPGHTMEVSC	sp|Q9QYG0|NDRG2_MOUSE	Q9QYG0	Ndrg2	Protein NDRG2 OS=Mus musculus OX=10090 GN=Ndrg2 PE=1 SV=1	68.34	0.000928936	73.3522	[3] Phospho (ST)	1	SRSRSRT*LSQSSE	348	sp|Q9QYG0|NDRG2_MOUSE	2.43157e+06	2.38414e+06	2.31444e+06	2.85175e+06	2.74371e+06	706144	674119	1.06462e+06	1.08137e+06	2.43157e+06	885384	0.093286	0.251304	-1.4877	0.000537136
AGSPDVLR	sp|Q6NZQ6|ZN740_MOUSE	Q6NZQ6	Znf740	Zinc finger protein 740 OS=Mus musculus OX=10090 GN=Znf740 PE=1 SV=1	42.32	0.00220103	48.2457	[3] Phospho (ST)	1	NGERAGS*PDVLRC	19	sp|Q6NZQ6|ZN740_MOUSE	22298.7	18621.8	9498.52	10006.7	8657.97	89006.7	54499.7	86801.2	67385.6	10006.7	77093.4	0.450258	0.221109	2.93411	0.000537288
EIKPSEKPVSPK	sp|Q9ES28|ARHG7_MOUSE	Q9ES28	Arhgef7	Rho guanine nucleotide exchange factor 7 OS=Mus musculus OX=10090 GN=Arhgef7 PE=1 SV=2	79.12	0.000601323	31.7691	[10] Phospho (ST)	1	PSEKPVS*PKSGTL	228	sp|Q9ES28|ARHG7_MOUSE	31897.1	51611.8	36675.8	75936.8	59137.8	207862	168530	237724	209402	51611.8	208632	0.347449	0.138109	2.01518	0.000541408
SPGPPPPVGVK	sp|Q8K3X4|I2BPL_MOUSE	Q8K3X4	Irf2bpl	Interferon regulatory factor 2-binding protein-like OS=Mus musculus OX=10090 GN=Irf2bpl PE=1 SV=1	14.83	0.003768	57.8882	[1] Phospho (ST)	1	CFQDGRS*PGPPPP	69	sp|Q8K3X4|I2BPL_MOUSE	3704.94	4404.17	2345.2	4261.76	2121.82	13350.6	12000.5	22741.4	15670.7	3704.94	14510.6	0.317925	0.299883	1.96497	0.000542687
KANSTQEPSQQPASSGASPLSASEGPESPGSSRPSVAGLR	sp|Q8CI51|PDLI5_MOUSE	Q8CI51	Pdlim5	PDZ and LIM domain protein 5 OS=Mus musculus OX=10090 GN=Pdlim5 PE=1 SV=4	64.75	0.000853242	72.0088	[28] Phospho (ST)	1	ASEGPES*PGSSRP	332	sp|Q8CI51|PDLI5_MOUSE	169293	259093	217187	386506	191478	985683	727414	1.21291e+06	1.03935e+06	217187	1.01252e+06	0.351481	0.202659	2.22043	0.00054625
GWSIVASDVTKR	sp|A2ASS6|TITIN_MOUSE	A2ASS6	Ttn	Titin OS=Mus musculus OX=10090 GN=Ttn PE=1 SV=1	28.68	0.0035292	79.2963	[10] Phospho (ST)	1	IVASDVT*KRLVKA	19845	sp|A2ASS6|TITIN_MOUSE	30451.4	10969.5	42426.3	8259.31	35821.5	535.299	323.598	378.396	2126.91	30451.4	456.848	0.59464	1.02481	-6.08024	0.000546853
TASSSTEPSVSR	sp|Q8BXR9|OSBL6_MOUSE	Q8BXR9	Osbpl6	Oxysterol-binding protein-related protein 6 OS=Mus musculus OX=10090 GN=Osbpl6 PE=1 SV=1	67.96	0.000922084	28.6805	[3] Phospho (ST)	1	VLERTAS*SSTEPS	44	sp|Q8BXR9|OSBL6_MOUSE	298573	371245	297463	364996	391261	125714	139714	152787	149601	364996	144657	0.126814	0.0857576	-1.33608	0.00054802
SPAAGSSQSSGWPNDVDAGPASLKK	sp|P70257|NFIX_MOUSE	P70257	Nfix	Nuclear factor 1 X-type OS=Mus musculus OX=10090 GN=Nfix PE=1 SV=2	16.17	0.00371543	76.4866	[1] Phospho (ST)	1	YPGTGRS*PAAGSS	301	sp|P70257|NFIX_MOUSE	11460.8	3297.2	16859.3	10585.4	3754.02	111263	74405.7	113509	100541	10585.4	105902	0.620713	0.179447	3.32072	0.000548425
SRTLSQSSESGTLPSGPPGHTMEVSC	sp|Q9QYG0|NDRG2_MOUSE	Q9QYG0	Ndrg2	Protein NDRG2 OS=Mus musculus OX=10090 GN=Ndrg2 PE=1 SV=1	25.95	0.00332557	62.9841	[3] Phospho (ST)|[22] Oxidation (M)	2	SRSRSRT*LSQSSE,GPPGHTM*EVSC	348,367	sp|Q9QYG0|NDRG2_MOUSE	249832	294010	247062	497321	352564	97944.8	66204.5	69850.4	98989.6	294010	83897.6	0.316281	0.211929	-1.82967	0.000548425
ADSRESLKPATKPVASK	sp|P14873|MAP1B_MOUSE	P14873	Map1b	Microtubule-associated protein 1B OS=Mus musculus OX=10090 GN=Map1b PE=1 SV=2	77.61	0.00115875	30.2402	[6] Phospho (ST)	1	RADSRES*LKPATK	544	sp|P14873|MAP1B_MOUSE	357664	241341	421296	244329	556568	1.601e+06	1.18689e+06	2.14767e+06	1.86553e+06	357664	1.73326e+06	0.362595	0.240323	2.2726	0.000549289
SLYSSSPGGAYVTR	sp|P20152|VIME_MOUSE	P20152	Vim	Vimentin OS=Mus musculus OX=10090 GN=Vim PE=1 SV=3	59.32	0.000750188	68.7988	[1] Phospho (ST)	1	RPSTSRS*LYSSSP	51	sp|P20152|VIME_MOUSE	45.4417	2.88628	2.88628	2.88628	898.243	79225.8	63836.2	76276.8	77455.8	2.88628	76866.3	2.07954	0.0945276	14.7008	0.000550053
QDSSGQSLESFKR	sp|Q5XKE0|MYPC2_MOUSE	Q5XKE0	Mybpc2	Myosin-binding protein C, fast-type OS=Mus musculus OX=10090 GN=Mybpc2 PE=1 SV=1	23.1	0.00329205	47.6971	[7] Phospho (ST)	1	QDSSGQS*LESFKR	160	sp|Q5XKE0|MYPC2_MOUSE	39254.9	44058.7	35481.9	46445.2	28733.3	9000.45	12141.4	8077.52	15241.6	39254.9	10570.9	0.181656	0.292818	-1.90887	0.000551435
TSLEVK	sp|A2ASS6|TITIN_MOUSE	A2ASS6	Ttn	Titin OS=Mus musculus OX=10090 GN=Ttn PE=1 SV=1	21.87	0.0035136	40.5234	[2] Phospho (ST)	1	KVILRTS*LEVKRG	16477	sp|A2ASS6|TITIN_MOUSE	85507.6	123410	121540	117790	105696	37059.7	49582.2	41915.6	42370.2	117790	42142.9	0.141929	0.120769	-1.48287	0.000552079
MEIDDLASNMETVSKAK	sp|Q5SX39|MYH4_MOUSE	Q5SX39	Myh4	Myosin-4 OS=Mus musculus OX=10090 GN=Myh4 PE=2 SV=1	37.93	0.00240227	85.9178	[14] Phospho (ST)	1	SNMETVS*KAKGNL	1243	sp|Q5SX39|MYH4_MOUSE	189367	146502	153057	94301.8	87868.6	22370	19869.4	36641.7	32985.1	146502	27677.6	0.31804	0.289999	-2.43116	0.00055474
VHTNATIR	sp|A2ASS6|TITIN_MOUSE	A2ASS6	Ttn	Titin OS=Mus musculus OX=10090 GN=Ttn PE=1 SV=1	58.56	0.000736648	19.7078	[3] Phospho (ST)	1	QWCRVHT*NATIRN	31182	sp|A2ASS6|TITIN_MOUSE	53520.3	54845.1	49220.2	89267.6	58343	877.014	5234.03	1604.78	7755.49	54845.1	3419.41	0.264001	0.831726	-4.24214	0.00055474
KAYATITNNCTK	sp|A2ASS6|TITIN_MOUSE	A2ASS6	Ttn	Titin OS=Mus musculus OX=10090 GN=Ttn PE=1 SV=1	41.04	0.00237248	34.2739	[7] Phospho (ST)	1	KAYATIT*NNCTKN	27038	sp|A2ASS6|TITIN_MOUSE	6765.43	2808.75	7435.66	5032.38	6625.57	615.616	572.759	1348.62	977.666	6625.57	796.641	0.323999	0.412146	-3.09429	0.000556953
SPASPKWEQAGEQR	sp|Q6P5H2|NEST_MOUSE	Q6P5H2	Nes	Nestin OS=Mus musculus OX=10090 GN=Nes PE=1 SV=1	136.62	0	47.894	[4] Phospho (ST)	1	YLKSPAS*PKWEQA	1565	sp|Q6P5H2|NEST_MOUSE	166204	162682	165133	181868	259026	495620	451151	547590	623307	166204	521605	0.219142	0.139714	1.64821	0.000558642
RKSSKLIMELTGGGR	sp|Q9JK37|MYOZ1_MOUSE	Q9JK37	Myoz1	Myozenin-1 OS=Mus musculus OX=10090 GN=Myoz1 PE=1 SV=1	154.13	0	68.2194	[4] Phospho (ST)	1	NKRRKSS*KLIMEL	16	sp|Q9JK37|MYOZ1_MOUSE	1.45162e+06	750213	1.03698e+06	1.27567e+06	1.19452e+06	334319	343650	201468	334197	1.19452e+06	334258	0.232138	0.224464	-1.8374	0.000563232
SSPSSPSPTLGR	sp|B1AZA5|TM245_MOUSE	B1AZA5	Tmem245	Transmembrane protein 245 OS=Mus musculus OX=10090 GN=Tmem245 PE=1 SV=1	16.17	0.00371543	45.8376	[2] Phospho (ST)	1	SSSSRSS*PSSPSP	324	sp|B1AZA5|TM245_MOUSE	3076.02	1634.33	1582.21	3844.22	2974.5	11694.2	11358.1	14512.9	10096.7	2974.5	11526.1	0.375629	0.156365	1.95403	0.000563342
[truncated: 6,801 more rows]

## Sheet: NORM_DYSFvsWT
peptide	proteinName	ac	geneName	proteinDescription	idScore	idQValue	retentionTime	ptm	nbPtmsPerPeptide	motifX	modifCoord	allAccessions	WT 1	WT 2	WT 3	WT 4	WT 5	Dysf -/- 1	Dysf -/- 2	Dysf -/- 3	Dysf -/- 4	medianInt_Condition WT	medianInt_Condition Dysf -/-	cv_Condition WT	cv_Condition Dysf -/-	log2ratio Dysf -/- vs WT	qValue Dysf -/- vs WT
[truncated: 8,008 more rows]

[truncated: 4 more sheets: WT-EXvsWT, NORM_WT-EXvsWT, DYSF-EXvsDYSF-sed, NORM_DYSF-EXvsDYSF-sed]
