# Supplementary material for: Metabolic dysregulation contributes to the development of dysferlinopathy
Source: Life Sci Alliance. 2025 Feb 28;8(5):e202402991. doi: 10.26508/lsa.202402991 (PMC11871293; doi:10.26508/lsa.202402991)
Supplement: Supplementary file 3 [file LSA-2024-02991_TableS3.xlsx]

## Sheet: Proteomics_WT-Dysf-BLAJ
	PG.ProteinGroups	GeneName	FASTAheader	uniquePeptideCount	medianFeatureCountperSample	SmplWithMore50missing	PG.Cscore	PG.Qvalue	min_EG.Qvalue	log2FC_BlaJ vs Dysf	log2FC_BlaJ vs WT	log2FC_Dysf vs WT	qvalue_BlaJ vs Dysf	qvalue_BlaJ vs WT	qvalue_Dysf vs WT	Log2Intensity WT 1	Log2Intensity WT 2	Log2Intensity WT 3	Log2Intensity WT 4	Log2Intensity WT 5	Log2Intensity WT 6	Log2Intensity Dysf -/- 1	Log2Intensity Dysf -/- 2	Log2Intensity Dysf -/- 3	Log2Intensity Dysf -/- 4	Log2Intensity Dysf -/- 5	Log2Intensity Dysf -/- 6	Log2Intensity BLAJ 1	Log2Intensity BLAJ 2	Log2Intensity BLAJ 3	Log2Intensity BLAJ 4	Log2Intensity BLAJ 5	Log2Intensity BLAJ 6	CV_BlaJ	CV_Dysf	CV_WT
1329	P58742	Aaas	>sp|P58742|AAAS_MOUSE Aladin OS=Mus musculus OX=10090 GN=Aaas PE=1 SV=1	5	18	3 of 18	50.4613	0	5.05729e-37	0.0727993	0.484913	0.412113	0.948121	0.00050581	0.00196962	2.99488	2.50962	2.57493	2.68273	2.68109	2.85663	3.2904	2.81633	3.01793	2.96993	3.40641	3.27156	3.10337	3.40356	3.09351	3.23737	3.21917	3.15237	8.22229	15.5575	12.8085
4669	Q9D2R0	Aacs	>sp|Q9D2R0|AACS_MOUSE Acetoacetyl-CoA synthetase OS=Mus musculus OX=10090 GN=Aacs PE=1 SV=1	10	28	1 of 18	45.6681	0	1.14619e-16	-0.118773	0.2498	0.368573	0.925127	0.101804	0.019293	2.90296	2.82743	2.50381	2.25129	2.94222	2.98542	3.17765	2.86041	3.14351	3.14892	3.06652	3.22756	2.96591	2.86297	2.76247	2.79749	3.08747	3.43561	18.7604	8.60072	18.7015
1965	Q3UHJ0	Aak1	>sp|Q3UHJ0|AAK1_MOUSE AP2-associated protein kinase 1 OS=Mus musculus OX=10090 GN=Aak1 PE=1 SV=2	14	45	0 of 18	51.8987	0	5.53553e-57	0.0274364	0.45277	0.425334	0.969276	9.99188e-06	1.87095e-05	2.76842	2.65672	2.62176	2.57991	2.76029	2.67742	3.08809	3.05514	3.04608	3.34276	2.99022	3.09422	3.08309	3.19667	3.23942	3.17538	3.02233	3.06425	5.92893	9.02761	5.21586
3576	Q8R0P4	Aamdc	>sp|Q8R0P4|AAMDC_MOUSE Mth938 domain-containing protein OS=Mus musculus OX=10090 GN=Aamdc PE=1 SV=1	10	31	0 of 18	47.0116	0	2.60896e-37	-0.0555049	-0.457967	-0.402462	0.967048	0.00163198	0.00428262	7.18713	7.18241	7.18519	7.09078	6.92345	7.07319	6.47191	6.86874	6.44926	6.80635	6.62172	7.00939	6.41059	6.71557	6.90933	6.86662	6.66019	6.33205	15.9048	15.7237	6.9351
2886	Q8BGQ7	Aars1	>sp|Q8BGQ7|SYAC_MOUSE Alanine--tRNA ligase, cytoplasmic OS=Mus musculus OX=10090 GN=Aars1 PE=1 SV=1	32	100	0 of 18	55.4212	0	4.62584e-50	-0.0954678	-0.115549	-0.0200809	0.794994	0.121638	0.795564	4.13518	4.04385	4.17517	4.27533	3.96618	4.21137	4.0772	4.0387	4.07031	4.15896	4.21217	4.12925	3.89884	4.02818	4.1495	4.10327	3.96157	3.97241	6.54969	4.50618	7.74228
1829	Q14CH7	Aars2	>sp|Q14CH7|SYAM_MOUSE Alanine--tRNA ligase, mitochondrial OS=Mus musculus OX=10090 GN=Aars2 PE=1 SV=1	2	5	0 of 18	37.7381	0.00382653	2.73055e-07	-0.168655	0.317698	0.486353	0.93544	0.165421	0.0375476	1.33974	0.314351	1.10953	1.47304	1.70558	1.35966	1.74703	2.03114	1.31541	1.83706	1.41681	1.87257	2.07423	1.66192	1.38685	1.23439	1.4379	1.41279	22.6996	18.5626	28.1273
1870	Q3THG9	Aarsd1	>sp|Q3THG9|AASD1_MOUSE Alanyl-tRNA editing protein Aarsd1 OS=Mus musculus OX=10090 GN=Aarsd1 PE=1 SV=2	11	35	0 of 18	50.8647	0	5.14355e-43	0.0513299	0.282222	0.230892	0.947067	0.00167817	0.00720214	3.43786	3.59952	3.72986	3.54269	3.53634	3.67634	3.73485	3.96466	3.7332	3.72164	3.87304	3.88056	3.96193	3.8737	3.80809	3.97388	3.91522	3.68312	7.39253	7.12219	7.29249
5159	Q9JKX4	Aatf	>sp|Q9JKX4|AATF_MOUSE Protein AATF OS=Mus musculus OX=10090 GN=Aatf PE=1 SV=1	2	6	7 of 15	47.3238	0	2.16173e-20	-0.32465	0.818299	1.14295	0.758655	0.00831348	0.000721878	2.39465	NA	2.09205	2.13218	NA	NA	3.33339	3.63981	3.12141	3.09998	3.91389	2.98699	3.32609	2.1816	2.95682	3.03906	3.33244	3.31155	25.5385	26.5022	11.7159
1396	P61922	Abat	>sp|P61922|GABT_MOUSE 4-aminobutyrate aminotransferase, mitochondrial OS=Mus musculus OX=10090 GN=Abat PE=1 SV=1	2	6	4 of 17	45.3854	0	7.1876e-16	0.116446	0.783326	0.66688	0.967048	0.00696905	0.0180036	2.86845	3.44092	2.79995	3.64858	NA	3.94775	4.15623	4.30885	4.32088	3.21897	4.08047	3.96266	4.31842	3.80325	4.07278	3.68566	4.57205	4.29457	22.953	23.7639	33.7096
3528	Q8K441	Abca6	>sp|Q8K441|ABCA6_MOUSE ATP-binding cassette sub-family A member 6 OS=Mus musculus OX=10090 GN=Abca6 PE=1 SV=2	4	12	15 of 18	49.2542	0	9.81181e-16	0.0998388	0.716952	0.617113	0.972669	0.0257909	0.0511407	0.93535	0.899706	0.98739	1.77518	0.145862	1.5754	2.02767	0.836343	2.10767	1.714	1.95236	1.38352	2.35052	1.89586	1.48411	1.26162	1.46392	2.16456	30.4596	29.24	38.0495
3844	Q91V24	Abca7	>sp|Q91V24|ABCA7_MOUSE ATP-binding cassette sub-family A member 7 OS=Mus musculus OX=10090 GN=Abca7 PE=1 SV=1	2	5	2 of 16	41.3438	0.000755002	2.46044e-34	-0.244108	-0.0218483	0.22226	0.869751	0.935639	0.396586	2.05915	1.76236	1.91944	1.59118	2.1521	NA	NA	2.05696	2.24208	2.18803	1.80711	2.30135	1.46543	2.36432	2.05066	1.61127	2.59911	1.1592	38.1488	12.9245	15.3266
3527	Q8K440	Abca8b	>sp|Q8K440|ABC8B_MOUSE ABC-type organic anion transporter ABCA8B OS=Mus musculus OX=10090 GN=Abca8b PE=1 SV=2	12	38	0 of 18	54.7979	0	2.28409e-33	-0.00464945	0.299469	0.304118	0.99788	0.0622076	0.0584548	3.18014	2.91792	3.30959	3.1082	3.30913	3.51145	3.75604	3.76308	3.62343	3.12647	3.68644	3.20568	3.70854	3.37329	3.10907	3.52729	3.72947	3.68558	15.8252	18.5156	13.976
3529	Q8K449	Abca9	>sp|Q8K449|ABCA9_MOUSE ATP-binding cassette sub-family A member 9 OS=Mus musculus OX=10090 GN=Abca9 PE=1 SV=2	20	63	4 of 18	53.1194	0	3.00565e-39	-0.047654	0.890763	0.938417	0.969276	1.27317e-06	6.24125e-07	2.51456	2.25399	2.51551	2.50529	2.45877	2.6779	3.52711	3.54539	3.62743	3.23529	3.57718	3.04413	3.38015	3.34135	3.1054	3.27239	3.61498	3.55634	12.8772	15.0821	9.28481
5082	Q9JI39	Abcb10	>sp|Q9JI39|ABCBA_MOUSE ATP-binding cassette sub-family B member 10, mitochondrial OS=Mus musculus OX=10090 GN=Abcb10 PE=1 SV=1	9	27	0 of 18	50.7068	0	2.5675e-30	-0.0121801	0.167674	0.179854	0.996071	0.114076	0.0911133	3.55854	3.88356	3.79461	3.72631	4.05452	3.86769	3.82674	4.06653	3.95469	4.08843	4.04267	3.9853	3.77109	4.03807	4.01554	4.16597	4.15557	3.74503	12.42	6.48919	11.4748
840	P21447	Abcb1a	>sp|P21447|MDR1A_MOUSE ATP-dependent translocase ABCB1 OS=Mus musculus OX=10090 GN=Abcb1a PE=1 SV=3	14	40	0 of 18	53.3441	0	2.2212e-32	0.151948	0.492797	0.340849	0.653969	2.667e-05	0.000921807	3.30941	3.34006	3.49419	3.49426	3.32338	3.34823	3.87936	3.59736	3.76971	3.74753	3.83522	3.52545	3.91213	3.94753	3.59368	3.85922	3.97035	3.9834	9.47065	9.34518	6.039
4887	Q9DC29	Abcb6	>sp|Q9DC29|ABCB6_MOUSE ATP-binding cassette sub-family B member 6 OS=Mus musculus OX=10090 GN=Abcb6 PE=1 SV=1	6	17	3 of 18	48.8757	0	3.17127e-19	0.347834	0.632182	0.284348	0.590621	0.00237653	0.132783	3.75777	2.6187	2.95689	2.93145	2.95613	3.57591	3.28216	3.50662	3.6466	3.54335	3.36607	3.15816	3.38598	3.77692	3.85347	3.92333	3.70696	3.9433	13.262	12.4166	31.789
2215	Q61102	Abcb7	>sp|Q61102|ABCB7_MOUSE Iron-sulfur clusters transporter ABCB7, mitochondrial OS=Mus musculus OX=10090 GN=Abcb7 PE=1 SV=3	20	67	0 of 18	55.9599	0	3.18633e-46	0.0391558	0.117311	0.0781552	0.967048	0.176746	0.370368	4.37713	4.44471	4.21511	4.27232	4.26998	4.33873	4.48617	4.45553	4.22287	4.50925	4.35027	4.36281	4.46976	4.63777	4.33751	4.57505	4.36475	4.237	10.5681	7.29626	5.83805
4491	Q9CXJ4	Abcb8	>sp|Q9CXJ4|MITOS_MOUSE Mitochondrial potassium channel ATP-binding subunit OS=Mus musculus OX=10090 GN=Abcb8 PE=1 SV=1	20	61	0 of 18	53.0617	0	1.11849e-46	-0.0167952	-0.0438861	-0.0270909	0.984362	0.620512	0.763771	4.06711	4.29267	4.2642	4.0914	3.98095	3.9714	3.98103	4.07175	4.00875	4.21744	4.17297	4.05325	4.12284	4.23942	3.99238	4.10414	4.04334	3.9023	8.0682	6.50844	9.70514
237	O35379	Abcc1	>sp|O35379|MRP1_MOUSE Multidrug resistance-associated protein 1 OS=Mus musculus OX=10090 GN=Abcc1 PE=1 SV=1	14	41	0 of 18	49.6478	0	4.81536e-34	-0.0304128	0.172664	0.203077	0.969712	0.0599976	0.0290141	2.83812	2.77501	3.05989	2.82538	3.01121	3.08425	3.10475	3.12369	3.23757	3.05982	3.30404	2.98244	3.25676	2.98084	3.01028	3.24035	3.01253	3.12909	8.56492	8.21696	9.31852
76	B2RX12	Abcc3	>sp|B2RX12|MRP3_MOUSE ATP-binding cassette sub-family C member 3 OS=Mus musculus OX=10090 GN=Abcc3 PE=1 SV=2	3	11	3 of 18	44.6618	0	3.42614e-21	0.0192104	-0.292996	-0.312206	0.994496	0.0543601	0.0410778	3.44523	3.35652	3.81246	3.62458	3.4376	2.9638	2.97308	3.17507	3.33179	3.10264	3.0373	3.14706	3.25874	2.82145	3.15249	3.54451	3.16657	2.93845	17.9427	8.76292	18.9887
110	E9Q236	Abcc4	>sp|E9Q236|MRP4_MOUSE ATP-binding cassette sub-family C member 4 OS=Mus musculus OX=10090 GN=Abcc4 PE=1 SV=1	15	43	0 of 18	51.729	0	3.06679e-22	0.0866451	0.00120851	-0.0854365	0.913627	0.991934	0.423056	3.10816	3.27059	2.95512	3.13601	2.98407	3.37014	3.082	2.90351	2.9086	3.0605	3.08941	3.26746	3.29906	3.31991	3.05207	3.12087	3.15994	2.87951	11.1116	9.50994	11.2987
5365	Q9R1X5	Abcc5	>sp|Q9R1X5|MRP5_MOUSE ATP-binding cassette sub-family C member 5 OS=Mus musculus OX=10090 GN=Abcc5 PE=1 SV=2	2	6	13 of 16	42.8791	0.000192938	1.39402e-08	0.0387525	0.470464	0.431711	0.984362	0.0353244	0.0421967	1.50489	1.733	NA	1.55312	1.70967	1.68466	2.22813	1.74175	1.87575	2.58942	1.99197	1.98565	1.97266	1.99897	1.50686	2.39612	NA	2.66304	30.1542	22.4988	6.94288
1538	P70170	Abcc9	>sp|P70170|ABCC9_MOUSE ATP-binding cassette sub-family C member 9 OS=Mus musculus OX=10090 GN=Abcc9 PE=1 SV=2	32	100	0 of 18	59.2527	0	3.12722e-76	-0.0506019	-0.222584	-0.171982	0.954816	0.0211602	0.0677455	4.12192	3.91119	4.21323	4.10653	3.95835	3.96225	3.94472	3.78851	3.84528	3.79057	3.93532	3.93719	3.83774	3.99092	3.79998	4.0158	3.76231	3.53122	11.8474	5.1465	8.27795
1141	P48410	Abcd1	>sp|P48410|ABCD1_MOUSE ATP-binding cassette sub-family D member 1 OS=Mus musculus OX=10090 GN=Abcd1 PE=1 SV=1	12	38	4 of 18	51.0322	0	5.43502e-38	0.126219	0.608522	0.482304	0.799679	7.42478e-06	8.60024e-05	2.72437	2.68653	2.96592	2.81614	2.94958	3.25116	3.52811	3.22172	3.38136	3.31972	3.46461	3.37201	3.44367	3.45415	3.46839	3.6615	3.55195	3.46518	6.05737	7.4302	14.9917
2250	Q61285	Abcd2	>sp|Q61285|ABCD2_MOUSE ATP-binding cassette sub-family D member 2 OS=Mus musculus OX=10090 GN=Abcd2 PE=1 SV=2	9	32	1 of 18	47.2554	0	2.40746e-17	0.0335646	0.183807	0.150243	0.972669	0.11216	0.193005	3.17322	3.50387	3.53307	3.1378	3.41772	3.45556	3.5827	3.37251	3.5851	3.6582	3.23935	3.68483	3.43548	3.72329	3.41104	3.78032	3.40567	3.56829	11.6763	11.6992	11.4895
1272	P55096	Abcd3	>sp|P55096|ABCD3_MOUSE ATP-binding cassette sub-family D member 3 OS=Mus musculus OX=10090 GN=Abcd3 PE=1 SV=2	11	36	0 of 18	51.5319	0	9.91199e-43	0.158597	0.618986	0.460388	0.773656	3.9864e-05	0.000674775	2.65138	2.73414	2.70417	2.53858	2.90668	2.3917	3.41123	3.15636	3.19186	2.85828	3.22796	2.8433	3.09887	3.17404	3.30425	3.33309	3.4171	3.31322	7.90008	15.207	12.124
464	O89016	Abcd4	>sp|O89016|ABCD4_MOUSE Lysosomal cobalamin transporter ABCD4 OS=Mus musculus OX=10090 GN=Abcd4 PE=1 SV=2	5	17	3 of 18	45.8621	0	4.04656e-23	0.105347	0.347031	0.241684	0.882154	0.00418051	0.0346724	2.25536	2.04236	2.31784	2.10568	2.13655	2.38695	2.36621	2.46609	2.48069	2.66179	2.45203	2.26803	2.33433	2.49983	2.85595	2.64797	2.30398	2.68487	14.943	9.222	9.30146
1381	P61222	Abce1	>sp|P61222|ABCE1_MOUSE ATP-binding cassette sub-family E member 1 OS=Mus musculus OX=10090 GN=Abce1 PE=1 SV=1	29	100	0 of 18	56.2008	0	3.23495e-47	-0.0077322	0.187406	0.195138	0.996071	0.00976588	0.00744172	4.35965	4.43715	4.40193	4.3048	4.19716	4.21305	4.46015	4.41683	4.54746	4.50535	4.63696	4.51783	4.48281	4.52676	4.56841	4.56891	4.47254	4.41875	4.08726	5.30088	6.80576
2528	Q6P542	Abcf1	>sp|Q6P542|ABCF1_MOUSE ATP-binding cassette sub-family F member 1 OS=Mus musculus OX=10090 GN=Abcf1 PE=1 SV=1	21	72	0 of 18	53.365	0	1.1516e-39	-0.0464185	0.578933	0.625352	0.966656	1.18568e-05	4.62735e-06	2.82732	2.60844	2.69232	2.73661	2.36321	2.57616	3.28309	3.27859	3.27598	3.27593	3.37641	3.06619	3.35653	3.15577	3.21554	2.9486	3.22852	3.3727	10.3621	6.84814	10.779
4189	Q99LE6	Abcf2	>sp|Q99LE6|ABCF2_MOUSE ATP-binding cassette sub-family F member 2 OS=Mus musculus OX=10090 GN=Abcf2 PE=1 SV=1	25	94	0 of 18	53.4529	0	4.33078e-45	-0.163974	-0.223404	-0.0594305	0.564817	0.0104029	0.476961	4.60508	4.63339	4.63143	4.61817	4.48679	4.40531	4.354	4.52844	4.36722	4.59134	4.53901	4.64359	4.28561	4.44428	4.40172	4.46908	4.2369	4.20215	7.81356	8.10158	6.40552
3469	Q8K268	Abcf3	>sp|Q8K268|ABCF3_MOUSE ATP-binding cassette sub-family F member 3 OS=Mus musculus OX=10090 GN=Abcf3 PE=1 SV=1	11	38	0 of 18	52.6309	0	4.97026e-42	0.00839902	0.162569	0.15417	0.996071	0.0728404	0.0878111	3.28729	3.14843	3.15335	3.27656	3.42772	3.14243	3.24227	3.35881	3.45892	3.22656	3.60337	3.47088	3.22046	3.34179	3.39028	3.49584	3.47365	3.48919	7.28844	10.1555	8.04631
2685	Q7TMS5	Abcg2	>sp|Q7TMS5|ABCG2_MOUSE Broad substrate specificity ATP-binding cassette transporter ABCG2 OS=Mus musculus OX=10090 GN=Abcg2 PE=1 SV=1	7	25	1 of 18	52.9322	0	6.86656e-45	0.119241	0.45815	0.338908	0.760444	3.30706e-05	0.00060956	3.33851	3.43809	3.38492	3.66632	3.37884	3.69344	3.77809	3.9191	3.87261	3.78045	3.85536	3.72795	3.80321	4.07104	3.82002	4.01116	3.99357	3.95002	7.39938	4.96368	11.0824
2580	Q6PE15	Abhd10	>sp|Q6PE15|ABHDA_MOUSE Palmitoyl-protein thioesterase ABHD10, mitochondrial OS=Mus musculus OX=10090 GN=Abhd10 PE=1 SV=1	1	3	0 of 14	45.6347	0	4.08704e-15	-0.800705	0.0344327	0.835138	0.455153	0.909777	0.0178757	2.6759	2.63978	2.97925	2.40926	2.0051	3.22439	NA	NA	3.18962	3.99173	3.2909	NA	2.63058	3.2202	NA	2.9225	1.98482	2.69212	29.3384	32.2269	28.8045
3532	Q8K4F5	Abhd11	>sp|Q8K4F5|ABHDB_MOUSE Protein ABHD11 OS=Mus musculus OX=10090 GN=Abhd11 PE=1 SV=1	7	27	0 of 18	51.261	0	1.56237e-47	-0.0553948	0.0617889	0.117184	0.962448	0.5976	0.308781	4.85984	5.03193	5.04816	4.93107	4.70227	4.59476	5.00416	4.86775	4.75429	5.11555	5.1147	5.01468	4.93779	5.10492	4.90703	5.14085	4.77767	4.6705	12.5293	9.63391	12.2837
4205	Q99LR1	Abhd12	>sp|Q99LR1|ABD12_MOUSE Lysophosphatidylserine lipase ABHD12 OS=Mus musculus OX=10090 GN=Abhd12 PE=1 SV=2	13	44	0 of 18	53.6461	0	1.97493e-43	-0.122482	0.494891	0.617373	0.736635	1.20089e-05	8.58575e-07	3.38919	3.42439	3.61248	3.49007	3.32123	3.29445	3.99282	3.97595	4.11086	4.1096	4.14181	3.90503	3.80944	3.95835	4.08248	3.98374	3.72572	3.94143	8.76636	6.50447	8.27542
3732	Q8VCR7	Abhd14b	>sp|Q8VCR7|ABHEB_MOUSE Protein ABHD14B OS=Mus musculus OX=10090 GN=Abhd14b PE=1 SV=1	8	23	0 of 18	49.9367	0	2.98935e-39	-0.06623	-0.0720517	-0.00582171	0.939586	0.45845	0.953869	4.34587	4.62206	4.53722	4.48091	4.61006	4.79198	4.67596	4.47598	4.39377	4.4821	4.58038	4.74497	4.44551	4.30388	4.56706	4.60122	4.62507	4.41304	8.58139	9.3207	10.4412
5522	Q9Z1Q2	Abhd16a	>sp|Q9Z1Q2|ABHGA_MOUSE Phosphatidylserine lipase ABHD16A OS=Mus musculus OX=10090 GN=Abhd16a PE=1 SV=3	20	66	0 of 18	53.6379	0	2.10415e-44	0.00139004	-0.290091	-0.291481	0.999067	0.00280656	0.00264242	5.16792	4.98532	5.24635	5.33941	5.18532	4.95236	4.71639	4.83822	4.85664	4.98714	4.86028	4.86911	4.95143	4.9589	4.91014	4.90457	4.69532	4.71575	8.02985	5.96385	10.2997
2676	Q7M759	Abhd17b	>sp|Q7M759|AB17B_MOUSE Alpha/beta hydrolase domain-containing protein 17B OS=Mus musculus OX=10090 GN=Abhd17b PE=1 SV=1	1	3	0 of 12	34.7017	0.00805153	8.7143e-08	-0.0448863	-0.363733	-0.318847	0.989577	0.506672	0.55884	NA	2.51318	NA	NA	NA	NA	2.41589	2.57383	1.95822	1.39744	2.11385	2.70678	2.76542	2.33195	1.58373	NA	1.79112	2.27503	32.3257	30.1162	NA
4860	Q9DBL9	Abhd5	>sp|Q9DBL9|ABHD5_MOUSE 1-acylglycerol-3-phosphate O-acyltransferase ABHD5 OS=Mus musculus OX=10090 GN=Abhd5 PE=1 SV=1	6	18	1 of 18	53.6152	0	6.91185e-47	0.162624	0.375085	0.212462	0.936654	0.0993721	0.350025	2.39113	3.5186	2.51919	2.2647	2.70924	2.69631	3.29919	2.75042	3.35683	2.61298	2.56501	2.78951	3.00428	2.87428	2.70378	3.04755	3.25346	3.46634	19.1906	25.0681	36.1178
3626	Q8R2Y0	Abhd6	>sp|Q8R2Y0|ABHD6_MOUSE Monoacylglycerol lipase ABHD6 OS=Mus musculus OX=10090 GN=Abhd6 PE=1 SV=1	10	27	0 of 18	53.3751	0	2.54414e-48	0.229189	-0.200947	-0.430136	0.296776	0.0242549	6.04128e-05	3.82696	3.90632	3.8336	3.83379	3.9788	3.86406	3.35	3.47972	3.33818	3.60582	3.40926	3.47973	3.68823	3.71765	3.54167	3.96233	3.49411	3.63387	11.9423	7.03974	4.18816
3284	Q8CBW3	Abi1	>sp|Q8CBW3|ABI1_MOUSE Abl interactor 1 OS=Mus musculus OX=10090 GN=Abi1 PE=1 SV=3	14	43	2 of 18	54.3698	0	2.06395e-30	0.0932071	0.89251	0.799303	0.939586	2.88788e-06	9.58346e-06	2.47726	2.32734	2.84175	2.9684	2.7397	3.05821	3.64431	3.44865	3.70998	3.42276	3.55636	3.42641	3.6285	3.51506	3.62095	3.39541	3.68026	3.92754	12.7404	8.60481	18.9596
3534	Q8K4G5	Ablim1	>sp|Q8K4G5|ABLM1_MOUSE Actin-binding LIM protein 1 OS=Mus musculus OX=10090 GN=Ablim1 PE=1 SV=1	29	97	0 of 18	54.4351	0	8.44521e-52	0.00369026	0.949448	0.945758	0.998851	4.61583e-05	4.55149e-05	2.83945	2.79464	3.0895	2.95143	2.91663	2.90183	4.26054	4.17508	4.13359	3.40224	3.75761	3.43897	4.21476	3.65098	3.36454	3.89043	3.9749	4.09456	20.3258	25.4273	7.22598
2987	Q8BL65	Ablim2	>sp|Q8BL65|ABLM2_MOUSE Actin-binding LIM protein 2 OS=Mus musculus OX=10090 GN=Ablim2 PE=1 SV=1	25	81	0 of 18	52.6841	0	2.37391e-44	0.107229	0.776592	0.669362	0.849786	2.71958e-07	1.48507e-06	3.18784	3.28433	3.42797	3.29715	3.56723	3.52967	4.1603	4.23481	4.05213	3.89086	4.01042	3.96185	4.15112	4.26506	4.1401	4.10705	4.33256	3.95785	8.96783	8.90741	10.4097
2465	Q69ZX8	Ablim3	>sp|Q69ZX8|ABLM3_MOUSE Actin-binding LIM protein 3 OS=Mus musculus OX=10090 GN=Ablim3 PE=1 SV=2	8	27	3 of 18	50.8338	0	7.28904e-31	0.0158345	0.293579	0.277744	0.994713	0.028215	0.0363801	2.08882	1.70308	1.78738	1.73349	1.6376	1.32398	2.12504	1.89936	2.0548	1.9864	1.93418	1.94102	1.96252	2.1603	1.6058	2.00599	2.22798	2.07323	14.1354	5.98961	17.0748
2112	Q5SSL4	Abr	>sp|Q5SSL4|ABR_MOUSE Active breakpoint cluster region-related protein OS=Mus musculus OX=10090 GN=Abr PE=1 SV=1	11	33	4 of 16	54.8609	0	2.65195e-27	-0.152938	0.154431	0.307369	0.860902	0.366882	0.0755074	NA	3.0549	3.28401	NA	2.44647	2.6704	3.31739	3.03969	3.35356	3.12751	3.34461	2.8451	3.02721	2.80692	3.14997	3.08947	2.91276	3.1239	9.01983	13.6586	25.8273
3092	Q8BUZ1	Abra	>sp|Q8BUZ1|ABRA_MOUSE Actin-binding Rho-activating protein OS=Mus musculus OX=10090 GN=Abra PE=1 SV=1	14	42	2 of 18	53.4057	0	1.7323e-38	0.679138	0.729652	0.0505138	0.000117711	6.31626e-07	0.613362	2.83593	2.91607	3.04402	2.98697	2.62296	2.9371	2.93358	2.85405	2.81414	2.89701	3.08307	3.06427	3.62386	3.85221	3.65902	3.39296	3.54894	3.64397	10.4321	7.73536	9.82748
2041	Q4KML4	Abracl	>sp|Q4KML4|ABRAL_MOUSE Costars family protein ABRACL OS=Mus musculus OX=10090 GN=Abracl PE=1 SV=1	2	6	0 of 18	48.645	0	3.91346e-45	-0.0418698	1.78181	1.82368	0.972669	1.87351e-09	1.4277e-09	3.88304	3.95456	4.42554	3.80112	4.1197	4.22363	5.68539	5.81284	6.09524	6.0352	6.18092	5.54008	5.65328	5.7351	5.86953	5.92859	5.82331	6.08865	10.7221	17.0826	16.6301
1860	Q3TCJ1	Abraxas2	>sp|Q3TCJ1|ABRX2_MOUSE BRISC complex subunit Abraxas 2 OS=Mus musculus OX=10090 GN=Abraxas2 PE=1 SV=1	14	39	0 of 18	53.2744	0	4.15819e-29	-0.0811762	0.535957	0.617133	0.94137	0.000202067	4.59783e-05	3.43282	3.26937	3.52944	3.06565	3.35479	3.56761	4.05037	4.26911	3.99332	4.02698	3.89566	3.68704	3.89415	3.9487	3.7998	3.69111	4.17703	3.92463	11.5883	13.1801	12.3862
4197	Q99LJ2	Abtb1	>sp|Q99LJ2|ABTB1_MOUSE Ankyrin repeat and BTB/POZ domain-containing protein 1 OS=Mus musculus OX=10090 GN=Abtb1 PE=2 SV=1	1	3	0 of 18	47.3815	0	3.99654e-25	-0.075289	-1.40246	-1.32717	0.979737	0.000281815	0.000452425	6.27513	7.35977	6.68919	6.98377	7.24947	6.94055	5.21326	6.08986	5.8953	5.54812	4.50152	6.28679	5.53024	5.34133	5.87884	5.94252	5.78399	4.60619	29.1306	39.4427	25.4706
4015	Q921H8	Acaa1a	>sp|Q921H8|THIKA_MOUSE 3-ketoacyl-CoA thiolase A, peroxisomal OS=Mus musculus OX=10090 GN=Acaa1a PE=1 SV=1	16	67	0 of 18	55.0177	0	9.20993e-65	-0.0702452	0.895209	0.965454	0.936654	6.49036e-08	2.2894e-08	3.39536	3.31547	3.23571	3.00618	2.97656	3.2924	4.146	4.14335	4.25265	4.28464	4.24133	3.94644	4.05152	3.92711	4.17498	4.09155	4.07805	4.26972	8.04946	8.23508	11.6446
3124	Q8BWT1	Acaa2	>sp|Q8BWT1|THIM_MOUSE 3-ketoacyl-CoA thiolase, mitochondrial OS=Mus musculus OX=10090 GN=Acaa2 PE=1 SV=3	22	100	0 of 18	55.7589	0	2.68874e-52	0.0554896	0.175448	0.119959	0.960861	0.121983	0.291113	7.7482	8.05362	7.95788	7.4641	7.72452	7.95864	8.00563	8.05829	7.74511	7.96413	7.78193	8.07162	8.11868	8.03279	7.89627	8.12312	8.0015	7.7873	8.88958	9.52505	14.3841
2126	Q5SWU9	Acaca	>sp|Q5SWU9|ACACA_MOUSE Acetyl-CoA carboxylase 1 OS=Mus musculus OX=10090 GN=Acaca PE=1 SV=1	31	90	3 of 18	53.1721	0	5.21715e-37	-0.0614966	-0.00648674	0.0550098	0.972669	0.97747	0.801477	3.88553	4.11983	3.09002	3.25661	3.74492	3.23639	4.05055	3.65096	3.71877	3.29441	3.40438	3.54428	3.6516	3.35409	3.27599	3.39217	3.52026	4.10028	23.06	19.2732	29.2093
118	E9Q4Z2	Acacb	>sp|E9Q4Z2|ACACB_MOUSE Acetyl-CoA carboxylase 2 OS=Mus musculus OX=10090 GN=Acacb PE=1 SV=1	49	100	0 of 18	55.4477	0	1.24801e-50	0.0351769	-0.22452	-0.259696	0.960861	0.00421124	0.0013363	5.35255	5.35157	5.43451	5.35988	5.39647	5.26283	5.08893	5.1769	4.94872	5.10818	5.06725	5.20965	5.12071	5.18932	5.05268	5.31191	5.13188	5.0042	7.61646	6.27023	3.93968
3507	Q8K370	Acad10	>sp|Q8K370|ACD10_MOUSE Acyl-CoA dehydrogenase family member 10 OS=Mus musculus OX=10090 GN=Acad10 PE=1 SV=1	16	54	0 of 18	56.1186	0	2.57604e-40	-0.0235549	-0.223728	-0.200173	0.98824	0.114291	0.156674	4.68152	4.87636	4.96369	4.89841	4.63659	5.02262	4.42795	4.75327	4.36997	4.77778	4.70438	4.84482	4.59495	4.72759	4.74369	4.96566	4.57377	4.13116	18.1043	13.1825	10.5023
2795	Q80XL6	Acad11	>sp|Q80XL6|ACD11_MOUSE Acyl-CoA dehydrogenase family member 11 OS=Mus musculus OX=10090 GN=Acad11 PE=1 SV=2	8	22	0 of 18	50.3496	0	2.43928e-29	0.262362	0.169599	-0.0927628	0.455153	0.138782	0.420464	3.71238	3.86406	3.8649	3.33017	3.68344	3.6731	3.3854	3.56017	3.51794	3.7798	3.56478	3.76339	3.71621	3.95543	3.87259	4.11188	3.78765	3.70188	11.2084	10.5191	12.7278
4731	Q9D7B6	Acad8	>sp|Q9D7B6|ACAD8_MOUSE Isobutyryl-CoA dehydrogenase, mitochondrial OS=Mus musculus OX=10090 GN=Acad8 PE=1 SV=2	19	65	0 of 18	58.4196	0	2.11025e-56	0.0468095	0.155218	0.108409	0.948121	0.0560614	0.176137	4.69796	4.9	4.93564	4.58585	4.76561	4.84316	4.9141	4.80967	4.83637	4.92461	4.97342	4.9205	4.96212	4.96953	5.05875	5.04092	4.80758	4.82064	7.33532	4.21438	8.9763
3403	Q8JZN5	Acad9	>sp|Q8JZN5|ACAD9_MOUSE Complex I assembly factor ACAD9, mitochondrial OS=Mus musculus OX=10090 GN=Acad9 PE=1 SV=2	31	100	0 of 18	54.368	0	1.50913e-54	0.096553	0.176117	0.0795638	0.797939	0.0249474	0.296854	4.67925	4.69285	4.7931	4.73435	4.72612	4.99416	4.85078	4.86302	4.77076	4.9306	4.89673	4.7853	4.96674	4.9914	4.98522	5.04079	4.94042	4.75194	6.68469	4.29817	8.50744
1197	P51174	Acadl	>sp|P51174|ACADL_MOUSE Long-chain specific acyl-CoA dehydrogenase, mitochondrial OS=Mus musculus OX=10090 GN=Acadl PE=1 SV=2	18	100	0 of 18	57.5893	0	4.54015e-43	0.136688	0.225303	0.0886151	0.703029	0.0152265	0.319443	8.86315	8.99149	9.10428	8.63566	8.93494	9.09919	9.13119	9.00954	8.90976	9.06296	9.01428	9.03267	9.24724	9.28086	9.04812	9.18338	9.13752	9.08341	6.32591	5.00965	11.6263
1093	P45952	Acadm	>sp|P45952|ACADM_MOUSE Medium-chain specific acyl-CoA dehydrogenase, mitochondrial OS=Mus musculus OX=10090 GN=Acadm PE=1 SV=1	24	100	0 of 18	52.1235	0	2.10717e-57	0.0345355	-0.205384	-0.239919	0.969276	0.047725	0.0225944	6.9001	7.22715	7.17947	6.84141	6.93032	7.30443	6.89323	6.84531	6.60822	6.83316	6.74355	7.0199	6.89801	6.94755	6.87577	6.87555	6.8446	6.70911	5.44659	9.554	13.5809
1789	Q07417	Acads	>sp|Q07417|ACADS_MOUSE Short-chain specific acyl-CoA dehydrogenase, mitochondrial OS=Mus musculus OX=10090 GN=Acads PE=1 SV=2	19	82	0 of 18	50.3151	0	4.63535e-38	0.0337181	0.194988	0.16127	0.969276	0.0453877	0.0930748	6.41705	6.54812	6.48309	6.182	6.32164	6.46728	6.50689	6.81635	6.44208	6.57281	6.38816	6.66049	6.57108	6.59978	6.63335	6.72938	6.65614	6.39937	7.49654	11.1151	8.88245
4858	Q9DBL1	Acadsb	>sp|Q9DBL1|ACDSB_MOUSE Short/branched chain specific acyl-CoA dehydrogenase, mitochondrial OS=Mus musculus OX=10090 GN=Acadsb PE=1 SV=1	17	60	0 of 18	58.7073	0	1.0138e-74	0.0251554	0.0118592	-0.0132962	0.976629	0.911155	0.89719	5.39391	5.53329	5.55507	5.3684	5.26547	5.79054	5.42666	5.52972	5.30294	5.44419	5.57936	5.54402	5.52861	5.6091	5.56881	5.48121	5.52897	5.26112	8.09924	6.88812	13.2323
1188	P50544	Acadvl	>sp|P50544|ACADV_MOUSE Very long-chain specific acyl-CoA dehydrogenase, mitochondrial OS=Mus musculus OX=10090 GN=Acadvl PE=1 SV=3	29	100	0 of 18	57.1962	0	1.47934e-47	0.0511276	-0.10115	-0.152278	0.959153	0.317799	0.132066	8.45743	8.65592	8.66097	8.22425	8.39604	8.51759	8.38219	8.35712	8.12018	8.33174	8.33129	8.47604	8.49407	8.46976	8.37641	8.522	8.31118	8.13189	9.7713	7.86726	11.2712
2635	Q6ZQK5	Acap2	>sp|Q6ZQK5|ACAP2_MOUSE Arf-GAP with coiled-coil, ANK repeat and PH domain-containing protein 2 OS=Mus musculus OX=10090 GN=Acap2 PE=1 SV=2	14	40	6 of 18	54.8901	0	3.98072e-20	0.000996543	0.82728	0.826284	0.999279	2.21296e-06	2.09046e-06	2.60554	2.55209	2.5453	2.39293	2.46711	2.41165	3.34404	3.33863	3.47869	3.44358	3.4237	2.90368	3.34346	3.24478	3.24579	3.03913	3.35398	3.71117	16.1309	13.268	5.88572
3550	Q8QZT1	Acat1	>sp|Q8QZT1|THIL_MOUSE Acetyl-CoA acetyltransferase, mitochondrial OS=Mus musculus OX=10090 GN=Acat1 PE=1 SV=1	23	100	0 of 18	56.9073	0	4.21528e-41	-0.0351596	-0.247825	-0.212666	0.969276	0.021392	0.0442412	7.52867	7.54805	7.57906	7.2025	7.31461	7.44968	7.3131	7.23213	7.03873	7.27145	7.0353	7.45587	7.27663	7.33371	7.20379	7.23053	7.14767	6.94328	9.04839	11.3349	10.0052
3280	Q8CAY6	Acat2	>sp|Q8CAY6|THIC_MOUSE Acetyl-CoA acetyltransferase, cytosolic OS=Mus musculus OX=10090 GN=Acat2 PE=1 SV=2	8	33	0 of 18	52.7897	0	3.30333e-41	0.0849578	-0.0523728	-0.137331	0.937379	0.670872	0.250974	3.45698	3.93991	3.26344	3.31003	3.51832	3.62578	3.3709	3.53629	3.38683	3.3139	3.19812	3.48443	3.26306	3.39604	3.49466	3.39599	3.60812	3.64236	9.91435	8.29914	17.9943
3010	Q8BMP6	Acbd3	>sp|Q8BMP6|GCP60_MOUSE Golgi resident protein GCP60 OS=Mus musculus OX=10090 GN=Acbd3 PE=1 SV=3	11	37	4 of 18	50.3245	0	4.70245e-26	0.032262	1.08202	1.04976	0.973336	5.99729e-08	7.47551e-08	2.6571	2.40994	2.31623	2.97092	2.54631	2.80335	3.84005	3.66566	3.68786	3.67202	3.60671	3.53009	3.62437	3.60044	3.68368	3.65966	3.63321	3.99461	11.0193	7.23811	17.2084
2139	Q5XG73	Acbd5	>sp|Q5XG73|ACBD5_MOUSE Acyl-CoA-binding domain-containing protein 5 OS=Mus musculus OX=10090 GN=Acbd5 PE=1 SV=1	11	36	1 of 18	52.6797	0	1.91416e-22	0.024556	0.446454	0.421898	0.976515	0.000130536	0.000215246	3.24508	2.73272	2.90149	2.91107	2.77657	2.95065	3.45713	3.18365	3.48729	3.21487	3.38054	3.32549	3.3449	3.42391	3.50488	3.30444	3.27674	3.34143	5.94371	8.56324	13.1854
4576	Q9D061	Acbd6	>sp|Q9D061|ACBD6_MOUSE Acyl-CoA-binding domain-containing protein 6 OS=Mus musculus OX=10090 GN=Acbd6 PE=1 SV=2	2	6	14 of 18	43.4136	0	3.11261e-19	-0.451164	0.449984	0.901148	0.590621	0.0677803	0.00102448	2.59925	2.09399	2.1297	2.06667	2.18474	1.88348	2.21212	2.97798	3.3588	3.43911	3.39913	2.97757	3.2835	2.77826	2.18939	2.13242	2.74241	2.53175	30.9538	27.448	17.8407
638	P09470	Ace	>sp|P09470|ACE_MOUSE Angiotensin-converting enzyme OS=Mus musculus OX=10090 GN=Ace PE=1 SV=3	32	100	0 of 18	57.0343	0	6.18376e-50	0.154263	1.09262	0.938358	0.85888	9.86619e-07	5.46116e-06	3.4412	3.43954	3.60106	3.55544	3.62437	3.96343	4.66474	4.81261	4.58275	4.29769	4.56733	4.33007	4.86708	4.34141	4.37434	4.62788	4.92558	5.04447	20.03	13.6085	14.3062
846	P21836	Ache	>sp|P21836|ACES_MOUSE Acetylcholinesterase OS=Mus musculus OX=10090 GN=Ache PE=1 SV=1	4	10	1 of 18	52.0809	0	5.46997e-33	-0.00641107	-0.0756565	-0.0692454	0.996092	0.543649	0.582282	4.31164	4.0776	4.00947	4.26033	3.97598	3.99323	4.2793	3.89355	3.90494	3.86959	4.0501	4.21528	4.05748	4.23521	4.07103	3.99724	4.20182	3.61154	14.2946	12.525	10.3373
5105	Q9JIX8	Acin1	>sp|Q9JIX8|ACINU_MOUSE Apoptotic chromatin condensation inducer in the nucleus OS=Mus musculus OX=10090 GN=Acin1 PE=1 SV=3	27	84	0 of 18	58.8359	0	2.99555e-53	0.0306845	0.672738	0.642054	0.969276	4.49789e-07	7.24186e-07	2.98984	3.0273	3.03287	2.88962	2.93655	3.03183	3.80482	3.56875	3.84669	3.49765	3.53296	3.50946	3.72833	3.63271	3.68882	3.49081	3.57602	3.82775	8.20773	11.1837	4.07345
3852	Q91V92	Acly	>sp|Q91V92|ACLY_MOUSE ATP-citrate synthase OS=Mus musculus OX=10090 GN=Acly PE=1 SV=1	38	100	0 of 18	54.2782	0	5.38542e-41	0.0267546	0.220622	0.193867	0.994496	0.304972	0.368641	4.92687	4.95695	3.85005	4.22156	4.53022	4.17153	5.01811	4.55264	4.64189	4.42386	4.61372	4.57017	4.84536	4.34769	4.42853	4.41566	4.72657	5.2171	24.7759	15.0652	30.4054
924	P28271	Aco1	>sp|P28271|ACOHC_MOUSE Cytoplasmic aconitate hydratase OS=Mus musculus OX=10090 GN=Aco1 PE=1 SV=3	24	86	0 of 18	54.1063	0	3.22115e-41	0.00848587	0.42018	0.411694	0.996071	2.94741e-05	3.47957e-05	4.1253	4.27559	4.20563	3.90533	4.13797	3.99143	4.51185	4.50605	4.61999	4.459	4.43809	4.57643	4.40982	4.43602	4.61315	4.58546	4.56959	4.54828	5.72291	4.82206	9.33342
4151	Q99KI0	Aco2	>sp|Q99KI0|ACON_MOUSE Aconitate hydratase, mitochondrial OS=Mus musculus OX=10090 GN=Aco2 PE=1 SV=1	22	100	0 of 18	58.1043	0	2.33789e-56	-0.0187682	-0.12944	-0.110672	0.986179	0.225468	0.301399	10.6743	10.9253	10.913	10.4766	10.6813	10.8759	10.6219	10.7593	10.4768	10.667	10.575	10.7823	10.6441	10.7867	10.6522	10.7365	10.638	10.3121	10.7634	7.90659	11.9513
3820	Q8VHQ9	Acot11	>sp|Q8VHQ9|ACO11_MOUSE Acyl-coenzyme A thioesterase 11 OS=Mus musculus OX=10090 GN=Acot11 PE=1 SV=1	4	12	6 of 17	45.1929	0	2.05797e-12	-0.216907	0.551653	0.76856	0.85888	0.0193246	0.00218186	1.62459	2.19546	2.21994	NA	2.22716	2.37641	3.1103	2.40428	3.46813	3.03856	2.87928	2.48309	2.74132	2.7175	2.34376	2.6568	2.39487	3.22795	23.5337	27.7747	17.9225
4370	Q9CQR4	Acot13	>sp|Q9CQR4|ACO13_MOUSE Acyl-coenzyme A thioesterase 13 OS=Mus musculus OX=10090 GN=Acot13 PE=1 SV=1	6	22	0 of 18	49.5927	0	1.83894e-29	-0.103609	-0.584057	-0.480448	0.947067	0.00151483	0.00637779	7.83081	7.93622	7.81757	7.2949	7.62894	7.93353	7.13873	7.32508	6.8513	7.54334	7.07868	7.62216	7.08843	7.34338	7.20372	7.32069	7.25231	6.7291	14.4728	20.1566	15.5827
5269	Q9QYR9	Acot2	>sp|Q9QYR9|ACOT2_MOUSE Acyl-coenzyme A thioesterase 2, mitochondrial OS=Mus musculus OX=10090 GN=Acot2 PE=1 SV=2	15	58	0 of 18	51.4791	0	1.47215e-45	0.135391	-0.565523	-0.700914	0.891978	0.000944168	0.000123907	5.07884	5.56381	5.58043	5.04618	5.30909	5.5325	4.66648	4.70979	4.35548	4.6736	4.50593	4.99409	4.59815	4.91149	4.88421	5.08768	4.8151	4.42108	16.0515	15.1635	16.4501
3842	Q91V12	Acot7	>sp|Q91V12|BACH_MOUSE Cytosolic acyl coenzyme A thioester hydrolase OS=Mus musculus OX=10090 GN=Acot7 PE=1 SV=2	9	33	0 of 18	52.454	0	1.23089e-33	-0.180029	1.01151	1.19154	0.824393	2.34078e-06	3.0883e-07	2.90571	3.20995	2.56462	2.72304	2.89056	2.81066	4.23727	3.97599	4.22445	4.19792	4.17744	3.44069	3.86218	3.73126	3.97068	3.69106	3.85665	4.06176	9.76551	18.5472	15.4698
1320	P58137	Acot8	>sp|P58137|ACOT8_MOUSE Acyl-coenzyme A thioesterase 8 OS=Mus musculus OX=10090 GN=Acot8 PE=1 SV=1	4	12	6 of 17	41.1276	0.000938438	1.40098e-14	0.172216	0.410288	0.238072	0.665705	0.00102582	0.0341448	3.23022	3.4937	3.46879	2.93259	3.23442	NA	3.50455	3.55684	3.58392	3.45974	3.49446	3.4606	3.44549	3.72846	3.6106	3.79204	3.82757	3.68924	9.31738	3.5438	15.1753
5344	Q9R0X4	Acot9	>sp|Q9R0X4|ACOT9_MOUSE Acyl-coenzyme A thioesterase 9, mitochondrial OS=Mus musculus OX=10090 GN=Acot9 PE=1 SV=1	21	84	0 of 18	52.7472	0	8.7446e-57	0.00674423	1.30697	1.30022	0.996071	1.68281e-10	2.12013e-10	3.71519	3.81893	3.86898	3.8941	3.69084	3.90699	5.25596	5.11933	5.1678	5.114	5.20909	4.8302	5.12541	5.1965	5.01648	5.06989	5.17623	5.15232	4.67323	9.79027	6.34312
5326	Q9R0H0	Acox1	>sp|Q9R0H0|ACOX1_MOUSE Peroxisomal acyl-coenzyme A oxidase 1 OS=Mus musculus OX=10090 GN=Acox1 PE=1 SV=5	21	82	0 of 18	55.0815	0	1.75847e-48	0.320364	0.629913	0.309548	0.215153	1.84192e-05	0.00928952	3.08377	3.75071	3.3728	2.99866	3.20886	3.37167	3.65673	3.61949	3.63844	3.51663	3.65233	3.56013	3.93436	3.82323	4.07117	3.93946	3.94282	3.85488	6.06077	3.87324	19.6028
4962	Q9EPL9	Acox3	>sp|Q9EPL9|ACOX3_MOUSE Peroxisomal acyl-coenzyme A oxidase 3 OS=Mus musculus OX=10090 GN=Acox3 PE=1 SV=2	12	36	2 of 18	49.9075	0	1.25588e-30	0.0148491	0.435688	0.420839	0.984362	1.24683e-05	1.70638e-05	2.49539	2.61091	2.55049	2.61026	2.81389	2.72423	2.99286	3.17138	3.04112	2.93399	3.13259	3.05827	3.01437	3.09176	3.14313	3.01297	2.99506	3.16202	5.0472	6.06412	8.20123
4680	Q9D358	Acp1	>sp|Q9D358|PPAC_MOUSE Low molecular weight phosphotyrosine protein phosphatase OS=Mus musculus OX=10090 GN=Acp1 PE=1 SV=3	8	27	0 of 18	49.2485	0	2.39028e-31	-0.0548541	-0.520793	-0.465939	0.948121	2.30775e-05	7.11277e-05	6.22343	6.12215	6.2175	5.97011	6.06592	6.11693	5.66586	5.53459	5.46537	5.65354	5.775	5.82604	5.55566	5.68073	5.65092	5.82096	5.53432	5.3487	10.9419	9.45801	6.54866
881	P24638	Acp2	>sp|P24638|PPAL_MOUSE Lysosomal acid phosphatase OS=Mus musculus OX=10090 GN=Acp2 PE=1 SV=2	4	13	3 of 18	52.1558	0	4.07794e-33	-0.392673	0.540727	0.933401	0.516369	0.0068125	5.99575e-05	1.48587	2.04995	2.40395	2.33837	1.57806	2.45722	2.99753	2.76482	2.8867	2.97778	3.23299	3.054	2.22356	2.47661	2.59383	2.83252	2.60276	2.8285	15.3665	11.0631	27.5074
1764	Q05117	Acp5	>sp|Q05117|PPA5_MOUSE Tartrate-resistant acid phosphatase type 5 OS=Mus musculus OX=10090 GN=Acp5 PE=1 SV=2	4	12	4 of 17	51.4227	0	6.32972e-21	0.222307	0.766159	0.543853	0.846966	0.00123707	0.0134028	3.52932	3.38779	2.67514	NA	2.9679	3.46238	3.96354	3.68438	3.9066	3.78612	3.78766	3.36185	3.88597	3.74631	3.99916	3.74926	3.7785	4.66479	28.7555	13.8387	23.6201
3021	Q8BP40	Acp6	>sp|Q8BP40|PPA6_MOUSE Lysophosphatidic acid phosphatase type 6 OS=Mus musculus OX=10090 GN=Acp6 PE=1 SV=1	10	30	0 of 18	48.8743	0	8.71228e-30	0.0912377	0.014745	-0.0764927	0.85888	0.877736	0.396696	4.4215	4.38638	4.37734	4.02562	4.28045	4.49127	4.19999	4.3655	4.17056	4.36809	4.19924	4.22022	4.2159	4.33963	4.23654	4.49181	4.38282	4.40433	7.26271	6.25836	10.722
3739	Q8VCW8	Acsf2	>sp|Q8VCW8|ACSF2_MOUSE Medium-chain acyl-CoA ligase ACSF2, mitochondrial OS=Mus musculus OX=10090 GN=Acsf2 PE=1 SV=1	13	37	1 of 18	51.9452	0	2.25095e-36	-0.306932	0.757948	1.06488	0.608196	0.000245117	6.54519e-06	2.40344	2.71385	2.81692	1.81099	2.58902	2.78633	3.80695	3.62501	3.85876	3.37441	3.49978	3.34492	3.34796	3.04752	3.20718	3.17664	3.31155	3.57739	12.9232	15.141	22.5993
2010	Q3URE1	Acsf3	>sp|Q3URE1|ACSF3_MOUSE Malonate--CoA ligase ACSF3, mitochondrial OS=Mus musculus OX=10090 GN=Acsf3 PE=1 SV=2	13	43	0 of 18	52.072	0	1.67817e-33	-0.0113554	0.356026	0.367382	0.994496	0.000390686	0.000279867	3.5626	3.68897	3.64803	3.4039	3.41204	3.83563	3.87121	4.03381	3.9246	4.04535	3.93546	3.94503	3.8473	4.05076	3.9537	3.94805	4.0406	3.84692	6.1504	4.69071	11.696
1059	P41216	Acsl1	>sp|P41216|ACSL1_MOUSE Long-chain-fatty-acid--CoA ligase 1 OS=Mus musculus OX=10090 GN=Acsl1 PE=1 SV=2	26	100	0 of 18	51.4416	0	4.34316e-45	0.133366	-0.0650056	-0.198372	0.786612	0.531387	0.0569289	8.35253	8.47875	8.58453	8.21765	8.33417	8.61183	8.19462	8.24775	7.92792	8.34291	8.32024	8.3558	8.49813	8.42702	8.25607	8.49569	8.30851	8.20401	8.70439	10.454	10.6707
4564	Q9CZW4	Acsl3	>sp|Q9CZW4|ACSL3_MOUSE Fatty acid CoA ligase Acsl3 OS=Mus musculus OX=10090 GN=Acsl3 PE=1 SV=2	26	91	0 of 18	54.7406	0	1.11123e-55	-0.0111629	-0.49322	-0.482057	0.996071	0.000523949	0.00061982	4.41273	4.2203	4.61175	4.59331	4.44735	4.29951	3.78458	3.78886	3.83089	3.9702	3.89232	4.42576	4.02498	4.00078	3.85634	4.10723	3.72369	3.91261	9.31124	18.8854	10.7382
5210	Q9QUJ7	Acsl4	>sp|Q9QUJ7|ACSL4_MOUSE Long-chain-fatty-acid--CoA ligase 4 OS=Mus musculus OX=10090 GN=Acsl4 PE=1 SV=2	20	65	0 of 18	55.6806	0	3.76291e-40	-0.0995345	0.200271	0.299806	0.827975	0.021901	0.00142891	3.23159	3.00646	3.17602	3.0672	2.84591	3.01928	3.24112	3.34869	3.45993	3.337	3.52172	3.23683	3.3961	3.2681	3.21899	3.15958	3.22728	3.27803	5.61958	8.05117	9.36964
3408	Q8JZR0	Acsl5	>sp|Q8JZR0|ACSL5_MOUSE Long-chain-fatty-acid--CoA ligase 5 OS=Mus musculus OX=10090 GN=Acsl5 PE=1 SV=1	6	14	4 of 16	47.8878	0	3.58871e-25	-0.0187345	-0.0588193	-0.0400848	0.986179	0.624962	0.742985	3.66894	3.6844	3.75462	NA	NA	3.95902	3.83358	3.84615	3.59086	3.83526	3.64368	3.61042	3.60381	3.88978	3.6779	3.84573	3.8207	3.40963	12.1373	8.53168	9.58178
3899	Q91WC3	Acsl6	>sp|Q91WC3|ACSL6_MOUSE Long-chain-fatty-acid--CoA ligase 6 OS=Mus musculus OX=10090 GN=Acsl6 PE=1 SV=1	27	84	0 of 18	53.9298	0	8.35059e-47	-0.0161142	-0.352733	-0.336619	0.988093	0.0010105	0.00146005	3.88065	4.11458	4.02416	3.96847	3.89838	4.05436	3.55644	3.59796	3.67298	3.65585	3.66162	3.77604	3.55135	3.8465	3.84371	3.69625	3.55429	3.3321	13.4738	5.23432	6.33025
4251	Q99NB1	Acss1	>sp|Q99NB1|ACS2L_MOUSE Acetyl-coenzyme A synthetase 2-like, mitochondrial OS=Mus musculus OX=10090 GN=Acss1 PE=1 SV=1	20	74	0 of 18	55.7341	0	4.84291e-53	-0.0308239	-0.0758446	-0.0450207	0.973336	0.506952	0.701821	4.6594	4.96376	4.86769	4.55628	4.62129	4.96677	4.95012	4.88231	4.43044	4.60407	4.74591	4.75222	4.71553	4.71073	4.57651	4.87172	4.76802	4.53762	8.54228	12.7316	12.5822
5233	Q9QXG4	Acss2	>sp|Q9QXG4|ACSA_MOUSE Acetyl-coenzyme A synthetase, cytoplasmic OS=Mus musculus OX=10090 GN=Acss2 PE=1 SV=2	12	34	0 of 18	53.7073	0	1.56767e-36	-0.161494	0.174313	0.335807	0.594388	0.0528644	0.000831642	4.42686	4.33323	3.99208	4.00752	4.22447	4.24076	4.65791	4.50582	4.49493	4.56764	4.51141	4.50205	4.33244	4.47284	4.48679	4.40719	4.22159	4.34995	6.77155	4.50786	11.9434
1526	P68134	Acta1	>sp|P68134|ACTS_MOUSE Actin, alpha skeletal muscle OS=Mus musculus OX=10090 GN=Acta1 PE=1 SV=1	22	100	0 of 18	53.3403	0	3.41841e-36	0.0643648	-0.40855	-0.472915	0.948121	0.00101266	0.000262723	12.8034	12.8462	13.0214	12.9472	12.7808	12.906	12.2497	12.5173	12.1773	12.4678	12.4214	12.6341	12.5352	12.574	12.6202	12.5662	12.483	12.0751	12.5945	11.6639	6.40686
1358	P60710	Actb	>sp|P60710|ACTB_MOUSE Actin, cytoplasmic 1 OS=Mus musculus OX=10090 GN=Actb PE=1 SV=1	1	11	0 of 18	47.0413	0	6.59499e-22	-0.339833	1.34316	1.68299	0.508765	1.67513e-07	1.0552e-08	5.28129	5.27951	5.13395	5.03306	4.81187	5.6802	6.82736	6.72676	6.96699	6.99012	7.01105	6.79555	6.61568	6.18964	6.63045	6.18867	6.86973	6.78466	19.4648	8.13387	21.0164
2854	Q8BFZ3	Actbl2	>sp|Q8BFZ3|ACTBL_MOUSE Beta-actin-like protein 2 OS=Mus musculus OX=10090 GN=Actbl2 PE=1 SV=1	6	25	0 of 18	47.7243	0	8.44965e-38	-0.0188081	-0.542407	-0.523599	0.994496	0.00123484	0.00160964	6.89755	6.71775	6.94798	7.05843	6.99462	6.64229	6.09739	6.31385	6.32049	6.3037	6.29347	6.78813	6.28004	6.5257	6.57679	6.61727	5.96349	6.04092	18.9747	17.3307	11.0144
1510	P63260	Actg1	>sp|P63260|ACTG_MOUSE Actin, cytoplasmic 2 OS=Mus musculus OX=10090 GN=Actg1 PE=1 SV=1	14	96	0 of 18	51.8181	0	1.12481e-42	-0.124501	1.2504	1.3749	0.825358	3.01693e-09	1.17281e-09	5.68339	5.76769	5.83255	5.75676	5.73956	5.85434	7.15042	7.08442	7.18869	7.3433	7.31727	6.79958	7.15992	6.78353	7.02075	6.89699	7.0658	7.20969	10.9138	12.9423	4.34119
1511	P63268	Actg2	>sp|P63268|ACTH_MOUSE Actin, gamma-enteric smooth muscle OS=Mus musculus OX=10090 GN=Actg2 PE=1 SV=1	4	35	0 of 18	49.5957	0	8.43627e-37	0.141782	0.13069	-0.0110919	0.918936	0.461185	0.952015	6.11551	5.90835	6.74005	6.46781	6.35751	6.58415	6.06287	6.4113	6.04662	6.53956	6.77215	6.27433	6.63996	6.46475	6.3325	6.70761	6.70174	6.11096	15.7218	19.9831	20.5268
5567	Q9Z2N8	Actl6a	>sp|Q9Z2N8|ACL6A_MOUSE Actin-like protein 6A OS=Mus musculus OX=10090 GN=Actl6a PE=1 SV=2	9	29	0 of 18	57.4874	0	1.45228e-38	-0.136513	0.30625	0.442763	0.778196	0.0057201	0.000268984	4.01439	4.31322	4.3297	4.09343	4.10017	4.12905	4.49096	4.30895	4.7401	4.65136	4.8121	4.63306	4.46317	4.52078	4.6763	4.32959	4.32936	4.49826	9.19016	12.1435	9.03679
2704	Q7TPR4	Actn1	>sp|Q7TPR4|ACTN1_MOUSE Alpha-actinin-1 OS=Mus musculus OX=10090 GN=Actn1 PE=1 SV=1	30	100	0 of 18	57.1135	0	1.19821e-49	0.158739	1.34165	1.18291	0.913954	1.77859e-06	7.14371e-06	4.27473	4.23009	4.038	4.12991	4.11098	4.28638	5.30151	5.50675	5.55809	5.48345	5.38513	4.93261	5.26799	5.12465	5.39347	5.4014	5.48535	6.4471	40.1553	14.5411	6.89893
5089	Q9JI91	Actn2	>sp|Q9JI91|ACTN2_MOUSE Alpha-actinin-2 OS=Mus musculus OX=10090 GN=Actn2 PE=1 SV=2	38	100	0 of 18	56.649	0	1.02712e-56	-0.026213	0.0402543	0.0664673	0.976659	0.712015	0.53571	11.9141	12.0526	11.9579	11.695	11.8291	11.9507	11.8683	12.0772	11.7618	12.0044	11.9454	12.1411	11.967	12.0211	11.958	12.1573	11.9515	11.5861	12.3531	9.51292	8.37693
461	O88990	Actn3	>sp|O88990|ACTN3_MOUSE Alpha-actinin-3 OS=Mus musculus OX=10090 GN=Actn3 PE=2 SV=1	29	100	0 of 18	56.7219	0	3.66311e-56	0.0281387	-0.865085	-0.893223	0.989385	0.000122291	8.34101e-05	12.228	12.3339	12.3593	12.3239	12.1765	12.3228	10.9611	11.4462	11.1601	11.5006	11.3654	11.9517	11.2982	11.5337	11.74	11.7989	11.3981	10.7851	23.2582	24.492	4.88183
1312	P57780	Actn4	>sp|P57780|ACTN4_MOUSE Alpha-actinin-4 OS=Mus musculus OX=10090 GN=Actn4 PE=1 SV=1	39	100	0 of 18	56.2235	0	1.78717e-46	-0.0448831	1.19672	1.2416	0.972669	2.90759e-07	1.71583e-07	4.92	5.04261	4.82229	4.79935	4.93384	5.11175	6.23947	6.27987	6.31498	6.22215	6.29213	5.73085	6.03144	5.87012	6.07983	6.02954	6.05223	6.74699	24.7278	13.6601	8.51345
5284	Q9QZB7	Actr10	>sp|Q9QZB7|ARP10_MOUSE Actin-related protein 10 OS=Mus musculus OX=10090 GN=Actr10 PE=1 SV=2	12	36	0 of 18	50.142	0	2.65611e-29	-0.10522	0.289185	0.394405	0.794994	0.00158469	8.81855e-05	3.63409	3.66374	3.87458	3.58593	3.58748	3.38719	4.05914	3.86413	3.96052	4.05811	4.0619	4.09564	3.81228	3.94471	3.96737	3.93146	3.89356	3.91875	3.71009	5.89633	10.9998
1377	P61164	Actr1a	>sp|P61164|ACTZ_MOUSE Alpha-centractin OS=Mus musculus OX=10090 GN=Actr1a PE=1 SV=1	9	30	0 of 18	51.005	0	7.91604e-40	-0.151862	0.317202	0.469064	0.603557	0.000957102	1.9708e-05	3.84283	3.96724	3.91765	3.91562	3.80689	3.92077	4.37994	4.33866	4.41561	4.49784	4.41925	4.13409	4.35692	4.20084	4.18225	4.0904	4.04513	4.39868	9.86539	8.26431	4.04316
3688	Q8R5C5	Actr1b	>sp|Q8R5C5|ACTY_MOUSE Beta-centractin OS=Mus musculus OX=10090 GN=Actr1b PE=1 SV=1	19	62	0 of 18	51.0207	0	5.4075e-46	-0.230061	0.113754	0.343815	0.158043	0.129062	0.000138059	4.39906	4.33384	4.18718	4.34657	4.26726	4.45237	4.67296	4.71941	4.55646	4.76986	4.77781	4.55268	4.53159	4.45063	4.40503	4.33208	4.55258	4.3969	5.87725	6.89516	6.47049
1376	P61161	Actr2	>sp|P61161|ARP2_MOUSE Actin-related protein 2 OS=Mus musculus OX=10090 GN=Actr2 PE=1 SV=1	16	57	0 of 18	53.5064	0	3.46332e-52	-0.145989	1.11161	1.25759	0.839342	1.03295e-07	2.11997e-08	4.27753	4.11774	4.35495	4.3213	4.06718	4.52103	5.68236	5.32436	5.71731	5.60728	5.74598	5.12801	5.2872	5.27614	5.51734	5.29577	5.34442	5.6085	10.0378	16.2568	11.5239
4134	Q99JY9	Actr3	>sp|Q99JY9|ARP3_MOUSE Actin-related protein 3 OS=Mus musculus OX=10090 GN=Actr3 PE=1 SV=3	19	74	0 of 18	53.08	0	3.37498e-36	-0.0858526	1.16382	1.24967	0.947067	1.37286e-07	5.25801e-08	3.24467	3.3686	3.24945	3.18951	2.92245	3.3044	4.64111	4.48645	4.511	4.50038	4.56804	4.07012	4.43748	4.05128	4.4565	4.08301	4.55583	4.67789	17.1062	12.6771	10.1296
2398	Q641P0	Actr3b	>sp|Q641P0|ARP3B_MOUSE Actin-related protein 3B OS=Mus musculus OX=10090 GN=Actr3b PE=1 SV=1	5	19	0 of 18	49.652	0	8.71685e-39	0.153034	0.66402	0.510985	0.922706	0.00191929	0.011753	4.03707	3.76598	3.79198	3.36591	3.67064	3.81324	4.67741	4.14107	4.78665	3.7859	4.20411	3.91559	4.38952	4.06634	4.46464	4.32648	4.32055	4.86141	19.1715	28.644	14.7141
4125	Q99JW2	Acy1	>sp|Q99JW2|ACY1_MOUSE Aminoacylase-1 OS=Mus musculus OX=10090 GN=Acy1 PE=1 SV=1	11	37	0 of 18	52.9341	0	1.43938e-40	-0.00470151	-0.423924	-0.419223	0.996227	0.000181919	0.000194953	4.89384	4.90691	4.61898	4.53691	4.68119	4.86998	4.26114	4.29223	4.37317	4.32493	4.18917	4.55183	4.34323	4.30857	4.29643	4.52464	4.29814	4.19326	7.78591	8.89495	10.8952
3936	Q91XE4	Acy3	>sp|Q91XE4|ACY3_MOUSE N-acyl-aromatic-L-amino acid amidohydrolase (carboxylate-forming) OS=Mus musculus OX=10090 GN=Acy3 PE=1 SV=1	3	9	4 of 17	45.5328	0	5.32809e-15	-0.33156	0.0647435	0.396303	0.732768	0.795415	0.0986426	NA	3.91542	3.71155	3.38655	2.579	3.53222	4.0599	3.82398	3.35904	4.01789	3.71843	3.94828	3.63227	3.37438	3.58285	3.76186	3.65822	2.92858	18.7387	16.5831	30.4077
1285	P56376	Acyp1	>sp|P56376|ACYP1_MOUSE Acylphosphatase-1 OS=Mus musculus OX=10090 GN=Acyp1 PE=1 SV=2	6	16	0 of 18	48.5261	0	3.8108e-41	0.0856844	-0.282107	-0.367791	0.888178	0.00550803	0.000657485	6.51837	6.72339	6.61948	6.63974	6.78795	6.64635	6.22522	6.27331	6.18111	6.37219	6.06197	6.61475	6.29882	6.45607	6.45973	6.45187	6.27093	6.30521	6.27357	13.7476	6.39537
1284	P56375	Acyp2	>sp|P56375|ACYP2_MOUSE Acylphosphatase-2 OS=Mus musculus OX=10090 GN=Acyp2 PE=1 SV=2	10	57	0 of 18	53.3308	0	1.04132e-59	-0.0476006	-0.994115	-0.946514	0.973336	1.15209e-05	1.85719e-05	8.22981	8.14273	8.13772	8.08798	7.75087	8.13878	6.845	7.1027	6.7705	7.44193	6.99872	7.64994	7.05329	7.32418	7.31232	7.17941	7.01626	6.63772	16.4287	24.9998	10.7714
556	P03958	Ada	>sp|P03958|ADA_MOUSE Adenosine deaminase OS=Mus musculus OX=10090 GN=Ada PE=1 SV=3	10	32	6 of 18	50.152	0	1.92453e-24	-0.178227	0.685732	0.863958	0.777205	4.85937e-05	3.5449e-06	3.42376	3.06372	2.97062	3.44976	2.87841	2.85938	3.98881	3.92533	4.12754	3.94289	3.9958	3.84903	3.74882	3.84147	3.56083	3.56796	3.9279	4.11306	15.0736	6.54033	19.0142
2731	Q80SY6	Adal	>sp|Q80SY6|ADAL_MOUSE Adenosine deaminase-like protein OS=Mus musculus OX=10090 GN=Adal PE=2 SV=1	4	12	0 of 18	46.6386	0	5.03173e-23	0.00814822	0.129847	0.121699	0.996092	0.355288	0.387049	3.14037	3.10044	3.05604	2.89843	3.01436	3.16226	2.94983	3.02906	2.86122	3.47203	3.36061	3.42934	2.97212	3.2876	3.08203	3.58495	2.95743	3.26685	17.2693	18.2882	6.55554
252	O35598	Adam10	>sp|O35598|ADA10_MOUSE Disintegrin and metalloproteinase domain-containing protein 10 OS=Mus musculus OX=10090 GN=Adam10 PE=1 SV=2	11	38	4 of 18	50.0719	0	1.26717e-23	0.0360623	0.49628	0.460218	0.972669	0.000300721	0.000576772	2.4904	2.58002	2.95303	2.57815	2.79811	3.02938	3.14768	3.19855	3.45251	2.9821	3.33554	3.07401	3.37839	3.28245	3.11002	3.11784	3.28773	3.23033	7.25082	12.1113	15.5742
5467	Q9Z0F8	Adam17	>sp|Q9Z0F8|ADA17_MOUSE Disintegrin and metalloproteinase domain-containing protein 17 OS=Mus musculus OX=10090 GN=Adam17 PE=1 SV=3	3	11	8 of 15	40.5237	0.00149449	1.6217e-11	0.176551	0.786483	0.609932	0.894343	0.00384862	0.017842	0.678312	NA	NA	0.19017	0.562057	NA	1.13081	0.47578	1.62101	0.833616	1.32891	1.13054	0.993509	1.53691	1.16857	1.2473	1.06629	1.5674	16.9688	26.577	16.9056
2209	Q61072	Adam9	>sp|Q61072|ADAM9_MOUSE Disintegrin and metalloproteinase domain-containing protein 9 OS=Mus musculus OX=10090 GN=Adam9 PE=1 SV=2	7	21	1 of 18	49.6356	0	6.89365e-29	-0.0254331	0.646601	0.672034	0.989577	0.000826242	0.000566544	2.01365	1.63222	2.20116	2.39865	2.10254	2.3756	2.79217	2.63459	3.17795	2.99619	2.74929	2.40582	3.06293	2.65027	2.76564	2.36145	2.85431	2.90883	16.0424	18.8173	18.2752
2455	Q69Z28	Adamts16	>sp|Q69Z28|ATS16_MOUSE A disintegrin and metalloproteinase with thrombospondin motifs 16 OS=Mus musculus OX=10090 GN=Adamts16 PE=2 SV=2	2	4	1 of 18	35.3035	0.00735162	9.57368e-07	0.0417211	-0.0475014	-0.0892224	0.984362	0.835362	0.689478	4.73918	4.34719	4.74991	4.59929	3.62394	4.32112	4.21072	3.8875	4.05866	4.36666	4.6237	4.69805	4.29313	4.29209	4.5644	4.42616	4.63913	3.88072	17.48	21.875	25.2771
3272	Q8C9W3	Adamts2	>sp|Q8C9W3|ATS2_MOUSE A disintegrin and metalloproteinase with thrombospondin motifs 2 OS=Mus musculus OX=10090 GN=Adamts2 PE=1 SV=2	4	12	1 of 12	47.3564	0	8.7145e-13	0.0372444	Inf	Inf	0.994496	0	0	NA	NA	NA	NA	NA	NA	3.00151	2.91453	3.21845	1.80136	2.97964	2.16518	2.77872	2.37309	2.20083	2.666	3.17227	3.11322	26.4159	33.4904	NA
5305	Q9R001	Adamts5	>sp|Q9R001|ATS5_MOUSE A disintegrin and metalloproteinase with thrombospondin motifs 5 OS=Mus musculus OX=10090 GN=Adamts5 PE=2 SV=2	6	18	2 of 14	46.0379	0	1.12563e-19	0.132105	-0.236692	-0.368796	0.967048	0.59151	0.398026	2.15634	NA	4.14454	NA	NA	NA	2.97362	2.96036	3.06206	2.47915	2.63638	2.57828	2.92078	2.49928	2.602	3.05156	3.05204	3.35683	21.7906	16.8292	84.482
2991	Q8BLI0	Adamtsl1	>sp|Q8BLI0|ATL1_MOUSE ADAMTS-like protein 1 OS=Mus musculus OX=10090 GN=Adamtsl1 PE=2 SV=2	10	28	5 of 16	48.3288	0	2.13944e-21	-0.174814	0.640214	0.815028	0.896266	0.00794048	0.00139238	2.09022	NA	2.50238	2.31695	NA	2.29371	3.45754	3.14198	3.21001	2.74087	3.35531	2.78934	3.17837	2.73425	2.50782	2.55481	3.17903	3.4919	27.8762	19.6932	11.6279
4595	Q9D0L4	Adck1	>sp|Q9D0L4|ADCK1_MOUSE AarF domain-containing protein kinase 1 OS=Mus musculus OX=10090 GN=Adck1 PE=1 SV=1	10	35	0 of 18	53.3331	0	2.04856e-45	-0.0777503	0.129436	0.207186	0.925127	0.189498	0.0394484	3.48618	3.3437	3.39026	3.41726	3.38696	3.42123	3.53534	3.76503	3.28303	3.48135	3.76018	3.86379	3.60919	3.6551	3.42264	3.43282	3.56723	3.53523	6.46949	14.7676	3.31196
2763	Q80V03	Adck5	>sp|Q80V03|ADCK5_MOUSE Uncharacterized aarF domain-containing protein kinase 5 OS=Mus musculus OX=10090 GN=Adck5 PE=2 SV=2	3	9	0 of 18	48.2152	0	8.5425e-26	0.148426	0.138364	-0.0100613	0.888178	0.399352	0.95291	2.43528	2.72638	2.0526	2.867	2.36086	2.58254	2.85014	2.52581	2.66351	2.51537	1.97669	2.43278	2.60703	2.51235	2.63853	2.49527	2.94638	2.65528	11.9609	18.9513	19.3971
1210	P51830	Adcy9	>sp|P51830|ADCY9_MOUSE Adenylate cyclase type 9 OS=Mus musculus OX=10090 GN=Adcy9 PE=1 SV=1	15	45	0 of 18	46.4143	0	1.45016e-37	0.0383956	0.0210209	-0.0173748	0.969276	0.855529	0.87768	2.90454	2.69607	2.96446	2.71943	2.89093	2.51822	2.61357	2.77672	2.65353	2.74836	2.71202	3.08521	2.93524	2.78805	2.90336	2.88829	2.57276	2.73209	9.15053	12.4577	11.3411
5256	Q9QYC0	Add1	>sp|Q9QYC0|ADDA_MOUSE Alpha-adducin OS=Mus musculus OX=10090 GN=Add1 PE=1 SV=2	22	67	0 of 18	52.8156	0	3.3309e-59	0.0908155	0.90368	0.812864	0.947067	4.92077e-06	1.52735e-05	2.9951	3.07839	3.11676	2.88902	3.08251	3.04966	4.14809	4.02813	4.10976	3.56961	3.77399	3.45904	4.11161	3.80741	3.7835	3.64742	4.01754	4.26603	16.2455	19.5771	5.56817
5255	Q9QYB5	Add3	>sp|Q9QYB5|ADDG_MOUSE Gamma-adducin OS=Mus musculus OX=10090 GN=Add3 PE=1 SV=2	15	48	1 of 18	51.8526	0	3.7908e-51	-0.0110006	0.654669	0.665669	0.996071	1.37684e-05	1.07775e-05	3.59524	3.55775	3.72097	3.5902	3.72798	3.85333	4.5388	4.45995	4.44251	4.0122	4.49541	4.09061	4.33276	4.21475	4.1265	4.33051	4.48542	4.48355	9.83541	14.9257	7.98078
5477	Q9Z0M6	Adgre5	>sp|Q9Z0M6|AGRE5_MOUSE Adhesion G protein-coupled receptor E5 OS=Mus musculus OX=10090 GN=Adgre5 PE=1 SV=2	11	33	6 of 18	53.4167	0	9.97827e-26	-0.252059	1.15526	1.40732	0.705162	1.36469e-06	1.1532e-07	2.76907	2.47022	2.47399	1.88892	2.81822	2.69605	4.0512	3.72109	4.13527	3.98425	4.13843	3.53014	3.62605	3.78216	3.5907	3.48812	3.70583	3.85518	9.25724	16.1495	20.9993
141	G5E8Q8	Adgrf5	>sp|G5E8Q8|AGRF5_MOUSE Adhesion G protein-coupled receptor F5 OS=Mus musculus OX=10090 GN=Adgrf5 PE=1 SV=1	1	3	4 of 6	38.6837	0.00293524	9.48678e-11	0.104574	0.126501	0.0219275	0.972669	0.785394	0.96399	NA	NA	NA	0.481288	NA	NA	0.372878	NA	NA	0.633552	NA	NA	NA	1.12347	0.547673	0.152223	NA	NA	34.3518	12.7417	NA
482	P00329	Adh1	>sp|P00329|ADH1_MOUSE Alcohol dehydrogenase 1 OS=Mus musculus OX=10090 GN=Adh1 PE=1 SV=2	14	53	0 of 18	54.6502	0	5.67465e-40	0.0066521	1.08962	1.08297	0.996092	2.11573e-07	2.02384e-07	4.96116	5.07418	4.85483	4.71389	4.47074	4.90526	6.00335	5.688	5.95102	6.1067	6.15654	5.57227	6.0801	5.94651	5.97847	5.70245	5.78579	6.02447	9.84674	15.5671	14.0432
927	P28474	Adh5	>sp|P28474|ADHX_MOUSE Alcohol dehydrogenase class-3 OS=Mus musculus OX=10090 GN=Adh5 PE=1 SV=3	16	53	0 of 18	52.7996	0	1.47749e-31	0.0108153	-0.294226	-0.305042	0.994713	0.00245461	0.00180618	5.54506	5.44823	5.51495	5.26732	5.2662	5.44081	5.01332	5.19183	4.84512	5.19422	5.31605	5.09179	5.12354	5.14665	5.16445	5.1509	5.07545	5.05621	3.03198	11.1715	8.22492
2418	Q64437	Adh7	>sp|Q64437|ADH7_MOUSE All-trans-retinol dehydrogenase [NAD(+)] ADH7 OS=Mus musculus OX=10090 GN=Adh7 PE=2 SV=2	3	8	4 of 14	43.9353	0	5.78978e-09	0.195586	0.422276	0.22669	0.945242	0.246195	0.52366	2.62281	3.41688	NA	NA	NA	3.35514	3.65224	3.46657	3.42783	3.11944	2.98122	3.50249	3.87476	NA	2.59516	3.43744	3.49524	4.36682	42.5484	16.8666	27.6036
3575	Q8R0N6	Adhfe1	>sp|Q8R0N6|HOT_MOUSE Hydroxyacid-oxoacid transhydrogenase, mitochondrial OS=Mus musculus OX=10090 GN=Adhfe1 PE=1 SV=2	12	38	0 of 18	50.9925	0	4.89697e-35	0.0710173	-0.479786	-0.550803	0.948121	0.000668915	0.000180115	4.17557	4.43091	4.23176	4.17152	4.19755	4.30289	3.65997	3.62721	3.40421	3.76004	3.62644	4.12751	3.78703	3.98728	3.88827	3.86539	3.62033	3.48318	12.5727	17.6552	7.1802
4124	Q99JT9	Adi1	>sp|Q99JT9|MTND_MOUSE 1,2-dihydroxy-3-keto-5-methylthiopentene dioxygenase OS=Mus musculus OX=10090 GN=Adi1 PE=1 SV=1	7	27	0 of 18	54.8458	0	1.12875e-42	-0.0557448	-0.726818	-0.671073	0.966656	6.98437e-06	1.5918e-05	3.73947	3.9061	3.72082	3.82452	3.51859	4.03742	2.92157	3.00276	2.89189	3.30124	3.16365	3.43937	3.12271	3.14731	3.13196	3.158	2.87113	2.95491	8.10194	15.5718	12.1693
2199	Q60994	Adipoq	>sp|Q60994|ADIPO_MOUSE Adiponectin OS=Mus musculus OX=10090 GN=Adipoq PE=1 SV=2	6	27	0 of 18	48.1904	0	3.66076e-23	0.174227	0.834313	0.660086	0.720456	1.09215e-06	1.50712e-05	5.33067	5.31132	5.52219	5.32082	5.17581	5.4308	6.08856	6.14168	6.18629	5.90873	6.04123	5.68561	6.43564	6.01508	6.00652	6.00714	6.22288	6.41022	14.3431	12.1443	8.1806
1274	P55264	Adk	>sp|P55264|ADK_MOUSE Adenosine kinase OS=Mus musculus OX=10090 GN=Adk PE=1 SV=2	19	75	0 of 18	51.843	0	3.25862e-54	0.0484789	0.202659	0.15418	0.955475	0.0277447	0.0864265	4.42469	4.54018	4.45507	4.27766	4.35338	4.65589	4.57397	4.74765	4.59717	4.35665	4.53696	4.81954	4.65104	4.63179	4.63398	4.65183	4.67417	4.68	1.38491	11.2455	9.41977
5494	Q9Z103	Adnp	>sp|Q9Z103|ADNP_MOUSE Activity-dependent neuroprotector homeobox protein OS=Mus musculus OX=10090 GN=Adnp PE=1 SV=2	6	17	7 of 17	51.48	0	5.13735e-23	0.115746	0.832545	0.7168	0.972775	0.0520076	0.0907456	NA	0.419612	1.9374	3.31475	2.90263	2.62597	3.44675	2.51469	3.25935	2.74331	2.85111	2.92603	2.87319	3.17746	3.34233	3.02158	2.83175	3.1894	13.7608	24.256	57.6181
2578	Q6PDY2	Ado	>sp|Q6PDY2|AEDO_MOUSE 2-aminoethanethiol dioxygenase OS=Mus musculus OX=10090 GN=Ado PE=1 SV=2	8	29	0 of 18	52.0791	0	6.51858e-31	0.029287	-0.0446249	-0.0739119	0.976659	0.710951	0.532987	3.60129	3.50404	3.54305	3.46381	3.41531	3.19301	3.44486	3.16905	3.1634	3.4304	3.34668	3.72265	3.16002	3.41266	3.65156	3.32337	3.46762	3.43753	11.2497	14.9234	9.44376
3761	Q8VDL4	Adpgk	>sp|Q8VDL4|ADPGK_MOUSE ADP-dependent glucokinase OS=Mus musculus OX=10090 GN=Adpgk PE=1 SV=2	9	33	0 of 18	51.8328	0	2.47739e-33	0.0615971	0.410967	0.34937	0.931137	5.34817e-05	0.000257599	3.12768	2.85405	3.0672	3.19108	2.96515	3.07548	3.41438	3.28733	3.42706	3.53892	3.32987	3.3793	3.29009	3.483	3.37235	3.58465	3.47764	3.53871	7.412	6.13335	8.17597
1268	P54923	Adprh	>sp|P54923|ADPRH_MOUSE [Protein ADP-ribosylarginine] hydrolase OS=Mus musculus OX=10090 GN=Adprh PE=1 SV=1	14	47	0 of 18	56.8335	0	6.3283e-39	-0.121119	0.117625	0.238744	0.778196	0.201998	0.0133445	4.43451	4.51225	4.4353	4.29958	4.19373	4.64267	4.6234	4.60969	4.64078	4.73185	4.82054	4.52424	4.40562	4.60916	4.71867	4.53177	4.53476	4.42382	8.20617	7.27213	10.8826
2882	Q8BGK2	Adprhl1	>sp|Q8BGK2|ARHL1_MOUSE [Protein ADP-ribosylarginine] hydrolase-like protein 1 OS=Mus musculus OX=10090 GN=Adprhl1 PE=1 SV=1	13	41	0 of 18	56.7913	0	2.33983e-45	-0.184247	0.694035	0.878282	0.736635	2.59285e-05	1.68474e-06	4.21558	4.38146	4.3579	3.78176	3.92846	4.2753	5.18344	5.34432	4.97955	4.9184	5.00277	4.78168	4.73454	4.79831	4.77688	4.96464	5.00524	4.82507	7.66949	14.1945	16.1116
3329	Q8CG72	Adprs	>sp|Q8CG72|ADPRS_MOUSE ADP-ribose glycohydrolase ARH3 OS=Mus musculus OX=10090 GN=Adprs PE=1 SV=1	7	27	0 of 18	48.295	0	7.05436e-40	0.000976079	0.166938	0.165962	0.999279	0.12003	0.121937	3.76465	3.51875	3.3892	3.43318	3.50201	3.37718	3.66187	3.49794	3.50055	3.75887	3.67743	3.88409	3.52997	3.69671	3.41247	3.87863	3.81381	3.65499	11.8834	10.4508	10.4476
5156	Q9JKV1	Adrm1	>sp|Q9JKV1|ADRM1_MOUSE Proteasomal ubiquitin receptor ADRM1 OS=Mus musculus OX=10090 GN=Adrm1 PE=1 SV=2	10	30	0 of 18	53.245	0	3.10191e-60	-0.142261	0.421973	0.564233	0.594887	2.82143e-05	9.50483e-07	4.28327	4.08753	4.15219	4.20364	4.05518	4.25543	4.8633	4.75071	4.78708	4.60494	4.83832	4.5783	4.60519	4.5245	4.45868	4.65982	4.62229	4.6986	6.06742	8.15604	6.29516
1265	P54822	Adsl	>sp|P54822|PUR8_MOUSE Adenylosuccinate lyase OS=Mus musculus OX=10090 GN=Adsl PE=1 SV=2	27	98	0 of 18	52.5447	0	8.77297e-45	-0.116377	-0.489921	-0.373545	0.869751	0.000423423	0.00387543	6.28224	6.35383	6.20734	6.13115	6.01611	6.12776	5.55489	5.90517	5.5392	5.964	5.87336	6.04053	5.61749	5.65588	5.85132	5.91913	5.74119	5.39389	12.6247	14.2804	8.3915
928	P28650	Adss1	>sp|P28650|PURA1_MOUSE Adenylosuccinate synthetase isozyme 1 OS=Mus musculus OX=10090 GN=Adss1 PE=1 SV=2	23	100	0 of 18	55.1035	0	7.22859e-44	0.105957	-0.225756	-0.331712	0.877584	0.0466899	0.00549135	8.64157	8.82865	8.82077	8.75865	8.79467	8.87487	8.2976	8.35274	8.27583	8.52367	8.52325	8.75584	8.58056	8.74057	8.63953	8.72749	8.47394	8.20257	13.1147	13.1187	5.46463
1104	P46664	Adss2	>sp|P46664|PURA2_MOUSE Adenylosuccinate synthetase isozyme 2 OS=Mus musculus OX=10090 GN=Adss2 PE=1 SV=2	11	33	2 of 18	55.4597	0	1.47767e-34	-0.0974319	1.18816	1.28559	0.934963	7.43779e-08	2.49704e-08	2.71066	2.55101	3.04828	2.38961	2.66331	2.36791	3.89384	3.80529	4.09301	3.91262	4.02198	3.71757	3.65636	3.58631	3.98608	3.78141	3.75064	4.09891	13.9255	9.51079	18.3382
2390	Q640N1	Aebp1	>sp|Q640N1|AEBP1_MOUSE Adipocyte enhancer-binding protein 1 OS=Mus musculus OX=10090 GN=Aebp1 PE=1 SV=1	17	63	0 of 18	53.1709	0	5.61225e-45	0.225719	0.724959	0.49924	0.799679	0.000480564	0.00856521	2.8399	3.05787	3.28907	3.365	3.48987	3.5432	3.96033	3.94919	3.92018	3.49766	3.79436	3.45865	4.16122	3.59905	3.68076	3.85159	4.1675	4.47456	23.6079	15.1971	17.7078
2813	Q80YS6	Afap1	>sp|Q80YS6|AFAP1_MOUSE Actin filament-associated protein 1 OS=Mus musculus OX=10090 GN=Afap1 PE=1 SV=1	3	9	2 of 11	47.0551	0	8.22849e-11	0.11914	0.721705	0.602565	0.969276	0.0728332	0.0913076	NA	NA	NA	NA	1.33392	0.378376	1.62951	1.17169	1.74032	1.61018	1.55692	1.04365	1.74468	NA	1.03891	NA	NA	1.94997	30.1759	18.3266	45.1937
3173	Q8BZI0	Afap1l1	>sp|Q8BZI0|AF1L1_MOUSE Actin filament-associated protein 1-like 1 OS=Mus musculus OX=10090 GN=Afap1l1 PE=1 SV=1	3	8	5 of 14	47.8643	0	1.60684e-17	0.0775402	0.146377	0.0688371	0.972669	0.619424	0.823746	NA	NA	1.67553	1.73165	2.74982	NA	2.64482	1.83451	2.29269	1.92317	1.91066	NA	2.31125	1.99174	1.80585	2.36275	2.12967	2.59101	19.3941	25.4635	45.393
5299	Q9QZQ1	Afdn	>sp|Q9QZQ1|AFAD_MOUSE Afadin OS=Mus musculus OX=10090 GN=Afdn PE=1 SV=3	25	70	4 of 18	54.4806	0	1.33987e-42	0.0748022	0.449325	0.374523	0.896266	4.01238e-05	0.000239644	2.97472	3.20608	3.13033	2.99885	3.24751	3.15556	3.64437	3.37736	3.45301	3.51422	3.49334	3.47789	3.64404	3.60575	3.3562	3.42422	3.72677	3.65201	9.78629	6.18986	7.55642
2032	Q3V384	Afg1l	>sp|Q3V384|AFG1L_MOUSE AFG1-like ATPase OS=Mus musculus OX=10090 GN=Afg1l PE=1 SV=1	19	58	0 of 18	51.6673	0	5.37954e-46	0.0132571	0.00987111	-0.00338602	0.989106	0.910425	0.968207	3.49433	3.71513	3.75168	3.39889	3.42621	3.5086	3.62311	3.49664	3.4712	3.66566	3.43671	3.58119	3.63907	3.54441	3.54002	3.63721	3.49064	3.50272	4.52013	6.33041	10.5425
3998	Q920A7	Afg3l1	>sp|Q920A7|AFG31_MOUSE AFG3-like protein 1 OS=Mus musculus OX=10090 GN=Afg3l1 PE=1 SV=2	6	16	0 of 18	49.0834	0	2.42102e-37	-0.00955332	0.185215	0.194769	0.996071	0.217227	0.194612	2.8502	3.71248	3.69091	3.62431	3.44737	3.57057	3.51663	3.6926	3.78218	3.53645	3.69252	3.8441	3.51875	3.91693	3.7748	3.49181	3.83729	3.46756	13.7643	8.98231	19.2718
3405	Q8JZQ2	Afg3l2	>sp|Q8JZQ2|AFG32_MOUSE AFG3-like protein 2 OS=Mus musculus OX=10090 GN=Afg3l2 PE=1 SV=1	31	100	0 of 18	51.4204	0	4.211e-44	0.0192309	0.350523	0.331292	0.976216	0.000104956	0.000175267	4.33744	4.39325	4.30572	4.18514	4.27953	4.31412	4.66551	4.56775	4.65934	4.69784	4.60516	4.60736	4.59159	4.79757	4.78967	4.72002	4.52411	4.49538	9.23142	3.34208	4.73539
466	O89020	Afm	>sp|O89020|AFAM_MOUSE Afamin OS=Mus musculus OX=10090 GN=Afm PE=1 SV=2	21	69	0 of 18	56.0022	0	6.3056e-54	-0.151361	0.778643	0.930005	0.846966	1.3117e-05	1.59389e-06	2.99379	3.17987	2.87589	2.69443	2.89256	3.14425	4.07588	4.14238	3.83045	3.70598	3.78706	3.81906	3.98717	3.45714	3.64461	3.46344	3.93409	3.96621	17.0533	12.3861	12.4808
2396	Q64191	Aga	>sp|Q64191|ASPG_MOUSE N(4)-(beta-N-acetylglucosaminyl)-L-asparaginase OS=Mus musculus OX=10090 GN=Aga PE=1 SV=1	6	18	0 of 18	49.8104	0	2.42019e-31	0.0229275	0.37685	0.353922	0.984362	0.00373266	0.00570212	2.75539	3.01153	3.01121	3.03038	2.87335	3.11657	3.25671	3.44464	3.22809	3.35103	3.25798	3.38351	3.68037	3.29448	3.18115	2.9838	3.62968	3.29004	18.632	5.99736	8.74006
3814	Q8VHH5	Agap3	>sp|Q8VHH5|AGAP3_MOUSE Arf-GAP with GTPase, ANK repeat and PH domain-containing protein 3 OS=Mus musculus OX=10090 GN=Agap3 PE=1 SV=1	4	10	3 of 18	52.6011	0	9.5828e-31	-0.00324626	0.754853	0.758099	0.999279	0.00698219	0.00670913	1.69337	1.04213	2.55186	1.52341	1.76465	2.01623	2.83584	1.80769	3.07746	2.10833	2.75441	2.55652	2.47377	2.75014	2.23564	2.47211	2.38716	2.80195	15.1992	30.6451	36.2037
3486	Q8K2K6	Agfg1	>sp|Q8K2K6|AGFG1_MOUSE Arf-GAP domain and FG repeat-containing protein 1 OS=Mus musculus OX=10090 GN=Agfg1 PE=1 SV=2	12	41	2 of 18	53.7246	0	8.84826e-27	-0.0340073	0.449557	0.483564	0.972669	0.000522484	0.000257482	1.90899	1.98418	2.09606	1.80975	1.94989	2.2022	2.52764	2.2949	2.76193	2.39946	2.53433	2.33419	2.52645	2.40586	2.33249	2.29043	2.32207	2.77109	13.4248	12.2793	9.7785
2778	Q80WC7	Agfg2	>sp|Q80WC7|AGFG2_MOUSE Arf-GAP domain and FG repeat-containing protein 2 OS=Mus musculus OX=10090 GN=Agfg2 PE=1 SV=1	2	6	6 of 16	38.8989	0.00275735	1.34526e-09	0.140159	0.494161	0.354002	0.959374	0.119021	0.262268	1.30219	1.62817	1.3677	NA	1.49578	NA	2.06996	1.51588	1.96289	2.06446	2.26764	0.933942	1.60126	2.24014	1.81781	1.24016	2.78053	1.97582	38.9218	29.1824	10.1126
5040	Q9ESW4	Agk	>sp|Q9ESW4|AGK_MOUSE Acylglycerol kinase, mitochondrial OS=Mus musculus OX=10090 GN=Agk PE=1 SV=1	11	36	0 of 18	49.3024	0	9.32847e-29	0.0804498	0.664722	0.584273	0.901745	1.40209e-06	5.88032e-06	3.10281	3.08119	3.21673	3.422	3.36878	3.49165	3.79365	3.97658	3.91436	3.91372	3.92492	3.66555	3.97406	3.98435	3.82584	3.85512	4.10732	3.9248	7.11914	7.67815	11.861
3051	Q8BS35	Agmo	>sp|Q8BS35|ALKMO_MOUSE Alkylglycerol monooxygenase OS=Mus musculus OX=10090 GN=Agmo PE=1 SV=1	1	3	0 of 9	49.4397	0	4.92713e-12	-0.69543	Inf	Inf	0.564817	0	0	NA	NA	NA	NA	NA	NA	0.904658	2.02049	1.18121	1.73851	1.8987	NA	NA	0.141424	NA	0.95986	1.16821	1.14364	28.393	30.8922	NA
3398	Q8CJG1	Ago1	>sp|Q8CJG1|AGO1_MOUSE Protein argonaute-1 OS=Mus musculus OX=10090 GN=Ago1 PE=1 SV=2	15	45	0 of 18	54.0457	0	4.04099e-39	0.0615128	0.055328	-0.00618483	0.948121	0.610858	0.955046	3.96344	4.04096	4.24554	3.68566	4.34637	4.07487	4.16453	4.14352	3.98375	3.92398	4.01581	4.08814	4.12608	4.11419	4.07737	4.29742	4.0302	4.04354	6.98241	6.5292	15.5353
3397	Q8CJG0	Ago2	>sp|Q8CJG0|AGO2_MOUSE Protein argonaute-2 OS=Mus musculus OX=10090 GN=Ago2 PE=1 SV=3	30	100	0 of 18	56.7992	0	2.10871e-63	-0.0737985	0.10204	0.175838	0.880511	0.19075	0.0282506	4.03005	4.1149	4.17723	4.15841	4.13036	3.87481	4.26973	4.1329	4.23488	4.20311	4.39377	4.3064	4.098	4.21184	4.26921	4.30695	4.14624	4.06577	6.65482	6.24173	7.52816
212	O35083	Agpat1	>sp|O35083|PLCA_MOUSE 1-acyl-sn-glycerol-3-phosphate acyltransferase alpha OS=Mus musculus OX=10090 GN=Agpat1 PE=1 SV=1	4	12	0 of 18	48.2267	0	7.10051e-26	0.0670077	-0.609503	-0.67651	0.960861	0.000213759	7.18403e-05	5.60807	5.65823	5.85286	5.76896	6.00376	5.96539	5.09368	4.88093	5.08328	5.08931	4.97812	5.67288	5.30098	5.06544	5.41577	5.30772	5.16667	4.94367	11.9285	21.6841	11.0978
3516	Q8K3K7	Agpat2	>sp|Q8K3K7|PLCB_MOUSE 1-acyl-sn-glycerol-3-phosphate acyltransferase beta OS=Mus musculus OX=10090 GN=Agpat2 PE=1 SV=1	4	11	0 of 18	51.3397	0	3.71139e-43	0.148916	0.156622	0.00770573	0.947067	0.50796	0.974679	2.86432	3.92744	2.91863	2.71332	3.05421	3.51841	3.54975	2.91089	3.37606	3.34288	2.51396	3.34903	3.17764	3.12565	3.04581	3.4259	3.55297	3.6081	16.455	23.8745	35.3567
4692	Q9D517	Agpat3	>sp|Q9D517|PLCC_MOUSE 1-acyl-sn-glycerol-3-phosphate acyltransferase gamma OS=Mus musculus OX=10090 GN=Agpat3 PE=1 SV=2	15	52	0 of 18	54.072	0	7.27005e-48	0.126735	1.1207	0.993966	0.797939	6.43598e-09	1.95994e-08	4.34823	4.3626	4.62899	4.7245	4.38385	4.4474	5.63143	5.48298	5.59797	5.4206	5.5441	5.18227	5.74829	5.55302	5.54618	5.51747	5.55287	5.70195	6.8224	10.734	11.2404
3543	Q8K4X7	Agpat4	>sp|Q8K4X7|PLCD_MOUSE 1-acyl-sn-glycerol-3-phosphate acyltransferase delta OS=Mus musculus OX=10090 GN=Agpat4 PE=1 SV=1	5	14	0 of 12	52.1476	0	6.27703e-18	0.0484451	Inf	Inf	0.973336	0	0	NA	NA	NA	NA	NA	NA	3.18483	3.5199	3.85944	2.92804	3.37145	3.12653	3.43004	2.95335	3.33975	3.54057	3.60642	3.41075	14.6915	23.9026	NA
4626	Q9D1E8	Agpat5	>sp|Q9D1E8|PLCE_MOUSE 1-acyl-sn-glycerol-3-phosphate acyltransferase epsilon OS=Mus musculus OX=10090 GN=Agpat5 PE=1 SV=2	6	18	0 of 18	51.3889	0	6.5034e-39	0.0441641	0.464804	0.42064	0.969276	0.00109551	0.00240585	3.61122	3.24308	3.54606	3.42852	3.24644	2.87323	3.72772	3.73163	3.82848	3.63298	3.88638	3.6652	3.74893	3.82545	3.80057	4.08639	3.66061	3.6154	12.0715	6.74208	17.5422
3194	Q8C0I1	Agps	>sp|Q8C0I1|ADAS_MOUSE Alkyldihydroxyacetonephosphate synthase, peroxisomal OS=Mus musculus OX=10090 GN=Agps PE=1 SV=1	14	44	5 of 18	55.2854	0	1.12102e-42	0.017714	0.702623	0.684909	0.986054	8.81849e-07	1.09316e-06	2.23281	2.52863	2.42391	2.39297	2.42432	2.58135	3.27927	3.01515	3.25056	3.21309	3.08778	2.84761	3.08884	3.06729	2.99404	3.26162	3.28588	3.10207	8.09031	11.1108	8.23896
34	A2ASQ1	Agrn	>sp|A2ASQ1|AGRIN_MOUSE Agrin OS=Mus musculus OX=10090 GN=Agrn PE=1 SV=1	24	75	6 of 18	54.7056	0	4.11899e-40	-0.0297514	0.834315	0.864066	0.979737	5.5666e-06	3.50002e-06	2.11451	2.2983	1.9893	1.63549	1.95237	1.7851	3.06643	2.79662	2.85171	2.84389	2.94126	2.45955	3.0549	2.76216	2.53227	2.79952	2.782	2.85011	11.625	13.3472	16.2649
695	P11859	Agt	>sp|P11859|ANGT_MOUSE Angiotensinogen OS=Mus musculus OX=10090 GN=Agt PE=1 SV=1	5	14	0 of 18	52.5312	0	3.21938e-31	-0.0457164	0.596211	0.641928	0.969276	0.000163236	7.38542e-05	2.03634	1.86838	1.66776	2.27428	2.0923	2.12744	2.47965	2.95786	2.44427	2.92972	2.68572	2.42084	2.74225	2.56349	2.59265	2.53293	2.45939	2.75305	8.20951	17.2688	14.295
2397	Q641K1	Agtpbp1	>sp|Q641K1|CBPC1_MOUSE Cytosolic carboxypeptidase 1 OS=Mus musculus OX=10090 GN=Agtpbp1 PE=1 SV=2	4	11	5 of 18	47.4126	0	8.96323e-30	0.104821	0.178138	0.0733171	0.959153	0.392223	0.734715	1.07445	0.862879	1.12513	1.8596	1.30331	0.711137	1.32414	0.594988	1.53077	1.34333	1.55508	1.02811	1.33133	1.39111	1.05789	1.59593	1.26076	1.36833	12.1212	22.6428	30.7609
3396	Q8CJF7	Ahctf1	>sp|Q8CJF7|ELYS_MOUSE Protein ELYS OS=Mus musculus OX=10090 GN=Ahctf1 PE=1 SV=1	15	44	9 of 18	45.1089	0	9.83676e-15	-0.00466794	0.524849	0.529517	0.998774	0.01434	0.0134028	1.90138	1.25072	0.884299	1.99625	1.26125	2.2401	2.20305	1.9804	2.34293	2.15209	2.07967	1.95296	2.20896	2.25181	2.159	2.03887	1.95303	2.07143	7.75444	10.2711	35.5444
1177	P50247	Ahcy	>sp|P50247|SAHH_MOUSE Adenosylhomocysteinase OS=Mus musculus OX=10090 GN=Ahcy PE=1 SV=3	28	100	0 of 18	52.8012	0	4.18652e-49	0.0536524	0.0312942	-0.0223582	0.914344	0.645026	0.745734	6.46245	6.45965	6.66931	6.55801	6.55345	6.58051	6.46325	6.42166	6.50424	6.59313	6.52968	6.63725	6.52318	6.58892	6.69242	6.57805	6.54357	6.545	4.3127	5.58346	5.49458
2729	Q80SW1	Ahcyl1	>sp|Q80SW1|SAHH2_MOUSE S-adenosylhomocysteine hydrolase-like protein 1 OS=Mus musculus OX=10090 GN=Ahcyl1 PE=1 SV=1	8	30	0 of 18	55.5593	0	1.0308e-36	0.0368325	0.562151	0.525319	0.972669	8.22297e-05	0.000155009	3.09471	3.27615	3.03894	2.92366	3.2119	3.20105	3.66772	3.74172	3.64977	3.57724	3.8178	3.44407	3.64733	3.54649	3.42662	3.58917	4.07508	3.83462	16.9644	8.88575	8.88275
2453	Q68FL4	Ahcyl2	>sp|Q68FL4|SAHH3_MOUSE Putative adenosylhomocysteinase 3 OS=Mus musculus OX=10090 GN=Ahcyl2 PE=1 SV=1	14	45	0 of 18	53.5856	0	2.29972e-37	-0.0437522	0.641419	0.685171	0.966656	1.79477e-06	7.56154e-07	3.48262	3.34508	3.13452	3.39039	3.18048	3.3263	4.14316	3.801	3.98866	3.9891	4.13816	3.91032	3.97402	3.91125	3.79815	3.95606	3.88807	4.18034	9.19174	9.09177	8.98073
2978	Q8BK64	Ahsa1	>sp|Q8BK64|AHSA1_MOUSE Activator of 90 kDa heat shock protein ATPase homolog 1 OS=Mus musculus OX=10090 GN=Ahsa1 PE=1 SV=2	13	43	0 of 18	53.7737	0	5.66244e-37	-0.0470459	0.537769	0.584815	0.967048	6.74993e-05	2.6412e-05	4.07371	3.98449	4.01507	4.16142	3.75929	4.20639	4.57588	4.5232	4.64405	4.71264	4.88808	4.36542	4.69855	4.54404	4.44364	4.69525	4.37957	4.66595	9.35501	12.3877	10.5977
3547	Q8N9S3	Ahsa2	>sp|Q8N9S3|AHSA2_MOUSE Activator of 90 kDa heat shock protein ATPase homolog 2 OS=Mus musculus OX=10090 GN=Ahsa2 PE=1 SV=2	8	24	0 of 18	52.5986	0	1.13223e-29	0.0129959	0.358171	0.345175	0.989385	0.000365812	0.000493788	3.74118	3.80732	3.64634	3.81464	3.52712	3.54735	3.9384	4.03133	4.04285	4.10901	4.15103	3.88239	4.19379	4.12112	4.1096	3.92691	3.90116	3.98041	8.24853	6.95527	8.71289
956	P29699	Ahsg	>sp|P29699|FETUA_MOUSE Alpha-2-HS-glycoprotein OS=Mus musculus OX=10090 GN=Ahsg PE=1 SV=1	10	44	0 of 18	50.7418	0	1.73866e-37	0.124221	0.876672	0.752451	0.861189	1.33552e-06	7.28425e-06	5.63227	5.60765	5.48596	5.45511	5.65925	5.98506	6.37724	6.51583	6.34877	6.37811	6.51097	6.20908	6.69467	6.24698	6.44707	6.25166	6.63407	6.81088	16.2479	7.82127	13.9364
3235	Q8C4Q6	Aida	>sp|Q8C4Q6|AIDA_MOUSE Axin interactor, dorsalization-associated protein OS=Mus musculus OX=10090 GN=Aida PE=1 SV=1	7	20	6 of 18	45.9631	0	1.73654e-18	0.0926706	0.848434	0.755763	0.947067	1.36488e-05	4.4976e-05	2.23309	2.00608	2.16328	1.78349	2.54358	1.82197	2.67478	2.7075	3.21758	2.75304	2.95326	2.77991	2.92571	2.91662	2.80881	2.7809	2.93006	3.28	13.2647	15.2385	20.4486
352	O70200	Aif1	>sp|O70200|AIF1_MOUSE Allograft inflammatory factor 1 OS=Mus musculus OX=10090 GN=Aif1 PE=1 SV=1	7	19	5 of 17	52.6793	0	4.98311e-34	-0.372625	1.9725	2.34512	0.455153	9.13543e-09	1.38846e-09	2.45514	2.42705	2.41418	NA	2.20053	2.02038	4.68421	4.24866	5.11405	4.74153	4.67449	4.42853	3.95735	4.15807	4.57911	4.1968	4.15335	4.61104	18.5439	20.9383	12.4596
4989	Q9EQX4	Aif1l	>sp|Q9EQX4|AIF1L_MOUSE Allograft inflammatory factor 1-like OS=Mus musculus OX=10090 GN=Aif1l PE=1 SV=1	5	14	4 of 16	51.7772	0	9.17975e-25	0.081678	1.65939	1.57771	0.969276	8.78598e-06	1.3967e-05	3.3286	2.19288	NA	2.43774	NA	2.75973	4.49142	4.35632	4.55266	4.0604	4.55672	3.52715	4.07789	4.37323	4.17857	4.19464	4.41749	4.79292	19.0633	24.1535	35.9067
5491	Q9Z0X1	Aifm1	>sp|Q9Z0X1|AIFM1_MOUSE Apoptosis-inducing factor 1, mitochondrial OS=Mus musculus OX=10090 GN=Aifm1 PE=1 SV=1	28	100	0 of 18	54.5627	0	4.25782e-41	0.0193954	0.0869022	0.0675068	0.977409	0.280684	0.40325	6.00551	6.07435	6.07659	5.81682	5.91942	6.03958	6.10386	6.05358	5.96658	6.14166	6.02169	6.04995	6.20122	6.2332	5.99865	6.11382	6.04396	5.86284	9.36759	4.25295	6.8996
3084	Q8BUE4	Aifm2	>sp|Q8BUE4|FSP1_MOUSE Ferroptosis suppressor protein 1 OS=Mus musculus OX=10090 GN=Aifm2 PE=1 SV=1	6	18	0 of 18	50.155	0	4.56665e-35	0.256916	0.608259	0.351343	0.588361	0.000216459	0.0147281	3.12358	3.69236	3.04997	3.30545	3.21462	3.44817	3.92008	3.46385	3.90241	3.64748	3.68117	3.32723	3.85442	3.80347	3.72143	4.00729	4.13675	3.96034	10.5322	16.0377	17.0469
970	P31230	Aimp1	>sp|P31230|AIMP1_MOUSE Aminoacyl tRNA synthase complex-interacting multifunctional protein 1 OS=Mus musculus OX=10090 GN=Aimp1 PE=1 SV=2	16	69	0 of 18	52.1814	0	5.09377e-45	-0.163791	0.265624	0.429414	0.564817	0.00307266	3.644e-05	4.94679	4.89003	4.82854	4.61863	4.69426	4.9467	5.21772	5.31014	5.29314	5.32315	5.24077	5.11652	5.18342	5.03815	5.08095	4.90797	5.16875	5.13945	6.95598	5.24041	9.25596
3557	Q8R010	Aimp2	>sp|Q8R010|AIMP2_MOUSE Aminoacyl tRNA synthase complex-interacting multifunctional protein 2 OS=Mus musculus OX=10090 GN=Aimp2 PE=1 SV=2	9	37	0 of 18	48.3626	0	7.141e-34	-0.401067	-0.0917442	0.309323	0.175693	0.498501	0.0256557	4.28744	4.37073	4.06547	3.99125	3.65971	3.93284	4.16592	4.36606	4.18539	4.46718	4.49875	4.48007	4.01118	4.12801	4.1749	3.95789	3.65356	3.83142	13.0202	10.1861	17.4646
186	O08915	Aip	>sp|O08915|AIP_MOUSE AH receptor-interacting protein OS=Mus musculus OX=10090 GN=Aip PE=1 SV=1	11	36	0 of 18	53.159	0	3.56106e-37	-0.0294106	0.0869538	0.116364	0.973336	0.405118	0.264921	3.98547	4.04218	4.02442	4.0351	3.71266	3.58864	3.98224	3.82676	3.96931	3.97236	4.17478	4.16119	4.05544	4.11996	3.92252	3.96484	3.81167	4.03575	7.48812	9.1712	12.9193
5345	Q9R0Y5	Ak1	>sp|Q9R0Y5|KAD1_MOUSE Adenylate kinase isoenzyme 1 OS=Mus musculus OX=10090 GN=Ak1 PE=1 SV=1	20	100	0 of 18	52.328	0	4.24522e-42	0.0350651	-0.685583	-0.720648	0.973336	3.26224e-05	1.79188e-05	10.2928	10.3343	10.2851	10.3078	10.1822	10.2555	9.33561	9.46254	9.31055	9.78512	9.43562	10.0044	9.60792	9.74158	9.73631	9.68253	9.52513	9.25072	12.0595	20.4504	3.61257
5380	Q9WTP6	Ak2	>sp|Q9WTP6|KAD2_MOUSE Adenylate kinase 2, mitochondrial OS=Mus musculus OX=10090 GN=Ak2 PE=1 SV=5	13	44	0 of 18	48.3117	0	4.59653e-47	0.0595556	0.53294	0.473385	0.942107	1.08618e-05	3.71774e-05	5.22982	5.31975	5.08119	4.81429	4.97682	5.2384	5.53188	5.5938	5.61598	5.7026	5.53205	5.52428	5.65255	5.56461	5.75372	5.67166	5.67418	5.54121	5.41857	4.90469	12.7817
5381	Q9WTP7	Ak3	>sp|Q9WTP7|KAD3_MOUSE GTP:AMP phosphotransferase AK3, mitochondrial OS=Mus musculus OX=10090 GN=Ak3 PE=1 SV=3	15	51	0 of 18	54.262	0	2.40055e-50	-0.0496519	0.399317	0.448969	0.969276	0.00282808	0.00107424	4.84776	4.99529	4.71414	4.53509	4.52015	5.19573	5.15524	5.41019	5.16028	5.34951	5.33037	5.09639	5.22714	5.2023	4.99524	5.16909	5.32244	5.28784	7.72879	8.90978	18.8359
5421	Q9WUR9	Ak4	>sp|Q9WUR9|KAD4_MOUSE Adenylate kinase 4, mitochondrial OS=Mus musculus OX=10090 GN=Ak4 PE=1 SV=1	7	30	0 of 18	53.6063	0	3.41708e-31	0.0236002	-0.605465	-0.629065	0.994496	0.00281859	0.00205527	4.00483	4.28223	3.82182	3.15627	3.54694	4.07249	3.03505	3.14702	3.01553	3.30302	3.02701	3.58256	3.06946	3.42157	3.39103	3.27769	2.90333	3.18872	13.352	16.6017	26.0769
168	O08715	Akap1	>sp|O08715|AKAP1_MOUSE A-kinase anchor protein 1, mitochondrial OS=Mus musculus OX=10090 GN=Akap1 PE=1 SV=4	5	13	0 of 18	52.058	0	3.76027e-54	0.00295714	0.246249	0.243292	0.99886	0.102415	0.106314	3.5469	3.29319	3.01023	3.24089	2.99649	3.46438	3.49711	3.73655	3.29944	3.81164	3.2995	3.36759	3.77993	3.07523	3.6355	3.60478	3.52855	3.40558	15.8477	15.9652	15.6576
5382	Q9WTQ5	Akap12	>sp|Q9WTQ5|AKA12_MOUSE A-kinase anchor protein 12 OS=Mus musculus OX=10090 GN=Akap12 PE=1 SV=1	18	52	2 of 18	51.6969	0	2.01084e-27	0.0517722	0.525641	0.473868	0.957113	3.28583e-05	9.18581e-05	2.63928	2.90625	2.86708	2.96279	2.91509	2.84846	3.50386	3.30127	3.34416	3.21998	3.43731	3.17558	3.60716	3.18622	3.29328	3.2285	3.41051	3.56713	12.3532	8.74226	7.51514
112	E9Q394	Akap13	>sp|E9Q394|AKP13_MOUSE A-kinase anchor protein 13 OS=Mus musculus OX=10090 GN=Akap13 PE=1 SV=1	12	39	6 of 18	52.6429	0	2.47503e-18	0.031845	0.846109	0.814264	0.979737	1.11837e-05	1.59637e-05	1.90489	2.43151	2.02356	2.29202	2.47111	2.30611	3.34746	3.05142	3.04164	2.69406	3.27996	2.90024	3.14744	3.02778	3.1647	2.7631	3.04717	3.35564	13.2946	16.4422	15.0853
304	O54931	Akap2	>sp|O54931|AKAP2_MOUSE A-kinase anchor protein 2 OS=Mus musculus OX=10090 GN=Akap2 PE=1 SV=3	13	42	0 of 18	51.5643	0	5.28734e-29	0.144938	0.451239	0.3063	0.851376	0.00204784	0.0246727	2.73982	2.46629	2.60237	2.21469	2.55221	2.51528	3.06105	2.54965	2.98748	2.88138	2.58847	2.86043	3.2207	3.03406	2.8253	2.62992	2.94405	3.14406	14.5843	14.1156	11.6948
4864	Q9DBR0	Akap8	>sp|Q9DBR0|AKAP8_MOUSE A-kinase anchor protein 8 OS=Mus musculus OX=10090 GN=Akap8 PE=1 SV=1	5	18	6 of 17	47.1931	0	1.61806e-21	-0.0273809	1.12191	1.14929	0.996071	0.000236039	0.000180115	2.21515	1.57229	2.21155	0.828603	0.909339	NA	2.78003	2.83817	2.65384	2.52674	2.86216	2.51915	2.7833	2.90786	2.50604	2.46583	2.78664	2.56613	12.5302	10.4782	44.3452
5328	Q9R0L7	Akap8l	>sp|Q9R0L7|AKP8L_MOUSE A-kinase anchor protein 8-like OS=Mus musculus OX=10090 GN=Akap8l PE=1 SV=1	2	6	2 of 17	47.1975	0	3.7744e-15	0.38218	0.110346	-0.271835	0.516369	0.566166	0.152666	NA	3.06679	2.83609	2.64628	3.41448	3.21718	2.77609	2.70918	3.07271	2.50419	3.12601	2.3978	2.86046	3.24892	2.98952	3.44057	3.42568	2.9139	17.986	20.39	20.8147
5099	Q9JII6	Akr1a1	>sp|Q9JII6|AK1A1_MOUSE Aldo-keto reductase family 1 member A1 OS=Mus musculus OX=10090 GN=Akr1a1 PE=1 SV=3	23	87	0 of 18	52.049	0	7.11846e-40	-0.0950146	0.489379	0.584394	0.85888	4.18564e-05	5.64494e-06	4.09968	4.30356	4.0711	4.00126	4.07098	3.98032	4.61215	4.7657	4.75855	4.69248	4.63634	4.56806	4.47384	4.27334	4.67806	4.56584	4.72786	4.74425	12.0143	5.57709	8.3267
1088	P45376	Akr1b1	>sp|P45376|ALDR_MOUSE Aldo-keto reductase family 1 member B1 OS=Mus musculus OX=10090 GN=Akr1b1 PE=1 SV=3	23	100	0 of 18	53.6471	0	4.25937e-55	-0.0887167	-0.745567	-0.656851	0.948081	4.37069e-05	0.00015248	9.19706	9.33086	9.16018	8.98701	9.01921	9.02737	8.29741	8.42526	8.26036	8.52853	8.36069	8.90833	8.15113	8.47915	8.6125	8.71439	8.26579	8.02532	18.6503	18.0138	9.41569
839	P21300	Akr1b7	>sp|P21300|ALD1_MOUSE Aldo-keto reductase family 1 member B7 OS=Mus musculus OX=10090 GN=Akr1b7 PE=1 SV=4	5	14	0 of 18	45.9472	0	9.81194e-27	-0.0821008	0.323483	0.405584	0.948121	0.0247323	0.00643681	4.46094	4.68848	5.00212	4.4376	4.64297	4.8174	4.81563	5.16402	5.05542	5.29883	5.37401	4.77509	4.88255	5.08108	5.13348	5.0338	5.15082	4.70868	11.3375	16.8307	15.1955
1089	P45377	Akr1b8	>sp|P45377|ALD2_MOUSE Aldose reductase-related protein 2 OS=Mus musculus OX=10090 GN=Akr1b8 PE=1 SV=2	7	31	0 of 18	49.6513	0	1.61955e-27	-0.0138425	0.22261	0.236453	0.993758	0.0336152	0.0247064	4.8882	4.91211	4.9611	4.38804	4.8242	4.89683	5.08289	4.90015	4.99858	5.25121	5.07182	4.98456	5.01164	5.11654	5.11129	5.04909	4.92756	4.99002	5.05139	8.4796	13.1674
4930	Q9DCT1	Akr1e2	>sp|Q9DCT1|AKCL2_MOUSE 1,5-anhydro-D-fructose reductase OS=Mus musculus OX=10090 GN=Akr1e2 PE=1 SV=1	13	42	0 of 18	52.0292	0	8.43873e-45	0.0195568	-0.377273	-0.39683	0.989385	0.00597304	0.00413181	4.18514	4.12462	4.35989	4.33781	4.43924	4.51631	3.83704	4.16256	3.78803	3.78291	3.68442	4.32707	3.84385	4.13678	3.79467	4.09633	4.04341	3.78432	11.0831	18.5305	10.2078
3330	Q8CG76	Akr7a2	>sp|Q8CG76|ARK72_MOUSE Aflatoxin B1 aldehyde reductase member 2 OS=Mus musculus OX=10090 GN=Akr7a2 PE=1 SV=3	12	41	0 of 18	51.7439	0	4.86748e-49	-0.0707674	-0.0893569	-0.0185895	0.947067	0.422314	0.872199	6.0663	5.9179	5.87214	5.8177	5.81051	5.62795	5.78608	5.71854	5.8026	5.89095	5.75641	6.04638	5.6405	6.07006	5.80616	5.9222	5.64331	5.49412	14.8481	8.57124	9.95484
976	P31750	Akt1	>sp|P31750|AKT1_MOUSE RAC-alpha serine/threonine-protein kinase OS=Mus musculus OX=10090 GN=Akt1 PE=1 SV=2	9	28	5 of 18	53.9859	0	2.43726e-36	-0.0706175	0.44697	0.517587	0.894343	1.7744e-05	3.1858e-06	3.21733	2.98904	3.05217	2.89491	3.04833	2.86912	3.56687	3.55166	3.54953	3.55457	3.54319	3.41059	3.49436	3.39856	3.45508	3.36167	3.37855	3.66449	8.092	3.94197	8.91649
4627	Q9D1F4	Akt1s1	>sp|Q9D1F4|AKTS1_MOUSE Proline-rich AKT1 substrate 1 OS=Mus musculus OX=10090 GN=Akt1s1 PE=1 SV=1	5	16	0 of 18	52.2241	0	2.65852e-29	-0.0523788	-0.00778813	0.0445907	0.966955	0.949382	0.70819	3.91756	3.87511	3.74124	3.7683	3.5316	3.48979	3.57781	3.67366	3.58978	3.9072	3.91602	3.92669	3.92509	3.42338	3.76105	3.73344	3.6845	3.74942	10.9342	11.6297	11.9455
2175	Q60823	Akt2	>sp|Q60823|AKT2_MOUSE RAC-beta serine/threonine-protein kinase OS=Mus musculus OX=10090 GN=Akt2 PE=1 SV=1	15	56	0 of 18	56.1105	0	1.14859e-44	0.0772158	0.642709	0.565493	0.896266	1.04843e-06	4.37213e-06	3.49277	3.26405	3.61305	3.58986	3.61511	3.43831	4.00926	3.91657	4.10572	4.11667	4.27343	3.98446	4.09355	4.22295	4.31206	4.12907	4.05124	4.06054	7.28809	8.90951	9.12364
2413	Q64362	Aktip	>sp|Q64362|AKTIP_MOUSE AKT-interacting protein OS=Mus musculus OX=10090 GN=Aktip PE=1 SV=1	6	17	2 of 18	50.7743	0	2.77788e-27	0.0065106	0.110414	0.103904	0.996071	0.30212	0.332157	2.49464	2.27302	2.43431	2.66686	2.59677	2.18058	2.63447	2.51556	2.43909	2.66067	2.52734	2.49246	2.58373	2.68612	2.24574	2.7099	2.45921	2.62396	11.4492	5.97384	12.7368
665	P10518	Alad	>sp|P10518|HEM2_MOUSE Delta-aminolevulinic acid dehydratase OS=Mus musculus OX=10090 GN=Alad PE=1 SV=1	10	32	0 of 18	56.9021	0	1.24976e-48	0.00901226	-0.0877323	-0.0967446	0.996071	0.360516	0.312763	5.36289	5.63379	5.54137	5.35251	5.44781	5.48002	5.33969	5.28063	5.11064	5.52629	5.38131	5.59935	5.39988	5.42419	5.44785	5.51227	5.29996	5.20783	7.47898	12.0301	7.53586
603	P07724	Alb	>sp|P07724|ALBU_MOUSE Albumin OS=Mus musculus OX=10090 GN=Alb PE=1 SV=3	28	100	0 of 18	51.8844	0	8.72733e-41	-0.0562028	0.428116	0.484319	0.937379	3.01243e-05	7.31239e-06	12.0732	12.2171	12.0809	11.9987	12.1708	12.2834	12.6827	12.7375	12.5362	12.5123	12.6529	12.6084	12.7086	12.3666	12.6177	12.5488	12.6335	12.5174	8.01769	5.99968	7.3133
2268	Q61490	Alcam	>sp|Q61490|CD166_MOUSE CD166 antigen OS=Mus musculus OX=10090 GN=Alcam PE=1 SV=3	1	3	0 of 11	44.4217	0	3.0027e-07	0.0197771	Inf	Inf	0.996071	0	0	NA	NA	NA	NA	NA	NA	1.38978	0.874699	1.96849	1.82353	2.11007	2.5197	1.78864	1.63022	2.31587	1.70044	NA	1.56894	23.0954	37.1267	NA
2070	Q571I9	Aldh16a1	>sp|Q571I9|A16A1_MOUSE Aldehyde dehydrogenase family 16 member A1 OS=Mus musculus OX=10090 GN=Aldh16a1 PE=1 SV=2	9	30	3 of 18	50.8648	0	1.89253e-27	-0.130614	1.01551	1.14612	0.786612	2.14455e-08	5.15048e-09	2.9558	2.71667	2.90936	2.86751	2.8356	2.90593	4.11893	3.99707	4.06768	4.15638	4.04825	3.67927	3.8189	3.71774	3.93655	3.7776	3.86208	4.17103	11.6997	11.0398	5.64256
5496	Q9Z110	Aldh18a1	>sp|Q9Z110|P5CS_MOUSE Delta-1-pyrroline-5-carboxylate synthase OS=Mus musculus OX=10090 GN=Aldh18a1 PE=1 SV=2	18	60	5 of 18	52.4916	0	8.96647e-41	-0.0966907	0.980566	1.07726	0.9418	2.56416e-06	7.82167e-07	2.75011	2.60091	2.57731	2.36693	2.47679	2.96187	3.75051	3.5997	3.97923	3.59658	3.94113	3.33031	3.70457	3.52657	3.48365	3.36804	3.5282	4.00628	16.7203	16.5186	15.0422
880	P24549	Aldh1a1	>sp|P24549|AL1A1_MOUSE Aldehyde dehydrogenase 1A1 OS=Mus musculus OX=10090 GN=Aldh1a1 PE=1 SV=5	26	100	0 of 18	55.5885	0	9.48834e-42	0.03698	-0.565103	-0.602083	0.972669	0.000106213	5.22035e-05	5.77379	5.90014	5.84418	5.60771	5.67366	5.60203	5.07985	5.1345	4.95816	5.06013	5.0313	5.52508	5.06932	5.36069	5.32498	5.30763	5.08859	4.85969	13.151	15.2829	8.72401
2333	Q62148	Aldh1a2	>sp|Q62148|AL1A2_MOUSE Retinal dehydrogenase 2 OS=Mus musculus OX=10090 GN=Aldh1a2 PE=1 SV=2	14	42	6 of 18	54.2733	0	3.08969e-35	-0.129356	0.262099	0.391455	0.913627	0.0994264	0.0173547	3.56678	4.13375	4.3172	3.65953	3.8191	4.46502	4.47713	4.18488	4.37567	4.44269	4.40315	4.42658	4.00338	4.27483	4.4448	4.33036	4.04671	4.43389	12.8337	6.8875	25.3807
280	O35945	Aldh1a7	>sp|O35945|AL1A7_MOUSE Aldehyde dehydrogenase, cytosolic 1 OS=Mus musculus OX=10090 GN=Aldh1a7 PE=1 SV=1	3	9	3 of 15	41.0048	0.000938438	1.1475e-07	-0.00158492	0.155025	0.15661	0.999279	0.483463	0.482612	NA	3.10978	NA	2.85687	3.67581	NA	3.71335	2.98561	3.72224	3.10578	3.3561	3.34149	3.32731	3.53557	3.32854	3.5403	3.06153	3.42181	11.7956	21.0296	30.1509
3581	Q8R0Y6	Aldh1l1	>sp|Q8R0Y6|AL1L1_MOUSE Cytosolic 10-formyltetrahydrofolate dehydrogenase OS=Mus musculus OX=10090 GN=Aldh1l1 PE=1 SV=1	30	94	0 of 18	52.0808	0	4.24431e-54	0.139214	0.0634915	-0.0757227	0.787054	0.559669	0.487092	3.63215	3.91016	3.79541	3.49931	3.69287	3.79137	3.79961	3.70001	3.76345	3.58712	3.41236	3.60438	3.85243	3.50463	4.00534	3.63712	3.87867	3.82403	12.2018	9.56213	9.87208
3417	Q8K009	Aldh1l2	>sp|Q8K009|AL1L2_MOUSE Mitochondrial 10-formyltetrahydrofolate dehydrogenase OS=Mus musculus OX=10090 GN=Aldh1l2 PE=1 SV=2	6	21	4 of 18	45.711	0	1.8816e-19	0.13561	0.196239	0.0606292	0.936654	0.300488	0.758759	2.95469	2.84022	2.06874	2.17264	2.40214	2.12024	2.32279	2.62081	2.40968	2.66964	2.71788	2.18165	2.62716	2.69839	2.37229	2.24432	2.85668	2.93727	18.2106	14.56	27.8181
1114	P47738	Aldh2	>sp|P47738|ALDH2_MOUSE Aldehyde dehydrogenase, mitochondrial OS=Mus musculus OX=10090 GN=Aldh2 PE=1 SV=1	24	100	0 of 18	50.0599	0	3.54313e-44	-0.0204767	0.700284	0.720761	0.986179	6.70128e-06	4.51845e-06	5.84537	6.20661	6.07588	5.83192	5.90395	6.27258	6.88673	7.02734	6.69402	6.68098	6.68166	6.49013	6.84435	6.62092	6.59666	6.62759	6.83887	6.80962	8.25483	13.2107	13.3406
1115	P47740	Aldh3a2	>sp|P47740|AL3A2_MOUSE Aldehyde dehydrogenase family 3 member A2 OS=Mus musculus OX=10090 GN=Aldh3a2 PE=1 SV=2	16	49	2 of 18	52.7949	0	4.53844e-30	0.0502962	0.642551	0.592255	0.965841	7.76821e-06	1.80074e-05	3.49485	3.38274	3.56302	3.6084	3.74855	3.73066	4.30969	4.08016	4.21622	4.18308	4.2442	4.04839	4.42258	4.0751	4.08087	4.00914	4.29578	4.50004	14.3379	6.85704	9.61237
2772	Q80VQ0	Aldh3b1	>sp|Q80VQ0|AL3B1_MOUSE Aldehyde dehydrogenase family 3 member B1 OS=Mus musculus OX=10090 GN=Aldh3b1 PE=1 SV=1	10	31	5 of 18	52.1035	0	6.4672e-34	-0.0473371	0.920788	0.968125	0.977409	0.000122374	6.93771e-05	2.09404	1.94422	2.55848	3.09073	2.50755	2.91719	3.70615	3.3901	3.65881	3.37706	3.67409	3.11475	3.45263	3.29047	3.37693	3.20277	3.60875	3.70538	13.3587	15.5043	30.4606
3359	Q8CHT0	Aldh4a1	>sp|Q8CHT0|AL4A1_MOUSE Delta-1-pyrroline-5-carboxylate dehydrogenase, mitochondrial OS=Mus musculus OX=10090 GN=Aldh4a1 PE=1 SV=3	18	73	0 of 18	54.9407	0	7.87446e-47	-0.00553947	-0.316967	-0.311427	0.996958	0.0195464	0.0211482	6.03702	6.27038	6.12417	5.99938	5.90804	6.33885	5.62302	5.9793	5.6832	5.84001	5.64718	6.03657	5.69777	5.97629	5.93233	5.93196	5.89359	5.3441	15.2022	12.4919	11.58
3117	Q8BWF0	Aldh5a1	>sp|Q8BWF0|SSDH_MOUSE Succinate-semialdehyde dehydrogenase, mitochondrial OS=Mus musculus OX=10090 GN=Aldh5a1 PE=1 SV=1	16	50	0 of 18	51.0132	0	4.24562e-43	-0.0439268	-0.0870508	-0.043124	0.967048	0.377338	0.672696	4.09051	3.962	3.58687	3.69611	3.82164	4.13669	3.86766	3.9144	3.76929	3.82851	3.80911	3.84611	3.82661	3.9521	3.77566	3.69203	3.7942	3.73093	6.39388	3.46232	14.9962
4972	Q9EQ20	Aldh6a1	>sp|Q9EQ20|MMSA_MOUSE Methylmalonate-semialdehyde dehydrogenase [acylating], mitochondrial OS=Mus musculus OX=10090 GN=Aldh6a1 PE=1 SV=1	27	100	0 of 18	52.0275	0	5.08415e-48	-0.00181788	-0.521493	-0.519676	0.999067	8.03641e-05	7.9369e-05	7.09574	7.3681	7.28205	7.05625	7.07231	7.35473	6.59815	6.79423	6.43437	6.7052	6.69384	6.88534	6.64684	6.79104	6.84389	6.74971	6.68827	6.38047	10.752	10.6528	10.1387
4849	Q9DBF1	Aldh7a1	>sp|Q9DBF1|AL7A1_MOUSE Alpha-aminoadipic semialdehyde dehydrogenase OS=Mus musculus OX=10090 GN=Aldh7a1 PE=1 SV=4	17	59	0 of 18	53.1012	0	1.15825e-31	0.0733112	-0.0546124	-0.127924	0.885313	0.495434	0.108915	4.95435	4.9789	4.7501	4.71206	4.52793	4.75397	4.669	4.67411	4.5908	4.60467	4.65787	4.71332	4.7748	4.72002	4.71902	4.72798	4.64751	4.76031	3.03706	3.17677	11.493
5175	Q9JLJ2	Aldh9a1	>sp|Q9JLJ2|AL9A1_MOUSE 4-trimethylaminobutyraldehyde dehydrogenase OS=Mus musculus OX=10090 GN=Aldh9a1 PE=1 SV=1	13	49	1 of 18	50.2127	0	4.25168e-24	0.00789976	0.899698	0.891798	0.996071	4.49789e-07	4.66909e-07	3.53352	3.75783	3.41974	3.35823	3.65485	3.65876	4.52893	4.56158	4.68211	4.31079	4.45548	4.19484	4.28294	4.20857	4.68611	4.48738	4.62038	4.49575	12.6883	12.062	10.5854
572	P05064	Aldoa	>sp|P05064|ALDOA_MOUSE Fructose-bisphosphate aldolase A OS=Mus musculus OX=10090 GN=Aldoa PE=1 SV=2	25	100	0 of 18	52.4103	0	1.56934e-47	0.0142292	-0.480755	-0.494985	0.994632	0.000360021	0.00026329	11.8952	11.929	11.9364	11.9936	11.8721	11.9224	11.1929	11.4868	11.209	11.5803	11.3756	11.7343	11.3843	11.5498	11.6809	11.518	11.4407	11.0906	13.229	14.8872	2.88368
3945	Q91Y97	Aldob	>sp|Q91Y97|ALDOB_MOUSE Fructose-bisphosphate aldolase B OS=Mus musculus OX=10090 GN=Aldob PE=1 SV=3	9	28	14 of 18	48.8807	0	1.13144e-27	0.0636544	-0.0655547	-0.129209	0.986054	0.858806	0.719128	4.247	4.22115	3.78023	3.82563	2.99456	3.56418	3.51025	3.19237	3.41984	3.98914	3.08339	4.66249	3.5519	3.56681	4.8947	3.49327	3.6003	3.13242	53.9832	47.1291	29.3862
571	P05063	Aldoc	>sp|P05063|ALDOC_MOUSE Fructose-bisphosphate aldolase C OS=Mus musculus OX=10090 GN=Aldoc PE=1 SV=4	2	13	0 of 18	43.2347	0.000192938	4.82827e-32	0.198855	-0.363392	-0.562248	0.846966	0.0432206	0.00331747	8.53264	8.87687	8.80899	8.73398	8.87531	8.13585	7.91718	7.74218	7.97418	8.24405	8.16455	8.54803	8.1252	8.53506	8.54163	8.49247	8.13627	7.95267	17.3851	20.359	17.8947
4028	Q921Q3	Alg1	>sp|Q921Q3|ALG1_MOUSE Chitobiosyldiphosphodolichol beta-mannosyltransferase OS=Mus musculus OX=10090 GN=Alg1 PE=1 SV=3	5	18	1 of 18	46.2991	0	1.75237e-37	0.0593182	0.00512493	-0.0541932	0.967048	0.971648	0.696116	2.99242	3.27644	3.27345	3.68318	3.6601	3.50448	3.52545	3.39702	3.22847	3.08475	3.6252	3.20403	3.46664	3.42896	3.22841	3.51997	3.40618	3.37067	6.75979	14.4835	17.9385
1957	Q3UGP8	Alg10b	>sp|Q3UGP8|AG10B_MOUSE Putative Dol-P-Glc:Glc(2)Man(9)GlcNAc(2)-PP-Dol alpha-1,2-glucosyltransferase OS=Mus musculus OX=10090 GN=Alg10b PE=1 SV=1	3	9	3 of 18	47.5335	0	1.78095e-11	0.133397	0.254413	0.121016	0.959153	0.338724	0.659684	3.38472	4.28068	3.12786	2.44492	4.06249	3.37569	3.78371	3.61203	3.60326	3.40412	3.12318	3.87617	3.75497	3.53079	3.70932	3.86145	3.89264	3.45367	11.973	17.9244	43.9737
1909	Q3TZM9	Alg11	>sp|Q3TZM9|ALG11_MOUSE GDP-Man:Man(3)GlcNAc(2)-PP-Dol alpha-1,2-mannosyltransferase OS=Mus musculus OX=10090 GN=Alg11 PE=2 SV=1	3	9	0 of 18	50.0023	0	1.73178e-29	0.169353	-0.057517	-0.22687	0.702813	0.607645	0.0421967	3.70249	3.51327	3.56381	3.67685	3.79779	3.8806	3.4551	3.32608	3.21098	3.64476	3.62675	3.50991	3.5386	3.3545	3.6198	3.79709	3.81221	3.6675	11.5515	11.5436	9.59902
4769	Q9D8C3	Alg13	>sp|Q9D8C3|ALG13_MOUSE Putative bifunctional UDP-N-acetylglucosamine transferase and deubiquitinase ALG13 OS=Mus musculus OX=10090 GN=Alg13 PE=1 SV=2	1	3	0 of 18	53.2977	0	1.60327e-38	-0.164706	0.654163	0.818869	0.939586	0.00992522	0.00199195	3.27775	3.21749	3.31623	3.30705	3.45651	1.99477	3.87297	3.79268	4.04489	4.3463	3.85166	3.57451	4.14972	3.86124	3.91812	3.53055	3.41101	3.62413	19.3621	18.8661	27.918
4578	Q9D081	Alg14	>sp|Q9D081|ALG14_MOUSE UDP-N-acetylglucosamine transferase subunit ALG14 homolog OS=Mus musculus OX=10090 GN=Alg14 PE=1 SV=1	4	12	5 of 18	50.5557	0	1.79608e-25	0.189889	0.575506	0.385617	0.894343	0.0109993	0.0750872	2.36362	2.27508	2.923	2.36433	2.16493	1.55351	2.8502	2.56637	2.46739	2.70441	3.02796	2.34185	2.73281	2.93016	3.08786	3.27144	2.58803	2.48719	21.1375	17.826	29.891
4848	Q9DBE8	Alg2	>sp|Q9DBE8|ALG2_MOUSE Alpha-1,3/1,6-mannosyltransferase ALG2 OS=Mus musculus OX=10090 GN=Alg2 PE=1 SV=2	8	24	0 of 18	50.549	0	2.30101e-36	-0.236167	-0.128197	0.107969	0.608196	0.341234	0.424779	3.13761	2.89433	3.43824	3.00483	3.14463	3.11065	3.01657	3.34823	3.20385	3.3854	3.53057	2.89348	2.82595	3.14583	2.86086	3.29596	2.91917	2.91334	13.445	16.2885	13.1508
3476	Q8K2A8	Alg3	>sp|Q8K2A8|ALG3_MOUSE Dol-P-Man:Man(5)GlcNAc(2)-PP-Dol alpha-1,3-mannosyltransferase OS=Mus musculus OX=10090 GN=Alg3 PE=1 SV=2	4	15	0 of 18	49.7069	0	3.53617e-39	-0.0319922	-0.24651	-0.214518	0.983018	0.12003	0.175569	2.37528	2.46675	2.84869	2.9211	2.78713	2.8772	2.20639	2.71188	2.27806	2.38155	2.64414	2.76702	2.15367	2.64246	2.25671	2.8621	2.53821	2.34393	18.7477	16.4005	15.2494
4826	Q9DB25	Alg5	>sp|Q9DB25|ALG5_MOUSE Dolichyl-phosphate beta-glucosyltransferase OS=Mus musculus OX=10090 GN=Alg5 PE=1 SV=1	4	15	1 of 18	52.8784	0	6.22806e-32	-0.0138081	0.230977	0.244785	0.993088	0.0248938	0.0180623	3.75668	3.93585	4.04615	3.81492	3.85462	3.65983	4.20665	4.16515	4.23296	3.89601	3.99202	4.04397	3.90838	4.23705	4.09184	3.89802	4.0517	4.26693	10.8796	9.1219	9.45854
3450	Q8K1E6	Alkbh3	>sp|Q8K1E6|ALKB3_MOUSE Alpha-ketoglutarate-dependent dioxygenase alkB homolog 3 OS=Mus musculus OX=10090 GN=Alkbh3 PE=1 SV=1	9	29	0 of 18	53.2423	0	4.95186e-35	-0.0849851	0.114629	0.199614	0.843903	0.12481	0.0109692	3.57453	3.53895	3.5899	3.34282	3.54129	3.48546	3.7179	3.85192	3.65352	3.55282	3.79045	3.70403	3.67352	3.5825	3.63663	3.54668	3.76274	3.55866	5.79619	7.19793	6.05175
1894	Q3TSG4	Alkbh5	>sp|Q3TSG4|ALKB5_MOUSE RNA demethylase ALKBH5 OS=Mus musculus OX=10090 GN=Alkbh5 PE=1 SV=2	1	3	0 of 18	50.1265	0	1.22228e-27	0.0174174	0.622358	0.604941	0.996071	0.016378	0.0188443	2.58328	2.64631	2.74902	3.40074	2.14547	3.2446	3.59095	3.43186	3.6887	3.41027	3.54248	2.73481	3.83299	3.51559	3.31543	3.37366	2.75316	3.71273	24.0477	20.2689	31.9482
1046	P39654	Alox15	>sp|P39654|LOX15_MOUSE Polyunsaturated fatty acid lipoxygenase ALOX15 OS=Mus musculus OX=10090 GN=Alox15 PE=1 SV=4	13	43	7 of 18	55.9068	0	4.18997e-43	-0.619614	0.291516	0.91113	0.24502	0.192005	0.00043271	2.71157	2.41157	3.23354	2.31529	2.68754	2.1828	3.9603	3.38438	3.46393	3.23135	3.71372	3.25542	2.74489	2.84276	3.63756	2.89553	2.49651	2.67416	31.9866	20.8162	28.3534
1154	P48999	Alox5	>sp|P48999|LOX5_MOUSE Polyunsaturated fatty acid 5-lipoxygenase OS=Mus musculus OX=10090 GN=Alox5 PE=1 SV=3	8	24	5 of 14	44.7999	0	1.67947e-19	-0.0414115	0.222904	0.264315	0.967048	0.0973139	0.052635	NA	2.91189	NA	NA	NA	2.82628	3.2155	3.25707	2.88937	3.17832	3.22057	3.03956	2.91317	3.12996	3.00301	3.23597	3.18334	3.0865	8.11766	9.38789	4.19496
962	P30355	Alox5ap	>sp|P30355|AL5AP_MOUSE Arachidonate 5-lipoxygenase-activating protein OS=Mus musculus OX=10090 GN=Alox5ap PE=1 SV=2	2	4	3 of 16	47.6271	0	1.01479e-25	-0.17803	1.97534	2.15337	0.874646	9.92035e-08	3.33298e-08	NA	4.28164	4.64629	4.55319	4.40187	NA	7.08832	6.51631	6.77344	6.67309	6.64624	6.04732	6.55999	6.23591	6.72179	5.94707	6.49299	6.7188	19.5299	22.6364	11.1103
4080	Q924C5	Alpk3	>sp|Q924C5|ALPK3_MOUSE Alpha-protein kinase 3 OS=Mus musculus OX=10090 GN=Alpk3 PE=1 SV=1	33	100	0 of 18	54.0311	0	2.76478e-56	0.0916532	0.297811	0.206158	0.839342	0.000964772	0.0134575	3.2187	3.40222	3.53027	3.47283	3.28396	3.19114	3.52706	3.54233	3.53463	3.46357	3.55721	3.71126	3.63996	3.75769	3.64728	3.67245	3.65043	3.51818	5.28025	5.89946	9.69205
635	P09242	Alpl	>sp|P09242|PPBT_MOUSE Alkaline phosphatase, tissue-nonspecific isozyme OS=Mus musculus OX=10090 GN=Alpl PE=1 SV=2	7	24	1 of 18	58.8544	0	1.00121e-47	-0.0811812	-0.157112	-0.0759309	0.898791	0.100099	0.428037	3.50675	3.53559	3.58172	3.39193	3.45003	3.66537	3.57165	3.3508	3.42307	3.29014	3.57997	3.46019	3.53314	3.20723	3.31121	3.3793	3.59876	3.15909	12.2434	8.05498	6.72349
153	O08583	Alyref	>sp|O08583|THOC4_MOUSE THO complex subunit 4 OS=Mus musculus OX=10090 GN=Alyref PE=1 SV=3	7	27	0 of 18	54.3985	0	3.63769e-59	0.0859156	0.964536	0.87862	0.885313	1.65444e-08	3.66995e-08	4.11085	4.23108	4.28587	4.17913	4.05996	3.91282	5.11161	4.93188	5.26774	4.83136	4.90626	5.00257	5.13996	5.03684	4.97083	5.12626	5.07098	5.22205	6.08915	11.3255	9.0636
207	O09174	Amacr	>sp|O09174|AMACR_MOUSE Alpha-methylacyl-CoA racemase OS=Mus musculus OX=10090 GN=Amacr PE=1 SV=4	10	29	0 of 18	50.4063	0	4.95681e-38	-0.0285131	0.249928	0.278442	0.979737	0.0483303	0.0291968	4.48085	4.62198	4.46905	4.15806	4.17847	4.25663	4.40352	4.65165	4.4369	4.97254	4.654	4.71709	4.60604	4.86859	4.61567	4.68349	4.40124	4.48958	11.3924	14.7155	13.2307
1790	Q07456	Ambp	>sp|Q07456|AMBP_MOUSE Protein AMBP OS=Mus musculus OX=10090 GN=Ambp PE=1 SV=2	9	29	1 of 18	50.6009	0	2.0915e-45	0.205975	1.06568	0.8597	0.787499	2.44848e-06	2.58107e-05	2.84592	2.8468	3.02182	2.81957	3.00952	2.87869	4.04545	4.15039	3.92289	3.43085	3.6053	3.42564	4.00261	3.81322	3.76171	3.70681	4.09156	4.44046	20.2784	21.8789	6.25048
3412	Q8JZV7	Amdhd2	>sp|Q8JZV7|NAGA_MOUSE N-acetylglucosamine-6-phosphate deacetylase OS=Mus musculus OX=10090 GN=Amdhd2 PE=1 SV=1	9	27	2 of 18	50.8635	0	3.45295e-29	-0.0548706	0.647387	0.702258	0.966955	2.2273e-05	8.57685e-06	2.77652	3.0483	2.89436	2.92716	3.27736	2.74312	3.80224	3.45056	3.96941	3.42408	3.71934	3.51472	3.60321	3.5214	3.49752	3.62414	3.60167	3.70319	5.15738	15.4783	14.2317
5310	Q9R049	Amfr	>sp|Q9R049|AMFR_MOUSE E3 ubiquitin-protein ligase AMFR OS=Mus musculus OX=10090 GN=Amfr PE=1 SV=2	3	9	1 of 18	54.4762	0	3.4628e-52	-0.286774	0.249774	0.536548	0.690669	0.169691	0.00587694	3.54919	3.2335	2.96519	2.59405	2.52513	2.76556	3.75272	3.36664	3.24479	3.55614	3.28367	3.64794	3.1838	3.20843	3.33565	2.79656	3.4271	3.17973	14.0319	14.4702	28.813
2028	Q3V1D3	Ampd1	>sp|Q3V1D3|AMPD1_MOUSE AMP deaminase 1 OS=Mus musculus OX=10090 GN=Ampd1 PE=1 SV=2	27	100	0 of 18	56.7081	0	5.64102e-50	-0.0546681	-0.927799	-0.873131	0.973336	0.00011631	0.000200704	9.65544	9.79057	9.91599	9.95882	9.70244	9.70196	8.55408	8.74633	8.66609	9.02229	8.95052	9.54713	8.89966	9.03768	9.1876	9.19989	8.64095	8.19265	24.0552	27.2236	8.77695
4872	Q9DBT5	Ampd2	>sp|Q9DBT5|AMPD2_MOUSE AMP deaminase 2 OS=Mus musculus OX=10090 GN=Ampd2 PE=1 SV=1	5	15	7 of 17	51.4668	0	6.74569e-11	0.0623503	0.5635	0.501149	0.969765	0.00739524	0.0149052	2.36201	3.05914	2.69748	2.28489	2.40971	NA	3.17721	3.02357	3.0338	3.0335	3.23578	2.8789	2.63723	3.17609	2.89836	3.4302	2.93244	3.68255	27.1792	8.77391	23.6899
171	O08739	Ampd3	>sp|O08739|AMPD3_MOUSE AMP deaminase 3 OS=Mus musculus OX=10090 GN=Ampd3 PE=1 SV=2	19	60	6 of 18	51.4113	0	1.65414e-29	-0.0964522	0.462	0.558452	0.9418	0.00369833	0.000778135	2.87484	2.68483	3.11769	2.18956	2.78661	2.85287	3.43803	3.50538	3.47616	3.16678	3.01649	3.25427	3.23383	2.98703	3.24864	3.14686	3.37128	3.29077	8.94663	13.2073	19.7223
488	P00687	Amy1	>sp|P00687|AMY1_MOUSE Alpha-amylase 1 OS=Mus musculus OX=10090 GN=Amy1 PE=1 SV=2	18	60	0 of 18	53.9118	0	7.31713e-62	0.058898	-0.689811	-0.748709	0.967048	5.02363e-05	1.97031e-05	3.80423	4.26263	3.66467	3.82033	3.61716	3.54213	3.08334	3.06343	3.03752	2.82108	2.79729	3.41625	3.159	3.14556	3.01757	3.10971	3.21408	2.92636	7.1521	16.2063	19.5226
1249	P53995	Anapc1	>sp|P53995|APC1_MOUSE Anaphase-promoting complex subunit 1 OS=Mus musculus OX=10090 GN=Anapc1 PE=1 SV=2	7	21	5 of 16	49.0572	0	1.2363e-25	-0.20012	0.136849	0.336969	0.711383	0.351745	0.0267643	1.78454	1.69565	NA	2.34427	1.91203	NA	2.51033	2.3192	2.19819	2.26408	2.21448	2.12027	2.00563	1.74105	2.11053	2.25125	2.22699	2.09038	12.1826	9.69863	21.2902
4296	Q9CPX9	Anapc11	>sp|Q9CPX9|APC11_MOUSE Anaphase-promoting complex subunit 11 OS=Mus musculus OX=10090 GN=Anapc11 PE=3 SV=1	2	6	2 of 11	35.595	0.00700054	6.64439e-09	0.147184	Inf	Inf	0.959153	0	0	NA	NA	NA	NA	NA	NA	1.84624	2.56626	2.11767	1.34689	1.90952	1.30265	1.77134	2.44937	1.36471	NA	2.16706	2.22447	27.4652	33.9435	NA
3177	Q8BZQ7	Anapc2	>sp|Q8BZQ7|ANC2_MOUSE Anaphase-promoting complex subunit 2 OS=Mus musculus OX=10090 GN=Anapc2 PE=1 SV=2	4	12	1 of 13	44.996	0	5.09923e-12	-0.0943221	0.811144	0.905466	0.948121	0.0142375	0.00748456	NA	2.80106	NA	NA	NA	NA	3.86229	3.82728	3.6173	3.60677	3.78884	3.53669	3.24031	3.38594	3.91793	3.31877	3.81389	3.9964	22.9318	9.38647	NA
3072	Q8BTZ4	Anapc5	>sp|Q8BTZ4|APC5_MOUSE Anaphase-promoting complex subunit 5 OS=Mus musculus OX=10090 GN=Anapc5 PE=1 SV=1	1	2	0 of 16	43.7382	0	1.5912e-10	-0.410075	0.742855	1.15293	0.574516	0.0049908	0.000131983	NA	1.77855	NA	1.86075	2.02221	1.20083	2.84033	2.5272	3.0342	3.18539	3.29687	2.3271	2.26813	2.60353	2.23556	2.43541	2.98552	2.2225	22.4801	25.0767	22.4189
5459	Q9WVM3	Anapc7	>sp|Q9WVM3|APC7_MOUSE Anaphase-promoting complex subunit 7 OS=Mus musculus OX=10090 GN=Anapc7 PE=1 SV=3	1	3	3 of 14	52.9689	0	7.04648e-19	-0.242346	0.317652	0.559999	0.763837	0.203113	0.0311321	NA	NA	0.201558	0.141133	NA	NA	0.487718	0.619927	0.22243	0.852633	1.16502	1.04034	0.302675	0.331739	0.511169	0.313634	0.765168	0.709601	14.7049	23.9746	2.96119
3737	Q8VCU0	Angel1	>sp|Q8VCU0|ANGE1_MOUSE Protein angel homolog 1 OS=Mus musculus OX=10090 GN=Angel1 PE=1 SV=2	1	3	0 of 14	33.6889	0.00961196	5.99933e-08	0.472014	-0.183186	-0.655201	0.856342	0.679181	0.0824008	2.17085	2.51877	3.39249	3.23839	3.65376	3.8075	2.44104	2.27082	NA	1.81782	2.4678	3.37798	2.5563	3.33245	2.95257	NA	NA	NA	26.5869	44.0104	39.5412
3448	Q8K1C0	Angel2	>sp|Q8K1C0|ANGE2_MOUSE Protein angel homolog 2 OS=Mus musculus OX=10090 GN=Angel2 PE=1 SV=1	5	14	2 of 18	52.5444	0	6.23248e-23	0.0345829	0.265631	0.231048	0.976629	0.0548666	0.0917352	2.85964	2.84047	2.53156	2.98826	2.41236	2.57107	2.81603	2.65608	3.01481	2.97624	3.12375	3.00274	2.58192	3.03635	2.85695	2.97268	3.17052	3.17873	14.7075	11.193	15.6136
2391	Q640P2	Angptl1	>sp|Q640P2|ANGL1_MOUSE Angiopoietin-related protein 1 OS=Mus musculus OX=10090 GN=Angptl1 PE=2 SV=1	3	8	3 of 13	43.8418	0	1.9222e-12	0.102851	-0.660685	-0.763537	0.948081	0.0440462	0.0225643	NA	NA	NA	4.17567	NA	NA	3.63348	3.45942	3.50697	3.10282	3.47525	3.29484	3.71625	2.97892	3.75762	3.36582	3.84506	3.42623	20.9802	12.4282	NA
5309	Q9R045	Angptl2	>sp|Q9R045|ANGL2_MOUSE Angiopoietin-related protein 2 OS=Mus musculus OX=10090 GN=Angptl2 PE=2 SV=2	17	56	6 of 18	53.5759	0	5.87513e-26	-0.150434	1.33767	1.48811	0.936058	3.22999e-06	8.54051e-07	2.33919	2.10405	2.42309	2.60314	1.98752	2.25051	3.88689	4.06198	3.89214	3.18564	4.2203	3.38919	3.72557	3.14491	3.4434	3.48682	4.01277	3.92006	22.0311	25.8886	15.4113
3603	Q8R1Q3	Angptl7	>sp|Q8R1Q3|ANGL7_MOUSE Angiopoietin-related protein 7 OS=Mus musculus OX=10090 GN=Angptl7 PE=2 SV=1	8	29	2 of 18	53.9537	0	1.26054e-41	0.958057	0.605335	-0.352722	0.831473	0.462903	0.679405	2.89697	2.29262	3.02631	3.31493	4.62419	5.19987	5.532	4.17364	3.91652	0.255961	3.43973	1.92069	4.51916	3.42796	3.20646	3.79012	4.72419	5.31899	57.022	102.201	82.4896
1742	Q02357	Ank1	>sp|Q02357|ANK1_MOUSE Ankyrin-1 OS=Mus musculus OX=10090 GN=Ank1 PE=1 SV=2	38	100	0 of 18	55.2968	0	3.59837e-55	0.0923057	-0.0697197	-0.162025	0.772386	0.31059	0.0221974	4.10154	4.05062	4.21626	4.18165	4.12606	4.07196	3.81591	3.95517	3.89438	4.07745	3.97185	4.06117	4.05875	4.08072	3.99387	4.17014	3.96713	4.05916	4.9845	6.8261	4.45931
3268	Q8C8R3	Ank2	>sp|Q8C8R3|ANK2_MOUSE Ankyrin-2 OS=Mus musculus OX=10090 GN=Ank2 PE=1 SV=2	33	100	0 of 18	55.4387	0	1.80324e-41	-0.0263442	0.372169	0.398513	0.969276	6.95322e-05	3.22158e-05	3.3518	3.36822	3.33042	3.34713	3.28504	3.18376	3.76477	3.77476	3.68873	3.6122	3.6658	3.75119	3.72891	3.78956	3.52878	3.84413	3.52109	3.68692	9.16986	4.43897	4.62697
140	G5E8K5	Ank3	>sp|G5E8K5|ANK3_MOUSE Ankyrin-3 OS=Mus musculus OX=10090 GN=Ank3 PE=1 SV=1	46	100	0 of 18	54.393	0	1.29678e-48	0.0474896	0.514751	0.467261	0.913954	9.5842e-08	2.71255e-07	4.83412	4.8096	4.88145	4.81432	4.77693	4.75491	5.33451	5.29504	5.25606	5.29958	5.27527	5.21444	5.33715	5.37099	5.35395	5.40365	5.29183	5.20226	4.85006	2.84102	3.08374
2828	Q810B6	Ankfy1	>sp|Q810B6|ANFY1_MOUSE Rabankyrin-5 OS=Mus musculus OX=10090 GN=Ankfy1 PE=1 SV=2	19	59	6 of 18	54.3989	0	4.17015e-44	-0.227963	0.743284	0.971247	0.676552	3.28583e-05	1.49877e-06	2.77509	2.57749	2.57265	2.53461	1.99066	2.0913	3.52243	3.17215	3.60352	3.39876	3.4301	3.24231	3.18575	2.95136	3.10886	3.21524	3.30493	3.23537	8.28619	11.2307	20.3297
5078	Q9JHZ2	Ankh	>sp|Q9JHZ2|ANKH_MOUSE Progressive ankylosis protein OS=Mus musculus OX=10090 GN=Ankh PE=2 SV=1	3	9	0 of 18	50.7902	0	3.83957e-31	-0.161108	0.614914	0.776021	0.843903	0.000247805	2.16214e-05	2.63483	2.79066	3.42789	3.01415	2.88083	3.10391	3.78526	3.72601	3.74595	3.61096	4.02409	3.61613	3.28049	3.67715	3.56136	3.62245	3.89997	3.50033	14.2091	10.962	19.9976
2518	Q6P1H6	Ankle2	>sp|Q6P1H6|ANKL2_MOUSE Ankyrin repeat and LEM domain-containing protein 2 OS=Mus musculus OX=10090 GN=Ankle2 PE=1 SV=2	8	24	5 of 18	50.1883	0	3.42442e-23	-0.110178	0.256388	0.366566	0.949415	0.191219	0.0648844	2.64414	2.44458	2.43697	1.7101	2.84747	2.06688	2.46961	2.60505	2.71117	2.66841	2.9701	2.92519	2.72996	2.92784	2.83337	2.14642	2.41426	2.6366	18.915	13.347	26.5548
4409	Q9CR42	Ankrd1	>sp|Q9CR42|ANKR1_MOUSE Ankyrin repeat domain-containing protein 1 OS=Mus musculus OX=10090 GN=Ankrd1 PE=1 SV=1	8	25	4 of 15	54.3642	0	2.4028e-28	0.379733	0.225635	-0.154098	0.770694	0.512518	0.662611	NA	3.80241	NA	NA	3.94705	2.2906	3.62329	3.07665	2.94041	3.04174	3.46877	3.00468	3.94073	3.54922	3.3934	3.15532	3.63287	3.76238	18.7826	20.6481	49.9259
2757	Q80UP5	Ankrd13a	>sp|Q80UP5|AN13A_MOUSE Ankyrin repeat domain-containing protein 13A OS=Mus musculus OX=10090 GN=Ankrd13a PE=1 SV=2	6	17	4 of 17	49.0915	0	1.8018e-25	0.0712379	0.410786	0.339548	0.941661	0.00118106	0.00491133	2.10426	2.22491	2.47653	NA	2.19075	2.34123	2.66793	2.27062	2.60902	2.77013	2.75501	2.5698	2.49813	2.81585	2.69768	2.62271	2.61246	2.82312	8.74446	11.8827	10.199
4254	Q99NH0	Ankrd17	>sp|Q99NH0|ANR17_MOUSE Ankyrin repeat domain-containing protein 17 OS=Mus musculus OX=10090 GN=Ankrd17 PE=1 SV=2	1	3	0 of 15	45.6987	0	2.93296e-12	-0.221457	0.234143	0.4556	0.773066	0.245707	0.029629	4.16807	NA	4.64906	NA	4.45538	NA	5.205	4.78189	4.70928	4.95921	5.21593	4.4073	4.82996	4.61988	4.85854	4.35787	4.75656	4.52707	13.0457	20.9732	16.4498
5426	Q9WV06	Ankrd2	>sp|Q9WV06|ANKR2_MOUSE Ankyrin repeat domain-containing protein 2 OS=Mus musculus OX=10090 GN=Ankrd2 PE=1 SV=3	25	100	0 of 18	54.4314	0	3.52852e-52	-0.227361	0.599525	0.826886	0.827975	0.00412888	0.000269273	4.6231	4.47555	4.80376	4.10283	3.92492	4.92959	5.38535	5.50998	4.91334	5.32145	5.2715	5.41944	5.32785	4.78658	4.66989	5.33295	5.18691	5.15271	18.451	13.3406	26.0269
2839	Q812A3	Ankrd23	>sp|Q812A3|ANR23_MOUSE Ankyrin repeat domain-containing protein 23 OS=Mus musculus OX=10090 GN=Ankrd23 PE=2 SV=1	3	9	1 of 18	50.9524	0	4.57809e-31	0.132865	0.201921	0.0690552	0.846966	0.0896928	0.566794	2.94683	2.86169	2.80783	2.72602	2.88821	3.00479	2.93302	3.13238	2.54994	3.01057	3.00182	3.02197	2.8505	3.16318	3.0958	3.16639	3.35354	2.81748	14.0933	12.8372	6.82926
2059	Q505D1	Ankrd28	>sp|Q505D1|ANR28_MOUSE Serine/threonine-protein phosphatase 6 regulatory ankyrin repeat subunit A OS=Mus musculus OX=10090 GN=Ankrd28 PE=1 SV=1	14	40	0 of 18	54.2899	0	4.3838e-45	-0.0492585	-0.0460495	0.00320897	0.966656	0.671107	0.976499	3.3771	3.27499	3.175	2.91036	2.95154	3.13069	3.04408	3.00944	3.05463	3.3057	3.03681	3.38828	3.19603	3.09022	3.04277	3.23072	2.99073	2.99291	7.18888	11.7351	12.4945
2118	Q5SUE8	Ankrd40	>sp|Q5SUE8|ANR40_MOUSE Ankyrin repeat domain-containing protein 40 OS=Mus musculus OX=10090 GN=Ankrd40 PE=1 SV=1	2	6	2 of 15	41.7695	0.000378931	3.0626e-07	0.0395681	0.532299	0.492731	0.972669	0.000855593	0.00113143	2.2387	2.2768	1.91572	NA	2.02744	NA	2.60117	2.44079	2.56027	2.9675	2.64381	2.43083	2.61692	2.56597	2.60591	NA	2.87872	2.5673	9.6343	14.5023	11.7876
78	B2RXR6	Ankrd44	>sp|B2RXR6|ANR44_MOUSE Serine/threonine-protein phosphatase 6 regulatory ankyrin repeat subunit B OS=Mus musculus OX=10090 GN=Ankrd44 PE=1 SV=1	2	4	4 of 6	35.8791	0.00647598	7.60297e-06	-0.133431	Inf	Inf	0.976216	0	0	NA	NA	NA	NA	NA	NA	1.34329	0.165791	1.13976	0.21933	NA	NA	1.09063	NA	0.0765964	NA	NA	NA	47.7509	41.0905	NA
2920	Q8BH79	Ano10	>sp|Q8BH79|ANO10_MOUSE Anoctamin-10 OS=Mus musculus OX=10090 GN=Ano10 PE=1 SV=1	15	54	0 of 18	58.3416	0	1.66961e-44	0.0791859	-0.202908	-0.282094	0.913627	0.0405867	0.00643681	4.08673	3.99127	4.18781	4.32532	4.41769	4.22418	3.86903	3.74415	3.97447	3.99299	3.94307	4.01673	4.0791	4.16611	4.06764	4.04189	3.74942	3.9114	9.93722	6.82562	10.7253
2545	Q6P9J9	Ano6	>sp|Q6P9J9|ANO6_MOUSE Anoctamin-6 OS=Mus musculus OX=10090 GN=Ano6 PE=1 SV=1	13	38	0 of 18	51.3389	0	9.35292e-42	0.120944	0.68773	0.566786	0.856342	7.95436e-06	6.13177e-05	3.16512	3.0834	3.25105	3.40319	3.11527	2.7585	3.65187	3.55038	3.8999	3.69463	3.84958	3.53089	3.86	3.67788	3.71024	3.81319	3.81187	4.02973	8.8762	10.6579	14.2947
2560	Q6PB70	Ano8	>sp|Q6PB70|ANO8_MOUSE Anoctamin-8 OS=Mus musculus OX=10090 GN=Ano8 PE=1 SV=3	5	14	5 of 15	36.6634	0.0057793	1.80102e-09	0.12088	0.59698	0.4761	0.949199	0.0285529	0.0732226	NA	NA	0.772034	2.19957	NA	1.21387	1.48992	1.89422	2.0053	1.88172	1.84688	2.1095	1.98323	1.95095	2.24928	1.83773	2.04782	1.8838	10.5241	13.7265	52.915
238	O35381	Anp32a	>sp|O35381|AN32A_MOUSE Acidic leucine-rich nuclear phosphoprotein 32 family member A OS=Mus musculus OX=10090 GN=Anp32a PE=1 SV=1	12	41	0 of 18	50.9741	0	9.00963e-40	-0.0171411	0.828646	0.845787	0.989385	7.75611e-07	5.58486e-07	4.74741	4.80902	4.81711	4.55715	4.51311	4.97619	5.70254	5.58458	5.78225	5.48944	5.56617	5.36973	5.66873	5.38703	5.5385	5.33747	5.71684	5.7433	11.7631	10.1838	11.9842
5037	Q9EST5	Anp32b	>sp|Q9EST5|AN32B_MOUSE Acidic leucine-rich nuclear phosphoprotein 32 family member B OS=Mus musculus OX=10090 GN=Anp32b PE=1 SV=1	3	9	0 of 18	50.3375	0	1.7255e-39	-0.0132835	1.33543	1.34871	0.996071	1.3278e-06	1.0789e-06	6.01402	6.21299	5.92389	5.91252	5.52128	5.92439	7.43313	6.76096	7.54034	7.32876	7.61254	6.92564	7.44733	7.05958	7.28428	6.96337	7.00367	7.76344	22.8869	22.3871	14.9145
1685	P97822	Anp32e	>sp|P97822|AN32E_MOUSE Acidic leucine-rich nuclear phosphoprotein 32 family member E OS=Mus musculus OX=10090 GN=Anp32e PE=1 SV=2	5	18	0 of 18	56.239	0	5.41005e-68	-0.0415215	0.624342	0.665863	0.969276	2.25737e-05	1.05076e-05	4.81069	4.85594	4.58493	4.47858	4.26556	4.67918	5.22465	5.19377	5.31228	5.38422	5.32252	5.23261	5.03248	5.28903	5.22337	5.41266	5.03394	5.42946	12.0159	5.0692	14.7641
1660	P97449	Anpep	>sp|P97449|AMPN_MOUSE Aminopeptidase N OS=Mus musculus OX=10090 GN=Anpep PE=1 SV=4	34	100	0 of 18	54.0578	0	1.61294e-38	-0.0684955	1.98192	2.05042	0.972669	5.92019e-08	3.31229e-08	3.08277	2.92701	2.91027	3.0867	3.12309	3.37384	5.35361	5.33738	5.49413	4.86777	5.25435	4.49894	5.27682	4.47344	4.87392	4.76223	5.4927	5.5161	28.4534	23.4004	12.0611
2054	Q501J2	Antkmt	>sp|Q501J2|ANKMT_MOUSE Adenine nucleotide translocase lysine N-methyltransferase OS=Mus musculus OX=10090 GN=Antkmt PE=1 SV=1	1	3	0 of 18	54.6619	0	1.36407e-37	-0.233442	0.321509	0.554952	0.846966	0.12385	0.0113968	3.81899	2.98972	3.88197	3.87689	3.36601	3.32996	3.91281	3.9558	4.23766	4.63878	4.03028	3.81792	3.71398	3.93277	3.85555	4.42423	3.80577	3.46029	23.7723	22.8382	24.2933
2479	Q6DFX2	Antxr2	>sp|Q6DFX2|ANTR2_MOUSE Anthrax toxin receptor 2 OS=Mus musculus OX=10090 GN=Antxr2 PE=1 SV=1	5	18	7 of 18	50.3814	0	6.27336e-24	0.0282466	1.57095	1.5427	0.994891	2.19502e-06	2.52271e-06	0.673943	1.08614	1.47172	0.149011	0.805148	1.46206	2.98374	2.62802	2.55888	2.2547	2.4877	1.99118	2.35294	2.51155	2.42725	2.37682	2.50629	2.89885	15.1187	23.4325	32.9097
661	P10107	Anxa1	>sp|P10107|ANXA1_MOUSE Annexin A1 OS=Mus musculus OX=10090 GN=Anxa1 PE=1 SV=2	32	100	0 of 18	57.8661	0	1.78011e-68	-0.0884339	2.34558	2.43402	0.951463	3.54119e-10	2.45953e-10	2.73695	3.00321	2.85934	2.7727	3.03482	3.21439	5.56228	5.40684	5.57738	5.23619	5.61327	4.82958	5.33834	4.9419	5.23662	5.11218	5.39988	5.66602	17.561	18.76	12.7926
1650	P97384	Anxa11	>sp|P97384|ANX11_MOUSE Annexin A11 OS=Mus musculus OX=10090 GN=Anxa11 PE=1 SV=2	26	100	0 of 18	56.114	0	5.03717e-41	0.0845109	0.436966	0.352455	0.764424	1.29386e-06	1.41486e-05	6.82257	6.85949	6.76965	6.87971	6.79246	6.66967	7.16967	7.12559	7.13898	7.06308	7.22091	7.19005	7.29024	7.2162	7.28827	7.25495	7.22805	7.13764	3.88675	3.80516	5.1299
601	P07356	Anxa2	>sp|P07356|ANXA2_MOUSE Annexin A2 OS=Mus musculus OX=10090 GN=Anxa2 PE=1 SV=2	23	100	0 of 18	52.3512	0	8.04277e-54	0.0445699	1.65376	1.60919	0.976659	4.98629e-08	5.90065e-08	6.81562	6.80983	6.76902	6.73746	6.96916	6.95588	8.62419	8.53272	8.70635	8.26789	8.70989	7.87109	8.69378	8.13705	8.26874	8.21392	8.6819	8.98416	23.9428	20.4009	6.81433
258	O35639	Anxa3	>sp|O35639|ANXA3_MOUSE Annexin A3 OS=Mus musculus OX=10090 GN=Anxa3 PE=1 SV=4	25	87	0 of 18	54.9754	0	4.95599e-42	-0.015699	0.841717	0.857416	0.994496	1.53333e-06	1.13255e-06	3.16889	3.42716	3.26748	3.3104	3.26252	3.602	4.2797	4.27058	4.25428	4.08288	4.2804	4.01512	4.27582	3.9165	3.94515	4.08683	4.30334	4.56111	17.5053	7.87293	11.0358
1656	P97429	Anxa4	>sp|P97429|ANXA4_MOUSE Annexin A4 OS=Mus musculus OX=10090 GN=Anxa4 PE=1 SV=4	24	94	0 of 18	53.5001	0	2.75392e-54	0.0562553	1.48976	1.43351	0.959153	1.29367e-09	1.60495e-09	4.48113	4.47478	4.65606	4.72936	4.68955	4.57261	6.07857	6.03322	6.29018	5.96144	6.13581	5.70532	6.18614	5.94225	6.00005	5.89703	6.13204	6.38456	12.9813	13.1412	7.45568
1138	P48036	Anxa5	>sp|P48036|ANXA5_MOUSE Annexin A5 OS=Mus musculus OX=10090 GN=Anxa5 PE=1 SV=1	25	100	0 of 18	53.0808	0	3.19177e-50	-0.0782195	1.62071	1.69893	0.960861	2.21973e-08	1.0552e-08	5.36349	5.52416	5.3568	5.23114	5.47554	5.65532	7.30712	7.24796	7.39755	7.02284	7.21289	6.61168	7.18529	6.72742	6.924	6.76429	7.29391	7.43581	20.2829	17.7825	10.397
742	P14824	Anxa6	>sp|P14824|ANXA6_MOUSE Annexin A6 OS=Mus musculus OX=10090 GN=Anxa6 PE=1 SV=3	32	100	0 of 18	51.9662	0	3.05323e-48	0.0619813	0.300179	0.238197	0.856342	5.02466e-05	0.000464521	9.41047	9.35761	9.48495	9.36479	9.37311	9.39297	9.61055	9.67416	9.65109	9.57616	9.68465	9.61649	9.77875	9.66237	9.70307	9.68634	9.77026	9.58418	4.97178	2.87809	3.32251
1785	Q07076	Anxa7	>sp|Q07076|ANXA7_MOUSE Annexin A7 OS=Mus musculus OX=10090 GN=Anxa7 PE=1 SV=2	24	100	0 of 18	49.8307	0	1.17973e-33	0.0292997	0.636452	0.607153	0.969276	2.90759e-07	4.78237e-07	6.47167	6.2759	6.66792	6.52614	6.41381	6.45499	7.0465	7.1827	7.1042	6.92419	7.19081	7.00495	7.1334	7.01165	7.17559	7.07742	7.17255	7.05853	4.57762	7.17251	8.98863
259	O35640	Anxa8	>sp|O35640|ANXA8_MOUSE Annexin A8 OS=Mus musculus OX=10090 GN=Anxa8 PE=1 SV=2	5	15	7 of 18	56.656	0	4.16114e-39	0.171748	0.180802	0.00905353	0.937379	0.459628	0.97141	2.18605	2.78712	3.2369	3.68956	3.14732	3.68266	2.87461	3.33444	3.29165	2.98333	2.87601	3.42388	3.11087	3.18589	3.58304	3.50844	3.47536	2.95082	17.2785	17.0475	35.5422
3406	Q8JZQ5	Aoc1	>sp|Q8JZQ5|AOC1_MOUSE Amiloride-sensitive amine oxidase [copper-containing] OS=Mus musculus OX=10090 GN=Aoc1 PE=2 SV=1	1	3	0 of 3	37.4896	0.00454463	2.36829e-07	-0.914221	Inf	Inf	0.967048	0	0	NA	NA	NA	NA	NA	NA	NA	7.95347	NA	NA	4.2284	NA	NA	NA	NA	5.17672	NA	NA	NA	121.536	NA
373	O70423	Aoc3	>sp|O70423|AOC3_MOUSE Membrane primary amine oxidase OS=Mus musculus OX=10090 GN=Aoc3 PE=1 SV=3	21	82	0 of 18	52.6744	0	8.4002e-40	0.294239	0.834995	0.540756	0.827975	0.00237294	0.0341448	4.11902	5.25316	4.36266	4.10453	4.4983	4.31514	5.38616	5.07732	5.46098	4.79084	4.82041	4.36164	5.16731	4.78822	5.12538	5.28358	5.44139	5.8569	25.8823	27.549	34.7465
287	O54754	Aox1	>sp|O54754|AOXA_MOUSE Aldehyde oxidase 1 OS=Mus musculus OX=10090 GN=Aox1 PE=1 SV=2	6	17	1 of 18	44.2387	0	3.06336e-12	0.0726822	0.342594	0.269911	0.962037	0.0270623	0.0752807	2.04776	2.23702	2.91072	2.13316	2.33468	1.8376	2.58131	2.30898	2.58272	2.60306	2.43223	2.61211	2.74386	2.53746	2.70764	2.49382	2.46825	2.60546	7.9473	8.1808	28.1948
260	O35643	Ap1b1	>sp|O35643|AP1B1_MOUSE AP-1 complex subunit beta-1 OS=Mus musculus OX=10090 GN=Ap1b1 PE=1 SV=2	17	54	0 of 18	52.7653	0	3.83201e-54	-0.107464	0.624463	0.731927	0.867282	1.38418e-05	2.11686e-06	3.61184	3.51391	3.66187	3.57925	3.27119	3.78564	4.29277	4.34485	4.30747	4.37057	4.54287	3.95673	4.21497	4.04786	4.18686	4.26977	4.13649	4.31452	6.5416	12.6573	11.5413
859	P22892	Ap1g1	>sp|P22892|AP1G1_MOUSE AP-1 complex subunit gamma-1 OS=Mus musculus OX=10090 GN=Ap1g1 PE=1 SV=3	23	76	0 of 18	56.5463	0	3.39932e-39	-0.0487763	0.692624	0.741401	0.966955	3.6191e-06	1.5156e-06	2.40541	2.66944	2.80736	2.72614	2.63594	2.86819	3.62651	3.32431	3.59553	3.44158	3.43843	3.13452	3.33506	3.36296	3.21163	3.35024	3.44767	3.56067	8.20086	12.224	10.813
413	O88512	Ap1g2	>sp|O88512|AP1G2_MOUSE AP-1 complex subunit gamma-like 2 OS=Mus musculus OX=10090 GN=Ap1g2 PE=1 SV=2	4	12	1 of 12	45.5947	0	2.85235e-14	0.209754	Inf	Inf	0.799679	0	0	NA	NA	NA	NA	NA	NA	2.34135	2.4206	1.82432	2.03318	2.13644	1.85807	2.40807	2.06516	1.96767	2.73983	2.26641	2.42534	19.6812	17.1259	NA
1019	P35585	Ap1m1	>sp|P35585|AP1M1_MOUSE AP-1 complex subunit mu-1 OS=Mus musculus OX=10090 GN=Ap1m1 PE=1 SV=3	15	53	0 of 18	57.1305	0	4.6617e-43	-0.116076	0.806547	0.922623	0.819904	1.68601e-07	2.95055e-08	3.04495	3.04358	2.97323	3.00693	2.81065	2.7459	3.96991	3.78859	3.99362	3.85656	3.9767	3.5756	3.7507	3.82821	3.53271	3.73302	3.7688	3.85107	7.52377	10.6197	8.61479
1403	P61967	Ap1s1	>sp|P61967|AP1S1_MOUSE AP-1 complex subunit sigma-1A OS=Mus musculus OX=10090 GN=Ap1s1 PE=1 SV=1	6	16	7 of 18	49.1688	0	3.91566e-28	0.0962861	0.581962	0.485676	0.969276	0.0260611	0.0586815	2.49269	2.66867	1.91387	3.23692	3.03206	2.95403	3.72709	3.35172	3.46308	3.00601	3.09238	2.57204	3.36316	3.71306	2.81114	3.22585	3.10355	3.57326	22.1103	26.8687	29.5179
782	P17426	Ap2a1	>sp|P17426|AP2A1_MOUSE AP-2 complex subunit alpha-1 OS=Mus musculus OX=10090 GN=Ap2a1 PE=1 SV=1	32	100	0 of 18	56.1445	0	1.61043e-42	-0.125314	0.609691	0.735005	0.590621	7.7675e-08	8.16205e-09	4.42675	4.45429	4.3698	4.40187	4.32978	4.44822	5.18873	5.14546	5.21253	5.09775	5.24452	4.95176	4.92185	4.93465	5.08441	5.05496	5.06718	5.02581	4.78568	7.09203	3.32343
783	P17427	Ap2a2	>sp|P17427|AP2A2_MOUSE AP-2 complex subunit alpha-2 OS=Mus musculus OX=10090 GN=Ap2a2 PE=1 SV=2	27	99	0 of 18	54.8432	0	4.9927e-53	-0.0428295	0.851094	0.893924	0.967048	1.15185e-07	5.75122e-08	3.84857	4.11054	4.02877	3.88459	4.00947	4.06678	5.00384	4.95489	4.99914	4.85623	4.96544	4.53274	4.77296	4.67574	4.88041	4.78248	4.93219	5.01151	8.46051	11.4995	7.06773
4851	Q9DBG3	Ap2b1	>sp|Q9DBG3|AP2B1_MOUSE AP-2 complex subunit beta OS=Mus musculus OX=10090 GN=Ap2b1 PE=1 SV=1	36	100	0 of 18	53.8963	0	1.4335e-47	-0.0397998	0.916395	0.956195	0.967048	2.9058e-08	1.47752e-08	4.32414	4.56678	4.39073	4.55463	4.3767	4.58076	5.47196	5.49804	5.57479	5.29454	5.49233	5.19924	5.3331	5.15722	5.4014	5.39898	5.44884	5.55256	8.93291	9.62432	7.85937
1619	P84091	Ap2m1	>sp|P84091|AP2M1_MOUSE AP-2 complex subunit mu OS=Mus musculus OX=10090 GN=Ap2m1 PE=1 SV=1	24	80	0 of 18	55.0168	0	1.5053e-55	-0.00996825	1.03449	1.04446	0.996071	9.45911e-08	7.47551e-08	3.52022	3.58494	3.75505	3.61386	3.60891	3.73335	4.7854	4.72173	4.76121	4.65714	4.92372	4.23387	4.69383	4.4968	4.63042	4.49518	4.79549	4.91155	11.6018	14.9443	6.31222
1448	P62743	Ap2s1	>sp|P62743|AP2S1_MOUSE AP-2 complex subunit sigma OS=Mus musculus OX=10090 GN=Ap2s1 PE=1 SV=1	7	26	0 of 18	55.9551	0	3.66868e-38	-0.031017	0.975372	1.00639	0.983018	4.042e-06	2.63531e-06	2.63084	2.64461	2.60269	2.72762	2.60128	2.89503	3.66261	3.79979	3.91582	3.64513	3.95769	3.15938	3.67695	3.40614	3.392	3.68388	3.67642	4.11893	19.4483	18.2051	8.2093
5528	Q9Z1T1	Ap3b1	>sp|Q9Z1T1|AP3B1_MOUSE AP-3 complex subunit beta-1 OS=Mus musculus OX=10090 GN=Ap3b1 PE=1 SV=2	18	59	6 of 18	53.4903	0	7.65404e-31	-0.0669687	0.891933	0.958901	0.948121	2.39895e-07	9.0632e-08	2.436	2.42544	2.72812	2.40264	2.68446	2.55988	3.58739	3.45115	3.64987	3.41493	3.61328	3.27335	3.43434	3.29598	3.45239	3.17998	3.48151	3.74394	13.5567	9.77203	9.91552
288	O54774	Ap3d1	>sp|O54774|AP3D1_MOUSE AP-3 complex subunit delta-1 OS=Mus musculus OX=10090 GN=Ap3d1 PE=1 SV=1	23	77	6 of 18	52.3581	0	1.69184e-34	-0.0871224	0.598805	0.685928	0.896764	9.89943e-06	1.93089e-06	2.99694	2.86815	3.06854	2.91567	2.7851	2.67751	3.71379	3.45461	3.65009	3.67717	3.6303	3.30154	3.33537	3.5188	3.40325	3.43227	3.49869	3.71639	9.44757	10.5727	9.7388
5145	Q9JKC8	Ap3m1	>sp|Q9JKC8|AP3M1_MOUSE AP-3 complex subunit mu-1 OS=Mus musculus OX=10090 GN=Ap3m1 PE=1 SV=1	4	12	1 of 18	52.8497	0	3.10385e-37	-0.274339	0.945622	1.21996	0.711383	3.67917e-05	1.96306e-06	2.90211	2.11747	2.96044	2.73903	2.52101	3.00149	3.84656	3.74664	4.0709	4.27009	3.99043	3.63669	3.4894	3.57634	3.92917	3.73606	3.24695	3.93735	18.1137	16.2204	21.1766
3622	Q8R2R9	Ap3m2	>sp|Q8R2R9|AP3M2_MOUSE AP-3 complex subunit mu-2 OS=Mus musculus OX=10090 GN=Ap3m2 PE=1 SV=1	5	15	4 of 18	51.1588	0	4.55407e-19	0.163031	0.696752	0.533721	0.85019	0.000116043	0.00127967	2.84173	2.49277	2.79582	2.4867	3.0704	2.99698	3.21993	3.42394	3.41527	3.37142	3.44286	3.0133	3.502	3.10741	3.72385	3.30473	3.80343	3.42349	17.8374	10.9924	16.735
4926	Q9DCR2	Ap3s1	>sp|Q9DCR2|AP3S1_MOUSE AP-3 complex subunit sigma-1 OS=Mus musculus OX=10090 GN=Ap3s1 PE=1 SV=2	3	11	5 of 15	50.3583	0	4.28153e-30	-0.219904	0.414872	0.634776	0.827385	0.071597	0.0093433	2.6442	3.04629	NA	2.68243	NA	NA	3.78599	3.39976	3.50792	3.31192	3.56529	2.98363	3.26822	2.78812	3.20385	2.97171	3.22556	3.7776	24.7516	18.1088	15.978
5434	Q9WV76	Ap4b1	>sp|Q9WV76|AP4B1_MOUSE AP-4 complex subunit beta-1 OS=Mus musculus OX=10090 GN=Ap4b1 PE=1 SV=2	9	27	2 of 18	48.2235	0	9.56186e-16	-0.00816273	-0.0685256	-0.0603629	0.996071	0.611895	0.658928	3.07267	2.70118	3.23156	2.99638	2.78948	3.01392	2.90787	3.14096	2.95204	2.63875	2.69629	3.10711	2.79645	2.76352	2.75898	3.28605	2.84581	2.94323	15.2187	14.0881	13.25
2766	Q80V94	Ap4e1	>sp|Q80V94|AP4E1_MOUSE AP-4 complex subunit epsilon-1 OS=Mus musculus OX=10090 GN=Ap4e1 PE=1 SV=3	5	15	2 of 18	47.0946	0	1.43109e-09	-0.215945	-0.0463469	0.169599	0.820141	0.805273	0.345456	2.33267	2.15128	1.71228	1.69662	1.67837	1.39778	2.13724	1.74751	2.35714	1.66563	2.11805	1.96103	2.141	1.75894	1.67547	1.94745	1.53767	1.6304	16.1745	17.9262	24.855
5144	Q9JKC7	Ap4m1	>sp|Q9JKC7|AP4M1_MOUSE AP-4 complex subunit mu-1 OS=Mus musculus OX=10090 GN=Ap4m1 PE=1 SV=1	4	12	7 of 15	41.9311	0.000378931	2.85331e-08	0.0733968	-0.0848428	-0.15824	0.967048	0.698074	0.463577	3.57334	3.6846	3.22871	NA	NA	NA	3.73763	3.1085	3.33071	3.25208	3.55165	3.0433	3.2666	2.93185	3.51163	3.82635	3.44902	3.4788	19.9908	18.9849	15.8212
5457	Q9WVL1	Ap4s1	>sp|Q9WVL1|AP4S1_MOUSE AP-4 complex subunit sigma-1 OS=Mus musculus OX=10090 GN=Ap4s1 PE=2 SV=1	2	6	1 of 18	44.6267	0	3.3171e-14	-0.267934	0.207628	0.475562	0.701537	0.229898	0.00928134	1.56801	1.44272	0.948034	1.17232	1.03356	1.3721	1.566	1.94923	1.66885	1.20268	1.9405	2.06285	1.05803	1.66077	1.41352	1.40911	1.49419	1.74689	15.9907	20.7008	16.7744
1934	Q3U829	Ap5z1	>sp|Q3U829|AP5Z1_MOUSE AP-5 complex subunit zeta-1 OS=Mus musculus OX=10090 GN=Ap5z1 PE=2 SV=1	2	6	2 of 18	52.6065	0	8.84162e-14	-0.181007	0.15327	0.334277	0.925127	0.515074	0.152413	2.65655	2.7355	1.50706	2.36554	1.88285	2.47002	2.71334	2.68416	3.11111	2.07489	2.32641	2.71327	2.30227	2.62812	2.08835	2.25896	2.69263	2.56682	16.3449	24.4348	29.673
449	O88879	Apaf1	>sp|O88879|APAF_MOUSE Apoptotic protease-activating factor 1 OS=Mus musculus OX=10090 GN=Apaf1 PE=1 SV=3	8	23	8 of 16	46.7963	0	1.33592e-20	-0.0635605	0.969165	1.03273	0.967048	2.15801e-05	1.05802e-05	NA	1.97103	2.56625	2.95924	2.46789	NA	3.42412	3.42474	3.64114	3.70378	3.56661	3.38257	3.25046	3.35266	3.47992	3.70542	3.45977	3.51337	10.8334	9.26463	27.3674
450	O88888	Apba3	>sp|O88888|APBA3_MOUSE Amyloid-beta A4 precursor protein-binding family A member 3 OS=Mus musculus OX=10090 GN=Apba3 PE=1 SV=1	1	3	0 of 16	39.8961	0.00203817	3.84295e-08	0.604107	1.04205	0.437947	0.712883	0.0245768	0.325958	2.55168	NA	0.68034	NA	0.839563	0.910415	1.34707	1.72162	1.74366	2.00479	2.52706	0.756491	2.44454	2.827	2.31659	1.65535	1.67546	2.80638	33.8222	40.2994	73.8668
3686	Q8R5A3	Apbb1ip	>sp|Q8R5A3|AB1IP_MOUSE Amyloid beta A4 precursor protein-binding family B member 1-interacting protein OS=Mus musculus OX=10090 GN=Apbb1ip PE=1 SV=2	7	20	6 of 18	47.4366	0	9.57538e-28	-0.239115	1.1904	1.42951	0.860902	6.29582e-05	8.16235e-06	2.92947	3.12261	3.13389	2.03658	1.91549	3.12875	4.23089	4.06375	4.29458	4.16331	4.24239	3.84896	3.97887	3.79667	4.28549	3.54317	3.68933	4.11567	19.3046	10.7589	34.2185
702	P12246	Apcs	>sp|P12246|SAMP_MOUSE Serum amyloid P-component OS=Mus musculus OX=10090 GN=Apcs PE=1 SV=2	5	13	1 of 11	49.6155	0	7.41899e-29	1.91338	Inf	Inf	0.000201315	0	0	NA	NA	NA	NA	NA	NA	3.74479	3.6586	3.79948	3.34593	3.62274	NA	5.82829	5.9432	5.3248	4.91474	5.24588	6.02925	29.6494	11.5592	NA
3588	Q8R146	Apeh	>sp|Q8R146|APEH_MOUSE Acylamino-acid-releasing enzyme OS=Mus musculus OX=10090 GN=Apeh PE=1 SV=3	23	80	0 of 18	54.8336	0	1.46093e-60	-0.0516101	0.0849237	0.136534	0.938309	0.250119	0.0674013	4.65238	4.91293	4.90076	4.8626	4.71976	4.73439	4.8061	4.91277	4.8853	4.94644	5.02469	5.02672	4.85763	4.97804	4.87156	4.97043	4.79395	4.82074	5.33962	5.85692	7.50585
926	P28352	Apex1	>sp|P28352|APEX1_MOUSE DNA-(apurinic or apyrimidinic site) endonuclease OS=Mus musculus OX=10090 GN=Apex1 PE=1 SV=2	11	35	0 of 18	53.5854	0	3.48119e-53	0.0115336	0.913192	0.901658	0.996071	1.13102e-06	1.21235e-06	3.30259	3.46126	3.2934	2.8972	3.45049	3.48008	4.30788	4.08626	4.49547	4.08164	4.40351	3.92021	4.14075	4.29782	4.11011	4.12153	4.29218	4.40179	8.41037	15.2399	13.9405
272	O35841	Api5	>sp|O35841|API5_MOUSE Apoptosis inhibitor 5 OS=Mus musculus OX=10090 GN=Api5 PE=1 SV=2	15	49	0 of 18	57.2129	0	3.55043e-34	0.0860408	0.987748	0.901707	0.936654	2.00669e-07	5.43458e-07	2.14929	2.55978	2.14165	2.43653	2.56085	2.14919	3.29597	3.08575	3.4129	3.22738	3.3796	3.00593	3.21855	3.46375	3.47734	3.24738	3.08893	3.42783	10.8063	11.0181	14.5267
5460	Q9WVQ5	Apip	>sp|Q9WVQ5|MTNB_MOUSE Methylthioribulose-1-phosphate dehydratase OS=Mus musculus OX=10090 GN=Apip PE=1 SV=1	14	50	0 of 18	54.5031	0	5.51981e-42	-0.112957	0.127255	0.240212	0.794601	0.14791	0.00964966	3.99849	4.04536	3.8527	3.80436	3.63025	3.78092	4.118	4.11821	4.17321	4.06063	4.02585	4.05745	3.96234	4.19953	3.80289	3.91215	4.01375	3.98496	9.26074	3.75158	10.49
1782	Q06335	Aplp2	>sp|Q06335|APLP2_MOUSE Amyloid beta precursor like protein 2 OS=Mus musculus OX=10090 GN=Aplp2 PE=1 SV=4	2	9	2 of 18	45.8797	0	3.12161e-21	0.0509384	0.516633	0.465695	0.979737	0.0241857	0.039464	2.8142	3.35148	3.30875	3.4067	2.17477	3.39235	3.63351	3.62814	3.72321	3.3209	3.76932	3.16734	3.38487	3.13936	3.74166	3.78199	3.76157	3.7386	16.9893	15.7774	28.2385
4744	Q9D7N9	Apmap	>sp|Q9D7N9|APMAP_MOUSE Adipocyte plasma membrane-associated protein OS=Mus musculus OX=10090 GN=Apmap PE=1 SV=1	22	70	0 of 18	55.8944	0	2.89373e-47	0.00309271	-0.0259001	-0.0289928	0.996958	0.748499	0.719714	4.58212	4.63362	4.88607	4.78569	4.60208	4.87781	4.71498	4.60704	4.65544	4.71079	4.85426	4.65092	4.70113	4.61527	4.74373	4.6822	4.70117	4.7685	3.65179	6.13295	9.67928
1717	Q00623	Apoa1	>sp|Q00623|APOA1_MOUSE Apolipoprotein A-I OS=Mus musculus OX=10090 GN=Apoa1 PE=1 SV=2	27	100	0 of 18	51.738	0	5.96375e-42	-0.521909	0.666693	1.1886	0.102633	0.000316268	5.49653e-07	5.41733	5.79853	5.27571	5.45067	5.48747	5.85476	6.69735	6.98224	6.88199	6.89016	6.66336	6.30099	6.23738	6.15179	6.13991	6.07303	5.97308	6.70944	19.8865	15.8638	16.234
647	P09813	Apoa2	>sp|P09813|APOA2_MOUSE Apolipoprotein A-II OS=Mus musculus OX=10090 GN=Apoa2 PE=1 SV=2	2	6	0 of 18	45.4088	0	6.66063e-34	-0.717814	0.489078	1.20689	0.134105	0.0356125	3.07461e-05	4.27626	4.07143	4.01973	4.44653	4.34851	3.21805	5.43355	5.19826	5.58589	5.34433	5.08678	4.97306	5.0834	4.4196	4.39646	3.98893	4.60891	4.81768	26.0113	15.808	25.7445
589	P06728	Apoa4	>sp|P06728|APOA4_MOUSE Apolipoprotein A-IV OS=Mus musculus OX=10090 GN=Apoa4 PE=1 SV=3	21	69	0 of 18	52.355	0	6.34664e-44	-0.149702	-0.0664022	0.0833	0.91279	0.72351	0.658356	4.72364	5.24469	4.63656	4.72235	4.9107	4.96915	5.00739	5.18007	5.1518	5.07549	4.73098	4.56117	4.57978	4.51365	4.50286	4.69025	5.32512	5.19702	26.8045	16.3417	16.254
116	E9Q414	Apob	>sp|E9Q414|APOB_MOUSE Apolipoprotein B-100 OS=Mus musculus OX=10090 GN=Apob PE=1 SV=1	33	100	7 of 16	54.9982	0	9.44986e-27	0.741246	0.58021	-0.161036	0.102633	0.0237704	0.517844	NA	3.76277	2.70541	2.29334	NA	2.33819	2.80022	2.63657	2.50157	2.76354	2.46028	2.52116	3.35967	3.40104	3.26666	3.19652	3.30462	3.60231	10.1021	10.0369	54.6412
5429	Q9WV35	Apobec2	>sp|Q9WV35|ABEC2_MOUSE C->U-editing enzyme APOBEC-2 OS=Mus musculus OX=10090 GN=Apobec2 PE=1 SV=1	11	56	0 of 18	48.4044	0	4.96617e-27	-0.109961	-0.141423	-0.0314623	0.896266	0.25934	0.808242	6.95244	7.10877	7.13906	7.12349	6.89872	7.17575	6.94195	7.13337	6.8113	7.01346	7.05094	7.25844	6.80912	7.25208	6.94917	7.05051	7.01737	6.47145	17.3874	10.6996	7.61758
4104	Q99J72	Apobec3	>sp|Q99J72|ABEC3_MOUSE DNA dC->dU-editing enzyme APOBEC-3 OS=Mus musculus OX=10090 GN=Apobec3 PE=1 SV=3	1	3	2 of 13	42.6362	0.000378931	1.06717e-06	-0.146926	0.941004	1.08793	0.969276	0.211486	0.150098	NA	NA	NA	NA	0.126581	NA	2.22771	1.09962	1.61521	1.17363	0.772609	0.398289	0.140069	1.87934	1.51048	0.441808	0.910853	1.52296	43.793	47.7602	NA
999	P34928	Apoc1	>sp|P34928|APOC1_MOUSE Apolipoprotein C-I OS=Mus musculus OX=10090 GN=Apoc1 PE=1 SV=1	1	3	0 of 17	39.0558	0.0025759	4.76503e-14	-0.0999247	0.818421	0.918346	0.969276	0.00883384	0.0040183	NA	4.48732	4.04948	4.39803	3.64259	5.02612	5.71061	5.26087	4.92924	5.3822	4.98924	5.16218	5.53003	4.81234	5.34006	5.18782	5.69164	4.27287	32.0397	20.8197	35.9349
994	P33622	Apoc3	>sp|P33622|APOC3_MOUSE Apolipoprotein C-III OS=Mus musculus OX=10090 GN=Apoc3 PE=1 SV=2	2	12	4 of 17	50.5237	0	4.35818e-34	-0.466216	0.486078	0.952293	0.543162	0.0457204	0.000565818	NA	2.588	4.09401	3.34979	3.35424	3.54661	4.35643	4.63989	4.59165	4.31	4.13971	3.99527	4.16455	3.70472	3.42055	4.01065	3.98948	3.9457	17.2853	17.2	36.0968
2249	Q61268	Apoc4	>sp|Q61268|APOC4_MOUSE Apolipoprotein C-IV OS=Mus musculus OX=10090 GN=Apoc4 PE=1 SV=1	1	3	0 of 17	59.2527	0	4.29065e-46	-0.267648	1.63332	1.90097	0.882154	2.93557e-05	5.39536e-06	2.65264	2.68587	3.03986	3.51342	3.03415	NA	5.21226	5.32356	5.28545	4.38054	4.88149	4.23365	4.83985	4.35419	3.78836	4.52599	5.24334	4.95934	32.9501	30.2781	25.4877
1216	P51910	Apod	>sp|P51910|APOD_MOUSE Apolipoprotein D OS=Mus musculus OX=10090 GN=Apod PE=1 SV=1	5	14	3 of 16	47.3734	0	4.37788e-23	0.617717	1.7222	1.10448	0.510374	4.79926e-05	0.00230383	NA	NA	2.51401	3.36541	3.50583	3.84673	4.34994	4.91124	4.57593	4.23903	4.62987	3.76885	5.51048	4.37364	5.13628	4.53742	5.44821	5.17515	30.0831	25.6932	34.4427
621	P08226	Apoe	>sp|P08226|APOE_MOUSE Apolipoprotein E OS=Mus musculus OX=10090 GN=Apoe PE=1 SV=2	22	100	1 of 18	56.2958	0	1.46331e-45	0.451689	3.55271	3.10102	0.591337	4.82429e-10	1.85997e-09	2.9555	3.13385	3.09478	2.89563	2.8848	3.11422	6.47667	6.3045	6.52645	5.83485	6.35933	5.18315	6.61633	6.14258	6.33516	6.15521	6.98488	7.16091	30.87	29.8007	7.87008
1730	Q01339	Apoh	>sp|Q01339|APOH_MOUSE Beta-2-glycoprotein 1 OS=Mus musculus OX=10090 GN=Apoh PE=1 SV=1	25	90	0 of 18	53.782	0	1.56277e-61	-0.124744	1.1478	1.27255	0.823123	8.26308e-09	2.53746e-09	3.49872	3.56533	3.34316	3.33014	3.25841	3.49648	4.80241	4.78174	4.732	4.60027	4.701	4.5101	4.82972	4.25512	4.57784	4.42079	4.67857	4.61703	13.6798	7.63161	8.35775
5526	Q9Z1R3	Apom	>sp|Q9Z1R3|APOM_MOUSE Apolipoprotein M OS=Mus musculus OX=10090 GN=Apom PE=1 SV=1	2	6	6 of 15	48.9127	0	3.79169e-27	-0.321939	0.643759	0.965698	0.856342	0.0912846	0.0156203	NA	NA	4.08567	2.85117	NA	3.33988	4.71945	4.84255	4.26674	4.3	4.61852	3.60034	4.40986	4.18308	3.57695	3.56831	3.86696	4.8108	35.601	27.5677	43.8161
4940	Q9DCZ4	Apoo	>sp|Q9DCZ4|MIC26_MOUSE MICOS complex subunit Mic26 OS=Mus musculus OX=10090 GN=Apoo PE=1 SV=2	7	28	0 of 18	46.9978	0	3.39209e-38	0.0365364	-0.155959	-0.192495	0.969276	0.121613	0.058831	7.13724	7.0377	7.14843	6.8442	6.9869	6.9294	6.82459	6.72165	6.62224	6.95677	6.86226	6.94139	6.89717	7.14795	6.82525	6.90163	6.75763	6.6185	12.5238	8.80766	8.17903
2662	Q78IK4	Apool	>sp|Q78IK4|MIC27_MOUSE MICOS complex subunit Mic27 OS=Mus musculus OX=10090 GN=Apool PE=1 SV=1	16	64	0 of 18	52.118	0	1.00214e-44	0.089294	0.492229	0.402935	0.786612	1.12971e-06	1.0656e-05	4.86677	4.86296	4.93029	4.7018	4.76489	4.94023	5.26828	5.27624	5.22638	5.23066	5.2997	5.1833	5.27846	5.51417	5.31367	5.33374	5.33444	5.24583	6.72064	2.90163	6.40781
699	P12023	App	>sp|P12023|A4_MOUSE Amyloid-beta precursor protein OS=Mus musculus OX=10090 GN=App PE=1 SV=3	12	35	6 of 18	51.0485	0	1.41874e-31	0.0228276	0.406771	0.383943	0.986506	0.00419899	0.00619379	3.40584	2.73655	3.08785	2.6845	3.08736	2.79839	3.58898	3.28065	3.50423	3.3181	3.36031	3.05186	3.48899	3.42048	3.32205	3.42901	3.296	3.28459	5.84028	12.746	19.9701
3513	Q8K3H0	Appl1	>sp|Q8K3H0|DP13A_MOUSE DCC-interacting protein 13-alpha OS=Mus musculus OX=10090 GN=Appl1 PE=1 SV=1	24	78	0 of 18	56.6111	0	1.21014e-51	0.0289633	0.335205	0.306242	0.967048	4.61583e-05	0.000111261	3.52742	3.50843	3.61214	3.51295	3.5172	3.60273	3.9549	3.84842	3.80817	3.71051	3.88995	3.90639	3.9889	3.81347	3.85521	3.78982	3.93572	3.909	5.28998	5.86111	3.32258
3512	Q8K3G9	Appl2	>sp|Q8K3G9|DP13B_MOUSE DCC-interacting protein 13-beta OS=Mus musculus OX=10090 GN=Appl2 PE=1 SV=1	10	30	0 of 18	50.2808	0	2.11706e-27	0.103693	0.551881	0.448188	0.896764	0.000152373	0.000988371	2.56027	2.4428	2.47641	2.42705	2.76937	2.53857	3.22904	2.92311	3.16832	2.63947	3.14254	2.80111	3.00213	3.02892	3.29067	2.89926	3.01399	3.29076	11.5883	15.7455	9.12647
611	P08030	Aprt	>sp|P08030|APT_MOUSE Adenine phosphoribosyltransferase OS=Mus musculus OX=10090 GN=Aprt PE=1 SV=2	7	30	0 of 18	49.9738	0	5.05508e-41	-0.035106	0.151186	0.186292	0.969276	0.089103	0.0388178	3.31264	3.48441	3.20079	3.55184	3.49479	3.57768	3.56768	3.52511	3.65216	3.76089	3.45774	3.77632	3.49789	3.69835	3.61947	3.57788	3.52752	3.60815	4.97308	8.95738	9.92315
1736	Q02013	Aqp1	>sp|Q02013|AQP1_MOUSE Aquaporin-1 OS=Mus musculus OX=10090 GN=Aqp1 PE=1 SV=3	4	16	0 of 18	47.9967	0	5.208e-28	0.157408	-0.183478	-0.340886	0.856342	0.223195	0.0276596	5.74881	5.47466	5.91829	5.87937	5.34344	5.9002	5.40982	5.53965	5.01745	5.65098	5.1815	5.42007	5.65472	5.62024	5.29399	5.3096	5.85063	5.43473	15.4232	15.6551	16.0735
291	O54794	Aqp7	>sp|O54794|AQP7_MOUSE Aquaporin-7 OS=Mus musculus OX=10090 GN=Aqp7 PE=1 SV=1	1	3	2 of 14	45.7476	0	2.35232e-15	-0.292309	-0.426078	-0.133769	0.938453	0.386017	0.798198	2.04601	1.07299	NA	1.4564	NA	NA	1.13993	NA	0.408273	1.28575	2.76667	1.3562	0.571863	1.20993	0.470587	1.86791	1.40256	1.07148	36.8059	69.9338	34.6024
3322	Q8CFQ3	Aqr	>sp|Q8CFQ3|AQR_MOUSE RNA helicase aquarius OS=Mus musculus OX=10090 GN=Aqr PE=1 SV=2	8	23	8 of 17	43.4751	0	5.57164e-11	0.052622	0.531748	0.479126	0.969276	0.00181553	0.00388514	2.17494	1.90441	NA	2.0137	2.49367	2.36235	2.81663	2.44926	2.99541	2.63551	2.6469	2.46994	2.61954	3.01757	2.66595	2.87865	2.38196	2.76572	15.0587	14.896	16.8366
565	P04627	Araf	>sp|P04627|ARAF_MOUSE Serine/threonine-protein kinase A-Raf OS=Mus musculus OX=10090 GN=Araf PE=1 SV=2	7	20	1 of 18	50.9596	0	2.22359e-31	-0.0957637	0.38848	0.484244	0.939586	0.00883384	0.00177747	3.29391	3.52418	3.46935	3.52278	3.37708	2.83209	3.79527	3.51177	4.07933	3.82942	4.06553	3.64353	3.69054	3.86477	3.63586	3.89165	3.71976	3.5477	9.21902	15.5238	16.2407
2043	Q4LDD4	Arap1	>sp|Q4LDD4|ARAP1_MOUSE Arf-GAP with Rho-GAP domain, ANK repeat and PH domain-containing protein 1 OS=Mus musculus OX=10090 GN=Arap1 PE=1 SV=2	14	47	5 of 18	52.2828	0	2.87833e-30	-0.0993934	0.828611	0.928004	0.951463	0.000138553	4.08697e-05	2.73078	2.282	2.57739	2.75275	1.76695	2.28574	3.40203	3.23911	3.25409	3.30051	3.61676	3.15112	3.07591	2.96185	3.4547	2.99429	3.24848	3.63205	19.3601	11.8946	23.6491
3691	Q8R5G7	Arap3	>sp|Q8R5G7|ARAP3_MOUSE Arf-GAP with Rho-GAP domain, ANK repeat and PH domain-containing protein 3 OS=Mus musculus OX=10090 GN=Arap3 PE=1 SV=3	2	6	4 of 16	41.2722	0.000938438	3.77741e-17	0.23564	0.416795	0.181155	0.876267	0.133672	0.517864	NA	0.163459	0.811462	NA	0.450169	0.555997	0.806518	0.750816	1.07387	-0.23939	0.759516	0.907238	0.417596	0.549933	1.22369	1.31546	1.22376	0.741964	26.0715	25.7876	18.4149
2141	Q5XJY5	Arcn1	>sp|Q5XJY5|COPD_MOUSE Coatomer subunit delta OS=Mus musculus OX=10090 GN=Arcn1 PE=1 SV=2	29	99	0 of 18	54.7308	0	2.89782e-42	-0.157362	0.992444	1.14981	0.643584	1.25564e-08	2.40567e-09	2.96063	2.87255	3.06374	2.92064	2.91198	3.22399	4.21936	4.04993	4.26976	4.20525	4.19313	3.91494	4.07591	3.86594	3.92483	3.8645	3.98821	4.18881	9.08916	8.89879	9.44843
3056	Q8BSL7	Arf2	>sp|Q8BSL7|ARF2_MOUSE ADP-ribosylation factor 2 OS=Mus musculus OX=10090 GN=Arf2 PE=1 SV=2	2	6	3 of 18	50.2308	0	8.94677e-24	-0.20436	0.0789262	0.283287	0.937379	0.794138	0.327219	2.86996	2.85636	2.44849	2.16563	1.72729	2.30238	2.4737	3.49408	2.42915	2.48106	3.01196	2.17989	2.29761	1.89318	2.36989	3.32228	2.53258	2.42813	37.0843	37.4131	28.9087
1392	P61750	Arf4	>sp|P61750|ARF4_MOUSE ADP-ribosylation factor 4 OS=Mus musculus OX=10090 GN=Arf4 PE=1 SV=2	2	6	0 of 18	47.936	0	4.38389e-24	-0.30062	1.57531	1.87593	0.670481	1.3205e-07	1.52317e-08	4.45772	4.30894	4.4045	4.50296	4.69215	4.35953	6.19202	6.20186	6.73058	6.35101	6.75705	5.74888	6.14335	5.8912	5.79479	5.7285	6.07697	6.54287	22.1543	25.4225	9.72074
1617	P84084	Arf5	>sp|P84084|ARF5_MOUSE ADP-ribosylation factor 5 OS=Mus musculus OX=10090 GN=Arf5 PE=1 SV=2	7	20	0 of 18	53.8606	0	2.6474e-37	0.0862512	0.997346	0.911095	0.945242	6.1725e-07	1.65858e-06	3.57981	3.27326	3.30501	3.34618	3.19994	3.23224	4.14166	4.2529	4.20907	4.03623	4.43712	4.32602	4.4344	4.17345	3.93074	4.12286	4.64174	4.61732	19.7439	9.74307	9.94832
1435	P62331	Arf6	>sp|P62331|ARF6_MOUSE ADP-ribosylation factor 6 OS=Mus musculus OX=10090 GN=Arf6 PE=1 SV=2	7	24	0 of 18	50.0524	0	1.19711e-41	-0.0083991	1.16487	1.17327	0.996071	2.44106e-08	1.81997e-08	3.30741	3.70386	3.90409	3.74862	3.95857	3.65911	4.89716	4.94076	5.13233	4.72587	4.89513	4.73	4.81328	4.78463	4.96345	4.77233	4.86092	5.07626	8.498	10.6808	15.0622
4957	Q9EPJ9	Arfgap1	>sp|Q9EPJ9|ARFG1_MOUSE ADP-ribosylation factor GTPase-activating protein 1 OS=Mus musculus OX=10090 GN=Arfgap1 PE=1 SV=2	8	25	0 of 18	51.4855	0	6.40321e-44	-0.0183863	0.550012	0.568398	0.986179	2.65368e-05	1.74243e-05	3.31659	3.48715	3.12784	3.2421	3.47671	3.59082	4.06773	4.04634	3.9394	3.86242	3.93993	3.79576	3.93327	3.79055	3.94809	3.7137	4.03978	4.11589	10.3149	7.20516	11.929
4137	Q99K28	Arfgap2	>sp|Q99K28|ARFG2_MOUSE ADP-ribosylation factor GTPase-activating protein 2 OS=Mus musculus OX=10090 GN=Arfgap2 PE=1 SV=1	20	65	0 of 18	53.3467	0	8.82623e-53	0.0367118	0.412015	0.375304	0.949786	5.11446e-06	1.38775e-05	4.00917	4.06609	3.93044	3.86584	4.05385	4.04598	4.47812	4.32864	4.4127	4.39369	4.23833	4.3717	4.35678	4.47816	4.45833	4.39571	4.34429	4.41017	3.71477	5.58056	5.45343
4778	Q9D8S3	Arfgap3	>sp|Q9D8S3|ARFG3_MOUSE ADP-ribosylation factor GTPase-activating protein 3 OS=Mus musculus OX=10090 GN=Arfgap3 PE=1 SV=2	8	27	5 of 17	52.0048	0	2.82426e-33	0.158326	1.22338	1.06506	0.939586	6.46057e-05	0.000235541	2.01365	1.49398	2.01469	1.46054	NA	0.757056	2.93016	2.52856	2.80521	2.36495	2.80033	2.24905	3.07667	2.41914	2.55509	2.66239	2.72765	3.18727	21.4026	18.5161	32.3921
136	G3X9K3	Arfgef1	>sp|G3X9K3|BIG1_MOUSE Brefeldin A-inhibited guanine nucleotide-exchange protein 1 OS=Mus musculus OX=10090 GN=Arfgef1 PE=1 SV=1	12	37	0 of 18	55.6135	0	2.04882e-39	-0.0261788	0.378106	0.404285	0.979737	0.00277953	0.00160316	2.367	2.7093	2.67101	2.51032	2.41903	2.7692	3.00729	2.79032	3.101	3.15158	3.14672	2.67464	2.93561	2.7124	2.9284	2.9549	3.12388	3.05929	9.51756	13.3434	11.3728
5	A2A5R2	Arfgef2	>sp|A2A5R2|BIG2_MOUSE Brefeldin A-inhibited guanine nucleotide-exchange protein 2 OS=Mus musculus OX=10090 GN=Arfgef2 PE=1 SV=1	17	48	1 of 18	55.0162	0	3.11109e-38	0.0751156	0.587122	0.512006	0.948121	0.000179166	0.000613021	2.53488	2.91816	3.34103	2.80012	2.94046	2.73565	3.49784	3.44167	3.51873	3.26929	3.35725	3.25758	3.46959	3.51252	3.57393	3.24557	3.27707	3.71436	12.3609	7.80768	19.7412
142	G5E8V9	Arfip1	>sp|G5E8V9|ARFP1_MOUSE Arfaptin-1 OS=Mus musculus OX=10090 GN=Arfip1 PE=1 SV=1	7	24	5 of 18	49.7024	0	4.03939e-30	0.123851	0.912129	0.788278	0.856342	3.90056e-07	2.05173e-06	2.57951	3.13239	2.80728	2.72055	3.03066	2.61172	3.61573	3.61496	3.68379	3.66706	3.45063	3.57961	3.87332	3.46672	3.52677	3.78884	3.84145	3.85779	12.0156	5.62276	15.9748
2229	Q61176	Arg1	>sp|Q61176|ARGI1_MOUSE Arginase-1 OS=Mus musculus OX=10090 GN=Arg1 PE=1 SV=1	9	27	8 of 13	52.3047	0	2.23943e-33	-0.0525849	0.197545	0.250129	0.991812	0.546367	0.509333	2.98353	NA	3.34329	3.42049	3.81353	3.43702	3.38482	NA	3.10345	NA	NA	4.46083	3.62623	3.2533	4.43878	3.46744	3.19983	NA	40.3122	53.1636	20.519
1980	Q3UL36	Arglu1	>sp|Q3UL36|ARGL1_MOUSE Arginine and glutamate-rich protein 1 OS=Mus musculus OX=10090 GN=Arglu1 PE=1 SV=2	4	12	7 of 18	48.7665	0	2.061e-16	-0.0315012	0.599888	0.631389	0.984362	0.000927054	0.000569668	3.44624	4.30175	3.77897	4.10926	4.45199	3.98763	4.63412	4.692	4.78659	4.67799	4.74706	4.32642	4.61421	4.64679	4.67475	4.30209	4.76193	4.67539	10.3176	10.6138	24.0658
2088	Q5FWK3	Arhgap1	>sp|Q5FWK3|RHG01_MOUSE Rho GTPase-activating protein 1 OS=Mus musculus OX=10090 GN=Arhgap1 PE=1 SV=1	17	53	1 of 18	56.0275	0	1.00734e-33	-0.064422	1.06881	1.13324	0.959374	2.12495e-07	9.3235e-08	3.02313	3.39442	3.40593	3.39344	3.4461	3.49272	4.6039	4.55503	4.88775	4.27991	4.47322	4.15535	4.3392	4.28914	4.34981	4.57855	4.37104	4.64087	10.3024	18.1407	10.7605
2617	Q6Y5D8	Arhgap10	>sp|Q6Y5D8|RHG10_MOUSE Rho GTPase-activating protein 10 OS=Mus musculus OX=10090 GN=Arhgap10 PE=1 SV=2	11	34	0 of 18	49.3608	0	4.86749e-28	0.10797	0.343115	0.235145	0.790977	0.000427216	0.00814003	3.5136	3.42562	3.52211	3.42014	3.34006	3.41476	3.74027	3.68903	3.70467	3.72333	3.83844	3.35142	3.85089	3.82612	3.71445	3.67821	3.83253	3.79277	4.80673	10.757	4.73755
1970	Q3UIA2	Arhgap17	>sp|Q3UIA2|RHG17_MOUSE Rho GTPase-activating protein 17 OS=Mus musculus OX=10090 GN=Arhgap17 PE=1 SV=1	14	49	0 of 18	52.964	0	2.88013e-51	-0.0664681	0.585055	0.651523	0.936654	4.68882e-06	1.24323e-06	3.4471	3.22688	3.5334	3.31896	3.48907	3.3798	4.22203	3.9873	4.08219	3.94801	4.18765	3.87718	3.88328	3.84978	4.04239	3.88997	4.04085	4.19929	9.50853	9.51683	7.79201
3433	Q8K0Q5	Arhgap18	>sp|Q8K0Q5|RHG18_MOUSE Rho GTPase-activating protein 18 OS=Mus musculus OX=10090 GN=Arhgap18 PE=1 SV=1	9	26	6 of 18	50.6024	0	1.4203e-21	-0.0888816	0.831735	0.920616	0.959153	0.000120064	3.95442e-05	2.34036	1.6473	1.60403	2.74926	1.8852	1.9876	2.87561	3.18563	2.98101	2.93484	3.0026	2.75776	2.70454	2.90809	2.9413	2.68065	3.01083	2.95875	9.43281	10.0242	32.9251
3162	Q8BYW1	Arhgap25	>sp|Q8BYW1|RHG25_MOUSE Rho GTPase-activating protein 25 OS=Mus musculus OX=10090 GN=Arhgap25 PE=1 SV=2	10	30	1 of 12	46.4597	0	3.63173e-20	-0.203788	Inf	Inf	0.564817	0	0	NA	NA	NA	NA	NA	NA	2.98144	2.88028	3.17848	3.15058	3.24059	2.97686	2.72354	2.75475	3.092	2.8704	2.92257	2.82225	9.52428	9.74673	NA
1852	Q3TBD2	Arhgap45	>sp|Q3TBD2|HMHA1_MOUSE Rho GTPase-activating protein 45 OS=Mus musculus OX=10090 GN=Arhgap45 PE=1 SV=2	14	41	4 of 16	50.4663	0	8.41399e-24	-0.122234	1.10979	1.23202	0.947067	5.69274e-05	1.87331e-05	1.86512	NA	2.51604	NA	1.31537	1.82762	3.32039	2.92315	3.43489	2.86817	3.17257	2.95919	2.86877	2.89558	3.20456	2.79869	2.93253	3.24484	13.3239	16.3857	35.1138
296	O54834	Arhgap6	>sp|O54834|RHG06_MOUSE Rho GTPase-activating protein 6 OS=Mus musculus OX=10090 GN=Arhgap6 PE=1 SV=3	5	13	3 of 18	46.4072	0	2.39716e-15	-0.0430087	0.0598933	0.102902	0.977409	0.748736	0.575027	2.85453	3.12377	3.06509	2.93617	2.94609	2.47302	3.22588	2.81676	3.00287	3.65967	2.69868	2.61224	2.80648	3.17482	2.70178	2.99048	3.1418	2.94268	12.6604	29.4094	14.7227
4270	Q99PT1	Arhgdia	>sp|Q99PT1|GDIR1_MOUSE Rho GDP-dissociation inhibitor 1 OS=Mus musculus OX=10090 GN=Arhgdia PE=1 SV=3	12	54	0 of 18	50.4373	0	7.10211e-37	-0.031478	0.730838	0.762316	0.969276	3.4017e-07	1.86627e-07	6.58765	6.52849	6.57799	6.49491	6.53853	6.65793	7.44962	7.16646	7.45595	7.37036	7.42333	7.09367	7.34691	7.25583	7.24662	7.10965	7.25847	7.55303	10.5861	10.4956	3.99005
2287	Q61599	Arhgdib	>sp|Q61599|GDIR2_MOUSE Rho GDP-dissociation inhibitor 2 OS=Mus musculus OX=10090 GN=Arhgdib PE=1 SV=3	6	19	0 of 18	50.3774	0	3.85186e-29	-0.186267	1.57625	1.76252	0.87258	2.30443e-07	5.48218e-08	1.87068	1.75967	2.02915	1.42107	1.91339	1.78173	3.95615	3.53701	4.11243	2.87121	3.53467	3.33935	3.35149	3.13802	3.48059	3.24365	3.32971	3.68975	13.8313	29.6519	13.5588
2238	Q61210	Arhgef1	>sp|Q61210|ARHG1_MOUSE Rho guanine nucleotide exchange factor 1 OS=Mus musculus OX=10090 GN=Arhgef1 PE=1 SV=2	18	58	3 of 18	55.7539	0	1.3628e-39	-0.0998444	0.535701	0.635546	0.882154	5.55347e-05	8.17288e-06	3.0983	2.88463	2.82184	3.03732	3.17288	3.02985	3.65835	3.43509	3.92578	3.66115	3.62044	3.55729	3.39231	3.46511	3.45825	3.63975	3.46617	3.83744	12.1283	11.6473	9.0057
3186	Q8C033	Arhgef10	>sp|Q8C033|ARHGA_MOUSE Rho guanine nucleotide exchange factor 10 OS=Mus musculus OX=10090 GN=Arhgef10 PE=1 SV=2	1	3	0 of 16	43.6261	0	7.94756e-10	0.366883	0.0956765	-0.271206	0.847318	0.803859	0.465679	1.68588	1.83051	1.31659	1.36609	NA	NA	1.7598	1.19991	2.2258	0.597185	1.14844	0.740227	1.88262	0.901825	1.52177	1.19183	1.87288	2.50173	40.4474	45.7312	17.3166
40	A2AWP8	Arhgef10l	>sp|A2AWP8|ARGAL_MOUSE Rho guanine nucleotide exchange factor 10-like protein OS=Mus musculus OX=10090 GN=Arhgef10l PE=1 SV=1	10	30	0 of 18	52.1571	0	8.21192e-31	-0.144717	0.214134	0.358851	0.739639	0.0391406	0.00150158	2.9433	2.79493	2.63818	2.56148	2.62348	2.44483	3.03486	2.98759	2.84333	3.08028	3.16913	3.04412	2.88938	3.05252	2.81328	2.63767	2.97614	2.92202	9.70257	7.37412	12.5233
3672	Q8R4H2	Arhgef12	>sp|Q8R4H2|ARHGC_MOUSE Rho guanine nucleotide exchange factor 12 OS=Mus musculus OX=10090 GN=Arhgef12 PE=1 SV=2	6	18	5 of 17	49.0459	0	8.69555e-18	-0.0559373	0.620953	0.67689	0.969276	0.000590949	0.000262723	3.04522	2.3893	3.16568	2.57357	2.44493	NA	3.49558	3.26	3.65643	3.32548	3.29992	3.36639	3.18962	3.4634	3.20168	3.36284	3.29274	3.55789	10.281	10.7614	25.3882
2744	Q80U35	Arhgef17	>sp|Q80U35|ARHGH_MOUSE Rho guanine nucleotide exchange factor 17 OS=Mus musculus OX=10090 GN=Arhgef17 PE=1 SV=2	12	35	4 of 18	49.0174	0	6.85328e-28	-0.0213235	0.175754	0.197078	0.977409	0.0488305	0.0286663	3.08708	3.09483	3.23955	3.14413	3.22316	3.38173	3.47909	3.33124	3.51952	3.3847	3.48493	3.15347	3.33146	3.16929	3.45166	3.45463	3.39802	3.41994	7.21541	9.09883	7.89423
2185	Q60875	Arhgef2	>sp|Q60875|ARHG2_MOUSE Rho guanine nucleotide exchange factor 2 OS=Mus musculus OX=10090 GN=Arhgef2 PE=1 SV=4	14	39	6 of 18	52.2512	0	2.98259e-34	-0.182597	1.07378	1.25638	0.818478	1.1655e-06	1.63188e-07	1.80261	1.97946	2.38432	1.82704	1.90682	1.74072	3.34677	3.209	3.34575	3.14662	3.40508	2.72602	3.07715	2.91614	3.09308	2.64227	3.08591	3.26912	14.063	15.6871	17.7422
4465	Q9CWR0	Arhgef25	>sp|Q9CWR0|ARHGP_MOUSE Rho guanine nucleotide exchange factor 25 OS=Mus musculus OX=10090 GN=Arhgef25 PE=1 SV=1	3	9	4 of 18	42.1058	0.000378931	1.2332e-08	-0.0724855	-0.0879908	-0.0155053	0.972669	0.715631	0.949301	3.13288	2.02319	1.89507	1.88739	2.64043	1.80646	2.62326	2.11398	2.03055	1.94526	2.41688	2.16246	2.39178	2.15911	2.0735	1.87543	2.48172	1.87593	17.8746	18.5948	42.1721
3535	Q8K4I3	Arhgef6	>sp|Q8K4I3|ARHG6_MOUSE Rho guanine nucleotide exchange factor 6 OS=Mus musculus OX=10090 GN=Arhgef6 PE=1 SV=1	19	57	0 of 18	53.4206	0	1.14458e-32	-0.11737	0.643548	0.760918	0.795788	1.42717e-06	1.75443e-07	2.59779	2.57877	2.61887	2.64801	2.91411	2.74286	3.62282	3.44396	3.44943	3.24338	3.63329	3.27304	3.2322	3.26172	3.34888	3.3588	3.3284	3.43171	4.97364	11.4435	9.18788
5019	Q9ES28	Arhgef7	>sp|Q9ES28|ARHG7_MOUSE Rho guanine nucleotide exchange factor 7 OS=Mus musculus OX=10090 GN=Arhgef7 PE=1 SV=2	21	68	3 of 18	51.4112	0	1.83802e-28	-0.125401	0.643531	0.768932	0.741454	9.01131e-07	9.57969e-08	2.64744	2.44749	2.70318	2.58793	2.46907	2.5511	3.281	3.2952	3.40227	3.29113	3.49727	3.25294	3.23775	2.98683	3.0921	3.19107	3.34562	3.41403	10.8758	6.68009	6.91286
43	A2BH40	Arid1a	>sp|A2BH40|ARI1A_MOUSE AT-rich interactive domain-containing protein 1A OS=Mus musculus OX=10090 GN=Arid1a PE=1 SV=1	3	9	4 of 17	46.9561	0	9.19148e-11	-0.153591	-0.0793952	0.0741958	0.897847	0.68063	0.703841	3.04639	3.10895	3.51729	NA	3.41351	3.26563	3.69401	3.2591	3.56895	3.18461	3.63118	2.72947	3.07057	2.77885	3.33121	3.30695	3.19721	3.46096	15.7727	23.1872	13.7992
117	E9Q4N7	Arid1b	>sp|E9Q4N7|ARI1B_MOUSE AT-rich interactive domain-containing protein 1B OS=Mus musculus OX=10090 GN=Arid1b PE=1 SV=1	4	11	8 of 18	41.0785	0.000938438	2.4921e-10	0.0468673	-0.366942	-0.41381	0.969276	0.00549811	0.00222731	4.03341	3.72509	3.92859	4.30445	4.2422	3.88769	3.24477	3.71721	3.51792	3.57346	3.75802	3.82719	3.62468	3.6203	3.50068	3.71712	3.76752	3.68948	6.38199	13.9323	15.3609
5520	Q9Z1N7	Arid3b	>sp|Q9Z1N7|ARI3B_MOUSE AT-rich interactive domain-containing protein 3B OS=Mus musculus OX=10090 GN=Arid3b PE=1 SV=1	2	7	0 of 14	34.4355	0.00857296	1.24363e-07	0.43725	1.77855	1.3413	0.856342	0.00156147	0.0121404	4.57534	NA	3.89934	NA	NA	3.02734	5.11651	5.91273	5.87434	4.06861	4.90432	NA	5.4651	5.13872	5.09134	5.76689	6.1281	6.08516	30.8664	47.1349	50.3133
5513	Q9Z1K5	Arih1	>sp|Q9Z1K5|ARI1_MOUSE E3 ubiquitin-protein ligase ARIH1 OS=Mus musculus OX=10090 GN=Arih1 PE=1 SV=3	21	84	0 of 18	57.1335	0	1.00114e-47	0.0707688	0.151966	0.0811974	0.884924	0.049893	0.287843	3.11156	3.2706	3.16643	3.24397	3.18776	3.30029	3.19179	3.32188	3.34769	3.13673	3.30635	3.46336	3.21354	3.41294	3.47663	3.42469	3.37036	3.29424	6.56	8.06071	4.8784
5514	Q9Z1K6	Arih2	>sp|Q9Z1K6|ARI2_MOUSE E3 ubiquitin-protein ligase ARIH2 OS=Mus musculus OX=10090 GN=Arih2 PE=1 SV=1	18	64	0 of 18	54.4351	0	4.97864e-60	0.00635612	-0.191075	-0.197431	0.996071	0.0521732	0.0450223	3.44996	3.62241	3.58998	3.48903	3.57787	3.5771	3.33741	3.22106	3.20868	3.39142	3.35152	3.61167	3.24205	3.49672	3.3488	3.60389	3.35391	3.11452	12.1163	10.5292	4.54559
1380	P61211	Arl1	>sp|P61211|ARL1_MOUSE ADP-ribosylation factor-like protein 1 OS=Mus musculus OX=10090 GN=Arl1 PE=1 SV=1	9	30	0 of 18	50.5068	0	1.24475e-33	-0.0254635	0.543279	0.568743	0.977409	4.09533e-05	2.3745e-05	3.59313	3.79306	3.70616	3.88278	3.34435	3.70102	4.30568	4.03333	4.26142	4.32041	4.46319	4.04892	4.1528	4.22905	4.34277	4.238	4.18311	4.13445	5.31725	11.498	12.3683
4592	Q9D0J4	Arl2	>sp|Q9D0J4|ARL2_MOUSE ADP-ribosylation factor-like protein 2 OS=Mus musculus OX=10090 GN=Arl2 PE=1 SV=1	6	16	0 of 18	51.5085	0	4.02105e-33	0.0477137	0.580649	0.532935	0.966955	1.7678e-05	4.22429e-05	4.03596	4.48595	4.3414	4.4032	4.4539	4.56502	4.88051	4.88663	4.93676	4.90525	5.08359	4.79031	4.74263	4.91282	4.86641	5.15033	4.99678	5.10035	10.4612	6.83775	11.9929
5411	Q9WUL7	Arl3	>sp|Q9WUL7|ARL3_MOUSE ADP-ribosylation factor-like protein 3 OS=Mus musculus OX=10090 GN=Arl3 PE=1 SV=1	9	25	0 of 18	53.1185	0	1.31111e-34	-0.0455804	0.644831	0.690412	0.969276	6.70691e-05	3.11067e-05	4.41712	5.01797	4.77023	4.72053	4.64464	4.80169	5.30971	5.65234	5.4577	5.35777	5.49956	5.23757	5.54687	5.25475	5.51647	5.37623	5.58276	4.96409	15.2094	10.5106	13.5651
2825	Q80ZU0	Arl5a	>sp|Q80ZU0|ARL5A_MOUSE ADP-ribosylation factor-like protein 5A OS=Mus musculus OX=10090 GN=Arl5a PE=1 SV=1	2	6	4 of 18	46.4965	0	1.23191e-22	-0.378899	-0.0011082	0.377791	0.690669	0.996881	0.115979	1.76094	2.30994	2.30575	2.74135	2.65507	2.86212	2.50572	2.17452	2.84478	3.38584	3.32135	2.66969	2.60136	2.71283	2.11991	2.56875	2.1952	2.43046	15.9378	32.3952	25.5319
5158	Q9JKW0	Arl6ip1	>sp|Q9JKW0|AR6P1_MOUSE ADP-ribosylation factor-like protein 6-interacting protein 1 OS=Mus musculus OX=10090 GN=Arl6ip1 PE=1 SV=1	2	5	11 of 18	42.1629	0.000378931	1.14214e-12	0.305119	1.62477	1.31965	0.725971	3.61569e-07	3.90012e-06	1.65792	1.49804	1.61031	2.2303	1.31689	1.73528	3.34396	3.03604	2.85165	3.18355	2.69783	2.85363	3.59058	3.3352	3.19613	2.6174	3.23188	3.8262	26.9363	16.9395	23.3391
5193	Q9JM93	Arl6ip4	>sp|Q9JM93|AR6P4_MOUSE ADP-ribosylation factor-like protein 6-interacting protein 4 OS=Mus musculus OX=10090 GN=Arl6ip4 PE=1 SV=1	1	3	2 of 8	34.5496	0.00840036	6.3554e-06	-0.420061	Inf	Inf	0.797939	0	0	NA	NA	NA	NA	NA	NA	0.853948	0.32539	0.879109	0.670811	1.31671	NA	0.310012	NA	NA	-0.125287	NA	0.982672	39.413	25.2249	NA
3694	Q8R5J9	Arl6ip5	>sp|Q8R5J9|PRAF3_MOUSE PRA1 family protein 3 OS=Mus musculus OX=10090 GN=Arl6ip5 PE=1 SV=2	6	27	0 of 18	48.1651	0	2.35728e-48	0.0189124	1.22972	1.21081	0.977409	1.74442e-10	2.32432e-10	5.60096	5.6489	5.72495	5.91073	5.64116	5.67392	6.89079	6.93719	7.00921	6.90107	7.02402	6.70319	6.95219	7.00718	6.7935	6.93301	6.97469	6.91839	4.98785	7.74383	8.04478
2901	Q8BH07	Arl6ip6	>sp|Q8BH07|AR6P6_MOUSE ADP-ribosylation factor-like protein 6-interacting protein 6 OS=Mus musculus OX=10090 GN=Arl6ip6 PE=1 SV=1	2	9	4 of 16	47.9326	0	6.14197e-19	0.066059	0.678862	0.612803	0.972669	0.0112291	0.0195891	NA	1.02912	2.40476	NA	1.97109	1.47919	2.09105	2.56139	2.86563	2.14092	2.21924	2.12483	2.33764	2.16694	2.47436	2.31057	2.5408	2.56909	10.561	23.5467	40.3998
3801	Q8VEH3	Arl8a	>sp|Q8VEH3|ARL8A_MOUSE ADP-ribosylation factor-like protein 8A OS=Mus musculus OX=10090 GN=Arl8a PE=1 SV=1	8	40	0 of 18	53.9605	0	9.00484e-41	0.0131556	0.592531	0.579376	0.99593	3.0615e-05	3.68505e-05	4.31223	4.58402	4.61677	4.50479	4.43409	4.55755	5.15965	5.31652	5.18492	4.83802	5.09272	4.89388	5.04209	4.87733	5.01778	5.01519	5.39608	5.21618	13.1699	12.471	7.61207
4387	Q9CQW2	Arl8b	>sp|Q9CQW2|ARL8B_MOUSE ADP-ribosylation factor-like protein 8B OS=Mus musculus OX=10090 GN=Arl8b PE=1 SV=1	2	9	0 of 18	51.0857	0	2.10255e-44	0.0244863	0.595121	0.570635	0.986179	0.00025533	0.000364307	5.26141	4.69364	4.87301	5.0848	4.81335	4.77423	5.66881	5.69599	5.69265	5.1096	5.5193	5.2379	5.47633	5.64661	5.27738	5.43063	5.64202	5.59822	9.78717	16.7231	15.511
4730	Q9D7A8	Armc1	>sp|Q9D7A8|ARMC1_MOUSE Armadillo repeat-containing protein 1 OS=Mus musculus OX=10090 GN=Armc1 PE=1 SV=1	9	26	0 of 18	53.2173	0	1.68164e-47	0.018502	0.226135	0.207633	0.984362	0.0241299	0.0361733	3.25887	3.42943	3.45732	3.04702	3.06174	3.26915	3.36555	3.60154	3.48277	3.31256	3.57468	3.43223	3.43005	3.6502	3.47233	3.39509	3.58047	3.35221	8.03763	7.90305	12.0072
4596	Q9D0L7	Armc10	>sp|Q9D0L7|ARM10_MOUSE Armadillo repeat-containing protein 10 OS=Mus musculus OX=10090 GN=Armc10 PE=1 SV=1	5	14	2 of 18	51.8328	0	2.52196e-44	0.0439552	0.814209	0.770254	0.969276	3.44297e-06	6.17586e-06	2.86083	2.89322	2.53706	3.04757	2.9936	3.03769	3.6662	3.57447	3.94197	3.79733	3.69067	3.32085	3.65734	3.5939	3.57165	3.61818	3.84424	3.9699	11.5862	14.1989	12.3068
3020	Q8BNU0	Armc6	>sp|Q8BNU0|ARMC6_MOUSE Armadillo repeat-containing protein 6 OS=Mus musculus OX=10090 GN=Armc6 PE=1 SV=1	7	23	0 of 18	48.4285	0	8.2673e-24	-0.0524526	-0.137377	-0.0849246	0.967048	0.243279	0.475917	3.223	3.23558	3.10712	3.3189	2.79609	2.96313	3.08957	2.85023	2.98513	2.814	3.22724	3.1681	2.89768	3.10075	3.13553	3.08754	2.7592	2.83885	10.8333	11.5998	13.0868
4866	Q9DBR3	Armc8	>sp|Q9DBR3|ARMC8_MOUSE Armadillo repeat-containing protein 8 OS=Mus musculus OX=10090 GN=Armc8 PE=1 SV=2	12	38	0 of 18	54.5972	0	1.06815e-39	-0.116265	0.5244	0.640665	0.843903	4.87149e-05	5.10155e-06	2.89317	3.02827	3.00995	2.64306	3.02583	3.17459	3.654	3.59827	3.74842	3.45999	3.72499	3.43319	3.51427	3.6177	3.36059	3.59767	3.3144	3.51665	8.44197	9.07744	11.9085
2944	Q8BHS6	Armcx3	>sp|Q8BHS6|ARMX3_MOUSE Armadillo repeat-containing X-linked protein 3 OS=Mus musculus OX=10090 GN=Armcx3 PE=1 SV=1	5	14	5 of 17	44.5482	0	2.12099e-19	-0.137122	0.729867	0.866989	0.947409	0.00400723	0.00102512	2.68597	NA	2.25754	1.28631	1.94622	2.51483	3.20284	2.74288	3.15065	3.17363	3.14362	2.61736	3.01193	2.68142	2.76763	2.80852	2.73918	3.19957	14.4102	16.5573	33.803
2564	Q6PD19	Armh3	>sp|Q6PD19|ARMD3_MOUSE Armadillo-like helical domain-containing protein 3 OS=Mus musculus OX=10090 GN=Armh3 PE=1 SV=2	6	18	1 of 18	51.8301	0	1.07421e-37	-0.0639233	0.0463804	0.110304	0.947409	0.661897	0.285445	3.19764	3.3375	2.93066	3.17535	3.35294	3.03713	3.36353	3.24301	3.44817	3.15892	3.3364	3.14302	3.36304	3.38187	3.27841	3.18937	2.97708	3.11975	10.5041	8.40479	11.2954
59	A6H630	Armt1	>sp|A6H630|ARMT1_MOUSE Damage-control phosphatase ARMT1 OS=Mus musculus OX=10090 GN=Armt1 PE=1 SV=1	18	68	0 of 18	52.419	0	2.34766e-42	-0.0166605	-0.708951	-0.692291	0.996071	6.52173e-05	7.93186e-05	4.45278	4.68407	4.50056	4.5275	4.42007	4.68872	3.72613	3.79715	3.66988	3.77235	3.77025	4.3842	3.62071	3.98616	4.01104	4.16155	3.66938	3.57114	17.1611	20.9097	8.09094
1243	P53762	Arnt	>sp|P53762|ARNT_MOUSE Aryl hydrocarbon receptor nuclear translocator OS=Mus musculus OX=10090 GN=Arnt PE=1 SV=3	2	6	1 of 12	38.8992	0.00275735	5.80815e-12	0.32206	Inf	Inf	0.564817	0	0	NA	NA	NA	NA	NA	NA	2.95081	2.86434	2.7899	2.53511	3.01516	2.16404	2.89163	2.9681	3.00708	3.01435	2.99941	3.37114	12.5382	20.093	NA
5340	Q9R0Q6	Arpc1a	>sp|Q9R0Q6|ARC1A_MOUSE Actin-related protein 2/3 complex subunit 1A OS=Mus musculus OX=10090 GN=Arpc1a PE=1 SV=1	10	30	0 of 18	49.7673	0	9.16645e-48	0.0726947	-0.0765712	-0.149266	0.896764	0.366987	0.0799149	4.28948	4.24768	4.58945	4.32565	4.13078	4.29142	4.04113	4.16825	4.12003	4.18896	4.16653	4.29395	4.28072	4.24574	4.1993	4.32784	4.29238	4.06904	6.23577	5.78569	11.0062
5428	Q9WV32	Arpc1b	>sp|Q9WV32|ARC1B_MOUSE Actin-related protein 2/3 complex subunit 1B OS=Mus musculus OX=10090 GN=Arpc1b PE=1 SV=4	17	57	0 of 18	54.4534	0	3.48834e-37	-0.0927145	2.16863	2.26135	0.956507	2.43725e-09	1.4819e-09	2.36862	2.79095	2.52551	2.83038	2.58838	2.80397	5.14341	4.68309	5.31741	4.90692	5.01181	4.41323	4.89217	4.52946	4.75074	4.55541	4.84352	5.34828	22.3757	21.6726	12.596
4449	Q9CVB6	Arpc2	>sp|Q9CVB6|ARPC2_MOUSE Actin-related protein 2/3 complex subunit 2 OS=Mus musculus OX=10090 GN=Arpc2 PE=1 SV=3	22	83	0 of 18	57.376	0	2.13387e-38	-0.115697	1.04811	1.1638	0.865669	7.59344e-08	1.95994e-08	4.00977	4.02983	3.96493	3.98279	3.81331	3.98854	5.30065	4.9274	5.33186	5.28324	5.13055	4.79829	4.90943	4.79038	5.12003	4.93601	4.99654	5.32543	13.4793	14.6915	5.18751
5192	Q9JM76	Arpc3	>sp|Q9JM76|ARPC3_MOUSE Actin-related protein 2/3 complex subunit 3 OS=Mus musculus OX=10090 GN=Arpc3 PE=1 SV=3	8	35	0 of 18	53.0549	0	1.57302e-37	-0.238454	0.79257	1.03102	0.608196	1.07561e-05	4.68649e-07	2.81534	3.25303	2.69578	3.16234	3.14046	3.33525	4.01356	4.11934	4.19925	4.10521	4.09406	4.05693	3.50361	3.76094	4.2309	3.92898	3.94047	3.79273	16.8501	4.36809	16.7732
1348	P59999	Arpc4	>sp|P59999|ARPC4_MOUSE Actin-related protein 2/3 complex subunit 4 OS=Mus musculus OX=10090 GN=Arpc4 PE=1 SV=3	8	25	0 of 18	55.3874	0	1.1897e-39	-0.0149546	1.2261	1.24106	0.996071	2.69044e-07	2.12583e-07	4.5287	4.5307	4.48511	4.77936	4.2565	4.59307	5.88169	5.93217	6.02799	5.62771	5.78914	5.36109	5.53837	5.33001	5.8371	5.7512	6.05896	6.01441	18.7028	15.8284	11.6226
4291	Q9CPW4	Arpc5	>sp|Q9CPW4|ARPC5_MOUSE Actin-related protein 2/3 complex subunit 5 OS=Mus musculus OX=10090 GN=Arpc5 PE=1 SV=3	5	17	0 of 18	51.5009	0	1.55463e-29	-0.0263114	1.87338	1.8997	0.988093	2.90568e-09	2.56855e-09	4.20302	4.54656	4.25571	4.34366	4.67257	4.54092	6.53993	6.20016	6.62017	6.23169	6.5161	5.85256	6.38737	6.09262	6.32053	6.0058	6.31324	6.68319	16.9917	18.8738	12.9255
4765	Q9D898	Arpc5l	>sp|Q9D898|ARP5L_MOUSE Actin-related protein 2/3 complex subunit 5-like protein OS=Mus musculus OX=10090 GN=Arpc5l PE=1 SV=1	4	15	0 of 18	55.7117	0	1.52266e-44	0.0323308	0.412151	0.37982	0.969276	0.000205865	0.00042567	5.15662	5.17119	5.39424	5.39197	5.40942	5.05289	5.67813	5.42572	5.63571	5.69617	5.59328	5.82625	5.63724	5.83658	5.7326	5.65981	5.57256	5.61046	6.78125	9.02935	10.5652
4579	Q9D0A3	Arpin	>sp|Q9D0A3|ARPIN_MOUSE Arpin OS=Mus musculus OX=10090 GN=Arpin PE=1 SV=1	4	12	8 of 18	38.1053	0.00364897	1.02538e-13	-0.245991	0.398534	0.644525	0.843122	0.0666966	0.00523578	3.88003	4.02442	2.54251	3.44677	3.0367	3.26827	4.00546	3.75016	3.88321	4.15549	4.2623	4.00922	3.73874	3.90788	3.66885	3.64811	3.9389	3.68744	8.96683	12.6887	36.1633
1281	P56212	Arpp19	>sp|P56212|ARP19_MOUSE cAMP-regulated phosphoprotein 19 OS=Mus musculus OX=10090 GN=Arpp19 PE=1 SV=2	4	21	0 of 18	53.0355	0	3.38294e-32	-0.055053	-0.152343	-0.0972904	0.973336	0.457107	0.644366	4.24251	4.46912	4.31485	4.26508	4.50481	4.91324	4.0806	4.65499	3.90239	4.56682	4.05093	4.87013	4.38197	4.19254	4.63163	4.63686	4.08798	3.86455	21.0142	27.2778	18.9189
3118	Q8BWG8	Arrb1	>sp|Q8BWG8|ARRB1_MOUSE Beta-arrestin-1 OS=Mus musculus OX=10090 GN=Arrb1 PE=1 SV=1	8	24	0 of 18	52.4281	0	4.6256e-39	0.0650196	0.499244	0.434224	0.948121	0.000127942	0.000457524	3.14496	3.15994	2.85005	2.99453	3.17246	2.82464	3.4605	3.26677	3.56301	3.46226	3.62987	3.36951	3.37211	3.59013	3.49435	3.38809	3.45279	3.84458	12.9336	8.97438	10.8017
3954	Q91YI4	Arrb2	>sp|Q91YI4|ARRB2_MOUSE Beta-arrestin-2 OS=Mus musculus OX=10090 GN=Arrb2 PE=1 SV=1	4	12	3 of 13	45.9411	0	8.17234e-15	-0.132132	-0.336645	-0.204513	0.959153	0.50065	0.690505	NA	NA	2.04059	NA	NA	NA	2.13662	1.96982	2.05183	1.75227	2.33476	0.771167	1.87431	1.44496	1.65722	1.52745	1.56838	2.15137	19.5106	30.5269	NA
1181	P50428	Arsa	>sp|P50428|ARSA_MOUSE Arylsulfatase A OS=Mus musculus OX=10090 GN=Arsa PE=1 SV=2	3	9	1 of 17	45.8736	0	2.13579e-43	-0.00181159	0.66758	0.669392	0.999279	0.00435783	0.00420811	NA	2.69715	1.68836	2.03924	2.57237	2.27232	3.05736	3.12464	2.7866	2.5732	3.19274	2.80514	2.99925	2.61374	2.7396	2.67798	3.002	3.49625	24.6533	16.1929	26.9867
1182	P50429	Arsb	>sp|P50429|ARSB_MOUSE Arylsulfatase B OS=Mus musculus OX=10090 GN=Arsb PE=1 SV=3	2	6	1 of 7	46.9509	0	4.33114e-06	0.0114888	Inf	Inf	0.99788	0	0	NA	NA	NA	NA	NA	NA	3.20951	2.6102	3.44426	2.69135	2.49047	NA	3.16582	NA	NA	NA	2.63547	NA	25.705	29.8612	NA
2190	Q60935	Art1	>sp|Q60935|NAR1_MOUSE GPI-linked NAD(P)(+)--arginine ADP-ribosyltransferase 1 OS=Mus musculus OX=10090 GN=Art1 PE=1 SV=1	7	27	0 of 18	55.4436	0	1.58582e-45	0.0328845	0.166169	0.133284	0.969276	0.0758513	0.151074	3.69454	3.90047	3.84941	3.94646	3.84816	3.68762	4.04824	3.9968	4.07265	3.67967	4.0301	3.89889	3.84926	4.11578	4.08954	4.06811	3.99244	3.80853	8.82984	9.6538	7.33463
3615	Q8R2G4	Art3	>sp|Q8R2G4|NAR3_MOUSE Ecto-ADP-ribosyltransferase 3 OS=Mus musculus OX=10090 GN=Art3 PE=1 SV=2	15	51	0 of 18	50.5131	0	8.71952e-51	0.104144	-0.353465	-0.457609	0.913627	0.00879412	0.0012917	4.93966	5.31187	5.25369	5.20369	5.353	5.14871	4.67055	4.71186	4.77382	4.53216	4.70156	5.07502	4.66561	5.06383	5.01372	4.93406	4.95598	4.45664	15.3556	13.2575	9.82145
1570	P70352	Art5	>sp|P70352|NAR5_MOUSE Ecto-ADP-ribosyltransferase 5 OS=Mus musculus OX=10090 GN=Art5 PE=2 SV=3	1	3	4 of 12	36.6647	0.0057793	2.4282e-12	0.384886	0.428969	0.0440823	0.659489	0.142352	0.889756	NA	NA	0.241881	NA	NA	0.137212	-0.133937	0.217992	0.312893	NA	NA	0.537565	0.876093	0.365676	0.0496641	0.999668	0.462183	0.957805	25.249	18.7254	5.12788
1705	P98203	Arvcf	>sp|P98203|ARVC_MOUSE Armadillo repeat protein deleted in velo-cardio-facial syndrome homolog OS=Mus musculus OX=10090 GN=Arvcf PE=1 SV=2	5	13	7 of 18	39.1361	0.00239543	9.28403e-11	0.118011	-0.25194	-0.369951	0.935546	0.117002	0.0251595	3.73273	3.84268	3.7732	3.22645	3.88565	3.97598	3.22161	3.06819	3.21671	3.42001	3.36243	3.92803	3.49459	3.34705	3.40118	3.79783	3.47132	3.41308	11.9412	23.1131	16.3806
3918	Q91WU5	As3mt	>sp|Q91WU5|AS3MT_MOUSE Arsenite methyltransferase OS=Mus musculus OX=10090 GN=As3mt PE=1 SV=2	20	65	0 of 18	53.7643	0	7.9819e-49	-0.0917639	-0.198675	-0.106911	0.827975	0.0149683	0.170929	4.09249	4.16613	4.08343	4.11312	4.13322	4.27504	3.96787	3.85077	3.98045	4.00608	4.21053	4.20626	3.88597	3.91555	3.91401	3.92127	4.07394	3.96064	4.80845	10.0097	5.03485
5430	Q9WV54	Asah1	>sp|Q9WV54|ASAH1_MOUSE Acid ceramidase OS=Mus musculus OX=10090 GN=Asah1 PE=1 SV=1	18	54	0 of 18	54.6268	0	3.82624e-55	-0.040159	1.98151	2.02167	0.973336	1.09287e-09	8.56266e-10	2.35647	2.53914	2.56856	2.65477	2.28729	2.67376	4.62057	4.44641	4.81976	4.5445	4.65113	4.12762	4.61906	4.29084	4.31634	4.29234	4.47213	4.97832	20.3458	15.4426	10.6981
2677	Q7SIG6	Asap2	>sp|Q7SIG6|ASAP2_MOUSE Arf-GAP with SH3 domain, ANK repeat and PH domain-containing protein 2 OS=Mus musculus OX=10090 GN=Asap2 PE=1 SV=3	8	23	6 of 18	52.3594	0	3.62046e-16	-0.0949478	0.257567	0.352515	0.949415	0.12559	0.0395639	3.05411	2.84221	3.19935	2.89994	2.48655	2.15484	3.36903	3.20849	3.10858	2.89781	3.13433	3.03385	2.87494	3.07903	2.8564	3.29523	2.913	3.1638	12.5965	11.12	24.7619
3989	Q91ZT7	Asb10	>sp|Q91ZT7|ASB10_MOUSE Ankyrin repeat and SOCS box protein 10 OS=Mus musculus OX=10090 GN=Asb10 PE=2 SV=1	5	21	0 of 18	51.5686	0	6.34081e-39	-0.103462	-0.420568	-0.317106	0.947945	0.0161059	0.0613577	2.48221	2.78105	2.70363	2.27569	2.74164	2.958	2.33485	1.63695	2.45869	2.37499	2.58052	2.65358	2.32562	2.23238	2.36443	2.26457	2.0359	2.1959	7.8068	21.6172	16.1123
3253	Q8C6Y6	Asb14	>sp|Q8C6Y6|ASB14_MOUSE Ankyrin repeat and SOCS box protein 14 OS=Mus musculus OX=10090 GN=Asb14 PE=2 SV=2	2	6	12 of 18	44.2682	0	1.71067e-25	-0.457632	-1.99713	-1.5395	0.85888	0.000202234	0.00194523	1.86851	2.58153	1.99281	2.85902	2.59034	2.00311	-0.489347	0.443038	1.42192	1.27141	0.240482	1.77084	-0.02548	0.812928	0.950562	1.35191	-0.555364	-0.622007	54.2385	52.8143	28.545
3812	Q8VHA6	Asb18	>sp|Q8VHA6|ASB18_MOUSE Ankyrin repeat and SOCS box protein 18 OS=Mus musculus OX=10090 GN=Asb18 PE=2 SV=1	2	6	11 of 12	33.6206	0.00978648	8.1928e-06	-0.786403	-0.26242	0.523982	0.711827	0.635555	0.198306	NA	1.98417	1.57701	NA	0.835819	2.13103	1.78583	2.85306	2.4393	1.32082	1.9279	2.60902	NA	0.823588	NA	NA	1.91559	NA	51.1052	37.7348	35.2066
3430	Q8K0L0	Asb2	>sp|Q8K0L0|ASB2_MOUSE Ankyrin repeat and SOCS box protein 2 OS=Mus musculus OX=10090 GN=Asb2 PE=1 SV=1	16	56	0 of 18	53.7377	0	9.91114e-38	-0.126116	-0.675743	-0.549627	0.882154	5.97936e-05	0.000429838	3.85471	3.77273	3.74187	3.74955	3.78218	3.63731	3.17998	3.14113	3.15135	3.07551	3.00208	3.69052	2.91008	2.8259	3.41759	3.36097	2.99201	2.97733	17.7334	19.0619	4.85775
4621	Q9D1A4	Asb5	>sp|Q9D1A4|ASB5_MOUSE Ankyrin repeat and SOCS box protein 5 OS=Mus musculus OX=10090 GN=Asb5 PE=2 SV=1	4	12	5 of 18	44.1638	0	3.11668e-16	0.351433	0.291737	-0.0596956	0.777651	0.271901	0.828639	2.31335	2.66182	3.3804	2.21217	3.34877	2.41437	2.19474	2.42134	2.22384	2.63186	3.24	3.26094	3.18155	3.29704	2.73422	2.93101	2.95217	2.98532	13.9034	34.6944	37.7925
3990	Q91ZT9	Asb8	>sp|Q91ZT9|ASB8_MOUSE Ankyrin repeat and SOCS box protein 8 OS=Mus musculus OX=10090 GN=Asb8 PE=2 SV=1	1	3	0 of 14	43.9785	0	3.44206e-14	-0.147749	-0.245768	-0.0980184	0.939586	0.286003	0.679405	3.28925	3.12988	2.58923	NA	2.88171	NA	2.94782	NA	2.6638	3.26273	2.54459	2.95354	2.36954	3.21074	2.75666	2.40034	NA	2.89646	24.9333	19.7156	20.5244
4338	Q9CQE6	Asf1a	>sp|Q9CQE6|ASF1A_MOUSE Histone chaperone ASF1A OS=Mus musculus OX=10090 GN=Asf1a PE=1 SV=1	2	6	4 of 12	34.2183	0.00891742	7.48733e-06	-0.0471152	-0.584436	-0.537321	0.984362	0.200082	0.231354	NA	NA	NA	2.38079	NA	NA	1.61981	1.58674	1.25747	1.95612	2.25015	2.3905	1.7389	NA	2.22753	1.52373	2.03314	1.45845	23.2551	29.7032	NA
4051	Q922M7	ASHWN	>sp|Q922M7|ASHWN_MOUSE Ashwin OS=Mus musculus OX=10090 PE=1 SV=1	1	3	0 of 6	36.3196	0.00612171	7.50186e-06	0.424716	Inf	Inf	0.808157	0	0	NA	NA	NA	NA	NA	NA	0.937616	NA	1.99258	NA	NA	1.41528	NA	1.56164	NA	2.03649	2.02149	NA	17.6092	36.6038	NA
3952	Q91YI0	Asl	>sp|Q91YI0|ARLY_MOUSE Argininosuccinate lyase OS=Mus musculus OX=10090 GN=Asl PE=1 SV=1	17	60	0 of 18	52.938	0	6.71067e-36	-0.0884087	0.476094	0.564502	0.843424	6.53566e-06	8.29185e-07	4.03805	4.21667	3.95805	4.17139	3.86455	4.01498	4.61859	4.58635	4.67368	4.62044	4.71314	4.43852	4.55372	4.4306	4.55792	4.46912	4.54734	4.56156	3.81773	6.38909	9.13967
2203	Q61024	Asns	>sp|Q61024|ASNS_MOUSE Asparagine synthetase [glutamine-hydrolyzing] OS=Mus musculus OX=10090 GN=Asns PE=1 SV=3	4	12	3 of 14	44.2282	0	1.39764e-14	-0.0528982	0.858941	0.911839	0.986179	0.0505022	0.039006	NA	2.13604	0.251666	NA	NA	NA	2.00338	2.47503	2.23055	1.88746	2.31626	1.72147	1.76986	1.59104	2.16272	2.10195	2.3211	2.37009	20.3269	19.4599	81.1385
3651	Q8R3P0	Aspa	>sp|Q8R3P0|ACY2_MOUSE Aspartoacylase OS=Mus musculus OX=10090 GN=Aspa PE=1 SV=2	11	44	1 of 18	49.3946	0	5.41713e-41	-0.382406	0.758516	1.14092	0.00901373	6.26794e-08	8.71004e-10	3.58427	3.47567	3.48515	3.33008	3.70655	3.66909	4.63792	4.81444	4.64998	4.52919	4.65735	4.80747	4.2603	4.38925	4.38662	4.25717	4.22699	4.28158	4.90958	7.62296	9.56115
3058	Q8BSY0	Asph	>sp|Q8BSY0|ASPH_MOUSE Aspartyl/asparaginyl beta-hydroxylase OS=Mus musculus OX=10090 GN=Asph PE=1 SV=1	22	80	0 of 18	55.9732	0	5.06763e-50	-0.00994502	0.898807	0.908752	0.996071	1.26172e-07	9.57969e-08	3.98741	3.8088	3.80094	3.69796	3.74001	3.97641	4.91013	4.66043	4.93009	4.65199	4.81357	4.49783	4.73888	4.6027	4.77598	4.5331	4.76394	4.98977	11.19	11.5692	8.47077
4230	Q99MQ4	Aspn	>sp|Q99MQ4|ASPN_MOUSE Asporin OS=Mus musculus OX=10090 GN=Aspn PE=1 SV=1	21	100	0 of 18	52.8943	0	2.58761e-48	0.294579	0.393521	0.0989428	0.849786	0.138766	0.719733	6.16932	6.31261	6.77272	6.50284	6.97048	7.3507	7.32303	6.92479	6.96069	6.16289	6.71489	6.58605	7.32791	6.56336	6.6357	6.90108	7.34145	7.6703	30.4786	26.4698	31.8003
3698	Q8VBT9	Aspscr1	>sp|Q8VBT9|ASPC1_MOUSE Tether containing UBX domain for GLUT4 OS=Mus musculus OX=10090 GN=Aspscr1 PE=1 SV=1	4	12	0 of 18	53.083	0	3.41642e-33	-0.0520457	0.137392	0.189438	0.969276	0.295921	0.14899	4.19368	4.2129	4.30826	4.03692	3.64475	3.85524	4.41388	4.08423	4.0266	4.26658	4.57308	4.02401	4.24494	4.0901	4.25756	4.17304	4.15194	4.15853	4.34175	16.2217	16.5874
3202	Q8C0M9	Asrgl1	>sp|Q8C0M9|ASGL1_MOUSE Isoaspartyl peptidase/L-asparaginase OS=Mus musculus OX=10090 GN=Asrgl1 PE=1 SV=1	8	35	0 of 18	54.1299	0	1.4369e-37	-0.0323058	-0.85559	-0.823284	0.980238	1.32406e-05	1.90315e-05	7.17221	7.05051	7.1833	6.97502	7.06751	7.24094	6.05805	6.25363	6.04951	6.30222	6.18517	6.90121	6.22642	6.3948	6.39833	6.49118	6.14903	5.8962	14.3763	24.9682	6.88519
770	P16460	Ass1	>sp|P16460|ASSY_MOUSE Argininosuccinate synthase OS=Mus musculus OX=10090 GN=Ass1 PE=1 SV=1	13	34	3 of 18	53.1006	0	2.58579e-30	0.191692	0.836811	0.645119	0.894343	0.000700114	0.00533651	2.34601	2.8914	3.41646	3.23605	2.84583	3.31063	3.84284	3.66921	3.88683	3.47197	3.56365	3.48259	3.84869	3.38934	4.53722	3.53008	3.99397	3.76795	30.5104	12.6113	25.2523
4694	Q9D5T0	Atad1	>sp|Q9D5T0|ATAD1_MOUSE Outer mitochondrial transmembrane helix translocase OS=Mus musculus OX=10090 GN=Atad1 PE=1 SV=1	17	60	0 of 18	52.692	0	6.61328e-59	-0.0275433	0.132058	0.159602	0.972669	0.132151	0.0711237	4.1609	4.17191	4.35122	4.16271	4.15177	4.32232	4.33822	4.32742	4.21977	4.51204	4.55045	4.33053	4.37752	4.50424	4.19148	4.48703	4.35791	4.19499	9.34315	8.82119	6.43611
4091	Q925I1	Atad3	>sp|Q925I1|ATAD3_MOUSE ATPase family AAA domain-containing protein 3 OS=Mus musculus OX=10090 GN=Atad3 PE=1 SV=1	23	70	0 of 18	54.5246	0	3.31467e-47	0.0223216	0.1029	0.0805781	0.972669	0.1714	0.285518	4.10922	4.24374	4.06178	3.84307	4.0683	4.21958	4.28497	4.1011	4.17003	4.16366	4.20451	4.10491	4.16683	4.22299	4.15799	4.22563	4.23428	4.15539	2.59114	4.80354	9.63639
5545	Q9Z2A5	Ate1	>sp|Q9Z2A5|ATE1_MOUSE Arginyl-tRNA--protein transferase 1 OS=Mus musculus OX=10090 GN=Ate1 PE=1 SV=2	11	33	0 of 18	49.7275	0	2.54836e-38	-0.149617	0.117111	0.266728	0.799679	0.325004	0.0288141	2.67528	2.81367	2.67942	2.76512	2.49627	2.49482	2.88943	2.6621	2.88171	3.18425	2.85292	3.05453	2.84393	2.98066	2.67044	2.74538	2.42193	2.9649	13.9088	12.5323	9.15443
4794	Q9D8Z6	Atg101	>sp|Q9D8Z6|ATGA1_MOUSE Autophagy-related protein 101 OS=Mus musculus OX=10090 GN=Atg101 PE=1 SV=1	2	6	2 of 18	46.5204	0	1.11704e-22	-0.21227	0.411977	0.624247	0.825358	0.0249474	0.00159177	2.52712	3.07068	3.08626	2.87925	2.74451	3.10068	3.77773	3.69435	3.40221	3.33603	3.58633	3.35734	3.29087	3.39392	2.69618	3.12561	3.57678	3.79701	25.1122	13.128	15.2389
3953	Q91YI1	Atg13	>sp|Q91YI1|ATG13_MOUSE Autophagy-related protein 13 OS=Mus musculus OX=10090 GN=Atg13 PE=1 SV=2	2	5	4 of 13	41.12	0.000938438	2.0869e-07	-0.00822715	0.0643321	0.0725592	0.998774	0.872644	0.845033	NA	2.63334	NA	0.950275	1.59829	1.90679	1.37732	1.76917	2.10171	1.88118	2.09428	NA	2.41866	1.95026	NA	NA	1.19581	1.78129	33.8291	19.1922	48.5948
3195	Q8C0J2	Atg16l1	>sp|Q8C0J2|A16L1_MOUSE Autophagy-related protein 16-1 OS=Mus musculus OX=10090 GN=Atg16l1 PE=1 SV=1	5	15	2 of 18	49.8516	0	3.8652e-22	-0.126512	0.361689	0.488201	0.932887	0.0367482	0.00677159	2.90971	2.73164	2.48458	2.07705	2.38697	1.86145	3.10994	2.87227	2.77045	2.69892	2.89632	3.03269	2.94644	2.47902	2.89412	2.75213	2.66296	2.88686	11.8002	10.7844	26.5588
4293	Q9CPX6	Atg3	>sp|Q9CPX6|ATG3_MOUSE Ubiquitin-like-conjugating enzyme ATG3 OS=Mus musculus OX=10090 GN=Atg3 PE=1 SV=1	7	20	0 of 18	51.8714	0	1.50143e-37	-0.10795	0.529309	0.637258	0.866376	8.26111e-05	1.06984e-05	3.41786	3.33817	3.20145	3.22547	3.02088	3.06751	3.88807	3.88665	3.91508	3.67686	3.98274	3.74549	3.88163	3.50245	3.944	3.58153	3.604	3.93358	13.723	7.78714	10.5692
3271	Q8C9S8	Atg4a	>sp|Q8C9S8|ATG4A_MOUSE Cysteine protease ATG4A OS=Mus musculus OX=10090 GN=Atg4a PE=2 SV=2	7	20	0 of 18	48.3127	0	5.03006e-27	-0.168354	-0.30181	-0.133456	0.797386	0.026438	0.31289	3.70535	3.80719	3.83269	4.01348	3.68325	4.04738	3.57799	3.47634	3.42986	3.93062	3.89198	3.98181	3.38156	3.75093	3.76373	3.48737	3.58666	3.30822	13.0634	16.9436	10.7174
2875	Q8BGE6	Atg4b	>sp|Q8BGE6|ATG4B_MOUSE Cysteine protease ATG4B OS=Mus musculus OX=10090 GN=Atg4b PE=1 SV=2	5	15	0 of 18	51.9755	0	5.20071e-32	-0.256592	-0.0797286	0.176864	0.39253	0.446765	0.0916666	3.39799	3.83054	3.76334	3.65233	3.64549	3.66812	3.82988	3.96848	3.80895	3.7587	3.72769	3.92529	3.41494	3.34079	3.67471	3.65356	3.52216	3.87328	13.6365	6.56122	9.85042
4106	Q99J83	Atg5	>sp|Q99J83|ATG5_MOUSE Autophagy protein 5 OS=Mus musculus OX=10090 GN=Atg5 PE=1 SV=1	6	19	2 of 18	49.0181	0	2.5043e-11	0.0291196	-0.0167561	-0.0458757	0.972669	0.872644	0.650257	3.43719	3.38767	3.3941	3.6737	3.51258	3.77398	3.31935	3.50326	3.48662	3.49979	3.49306	3.60188	3.6566	3.42401	3.68979	3.49093	3.54615	3.27119	10.5295	6.18826	11.404
4796	Q9D906	Atg7	>sp|Q9D906|ATG7_MOUSE Ubiquitin-like modifier-activating enzyme ATG7 OS=Mus musculus OX=10090 GN=Atg7 PE=1 SV=1	17	50	0 of 18	52.2358	0	4.29613e-30	-0.151871	0.388896	0.540766	0.611503	0.000188855	5.3929e-06	3.05328	3.31313	3.02348	2.89114	3.18712	2.90866	3.57592	3.54099	3.62157	3.60914	3.73712	3.53664	3.53597	3.3808	3.40087	3.31784	3.50855	3.56615	6.82439	5.24579	11.5515
2449	Q68FE2	Atg9a	>sp|Q68FE2|ATG9A_MOUSE Autophagy-related protein 9A OS=Mus musculus OX=10090 GN=Atg9a PE=1 SV=2	8	22	0 of 18	54.2546	0	4.5712e-34	-0.253333	0.148392	0.401725	0.34369	0.138411	0.000492858	2.79065	3.15917	3.11876	2.68021	3.07429	2.83424	3.30228	3.34883	3.28027	3.37418	3.56647	3.19565	3.16156	3.10932	2.94664	3.0827	3.10661	3.14084	5.11537	8.95704	13.6529
4458	Q9CWJ9	Atic	>sp|Q9CWJ9|PUR9_MOUSE Bifunctional purine biosynthesis protein ATIC OS=Mus musculus OX=10090 GN=Atic PE=1 SV=2	28	93	0 of 18	54.4516	0	3.61025e-45	-0.10774	0.0605456	0.168286	0.694473	0.380711	0.0185319	5.14621	5.36004	5.14928	5.15753	5.12928	5.17784	5.23947	5.2864	5.30338	5.42506	5.44073	5.43483	5.16969	5.19557	5.32844	5.26398	5.21846	5.3073	4.3915	6.11597	6.26188
2551	Q6PA06	Atl2	>sp|Q6PA06|ATLA2_MOUSE Atlastin-2 OS=Mus musculus OX=10090 GN=Atl2 PE=1 SV=1	26	95	0 of 18	57.0068	0	5.84036e-42	0.0295374	-0.696749	-0.726287	0.979737	3.92814e-05	2.37056e-05	4.70861	4.69789	4.76121	4.67429	4.62963	4.43887	3.79493	3.89073	3.81246	3.84654	3.82057	4.38756	3.91606	4.23741	4.15199	4.02733	3.83186	3.56537	16.1506	17.8643	7.48465
3951	Q91YH5	Atl3	>sp|Q91YH5|ATLA3_MOUSE Atlastin-3 OS=Mus musculus OX=10090 GN=Atl3 PE=1 SV=1	14	51	0 of 18	53.9968	0	2.06296e-35	-0.065381	0.888835	0.954216	0.947067	1.36812e-07	5.25709e-08	1.82445	2.20598	2.04758	2.00994	2.19101	2.01738	3.03332	2.88468	3.22366	3.09644	2.98884	2.79471	2.87462	2.75843	3.00588	2.95831	2.8277	3.20441	11.294	10.5722	9.5283
189	O08997	Atox1	>sp|O08997|ATOX1_MOUSE Copper transport protein ATOX1 OS=Mus musculus OX=10090 GN=Atox1 PE=1 SV=1	4	15	0 of 18	57.2751	0	3.38151e-38	0.00776794	0.234323	0.226556	0.996862	0.156713	0.171018	4.62114	5.17249	5.1757	4.94912	5.44069	5.1443	4.90768	5.20424	5.64661	5.61264	5.21325	5.27835	5.48209	4.99279	5.58168	5.21152	5.2309	5.41039	14.5491	19.2336	18.2139
4956	Q9EPE9	Atp13a1	>sp|Q9EPE9|AT131_MOUSE Endoplasmic reticulum transmembrane helix translocase OS=Mus musculus OX=10090 GN=Atp13a1 PE=1 SV=2	30	93	1 of 18	51.9834	0	1.05906e-32	0.0417279	0.516792	0.475064	0.959153	5.97662e-06	1.44688e-05	3.16236	3.06831	3.19495	3.36955	3.24424	3.10519	3.62838	3.51487	3.73444	3.79807	3.80611	3.51312	3.71958	3.71717	3.75607	3.77415	3.74323	3.53516	5.79071	9.19268	7.61432
3764	Q8VDN2	Atp1a1	>sp|Q8VDN2|AT1A1_MOUSE Sodium/potassium-transporting ATPase subunit alpha-1 OS=Mus musculus OX=10090 GN=Atp1a1 PE=1 SV=1	33	100	0 of 18	53.9514	0	3.27814e-59	0.116851	0.803337	0.686486	0.777205	6.26794e-08	3.63888e-07	4.9547	4.9808	5.00376	5.08184	5.04736	5.21467	5.87498	5.85207	5.83386	5.57269	5.75632	5.51212	5.91915	5.8027	5.8351	5.67624	5.94127	5.92868	6.88327	10.4017	6.69335
2600	Q6PIE5	Atp1a2	>sp|Q6PIE5|AT1A2_MOUSE Sodium/potassium-transporting ATPase subunit alpha-2 OS=Mus musculus OX=10090 GN=Atp1a2 PE=1 SV=1	35	100	0 of 18	53.9365	0	1.88746e-47	0.0118042	0.254694	0.24289	0.989385	0.00206426	0.00290314	8.22808	8.14711	8.33198	8.09623	8.20654	8.28512	8.48728	8.5294	8.43703	8.38123	8.48746	8.43002	8.64112	8.53906	8.43418	8.4486	8.49574	8.26453	8.56671	3.65008	5.99811
5427	Q9WV27	Atp1a4	>sp|Q9WV27|AT1A4_MOUSE Sodium/potassium-transporting ATPase subunit alpha-4 OS=Mus musculus OX=10090 GN=Atp1a4 PE=1 SV=3	2	9	2 of 16	46.2207	0	3.50106e-17	0.0914824	0.208372	0.11689	0.969276	0.492754	0.709367	NA	2.33967	2.00283	NA	3.48352	2.83747	2.87513	2.51254	2.89736	3.15584	2.31778	2.93792	2.62489	2.33615	2.8617	3.32859	3.31123	2.7829	26.8359	20.3225	46.2814
724	P14094	Atp1b1	>sp|P14094|AT1B1_MOUSE Sodium/potassium-transporting ATPase subunit beta-1 OS=Mus musculus OX=10090 GN=Atp1b1 PE=1 SV=1	12	54	0 of 18	46.9984	0	1.17757e-45	-0.00647815	0.647599	0.654077	0.996071	6.30926e-06	5.30645e-06	5.76154	5.7847	5.90019	5.50348	5.72192	6.01673	6.54751	6.60907	6.4186	6.3075	6.39842	6.3319	6.65748	6.48411	6.23271	6.4969	6.43906	6.26389	10.9949	8.41373	11.8507
733	P14231	Atp1b2	>sp|P14231|AT1B2_MOUSE Sodium/potassium-transporting ATPase subunit beta-2 OS=Mus musculus OX=10090 GN=Atp1b2 PE=1 SV=2	15	47	0 of 18	53.8784	0	1.22781e-33	-0.0472085	-0.0531488	-0.00594036	0.969276	0.685927	0.964189	5.46627	5.5655	5.91202	5.88644	5.71165	5.51895	5.50648	5.63701	5.50957	5.67451	5.84775	5.84987	5.74796	5.78775	5.82893	5.62257	5.54241	5.21231	14.6818	10.6883	13.3758
1645	P97370	Atp1b3	>sp|P97370|AT1B3_MOUSE Sodium/potassium-transporting ATPase subunit beta-3 OS=Mus musculus OX=10090 GN=Atp1b3 PE=1 SV=1	8	33	0 of 18	49.1347	0	8.29329e-35	0.0293906	0.615751	0.586361	0.972669	7.25511e-06	1.17767e-05	4.41219	4.17724	4.46171	4.15644	4.41895	3.94155	4.74873	4.86283	4.88864	4.80513	4.98908	4.79183	4.83342	4.72677	4.83605	5.07565	4.85046	4.94023	8.40505	6.02628	13.6667
4222	Q99ME6	Atp1b4	>sp|Q99ME6|AT1B4_MOUSE Protein ATP1B4 OS=Mus musculus OX=10090 GN=Atp1b4 PE=1 SV=1	7	25	1 of 13	49.6524	0	1.62281e-23	0.322278	1.99713	1.67485	0.455153	3.54044e-06	1.69463e-05	NA	NA	NA	NA	1.9726	NA	3.70989	3.44198	3.77352	3.77346	3.89249	3.29336	3.97281	4.02833	4.05398	3.64874	3.89374	4.22076	12.8368	15.1581	NA
3668	Q8R429	Atp2a1	>sp|Q8R429|AT2A1_MOUSE Sarcoplasmic/endoplasmic reticulum calcium ATPase 1 OS=Mus musculus OX=10090 GN=Atp2a1 PE=1 SV=1	30	100	0 of 18	55.613	0	6.75691e-54	0.0614335	-0.448715	-0.510148	0.948615	0.000360021	9.92027e-05	12.7557	12.7739	12.9287	12.8997	12.7558	12.894	12.1384	12.3604	12.1485	12.422	12.3417	12.5358	12.4523	12.4587	12.5371	12.4956	12.3974	11.9744	12.9047	10.7391	5.61119
338	O55143	Atp2a2	>sp|O55143|AT2A2_MOUSE Sarcoplasmic/endoplasmic reticulum calcium ATPase 2 OS=Mus musculus OX=10090 GN=Atp2a2 PE=1 SV=2	33	100	0 of 18	54.4316	0	1.2961e-49	-0.0940124	1.69819	1.7922	0.972669	2.2003e-05	1.15287e-05	3.20401	3.83973	4.64088	3.21569	3.5328	4.11297	6.05089	6.16054	5.62348	5.16424	5.50025	4.79988	6.02924	4.98929	5.04041	5.44063	5.71772	5.5179	27.8232	34.3884	41.6254
2428	Q64518	Atp2a3	>sp|Q64518|AT2A3_MOUSE Sarcoplasmic/endoplasmic reticulum calcium ATPase 3 OS=Mus musculus OX=10090 GN=Atp2a3 PE=1 SV=4	11	39	3 of 18	51.008	0	3.53414e-44	0.103687	0.527149	0.423462	0.939586	0.00179814	0.00856814	3.31117	3.87593	3.56786	3.38351	3.08087	3.37836	4.18369	3.79347	3.84038	3.82305	3.97935	3.51854	4.07869	3.80424	3.84645	4.15325	3.67531	4.20265	14.6445	15.2309	19.3803
137	G5E829	Atp2b1	>sp|G5E829|AT2B1_MOUSE Plasma membrane calcium-transporting ATPase 1 OS=Mus musculus OX=10090 GN=Atp2b1 PE=1 SV=1	32	100	0 of 18	57.0187	0	1.23757e-57	0.0550047	0.650581	0.595576	0.93544	1.08226e-07	2.78438e-07	3.74614	3.77709	3.81479	3.84069	3.846	3.82705	4.50878	4.39907	4.45992	4.35564	4.44707	4.25473	4.61586	4.4008	4.27976	4.37684	4.51806	4.56392	8.78347	6.13672	2.69767
2604	Q6Q477	Atp2b4	>sp|Q6Q477|AT2B4_MOUSE Plasma membrane calcium-transporting ATPase 4 OS=Mus musculus OX=10090 GN=Atp2b4 PE=1 SV=1	9	32	0 of 18	49.7404	0	3.90154e-26	0.0665601	0.349538	0.282978	0.952339	0.00687028	0.0235485	3.41952	3.36267	3.39808	3.55556	3.5202	3.73973	3.78023	4.06182	3.90787	3.77284	3.67934	3.49153	3.99334	3.62596	3.58725	3.82386	4.03846	4.02412	13.7018	13.4441	9.98402
2799	Q80XR2	Atp2c1	>sp|Q80XR2|AT2C1_MOUSE Calcium-transporting ATPase type 2C member 1 OS=Mus musculus OX=10090 GN=Atp2c1 PE=1 SV=2	6	17	5 of 18	45.0367	0	6.91537e-10	0.281975	0.46332	0.181345	0.711827	0.0167194	0.330087	2.64525	2.33695	2.45672	3.13514	1.97701	2.90593	2.73614	2.81787	2.97797	2.92763	2.58442	2.50105	3.09124	3.36745	2.83082	3.10774	2.74693	3.09275	15.4334	12.8684	28.3583
1752	Q03265	Atp5f1a	>sp|Q03265|ATPA_MOUSE ATP synthase subunit alpha, mitochondrial OS=Mus musculus OX=10090 GN=Atp5f1a PE=1 SV=1	24	100	0 of 18	52.6412	0	1.46079e-46	0.045564	0.0220681	-0.0234959	0.956247	0.807048	0.793307	10.8309	10.9573	11.0122	10.6571	10.8583	10.92	10.8392	10.8836	10.737	10.9337	10.8499	10.8514	10.9382	11.0654	10.8301	10.9858	10.9004	10.6484	9.69906	4.43953	8.364
1296	P56480	Atp5f1b	>sp|P56480|ATPB_MOUSE ATP synthase subunit beta, mitochondrial OS=Mus musculus OX=10090 GN=Atp5f1b PE=1 SV=2	20	100	0 of 18	52.853	0	9.88582e-42	0.0466381	0.0187794	-0.0278587	0.952339	0.835362	0.753909	11.2409	11.3538	11.3498	11.1743	11.2407	11.3895	11.1813	11.3039	11.0966	11.3924	11.2749	11.3328	11.3619	11.437	11.2886	11.4137	11.3205	11.0399	9.4141	7.33046	5.8308
3872	Q91VR2	Atp5f1c	>sp|Q91VR2|ATPG_MOUSE ATP synthase subunit gamma, mitochondrial OS=Mus musculus OX=10090 GN=Atp5f1c PE=1 SV=1	17	100	0 of 18	54.1658	0	1.91518e-57	-0.0242691	-0.0701797	-0.0459105	0.980238	0.537099	0.693997	7.4035	7.31025	7.24981	7.03263	6.96692	7.30064	7.24366	7.03915	7.03471	7.41461	7.17772	7.07844	7.18848	7.3994	7.21265	6.97681	7.15476	6.91058	12.2119	10.5954	11.586
4683	Q9D3D9	Atp5f1d	>sp|Q9D3D9|ATPD_MOUSE ATP synthase subunit delta, mitochondrial OS=Mus musculus OX=10090 GN=Atp5f1d PE=1 SV=1	5	26	0 of 18	45.585	0	1.11346e-32	0.0983126	0.255959	0.157647	0.937379	0.0681125	0.256504	6.56887	6.77887	6.96214	6.62937	6.62117	7.26667	7.00918	6.95661	7.03543	6.90904	6.96721	6.89551	7.37341	7.19478	6.7498	7.08788	7.17226	6.78471	16.6529	3.78774	19.9389
1288	P56382	Atp5f1e	>sp|P56382|ATP5E_MOUSE ATP synthase subunit epsilon, mitochondrial OS=Mus musculus OX=10090 GN=Atp5f1e PE=1 SV=2	5	18	0 of 18	44.9505	0	4.78749e-21	0.0443066	0.19565	0.151344	0.969276	0.0829631	0.177194	7.90496	7.74408	8.05213	7.63232	7.72251	7.50788	7.98859	7.8467	7.75142	8.145	7.88742	7.8528	7.96357	8.21787	7.94353	7.95427	7.94011	7.71843	11.1413	9.81717	13.6603
217	O35143	Atp5if1	>sp|O35143|ATIF1_MOUSE ATPase inhibitor, mitochondrial OS=Mus musculus OX=10090 GN=Atp5if1 PE=1 SV=2	5	14	0 of 18	50.3566	0	1.55835e-26	0.120785	1.41183	1.29104	0.9418	3.8502e-07	1.03253e-06	3.48734	3.79638	3.36055	3.95912	3.58319	4.13489	5.06404	5.05002	5.08472	5.46696	4.68926	4.71269	5.12124	5.18429	5.34334	4.66609	5.04896	5.42849	17.4488	20.444	20.7706
1781	Q06185	Atp5me	>sp|Q06185|ATP5I_MOUSE ATP synthase subunit e, mitochondrial OS=Mus musculus OX=10090 GN=Atp5me PE=1 SV=2	10	46	0 of 18	48.8324	0	6.32385e-44	-0.0261373	0.106698	0.132836	0.983018	0.406512	0.302052	6.26831	6.64556	6.25645	6.346	6.53358	6.70926	6.62552	6.56451	6.67718	6.55497	6.5344	6.5996	6.44737	6.89805	6.60173	6.77486	6.54389	6.13345	17.8642	3.68489	13.7046
1279	P56135	Atp5mf	>sp|P56135|ATPK_MOUSE ATP synthase subunit f, mitochondrial OS=Mus musculus OX=10090 GN=Atp5mf PE=1 SV=3	4	23	0 of 18	47.3056	0	2.4603e-29	-0.2048	0.00182722	0.206628	0.708114	0.990266	0.123277	8.20684	8.73138	8.32202	8.39512	7.92115	8.45813	8.55216	8.51498	8.3075	8.76077	8.56674	8.57226	8.3977	8.52727	8.15529	8.37576	8.48828	8.1013	11.8082	9.95089	18.514
4277	Q9CPQ8	Atp5mg	>sp|Q9CPQ8|ATP5L_MOUSE ATP synthase subunit g, mitochondrial OS=Mus musculus OX=10090 GN=Atp5mg PE=1 SV=1	7	42	0 of 18	51.0599	0	8.80451e-29	0.0705343	0.0917858	0.0212515	0.948121	0.439215	0.863206	8.04519	8.62952	8.27841	8.31493	8.30649	8.35031	8.20542	8.51651	8.26293	8.19571	8.22432	8.64746	8.42002	8.65366	8.47698	8.30782	8.38227	8.23483	10.3335	13.9096	13.1922
1286	P56379	Atp5mj	>sp|P56379|ATP68_MOUSE ATP synthase subunit ATP5MJ, mitochondrial OS=Mus musculus OX=10090 GN=Atp5mj PE=1 SV=1	2	13	0 of 18	49.2909	0	6.68736e-28	0.13303	-0.505303	-0.638333	0.941297	0.0146381	0.00304533	5.55543	5.67501	5.69189	5.62103	5.55858	5.68499	4.1756	4.82196	5.04196	5.55809	5.34395	5.01537	5.17901	5.35044	5.27055	5.04862	5.23799	4.6685	15.5191	30.1675	4.31249
2661	Q78IK2	Atp5mk	>sp|Q78IK2|ATPMK_MOUSE ATP synthase membrane subunit K, mitochondrial OS=Mus musculus OX=10090 GN=Atp5mk PE=1 SV=1	5	25	0 of 18	52.85	0	4.00433e-40	-0.00113523	0.444212	0.445347	0.999279	0.00694899	0.0067471	7.39295	7.65858	7.60254	7.11747	7.07895	7.61778	8.18445	7.96232	7.70026	7.96271	7.92982	7.40079	7.94582	8.04164	7.74298	7.62277	8.0279	7.75242	11.8954	17.7522	17.3255
4368	Q9CQQ7	Atp5pb	>sp|Q9CQQ7|AT5F1_MOUSE ATP synthase F(0) complex subunit B1, mitochondrial OS=Mus musculus OX=10090 GN=Atp5pb PE=1 SV=1	19	100	0 of 18	54.4348	0	3.87899e-47	0.0540198	0.200178	0.146158	0.948081	0.0268382	0.0971152	7.52821	7.78376	7.66986	7.48514	7.54901	7.69283	7.83485	7.69519	7.68182	7.90218	7.71227	7.75943	7.79707	8.02011	7.88818	7.82748	7.81059	7.56643	10.0398	6.17057	8.04175
4938	Q9DCX2	Atp5pd	>sp|Q9DCX2|ATP5H_MOUSE ATP synthase subunit d, mitochondrial OS=Mus musculus OX=10090 GN=Atp5pd PE=1 SV=3	16	100	0 of 18	55.5352	0	1.72217e-39	-0.0129191	0.185327	0.198246	0.989577	0.0356125	0.0253474	7.52824	7.62464	7.57223	7.32593	7.53712	7.64124	7.70799	7.79899	7.67585	7.75372	7.64189	7.84043	7.86304	7.87491	7.73219	7.68628	7.71852	7.46642	9.93492	5.24438	7.54293
1661	P97450	Atp5pf	>sp|P97450|ATP5J_MOUSE ATP synthase-coupling factor 6, mitochondrial OS=Mus musculus OX=10090 GN=Atp5pf PE=1 SV=1	1	3	0 of 18	48.3012	0	3.7491e-25	0.0962679	0.223045	0.126777	0.959153	0.235435	0.50538	3.89281	4.10266	4.3021	3.51992	4.2649	4.16836	4.23299	4.31887	3.81738	4.39048	4.03722	4.21447	4.53996	4.0112	3.84876	4.59514	4.64285	3.95111	24.7486	13.7866	18.5378
4825	Q9DB20	Atp5po	>sp|Q9DB20|ATPO_MOUSE ATP synthase subunit O, mitochondrial OS=Mus musculus OX=10090 GN=Atp5po PE=1 SV=1	19	100	0 of 18	52.3101	0	2.17554e-39	0.0184813	0.126816	0.108335	0.980238	0.141682	0.208822	7.37217	7.67641	7.42543	7.34003	7.45355	7.53915	7.5084	7.72586	7.39868	7.55842	7.58046	7.68493	7.63288	7.67374	7.54768	7.58532	7.71432	7.41369	7.238	8.18718	8.79837
5359	Q9R1Q9	Atp6ap1	>sp|Q9R1Q9|VAS1_MOUSE V-type proton ATPase subunit S1 OS=Mus musculus OX=10090 GN=Atp6ap1 PE=1 SV=1	5	14	3 of 17	45.4273	0	2.12295e-16	0.156922	0.35933	0.202407	0.849786	0.0203572	0.173815	3.65913	3.50575	3.82313	3.58108	3.42296	NA	3.736	3.3486	3.7153	4.05283	4.20402	3.74816	3.93838	3.7222	4.04771	4.17013	3.8619	4.00612	10.656	20.4882	10.8222
4529	Q9CYN9	Atp6ap2	>sp|Q9CYN9|RENR_MOUSE Renin receptor OS=Mus musculus OX=10090 GN=Atp6ap2 PE=1 SV=2	3	8	6 of 17	49.0906	0	5.23799e-28	-0.0817899	0.478719	0.560509	0.972669	0.10236	0.0582857	2.92831	NA	3.00054	3.0532	2.77654	2.66871	3.44619	3.43433	3.78287	3.20889	3.32928	3.47425	3.88638	3.87058	3.57446	1.98627	3.30947	3.55791	35.7176	13.9156	10.8602
5511	Q9Z1G4	Atp6v0a1	>sp|Q9Z1G4|VPP1_MOUSE V-type proton ATPase 116 kDa subunit a1 OS=Mus musculus OX=10090 GN=Atp6v0a1 PE=1 SV=3	18	58	1 of 18	54.202	0	8.22189e-37	-0.0546788	0.769185	0.823864	0.939586	3.43744e-08	1.30031e-08	3.2092	3.0763	3.30638	3.22438	3.16334	3.27939	4.21085	3.96086	4.16529	4.0189	4.02466	3.82161	3.95903	4.0327	3.96204	3.93245	3.89507	4.0928	5.03367	9.69331	5.6743
759	P15920	Atp6v0a2	>sp|P15920|VPP2_MOUSE V-type proton ATPase 116 kDa subunit a2 OS=Mus musculus OX=10090 GN=Atp6v0a2 PE=1 SV=2	4	12	3 of 16	44.6956	0	1.24884e-19	-0.0471999	0.472692	0.519892	0.973336	0.0199072	0.011561	NA	NA	2.62347	2.65612	2.31161	2.62104	2.5797	3.14957	2.80884	3.52089	3.25357	3.12514	3.06433	2.98573	2.59048	2.95826	3.25061	3.3051	16.7898	22.4675	10.5941
1496	P63082	Atp6v0c	>sp|P63082|VATL_MOUSE V-type proton ATPase 16 kDa proteolipid subunit OS=Mus musculus OX=10090 GN=Atp6v0c PE=1 SV=1	1	5	0 of 18	51.9755	0	2.00781e-28	-0.196095	1.54934	1.74544	0.896266	1.81503e-06	4.09572e-07	3.06565	2.8554	2.963	3.2355	2.92876	3.1983	4.85459	4.68769	4.8336	5.23094	4.89958	4.21283	4.75261	4.00184	4.29781	4.1816	5.11459	5.1942	34.7171	21.8654	10.6457
1213	P51863	Atp6v0d1	>sp|P51863|VA0D1_MOUSE V-type proton ATPase subunit d 1 OS=Mus musculus OX=10090 GN=Atp6v0d1 PE=1 SV=2	3	9	2 of 17	45.7498	0	1.92746e-13	-0.065659	0.260402	0.326061	0.973636	0.31284	0.205544	4.45656	3.06926	NA	3.90587	4.06132	3.68465	4.02532	4.82837	3.95463	4.2708	3.90336	3.98709	4.34313	3.74908	4.00738	3.71443	4.35818	4.40343	21.1236	27.962	33.2965
1185	P50516	Atp6v1a	>sp|P50516|VATA_MOUSE V-type proton ATPase catalytic subunit A OS=Mus musculus OX=10090 GN=Atp6v1a PE=1 SV=2	34	100	0 of 18	56.4853	0	5.49782e-47	-0.0996333	0.731364	0.830998	0.804481	6.63297e-08	1.33794e-08	4.11671	4.27992	4.27524	4.10691	4.13767	4.21715	5.05084	4.96971	5.10294	5.06708	5.13648	4.79254	4.93737	4.78639	4.97772	4.8175	4.92715	5.07566	7.3723	8.28627	5.48443
1455	P62814	Atp6v1b2	>sp|P62814|VATB2_MOUSE V-type proton ATPase subunit B, brain isoform OS=Mus musculus OX=10090 GN=Atp6v1b2 PE=1 SV=1	17	68	0 of 18	51.2418	0	1.21303e-43	-0.0908091	0.61295	0.703759	0.804481	1.77697e-07	2.97838e-08	3.67776	3.67858	3.83982	3.62807	3.71215	3.67692	4.3511	4.40469	4.45013	4.4829	4.52787	4.21916	4.29927	4.16726	4.3474	4.3526	4.30784	4.41664	5.67382	7.44519	5.1741
5510	Q9Z1G3	Atp6v1c1	>sp|Q9Z1G3|VATC1_MOUSE V-type proton ATPase subunit C 1 OS=Mus musculus OX=10090 GN=Atp6v1c1 PE=1 SV=4	16	43	0 of 18	50.1114	0	1.79688e-30	-0.245713	0.365822	0.611535	0.234596	0.00036276	1.39825e-06	3.89289	3.96648	3.86505	3.79035	3.74039	3.72805	4.49088	4.33732	4.53158	4.39539	4.53205	4.3652	4.09435	4.3952	4.36361	4.16028	3.96483	4.19987	11.257	5.99419	6.53189
1309	P57746	Atp6v1d	>sp|P57746|VATD_MOUSE V-type proton ATPase subunit D OS=Mus musculus OX=10090 GN=Atp6v1d PE=1 SV=1	10	32	0 of 18	53.0111	0	2.10011e-36	-0.129998	0.804136	0.934134	0.856342	3.57267e-06	5.66997e-07	3.05185	3.01985	3.18714	2.90791	2.69893	3.33188	3.95177	3.90446	4.08701	3.96208	4.21014	3.68689	3.8455	3.67221	3.71516	3.91332	3.77022	4.10598	11.3509	12.0941	15.0247
1186	P50518	Atp6v1e1	>sp|P50518|VATE1_MOUSE V-type proton ATPase subunit E 1 OS=Mus musculus OX=10090 GN=Atp6v1e1 PE=1 SV=2	11	35	0 of 18	53.9844	0	1.57322e-46	-0.0886708	0.772715	0.861386	0.882154	2.36377e-07	5.87855e-08	4.50982	4.36171	4.45809	4.48169	4.18421	4.35736	5.21779	5.32329	5.44155	5.14717	5.22795	5.16345	5.0103	5.11483	5.16031	4.9897	5.38284	5.33117	11.4214	7.90675	8.03759
4641	Q9D1K2	Atp6v1f	>sp|Q9D1K2|VATF_MOUSE V-type proton ATPase subunit F OS=Mus musculus OX=10090 GN=Atp6v1f PE=1 SV=2	1	3	0 of 14	44.9419	0	2.38989e-14	0.0154693	-0.112313	-0.127782	0.996071	0.575201	0.50969	NA	4.71465	NA	NA	4.98972	4.77446	4.29814	4.73182	5.07003	4.92999	4.4725	4.68848	4.71052	4.66971	4.36874	NA	4.84335	4.9775	15.238	19.4518	10.247
4413	Q9CR51	Atp6v1g1	>sp|Q9CR51|VATG1_MOUSE V-type proton ATPase subunit G 1 OS=Mus musculus OX=10090 GN=Atp6v1g1 PE=1 SV=3	7	29	3 of 18	53.1643	0	2.17438e-36	0.0157721	0.683918	0.668146	0.996071	0.000143242	0.000171566	1.86685	1.79285	2.08146	1.27268	1.76432	1.9621	2.72303	2.39197	2.46242	2.50754	2.48741	2.17675	2.63524	2.31981	2.47322	2.13261	2.74012	2.54277	14.795	12.2059	17.5731
3100	Q8BVE3	Atp6v1h	>sp|Q8BVE3|VATH_MOUSE V-type proton ATPase subunit H OS=Mus musculus OX=10090 GN=Atp6v1h PE=1 SV=1	12	41	1 of 18	51.7815	0	3.80108e-32	-0.0370508	0.724306	0.761357	0.969276	2.92216e-06	1.5156e-06	2.50056	2.46728	2.53415	2.2582	2.4817	2.49671	3.22435	3.07633	3.26966	3.37436	3.43119	2.93086	2.89356	3.19352	3.19374	3.13734	3.2041	3.46219	12.5685	12.6312	6.56891
1594	P70704	Atp8a1	>sp|P70704|AT8A1_MOUSE Phospholipid-transporting ATPase IA OS=Mus musculus OX=10090 GN=Atp8a1 PE=1 SV=2	20	55	0 of 18	55.1327	0	1.13613e-46	0.00527375	0.191686	0.186412	0.996092	0.0628729	0.0700606	3.87851	3.6391	3.80047	3.99893	3.90543	3.64996	4.02916	3.67369	4.08265	4.05971	4.11746	4.02819	4.05568	4.15824	4.01663	4.07624	3.78912	3.9266	8.7584	10.3653	9.94206
354	O70228	Atp9a	>sp|O70228|ATP9A_MOUSE Probable phospholipid-transporting ATPase IIA OS=Mus musculus OX=10090 GN=Atp9a PE=1 SV=3	6	18	5 of 18	44.6481	0	9.82092e-15	-0.00564575	0.333771	0.339417	0.996732	0.00720062	0.0063727	2.76356	2.66736	2.80036	3.01416	2.40323	2.3638	3.09339	3.05047	2.97954	3.06734	3.07105	2.78719	3.0872	3.10642	3.03965	3.07976	2.8198	2.88228	8.15338	7.57554	17.1398
2835	Q811I0	Atpaf1	>sp|Q811I0|ATPF1_MOUSE ATP synthase mitochondrial F1 complex assembly factor 1 OS=Mus musculus OX=10090 GN=Atpaf1 PE=1 SV=1	12	36	0 of 18	54.0571	0	1.76984e-41	-0.0627469	-0.318984	-0.256237	0.957113	0.0114202	0.0361733	4.23505	4.31782	4.04838	3.89646	3.87724	3.88967	3.86803	3.6538	3.60578	3.8932	3.66684	4.03956	3.69379	3.91275	3.77413	3.73463	3.41131	3.82412	11.2547	12.055	13.6831
3975	Q91YY4	Atpaf2	>sp|Q91YY4|ATPF2_MOUSE ATP synthase mitochondrial F1 complex assembly factor 2 OS=Mus musculus OX=10090 GN=Atpaf2 PE=1 SV=1	9	29	0 of 18	56.3736	0	1.03347e-48	-0.0506277	0.332832	0.38346	0.960861	0.00309033	0.000965127	3.34992	3.8161	3.67184	3.42508	3.54249	3.50069	4.01876	3.77287	3.76445	4.02939	4.06206	3.95937	3.87337	4.14453	3.74757	3.88486	3.77487	3.87794	10.2159	8.98123	12.0319
5149	Q9JKK8	Atr	>sp|Q9JKK8|ATR_MOUSE Serine/threonine-protein kinase ATR OS=Mus musculus OX=10090 GN=Atr PE=1 SV=2	1	2	2 of 4	45.5271	0	1.59806e-09	0.50824	-0.143493	-0.651733	0.925127	0.803666	0.275717	1.13593	NA	NA	0.211657	NA	NA	NA	NA	0.0220621	NA	NA	NA	NA	NA	NA	0.530302	NA	NA	NA	NA	43.813
2592	Q6PGD0	Atraid	>sp|Q6PGD0|ARAID_MOUSE All-trans retinoic acid-induced differentiation factor OS=Mus musculus OX=10090 GN=Atraid PE=2 SV=2	1	3	0 of 16	45.3253	0	1.20166e-20	-0.158791	0.0740035	0.232794	0.959153	0.831916	0.465342	3.03346	2.23247	1.5518	2.5271	NA	3.04086	2.62851	2.3482	2.90494	3.29276	2.52135	2.56383	2.92804	2.36112	3.13707	NA	2.43417	1.89529	33.237	25.5134	38.3471
2292	Q61687	Atrx	>sp|Q61687|ATRX_MOUSE Transcriptional regulator ATRX OS=Mus musculus OX=10090 GN=Atrx PE=1 SV=3	9	23	6 of 18	40.7773	0.00112381	9.81183e-13	0.0573855	0.38845	0.331065	0.959153	0.00219887	0.00686249	1.97011	2.54082	2.2797	2.32004	2.29533	2.04126	2.52839	2.73422	2.57362	2.32317	2.82662	2.44761	2.6976	2.44158	2.65385	2.65522	2.61109	2.71861	6.62869	12.8653	14.3183
933	P28658	Atxn10	>sp|P28658|ATX10_MOUSE Ataxin-10 OS=Mus musculus OX=10090 GN=Atxn10 PE=1 SV=2	15	48	0 of 18	55.2795	0	1.66076e-41	-0.0578227	0.490568	0.548391	0.948081	3.93046e-05	1.09999e-05	2.15301	2.25819	2.2326	2.08719	2.26352	2.60003	2.87303	2.84134	2.90807	2.69279	2.79065	2.77901	2.67234	2.81185	2.65834	2.62274	2.86103	2.91164	8.3903	5.27828	13.1399
359	O70305	Atxn2	>sp|O70305|ATX2_MOUSE Ataxin-2 OS=Mus musculus OX=10090 GN=Atxn2 PE=1 SV=1	15	48	0 of 18	53.0024	0	2.7872e-30	-0.0762534	0.536615	0.612868	0.887768	4.21167e-06	8.20628e-07	2.88105	2.72489	2.70956	2.91553	2.60539	2.88606	3.39826	3.22501	3.36854	3.65538	3.37396	3.37852	3.32655	3.33996	3.3391	3.29942	3.24113	3.396	3.53638	10.1043	8.54164
2711	Q7TQH0	Atxn2l	>sp|Q7TQH0|ATX2L_MOUSE Ataxin-2-like protein OS=Mus musculus OX=10090 GN=Atxn2l PE=1 SV=1	14	44	1 of 18	55.5376	0	3.65674e-42	-0.0817757	0.498903	0.580678	0.947067	0.000758131	0.000181197	2.89942	2.70208	2.87867	2.70811	2.85098	2.37546	3.46616	3.15783	3.52946	3.43576	3.30743	3.00215	3.32189	3.20829	3.34547	3.04452	2.99434	3.49363	13.1494	13.5658	12.6805
5188	Q9JLZ3	Auh	>sp|Q9JLZ3|AUHM_MOUSE Methylglutaconyl-CoA hydratase, mitochondrial OS=Mus musculus OX=10090 GN=Auh PE=1 SV=1	9	30	0 of 18	50.3174	0	1.19162e-42	0.105389	-0.283266	-0.388655	0.867813	0.0117212	0.00116587	5.89937	6.08515	5.94359	5.77747	5.91272	6.36852	5.58282	5.66028	5.52636	5.5401	5.51144	5.8339	5.77106	5.79275	5.59482	5.81028	5.79027	5.52804	8.13851	8.86878	15.2462
1557	P70295	Aup1	>sp|P70295|AUP1_MOUSE Lipid droplet-regulating VLDL assembly factor AUP1 OS=Mus musculus OX=10090 GN=Aup1 PE=1 SV=1	13	50	0 of 18	53.7725	0	3.00614e-37	0.105066	-0.191597	-0.296663	0.758655	0.01547	0.000612814	3.63062	3.77283	3.82605	3.77467	3.8431	3.74456	3.41785	3.42416	3.52658	3.41605	3.45029	3.57691	3.68029	3.40512	3.57407	3.75803	3.55385	3.47089	9.0754	4.75108	5.1186
4806	Q9D9K3	Aven	>sp|Q9D9K3|AVEN_MOUSE Cell death regulator Aven OS=Mus musculus OX=10090 GN=Aven PE=1 SV=2	2	6	2 of 18	45.4786	0	3.34485e-15	-0.362323	0.266359	0.628682	0.740012	0.296107	0.017445	1.83606	2.00247	2.09411	2.38707	1.58066	1.25952	1.76149	3.1077	2.45721	2.59053	2.48322	2.53184	2.46018	1.93746	1.42313	2.1961	2.32567	2.41551	23.8319	28.7119	26.6452
1724	Q00993	Axl	>sp|Q00993|UFO_MOUSE Tyrosine-protein kinase receptor UFO OS=Mus musculus OX=10090 GN=Axl PE=1 SV=2	3	9	4 of 11	45.2608	0	4.11273e-10	-0.129157	Inf	Inf	0.947067	0	0	NA	NA	NA	NA	NA	NA	2.8416	2.19672	2.6787	2.94663	2.49559	2.53153	2.65698	2.30888	NA	2.77214	1.93729	2.75456	22.7277	18.1413	NA
2439	Q64726	Azgp1	>sp|Q64726|ZA2G_MOUSE Zinc-alpha-2-glycoprotein OS=Mus musculus OX=10090 GN=Azgp1 PE=1 SV=2	12	41	0 of 18	51.8461	0	1.27926e-39	-0.168273	0.622429	0.790702	0.763725	5.17899e-05	3.45089e-06	2.97104	2.85105	2.9544	3.05937	3.11254	3.07952	3.99015	3.85452	3.78713	3.65281	3.8061	3.68143	3.83718	3.31015	3.5642	3.32586	3.73466	3.99045	19.0672	8.61103	6.65715
533	P01887	B2m	>sp|P01887|B2MG_MOUSE Beta-2-microglobulin OS=Mus musculus OX=10090 GN=B2m PE=1 SV=2	5	15	0 of 18	47.9055	0	1.30523e-25	-0.343153	1.12386	1.46701	0.564817	4.45972e-06	1.74353e-07	4.30381	4.27795	4.1884	4.37012	4.1271	4.56413	5.92138	6.27613	5.93199	5.74671	5.44484	5.31253	5.57847	5.0056	5.54317	5.12608	5.62382	5.69753	18.695	24.3891	10.948
2858	Q8BG28	B3galnt2	>sp|Q8BG28|B3GL2_MOUSE UDP-GalNAc:beta-1,3-N-acetylgalactosaminyltransferase 2 OS=Mus musculus OX=10090 GN=B3galnt2 PE=1 SV=1	6	17	0 of 18	51.0761	0	9.31923e-43	0.0144513	-0.447335	-0.461786	0.996071	0.00625621	0.00495093	3.38232	3.3867	3.46936	3.55817	3.358	3.47854	2.60752	3.18627	2.79317	2.90938	3.02328	3.34274	2.85121	3.31022	2.79487	3.43268	2.70747	2.85262	22.0333	18.4398	5.3542
3566	Q8R087	B4galt7	>sp|Q8R087|B4GT7_MOUSE Beta-1,4-galactosyltransferase 7 OS=Mus musculus OX=10090 GN=B4galt7 PE=2 SV=1	1	2	0 of 18	45.0229	0	4.33963e-17	-0.154034	-0.0849758	0.0690577	0.948121	0.759505	0.802997	2.72367	4.2331	3.2498	3.99766	3.23577	3.22417	3.16896	3.48615	3.48496	3.1588	3.86374	3.91592	3.17899	3.23916	3.67951	3.75241	3.50404	2.80023	23.53	22.7395	40.4339
1969	Q3UI43	Babam1	>sp|Q3UI43|BABA1_MOUSE BRISC and BRCA1-A complex member 1 OS=Mus musculus OX=10090 GN=Babam1 PE=1 SV=1	4	11	1 of 18	47.6826	0	4.13635e-19	0.22047	0.338327	0.117857	0.676552	0.0166571	0.386559	3.84955	3.52676	4.0691	3.74277	3.66696	3.58988	3.72253	4.1231	3.80204	4.13396	3.82592	3.54462	3.75782	4.16501	4.09401	4.05639	4.33665	4.0651	12.7142	16.0944	14.1976
3519	Q8K3W0	Babam2	>sp|Q8K3W0|BABA2_MOUSE BRISC and BRCA1-A complex member 2 OS=Mus musculus OX=10090 GN=Babam2 PE=1 SV=2	7	21	0 of 18	51.3325	0	1.57129e-42	-0.172648	0.425229	0.597878	0.703029	0.000852017	2.96509e-05	3.59177	3.39655	3.36645	3.21482	3.33321	3.50881	3.98171	4.1644	3.94856	3.82593	4.24798	3.83029	3.75057	3.8213	3.55095	3.81726	3.91243	4.11046	12.843	12.267	9.26004
2256	Q61337	Bad	>sp|Q61337|BAD_MOUSE Bcl2-associated agonist of cell death OS=Mus musculus OX=10090 GN=Bad PE=1 SV=1	1	3	0 of 18	45.5909	0	2.42396e-17	-0.45014	0.106471	0.55661	0.708114	0.725691	0.0613705	1.42989	2.28609	1.05503	1.98019	1.97585	1.50363	2.2823	1.99891	2.45724	1.9377	2.53697	2.35722	2.11213	2.44817	1.08766	1.13163	1.57898	2.51094	41.9415	16.3914	30.4192
2167	Q60739	Bag1	>sp|Q60739|BAG1_MOUSE BAG family molecular chaperone regulator 1 OS=Mus musculus OX=10090 GN=Bag1 PE=1 SV=3	9	32	0 of 18	51.29	0	5.90108e-31	-0.126408	0.67043	0.796838	0.861025	3.26224e-05	4.51341e-06	2.69629	3.21101	3.01311	2.83901	2.95321	2.86244	3.7883	3.63204	3.87382	3.68354	3.93895	3.43944	3.51209	3.62006	3.72121	3.28217	3.54786	3.91425	14.7362	12.2419	12.4213
3960	Q91YN9	Bag2	>sp|Q91YN9|BAG2_MOUSE BAG family molecular chaperone regulator 2 OS=Mus musculus OX=10090 GN=Bag2 PE=1 SV=1	10	30	0 of 18	51.0107	0	1.71439e-39	-0.0916701	0.59171	0.683381	0.885488	9.8285e-06	1.74058e-06	3.26951	3.26968	3.19305	2.91656	3.20487	2.95592	3.80796	3.61587	4.01969	3.748	3.83831	3.88003	3.82107	3.79956	3.8712	3.55418	3.57052	3.74331	9.09412	9.33825	10.5791
5185	Q9JLV1	Bag3	>sp|Q9JLV1|BAG3_MOUSE BAG family molecular chaperone regulator 3 OS=Mus musculus OX=10090 GN=Bag3 PE=1 SV=2	32	100	0 of 18	54.8634	0	1.1554e-47	0.033696	0.454679	0.420983	0.959986	2.53549e-06	5.80414e-06	5.57205	5.65205	5.64485	5.38957	5.48135	5.48799	5.93037	6.10123	5.93872	5.90667	6.00796	5.86881	6.00112	6.02161	5.94157	6.02371	5.98186	5.98607	2.09978	5.89732	7.11557
3369	Q8CI32	Bag5	>sp|Q8CI32|BAG5_MOUSE BAG family molecular chaperone regulator 5 OS=Mus musculus OX=10090 GN=Bag5 PE=1 SV=1	14	44	0 of 18	53.4584	0	1.33355e-37	0.0135899	0.171291	0.157701	0.989385	0.0590628	0.080324	3.75774	3.5271	3.36016	3.54191	3.58001	3.29562	3.72071	3.50474	3.68622	3.56458	3.73858	3.79395	3.66424	3.66583	3.56831	3.67501	3.71279	3.80412	5.34308	7.54118	11.4932
5525	Q9Z1R2	Bag6	>sp|Q9Z1R2|BAG6_MOUSE Large proline-rich protein BAG6 OS=Mus musculus OX=10090 GN=Bag6 PE=1 SV=1	24	81	0 of 18	51.2581	0	2.31532e-45	-0.100453	0.493556	0.594009	0.824094	1.07561e-05	1.17284e-06	3.55143	3.6867	3.5402	3.40691	3.48186	3.36281	4.09104	4.15152	4.17674	4.10897	4.1796	3.88609	4.04624	3.81485	4.09203	3.91172	4.05141	4.07498	7.41676	7.27828	8.10643
169	O08734	Bak1	>sp|O08734|BAK_MOUSE Bcl-2 homologous antagonist/killer OS=Mus musculus OX=10090 GN=Bak1 PE=1 SV=3	4	11	2 of 18	53.2854	0	1.18981e-36	0.143455	1.57964	1.43619	0.87333	1.2423e-08	2.74939e-08	2.84269	3.04316	2.54731	2.79569	2.1222	2.58697	3.79954	4.3592	4.23649	4.00427	4.11726	4.03836	4.06653	4.10582	4.26977	4.28268	4.24334	4.44771	9.5861	13.3787	20.7961
309	O54962	Banf1	>sp|O54962|BAF_MOUSE Barrier-to-autointegration factor OS=Mus musculus OX=10090 GN=Banf1 PE=1 SV=1	7	19	0 of 18	48.8808	0	1.13121e-27	-0.0594117	-0.30258	-0.243169	0.969276	0.063078	0.131042	2.32371	2.87121	3.0435	3.03385	3.04283	2.65233	2.15099	2.80504	2.846	2.67848	2.52645	2.50146	2.75279	2.39619	2.42549	2.38333	2.80172	2.39243	14.1497	16.6628	18.4046
3943	Q91XV3	Basp1	>sp|Q91XV3|BASP1_MOUSE Brain acid soluble protein 1 OS=Mus musculus OX=10090 GN=Basp1 PE=1 SV=3	5	14	3 of 15	48.9213	0	8.93412e-26	-0.217169	1.49762	1.71479	0.869091	4.19478e-05	1.04453e-05	0.730076	NA	0.235017	NA	NA	0.688691	2.10709	2.30721	2.3661	2.4191	2.62779	1.769	2.23874	1.73519	2.11085	1.38292	2.60496	2.22062	28.1728	19.3601	17.9204
1793	Q07813	Bax	>sp|Q07813|BAX_MOUSE Apoptosis regulator BAX OS=Mus musculus OX=10090 GN=Bax PE=1 SV=1	5	15	0 of 18	51.4113	0	2.63798e-41	0.0284738	1.2155	1.18703	0.976629	1.05032e-08	1.05072e-08	3.70881	4.32542	3.85341	4.07672	3.79435	3.96683	5.06765	5.01033	5.39378	5.09647	5.28112	4.99835	5.21215	5.07318	5.11775	5.09863	5.24658	5.27026	5.79447	11.4821	16.1679
5543	Q9Z277	Baz1b	>sp|Q9Z277|BAZ1B_MOUSE Tyrosine-protein kinase BAZ1B OS=Mus musculus OX=10090 GN=Baz1b PE=1 SV=2	3	9	6 of 17	52.6642	0	6.03663e-26	-0.0553712	0.821506	0.876878	0.972775	0.000504563	0.000269021	NA	1.79601	1.92457	1.78602	2.68946	1.97563	3.25164	2.57261	3.01087	2.47639	3.30342	2.85235	2.96966	2.72185	2.90047	2.59645	2.88364	3.06299	11.4844	23.2584	29.9531
5315	Q9R069	Bcam	>sp|Q9R069|BCAM_MOUSE Basal cell adhesion molecule OS=Mus musculus OX=10090 GN=Bcam PE=1 SV=1	18	67	0 of 18	54.5344	0	6.36961e-53	0.228266	0.996428	0.768162	0.564817	1.33104e-07	2.63903e-06	3.92425	4.11731	3.94434	3.96794	3.96801	4.02959	4.86617	4.94951	4.94324	4.60778	4.75713	4.4366	5.04428	4.82258	4.79593	4.84062	5.10906	5.31754	14.7881	13.5875	5.02153
2254	Q61334	Bcap29	>sp|Q61334|BAP29_MOUSE B-cell receptor-associated protein 29 OS=Mus musculus OX=10090 GN=Bcap29 PE=1 SV=1	12	38	0 of 18	53.375	0	3.88004e-37	0.0343592	0.0306156	-0.0037437	0.969276	0.773548	0.971596	4.59575	4.38556	4.69388	4.59533	4.4025	4.68837	4.55469	4.53175	4.43605	4.65945	4.5404	4.61658	4.77507	4.86008	4.56174	4.35544	4.59087	4.40188	13.9167	5.30425	9.23191
2255	Q61335	Bcap31	>sp|Q61335|BAP31_MOUSE B-cell receptor-associated protein 31 OS=Mus musculus OX=10090 GN=Bcap31 PE=1 SV=4	13	48	0 of 18	51.7764	0	7.7181e-51	-0.012694	0.394847	0.407541	0.996071	0.0101829	0.00823041	4.45815	4.21107	4.31693	4.52795	4.12341	4.0971	4.94912	4.40806	4.89917	4.61431	4.74707	4.56213	4.88879	4.89156	4.78968	4.32585	4.33858	4.86923	17.858	14.2974	12.4178
2809	Q80YN3	Bcas1	>sp|Q80YN3|BCAS1_MOUSE Breast carcinoma-amplified sequence 1 homolog OS=Mus musculus OX=10090 GN=Bcas1 PE=1 SV=3	3	9	0 of 16	39.503	0.00221607	1.14457e-14	0.0177736	-0.101256	-0.11903	0.996071	0.585815	0.568464	2.40088	3.03413	1.97261	2.48652	2.98589	2.63785	2.63459	2.38771	2.2509	NA	NA	2.59593	2.64473	2.56487	2.72232	2.48456	2.28761	2.20625	13.7257	12.3059	26.3502
3299	Q8CCN5	Bcas3	>sp|Q8CCN5|BCAS3_MOUSE BCAS3 microtubule associated cell migration factor OS=Mus musculus OX=10090 GN=Bcas3 PE=1 SV=2	10	33	2 of 18	52.0843	0	5.62664e-22	-0.102868	-0.0107562	0.0921119	0.856342	0.916499	0.337854	2.76942	2.45449	2.38079	2.3195	2.51847	2.37511	2.65103	2.39588	2.51548	2.50486	2.73341	2.56979	2.49287	2.41931	2.42492	2.5303	2.61854	2.2673	8.16577	8.26047	11.9188
273	O35855	Bcat2	>sp|O35855|BCAT2_MOUSE Branched-chain-amino-acid aminotransferase, mitochondrial OS=Mus musculus OX=10090 GN=Bcat2 PE=1 SV=2	18	77	0 of 18	53.2111	0	1.73304e-36	0.0413198	-0.282838	-0.324158	0.967048	0.00418422	0.00142902	5.20289	5.39144	5.11193	5.01142	5.09398	5.3904	4.80621	4.85385	4.74646	4.83473	4.91969	5.09617	4.8989	5.07693	4.93346	4.89119	4.88482	4.81972	6.16292	8.76984	11.201
4457	Q9CWI3	Bccip	>sp|Q9CWI3|BCCIP_MOUSE BRCA2 and CDKN1A-interacting protein OS=Mus musculus OX=10090 GN=Bccip PE=1 SV=1	5	15	0 of 18	55.2472	0	4.7351e-36	0.0129983	0.298644	0.285646	0.995127	0.00914174	0.0118858	2.36223	2.51214	2.65355	2.46537	2.54146	2.63888	2.79943	3.01282	2.72538	3.01307	2.60958	2.72724	2.955	2.94809	2.67178	2.95095	2.51515	2.92453	12.3275	11.5951	7.51226
1174	P50136	Bckdha	>sp|P50136|ODBA_MOUSE 2-oxoisovalerate dehydrogenase subunit alpha, mitochondrial OS=Mus musculus OX=10090 GN=Bckdha PE=1 SV=1	16	53	0 of 18	54.6915	0	1.30095e-44	-0.0699341	-0.54733	-0.477396	0.948121	0.000106437	0.000379417	4.98755	5.41455	4.88802	4.9875	4.67082	4.87213	4.40541	4.51394	4.27033	4.52874	4.55827	4.6795	4.52368	4.49396	4.45315	4.39622	4.38091	4.28867	5.8698	9.54332	18.3103
2523	Q6P3A8	Bckdhb	>sp|Q6P3A8|ODBB_MOUSE 2-oxoisovalerate dehydrogenase subunit beta, mitochondrial OS=Mus musculus OX=10090 GN=Bckdhb PE=1 SV=2	8	24	0 of 18	49.5632	0	1.38795e-37	-0.0840428	-0.466357	-0.382315	0.947067	0.00152699	0.0065761	4.79387	5.30798	5.03018	5.02435	4.6509	4.97062	4.59585	4.84575	4.29848	4.49277	4.47319	4.77797	4.53985	4.63007	4.70901	4.48741	4.33489	4.27852	11.4485	14.1686	15.7517
319	O55028	Bckdk	>sp|O55028|BCKD_MOUSE [3-methyl-2-oxobutanoate dehydrogenase [lipoamide]] kinase, mitochondrial OS=Mus musculus OX=10090 GN=Bckdk PE=1 SV=1	10	45	0 of 18	52.8211	0	9.71273e-50	0.0713417	0.0286401	-0.0427016	0.926703	0.768527	0.658356	4.74259	4.97588	4.83663	4.85008	4.70098	4.81132	4.68319	4.91635	4.55291	4.76643	4.77966	4.96275	4.89349	5.04216	4.89403	4.7291	4.8778	4.65275	9.49709	10.3239	6.71538
1336	P59017	Bcl2l13	>sp|P59017|B2L13_MOUSE Bcl-2-like protein 13 OS=Mus musculus OX=10090 GN=Bcl2l13 PE=1 SV=2	12	40	0 of 18	55.3825	0	1.13297e-65	-0.0557203	-0.0308885	0.0248318	0.9418	0.722611	0.777674	3.98968	4.31863	4.16569	3.83068	4.08861	4.10901	4.03368	4.21931	4.05594	4.17403	4.08664	4.08169	4.10915	4.04182	4.11151	4.12838	3.96998	3.95612	5.20306	5.07875	11.3144
162	O08664	Bcl7c	>sp|O08664|BCL7C_MOUSE B-cell CLL/lymphoma 7 protein family member C OS=Mus musculus OX=10090 GN=Bcl7c PE=1 SV=1	2	6	2 of 14	36.4786	0.0057793	3.32804e-09	-0.427703	0.221014	0.648717	0.768135	0.547552	0.0900794	NA	3.81291	3.85739	NA	NA	4.68105	4.90063	NA	5.09051	4.64521	4.49623	4.6966	4.70933	5.19646	4.15232	4.19853	3.35201	4.42014	41.2235	16.4405	36.3829
3420	Q8K019	Bclaf1	>sp|Q8K019|BCLF1_MOUSE Bcl-2-associated transcription factor 1 OS=Mus musculus OX=10090 GN=Bclaf1 PE=1 SV=2	12	43	5 of 18	56.47	0	4.08649e-34	0.0599806	0.967827	0.907847	0.956247	1.28297e-07	2.4189e-07	2.62095	2.354	2.7431	2.3135	2.66793	2.30855	3.53065	3.33225	3.44986	3.40291	3.64752	3.09191	3.56421	3.35305	3.50257	3.38817	3.45134	3.55565	6.00774	12.7311	13.7018
4556	Q9CZP5	Bcs1l	>sp|Q9CZP5|BCS1_MOUSE Mitochondrial chaperone BCS1 OS=Mus musculus OX=10090 GN=Bcs1l PE=1 SV=1	14	44	0 of 18	55.5716	0	7.34179e-57	0.0145219	0.114949	0.100427	0.989385	0.231312	0.296854	3.61405	4.02655	3.80702	3.73831	3.66687	3.90722	3.72452	3.85933	3.90104	3.92118	3.85624	4.10029	3.81104	4.01226	3.71269	4.04582	3.97162	3.8963	8.68219	8.63333	10.864
2796	Q80XN0	Bdh1	>sp|Q80XN0|BDH_MOUSE D-beta-hydroxybutyrate dehydrogenase, mitochondrial OS=Mus musculus OX=10090 GN=Bdh1 PE=1 SV=2	16	54	0 of 18	54.2884	0	1.15396e-39	-0.355722	-0.65594	-0.300218	0.68263	0.00578569	0.17588	5.86666	6.02477	6.37904	5.42757	5.81452	6.1783	5.65372	5.9544	5.08406	5.59906	5.48473	6.11356	5.66724	4.9339	4.90326	5.55513	5.6396	5.05608	24.8201	24.4251	22.0569
3413	Q8JZV9	Bdh2	>sp|Q8JZV9|BDH2_MOUSE 3-hydroxybutyrate dehydrogenase type 2 OS=Mus musculus OX=10090 GN=Bdh2 PE=1 SV=1	4	12	13 of 16	49.5891	0	7.30863e-28	0.187514	1.15383	0.966315	0.925763	0.000412968	0.00174929	1.71762	NA	2.33419	NA	3.00633	2.72706	3.68711	3.081	3.5978	3.27931	3.62062	3.20984	3.63165	2.8751	3.63778	3.73442	4.03379	3.68803	23.4053	17.2659	35.5726
424	O88597	Becn1	>sp|O88597|BECN1_MOUSE Beclin-1 OS=Mus musculus OX=10090 GN=Becn1 PE=1 SV=3	2	6	3 of 18	47.3049	0	2.78366e-18	0.212082	-0.0527981	-0.26488	0.843122	0.785987	0.152981	2.83574	3.14771	3.31274	3.16841	3.13559	3.53966	3.21694	2.63184	2.7457	3.1015	2.5438	3.3108	3.27517	3.57603	2.7623	2.83526	3.06142	3.31288	21.5635	22.3224	16.0897
2489	Q6H1V1	Best3	>sp|Q6H1V1|BEST3_MOUSE Bestrophin-3 OS=Mus musculus OX=10090 GN=Best3 PE=2 SV=1	1	3	2 of 7	37.5863	0.00400583	4.30348e-10	0.597798	0.235726	-0.362072	0.562389	0.49665	0.345572	NA	NA	NA	NA	NA	0.857435	NA	NA	0.680655	NA	0.31007	NA	0.756692	1.0324	NA	1.5087	1.07485	NA	22.3477	18.0642	NA
256	O35623	Bet1	>sp|O35623|BET1_MOUSE BET1 homolog OS=Mus musculus OX=10090 GN=Bet1 PE=1 SV=1	2	6	6 of 18	46.9269	0	2.74572e-18	0.000135079	0.541127	0.540992	0.999972	0.0177904	0.0175816	2.949	2.54957	2.98989	2.92333	2.74854	2.74366	3.4362	3.28766	3.34057	3.29431	4.21798	2.57323	3.18169	3.58888	3.21628	3.66639	3.45929	3.0382	17.2555	38.4475	11.2731
219	O35153	Bet1l	>sp|O35153|BET1L_MOUSE BET1-like protein OS=Mus musculus OX=10090 GN=Bet1l PE=3 SV=1	1	3	0 of 10	44.7634	0	7.69067e-15	0.315086	Inf	Inf	0.856342	0	0	NA	NA	NA	NA	NA	NA	2.60647	1.74382	2.74688	2.28238	2.1795	NA	3.02526	3.11979	1.9251	NA	2.39161	2.67272	31.3653	25.9393	NA
3563	Q8R079	Bfar	>sp|Q8R079|BFAR_MOUSE Bifunctional apoptosis regulator OS=Mus musculus OX=10090 GN=Bfar PE=1 SV=1	5	16	4 of 18	45.4739	0	1.62913e-19	0.217988	0.303536	0.0855483	0.703954	0.0365289	0.553519	2.87802	2.50336	2.04958	2.30374	2.39599	2.17188	2.23804	2.38036	2.44129	2.42276	2.61168	2.72172	2.85864	2.41606	2.57695	2.72786	2.71338	2.83089	11.1309	12.0921	21.3898
930	P28653	Bgn	>sp|P28653|PGS1_MOUSE Biglycan OS=Mus musculus OX=10090 GN=Bgn PE=1 SV=1	17	82	0 of 18	53.1728	0	5.71431e-44	0.142031	0.883497	0.741466	0.948121	0.000811601	0.0032672	6.66213	6.631	6.36332	6.44395	6.90128	7.24082	7.64387	7.75433	7.69154	7.07657	7.48654	7.03845	7.71053	7.04562	7.35411	7.31908	7.77796	8.3362	33.8402	20.6578	23.7566
247	O35490	Bhmt	>sp|O35490|BHMT1_MOUSE Betaine--homocysteine S-methyltransferase 1 OS=Mus musculus OX=10090 GN=Bhmt PE=1 SV=1	4	11	2 of 8	52.5125	0	4.05947e-24	1.5194	0.206849	-1.31255	0.427325	0.601825	0.0446385	NA	NA	3.99174	4.02637	3.63723	NA	NA	2.57256	NA	NA	NA	NA	3.75887	NA	4.94007	3.45103	4.21785	NA	47.5358	NA	14.2549
4008	Q921C5	Bicd2	>sp|Q921C5|BICD2_MOUSE Protein bicaudal D homolog 2 OS=Mus musculus OX=10090 GN=Bicd2 PE=1 SV=1	4	12	5 of 18	50.2247	0	1.84464e-29	-0.0678294	0.74464	0.81247	0.966955	5.44524e-05	2.01708e-05	1.70115	2.60417	2.18175	2.24678	2.13501	2.10377	2.99591	2.78479	2.9389	3.00286	3.17386	2.95114	3.01272	2.76627	3.11619	2.94708	2.50492	3.0933	15.1464	8.75229	20.0304
147	O08539	Bin1	>sp|O08539|BIN1_MOUSE Myc box-dependent-interacting protein 1 OS=Mus musculus OX=10090 GN=Bin1 PE=1 SV=1	22	100	0 of 18	55.1789	0	3.34874e-40	0.0560277	0.284438	0.22841	0.925127	0.000571836	0.00338669	7.8141	7.90942	8.01986	8.13753	8.02704	7.86677	8.17603	8.15995	8.18186	8.11965	8.19812	8.30955	8.24049	8.3566	8.2814	8.18243	8.21057	8.20984	4.4719	4.53197	8.3793
98	D3Z6Q9	Bin2	>sp|D3Z6Q9|BIN2_MOUSE Bridging integrator 2 OS=Mus musculus OX=10090 GN=Bin2 PE=1 SV=1	6	18	4 of 16	51.3794	0	2.6606e-20	-0.250414	0.255773	0.506187	0.939586	0.537553	0.218375	3.52361	1.13975	3.55817	NA	2.18902	NA	3.2986	3.1385	3.23246	3.14731	3.07114	2.76493	2.80217	2.96544	3.0305	2.67794	2.43421	3.24021	19.3077	12.1104	64.7771
438	O88738	Birc6	>sp|O88738|BIRC6_MOUSE Baculoviral IAP repeat-containing protein 6 OS=Mus musculus OX=10090 GN=Birc6 PE=1 SV=2	33	100	4 of 18	57.8663	0	9.84966e-44	-0.155864	0.385013	0.540877	0.590621	0.000150305	3.60345e-06	2.42847	2.39833	2.35807	2.3496	2.59459	2.56906	2.93582	2.88649	2.96488	3.08375	3.24476	2.82767	2.85907	2.79739	2.82989	2.83348	2.75448	2.93388	4.2254	10.8471	7.50431
3747	Q8VD62	Bles03	>sp|Q8VD62|CK068_MOUSE UPF0696 protein C11orf68 homolog OS=Mus musculus OX=10090 GN=Bles03 PE=1 SV=2	7	21	0 of 18	49.8336	0	3.91959e-52	0.0410793	0.22932	0.188241	0.966955	0.0137835	0.0377876	4.10843	4.03858	4.05276	4.17528	4.29281	4.16064	4.25727	4.31798	4.22953	4.17499	4.45709	4.52111	4.4268	4.4291	4.33453	4.54494	4.30625	4.16281	8.96572	9.57227	6.60355
3558	Q8R016	Blmh	>sp|Q8R016|BLMH_MOUSE Bleomycin hydrolase OS=Mus musculus OX=10090 GN=Blmh PE=1 SV=1	26	100	0 of 18	53.2833	0	1.29957e-50	0.000367995	0.443786	0.443418	0.999904	2.0252e-05	1.94221e-05	4.19426	4.08667	4.17175	4.24292	3.95485	4.33395	4.59166	4.56213	4.60535	4.6048	4.76829	4.51267	4.51943	4.54265	4.66841	4.53176	4.64792	4.73694	6.23569	6.15787	8.92848
2136	Q5U5M8	Bloc1s3	>sp|Q5U5M8|BL1S3_MOUSE Biogenesis of lysosome-related organelles complex 1 subunit 3 OS=Mus musculus OX=10090 GN=Bloc1s3 PE=1 SV=1	2	5	0 of 12	35.8097	0.00647598	3.34834e-09	-0.261418	0.288274	0.549692	0.736635	0.368739	0.0972047	NA	2.18041	NA	NA	NA	NA	2.40166	2.69574	2.8737	3.09411	2.58528	NA	2.49591	2.13823	2.42248	2.26018	2.56924	2.92605	19.9029	18.6828	NA
3797	Q8VED2	Bloc1s4	>sp|Q8VED2|BL1S4_MOUSE Biogenesis of lysosome-related organelles complex 1 subunit 4 OS=Mus musculus OX=10090 GN=Bloc1s4 PE=1 SV=1	2	6	5 of 16	47.9732	0	4.2333e-11	-0.140461	0.306668	0.447129	0.948334	0.264791	0.105965	1.53762	2.24524	NA	NA	1.83501	1.41344	2.33347	2.9066	2.2217	1.69667	1.64181	2.42948	1.9027	2.51208	1.61359	2.17064	1.95597	2.232	21.4749	33.3493	26.8201
4515	Q9CY64	Blvra	>sp|Q9CY64|BIEA_MOUSE Biliverdin reductase A OS=Mus musculus OX=10090 GN=Blvra PE=1 SV=1	15	49	0 of 18	57.6173	0	4.43009e-43	-0.0344524	-0.0429687	-0.00851627	0.959153	0.524195	0.902493	5.19686	5.19922	5.03607	5.12041	5.01977	5.20636	5.08178	5.11109	5.09308	5.09078	5.06035	5.29051	5.03657	5.06756	5.12479	5.02366	5.1139	5.1544	3.61764	6.11944	5.82994
4069	Q923D2	Blvrb	>sp|Q923D2|BLVRB_MOUSE Flavin reductase (NADPH) OS=Mus musculus OX=10090 GN=Blvrb PE=1 SV=3	8	32	0 of 18	51.1364	0	8.12577e-35	0.148981	0.911346	0.762366	0.85888	5.11446e-06	3.51774e-05	3.85198	3.86951	3.91096	3.72702	3.57147	4.19685	4.82054	4.59216	4.64577	4.58969	4.72276	4.33107	4.83725	4.76541	4.25968	4.75381	4.85969	5.12002	18.2015	11.0712	14.8231
1698	P98063	Bmp1	>sp|P98063|BMP1_MOUSE Bone morphogenetic protein 1 OS=Mus musculus OX=10090 GN=Bmp1 PE=1 SV=2	7	21	2 of 12	45.9269	0	5.94894e-18	0.00644505	Inf	Inf	0.996958	0	0	NA	NA	NA	NA	NA	NA	3.02929	2.97971	3.27909	2.68431	3.20189	3.33122	3.18274	2.85201	2.82811	3.129	3.35746	3.19488	14.1893	15.7707	NA
3982	Q91Z96	Bmp2k	>sp|Q91Z96|BMP2K_MOUSE BMP-2-inducible protein kinase OS=Mus musculus OX=10090 GN=Bmp2k PE=1 SV=1	6	17	7 of 18	47.6466	0	2.47768e-19	0.164432	0.523145	0.358713	0.921156	0.0155121	0.0848021	2.24524	3.22323	1.68969	2.7548	2.62657	2.13171	2.94505	2.62775	2.81217	3.01804	2.8074	2.61311	2.92358	2.8926	2.98677	2.91808	3.12608	2.963	6.03047	11.3053	37.433
1155	P49003	Bmp5	>sp|P49003|BMP5_MOUSE Bone morphogenetic protein 5 OS=Mus musculus OX=10090 GN=Bmp5 PE=2 SV=1	3	9	4 of 11	50.6761	0	5.01505e-15	-0.299852	Inf	Inf	0.893194	0	0	NA	NA	NA	NA	NA	NA	2.02051	2.50567	2.59987	0.987061	2.47949	NA	2.05346	1.81897	1.10324	1.89462	2.23902	1.80271	23.7068	36.1052	NA
3395	Q8CJ69	Bmper	>sp|Q8CJ69|BMPER_MOUSE BMP-binding endothelial regulator protein OS=Mus musculus OX=10090 GN=Bmper PE=1 SV=1	16	49	6 of 18	50.993	0	6.03628e-27	0.0716613	1.35154	1.27988	0.973336	4.95041e-05	8.27881e-05	2.30417	2.1316	1.82693	1.55878	2.08825	2.36517	3.65846	3.48501	3.55505	2.87713	3.70868	2.66983	3.70198	2.96572	2.81731	3.06167	3.92623	3.91122	33.9768	27.2789	19.8654
2606	Q6QD59	Bnip1	>sp|Q6QD59|SEC20_MOUSE Vesicle transport protein SEC20 OS=Mus musculus OX=10090 GN=Bnip1 PE=1 SV=1	8	25	0 of 18	51.7704	0	1.50565e-47	0.153446	0.0100409	-0.143405	0.772386	0.935499	0.208135	4.25814	4.3394	4.32368	4.1495	3.94469	4.39402	4.25054	4.08447	3.93935	4.07857	3.95533	4.24075	4.40868	4.52705	4.07231	4.1704	4.28312	4.00813	13.9997	9.30678	10.8852
305	O54940	Bnip2	>sp|O54940|BNIP2_MOUSE BCL2/adenovirus E1B 19 kDa protein-interacting protein 2 OS=Mus musculus OX=10090 GN=Bnip2 PE=1 SV=2	5	17	2 of 18	57.2754	0	2.0515e-42	-0.0797633	0.712418	0.792181	0.954368	8.15189e-05	2.52882e-05	3.35807	3.3391	3.62196	3.04618	3.53434	3.19958	4.1957	3.94862	4.32721	3.73793	4.39834	4.24452	3.86851	4.12372	3.81839	3.99264	4.18506	4.38541	14.9957	16.4098	14.5074
314	O55003	Bnip3	>sp|O55003|BNIP3_MOUSE BCL2/adenovirus E1B 19 kDa protein-interacting protein 3 OS=Mus musculus OX=10090 GN=Bnip3 PE=1 SV=1	7	24	0 of 18	51.8473	0	4.67071e-39	0.553348	0.65402	0.100672	0.000484105	1.07822e-06	0.270019	3.37924	3.16125	3.29171	3.43946	3.33563	3.44199	3.5141	3.46777	3.45274	3.61867	3.31999	3.28004	3.94964	4.11978	3.8467	4.10993	4.13244	3.81491	9.87252	8.66242	7.16373
4780	Q9D8S9	Bola1	>sp|Q9D8S9|BOLA1_MOUSE BolA-like protein 1 OS=Mus musculus OX=10090 GN=Bola1 PE=1 SV=1	6	31	0 of 18	55.5704	0	1.22034e-39	0.103513	-0.185832	-0.289346	0.894343	0.113088	0.0173447	5.35779	5.34458	5.14551	5.08544	5.13565	5.16714	4.86135	4.80782	4.84079	4.89659	4.70853	5.38495	5.20038	5.13985	5.07411	4.98572	4.87209	4.84896	9.87188	18.4123	8.16482
2888	Q8BGS2	Bola2	>sp|Q8BGS2|BOLA2_MOUSE BolA-like protein 2 OS=Mus musculus OX=10090 GN=Bola2 PE=1 SV=1	5	20	0 of 18	50.8369	0	7.88811e-35	-0.168887	-0.172971	-0.00408345	0.858835	0.293236	0.980543	3.56266	3.76082	3.8427	3.69466	3.36729	3.78864	3.48086	3.58277	3.57019	3.85847	3.53482	3.96515	3.99582	3.84854	3.44776	3.06233	3.31953	3.30496	25.4383	14.2064	11.6646
3311	Q8CEI1	Bola3	>sp|Q8CEI1|BOLA3_MOUSE BolA-like protein 3 OS=Mus musculus OX=10090 GN=Bola3 PE=1 SV=1	2	8	0 of 18	50.0459	0	8.98759e-29	-0.0894398	0.367728	0.457168	0.9418	0.0100071	0.00212594	3.32048	3.33699	3.86323	3.41132	3.08102	3.67152	4.03776	3.78435	3.83633	3.96122	3.8333	3.97462	3.77059	4.21163	3.7943	3.67332	3.72303	3.71806	15.2051	6.9515	19.774
1662	P97452	Bop1	>sp|P97452|BOP1_MOUSE Ribosome biogenesis protein BOP1 OS=Mus musculus OX=10090 GN=Bop1 PE=1 SV=1	3	12	7 of 18	49.6773	0	1.21357e-22	0.14871	0.675248	0.526539	0.9418	0.00504797	0.0225444	2.59118	2.70855	2.52116	1.61185	2.54697	1.77212	3.11841	3.15225	2.60478	2.92732	2.92089	2.18743	3.02094	2.83876	3.04852	2.74536	2.97699	3.17276	10.5086	22.8073	28.9307
4715	Q9D6W8	Borcs6	>sp|Q9D6W8|BORC6_MOUSE BLOC-1-related complex subunit 6 OS=Mus musculus OX=10090 GN=Borcs6 PE=1 SV=1	2	6	7 of 18	36.6578	0.0057793	2.29221e-07	0.401737	0.695442	0.293705	0.741398	0.0181375	0.300556	1.91982	1.47719	1.0307	0.905772	0.516378	0.9507	1.54421	1.62013	1.79283	0.821444	1.65868	1.12549	1.22187	2.11275	2.45327	1.84826	2.05266	1.28441	32.3127	23.467	36.6354
751	P15327	Bpgm	>sp|P15327|PMGE_MOUSE Bisphosphoglycerate mutase OS=Mus musculus OX=10090 GN=Bpgm PE=1 SV=2	13	51	0 of 18	50.313	0	3.01596e-53	0.141117	-0.394414	-0.53553	0.856342	0.00647654	0.000566166	5.16547	5.21372	4.99501	5.03935	5.15541	5.29951	4.56975	4.5448	4.43695	4.67265	4.3714	5.05975	4.58961	5.06771	4.88746	4.90901	4.56782	4.48038	16.4065	18.4103	7.74342
3590	Q8R164	Bphl	>sp|Q8R164|BPHL_MOUSE Valacyclovir hydrolase OS=Mus musculus OX=10090 GN=Bphl PE=1 SV=1	15	61	0 of 18	52.4129	0	2.4146e-37	0.0959987	0.128039	0.0320403	0.856342	0.160974	0.736436	5.42152	5.60634	5.59778	5.3272	5.57238	5.79832	5.56126	5.56845	5.44222	5.64698	5.59899	5.69789	5.62753	5.85328	5.67532	5.72036	5.7153	5.49999	8.04824	5.96907	11.3609
605	P07743	Bpifa2	>sp|P07743|BPIA2_MOUSE BPI fold-containing family A member 2 OS=Mus musculus OX=10090 GN=Bpifa2 PE=1 SV=1	4	11	2 of 7	40.4723	0.00149449	1.24981e-11	0.296068	Inf	Inf	0.794994	0	0	NA	NA	NA	NA	NA	NA	NA	2.9123	NA	NA	2.53732	NA	3.16836	3.10388	3.00418	2.61063	3.21735	NA	15.4218	18.2763	NA
5484	Q9Z0S1	Bpnt1	>sp|Q9Z0S1|BPNT1_MOUSE 3'(2'),5'-bisphosphate nucleotidase 1 OS=Mus musculus OX=10090 GN=Bpnt1 PE=1 SV=2	12	45	0 of 18	52.3782	0	8.97336e-50	0.020579	-0.166285	-0.186864	0.979737	0.0637808	0.0388987	5.59117	5.36763	5.39829	5.31517	5.42175	5.5124	5.15227	5.16688	5.10016	5.32617	5.27721	5.46255	5.10808	5.42257	5.40956	5.26622	5.22351	5.17876	8.7901	9.53413	7.09333
2764	Q80V26	Bpnt2	>sp|Q80V26|IMPA3_MOUSE Golgi-resident adenosine 3',5'-bisphosphate 3'-phosphatase OS=Mus musculus OX=10090 GN=Bpnt2 PE=1 SV=1	8	24	0 of 18	53.234	0	1.51428e-39	-0.0734454	-0.114857	-0.0414111	0.947067	0.313486	0.725543	4.07447	4.31843	4.15073	4.31906	3.97909	3.97057	4.236	3.77134	4.06675	4.05896	4.09682	4.334	4.09299	4.25929	4.08986	3.88046	3.88744	3.91316	10.7938	12.8868	10.9555
4229	Q99MP8	Brap	>sp|Q99MP8|BRAP_MOUSE BRCA1-associated protein OS=Mus musculus OX=10090 GN=Brap PE=1 SV=1	7	22	5 of 18	48.0822	0	6.14823e-10	0.0290223	0.283077	0.254054	0.983018	0.0504945	0.0768207	2.77896	2.3578	3.13935	2.59036	2.44585	2.39565	2.85677	2.83449	2.91459	2.78082	2.87996	2.96565	2.72243	3.0482	3.09305	2.80017	2.60028	3.14228	15.2023	4.45538	22.4596
1107	P46737	Brcc3	>sp|P46737|BRCC3_MOUSE Lys-63-specific deubiquitinase BRCC36 OS=Mus musculus OX=10090 GN=Brcc3 PE=1 SV=1	7	24	0 of 18	51.1218	0	9.71163e-35	0.0286871	0.817332	0.788645	0.979737	3.69139e-06	5.23615e-06	3.26931	2.86024	3.27572	2.74788	3.03327	2.95927	3.94749	3.74464	3.96012	3.78785	3.90441	3.53305	3.78811	3.54922	3.94192	3.74451	3.92119	4.10473	13.1197	10.7845	14.9557
3480	Q8K2F0	Brd3	>sp|Q8K2F0|BRD3_MOUSE Bromodomain-containing protein 3 OS=Mus musculus OX=10090 GN=Brd3 PE=1 SV=2	5	17	2 of 18	54.5213	0	1.29562e-34	-0.0349325	0.532537	0.567469	0.979737	0.00151867	0.000861721	2.19162	2.55314	2.95537	2.61049	2.35131	2.75659	2.96799	2.96183	3.34009	3.2916	3.22226	3.03957	2.67966	3.18655	3.06331	3.3627	3.03816	3.28335	15.7568	11.6542	18.9738
5038	Q9ESU6	Brd4	>sp|Q9ESU6|BRD4_MOUSE Bromodomain-containing protein 4 OS=Mus musculus OX=10090 GN=Brd4 PE=1 SV=2	3	9	2 of 18	46.9659	0	5.1016e-24	-0.0780094	0.637201	0.71521	0.956507	0.000261412	8.01048e-05	2.39462	2.3483	2.82214	2.45745	2.52458	2.37464	3.45453	3.09533	3.51073	2.97094	3.2546	2.92686	3.15523	2.88727	3.10155	2.83188	3.52338	3.24562	17.9658	17.1729	13.1133
3145	Q8BXV2	Bri3bp	>sp|Q8BXV2|BRI3B_MOUSE BRI3-binding protein OS=Mus musculus OX=10090 GN=Bri3bp PE=1 SV=1	1	3	1 of 16	47.6212	0	4.77683e-23	0.404293	1.16456	0.760266	0.64406	0.000325819	0.00833612	NA	1.80036	1.47599	NA	2.00155	2.68393	2.16855	2.96565	2.43086	2.71574	3.37925	2.84428	3.30759	3.00593	3.34962	2.87602	3.40466	2.98626	15.4088	29.6058	37.9235
4898	Q9DCA5	Brix1	>sp|Q9DCA5|BRX1_MOUSE Ribosome biogenesis protein BRX1 homolog OS=Mus musculus OX=10090 GN=Brix1 PE=1 SV=3	7	21	4 of 18	46.5557	0	4.00553e-24	0.0323745	0.570389	0.538014	0.982254	0.00119445	0.00187792	2.55331	2.8427	2.67025	2.26093	2.44837	2.97094	3.02206	2.95193	3.58658	3.30584	3.27473	2.83347	3.08486	2.94087	3.30065	3.29665	3.11398	3.43185	12.3453	19.757	17.9466
3490	Q8K2Q7	Brox	>sp|Q8K2Q7|BROX_MOUSE BRO1 domain-containing protein BROX OS=Mus musculus OX=10090 GN=Brox PE=1 SV=1	7	19	0 of 18	56.2117	0	3.32359e-32	-0.221159	-0.0364813	0.184677	0.564817	0.759158	0.107142	3.00725	3.02256	3.29657	3.01713	2.90437	3.35532	3.23272	3.26307	3.1619	3.32748	3.42111	3.30498	3.08357	2.92682	3.0587	3.44207	3.06119	2.81196	15.5599	6.16048	12.8929
804	P18572	Bsg	>sp|P18572|BASI_MOUSE Basigin OS=Mus musculus OX=10090 GN=Bsg PE=1 SV=2	8	35	0 of 18	47.4134	0	1.77546e-33	0.0843665	0.0702945	-0.014072	0.85282	0.364137	0.861576	7.07242	6.95437	7.07767	7.0486	7.17628	7.16651	7.0608	6.97647	6.93706	7.08422	7.19397	7.15888	7.25482	7.28691	7.18546	7.10859	7.09072	6.9911	7.63182	6.90849	5.63384
2401	Q64277	Bst1	>sp|Q64277|BST1_MOUSE ADP-ribosyl cyclase/cyclic ADP-ribose hydrolase 2 OS=Mus musculus OX=10090 GN=Bst1 PE=1 SV=1	2	6	1 of 11	43.6113	0	1.39669e-15	-0.248922	Inf	Inf	0.856342	0	0	NA	NA	NA	NA	NA	NA	3.64954	3.51074	3.81355	3.26922	3.28348	NA	3.49092	3.15741	2.94206	2.81827	3.07839	4.05125	35.3802	16.4319	NA
3621	Q8R2Q8	Bst2	>sp|Q8R2Q8|BST2_MOUSE Bone marrow stromal antigen 2 OS=Mus musculus OX=10090 GN=Bst2 PE=1 SV=1	4	12	1 of 18	52.3122	0	9.05183e-29	-0.288375	0.590619	0.878995	0.58064	0.000756657	1.37135e-05	3.85951	3.60239	4.02535	3.79032	3.47569	3.75759	4.83294	4.32802	4.51212	4.75757	4.67206	4.68211	4.32896	4.62724	4.49008	3.89327	4.04914	4.66589	20.839	12.1703	13.3193
1328	P58544	Btbd1	>sp|P58544|BTBD1_MOUSE BTB/POZ domain-containing protein 1 OS=Mus musculus OX=10090 GN=Btbd1 PE=1 SV=3	1	3	0 of 4	44.1109	0	4.28904e-07	-Inf	-Inf	Inf	0	0	0	NA	NA	NA	NA	NA	NA	2.88261	3.40017	NA	3.91416	3.76177	NA	NA	NA	NA	NA	NA	NA	NA	29.2828	NA
3383	Q8CIF4	Btd	>sp|Q8CIF4|BTD_MOUSE Biotinidase OS=Mus musculus OX=10090 GN=Btd PE=1 SV=2	5	13	3 of 18	45.9406	0	2.15633e-17	-0.0351266	0.258913	0.29404	0.984362	0.163374	0.114087	1.95314	1.62866	1.95331	1.91477	2.78005	1.6324	2.24709	2.22864	2.25407	2.09421	2.19431	2.60825	2.63518	2.19146	2.04761	2.28112	2.22362	2.03681	16.246	13.0541	34.3409
2395	Q64152	Btf3	>sp|Q64152|BTF3_MOUSE Transcription factor BTF3 OS=Mus musculus OX=10090 GN=Btf3 PE=1 SV=3	4	14	0 of 18	49.3079	0	6.71505e-29	-0.105636	0.414958	0.520594	0.755038	2.31666e-05	1.65275e-06	4.39598	4.44613	4.44379	4.32881	4.31958	4.44316	4.9326	4.93405	4.96879	4.98509	4.95531	4.72516	4.82882	4.7909	4.98302	4.62112	4.7671	4.87623	8.29035	6.33633	4.05021
4348	Q9CQH7	Btf3l4	>sp|Q9CQH7|BT3L4_MOUSE Transcription factor BTF3 homolog 4 OS=Mus musculus OX=10090 GN=Btf3l4 PE=1 SV=1	8	24	0 of 18	51.6417	0	8.60972e-26	-0.183613	0.609936	0.793549	0.455153	6.18114e-07	2.3979e-08	3.66615	3.76817	3.73634	3.78374	3.76204	3.87883	4.65852	4.48697	4.74881	4.46303	4.59432	4.40491	4.37829	4.52153	4.39764	4.30433	4.20675	4.44634	7.54097	9.15016	4.82521
5441	Q9WVA3	Bub3	>sp|Q9WVA3|BUB3_MOUSE Mitotic checkpoint protein BUB3 OS=Mus musculus OX=10090 GN=Bub3 PE=1 SV=2	11	39	0 of 18	51.0954	0	3.80957e-37	-0.023285	0.844875	0.86816	0.972669	1.27461e-08	7.70385e-09	3.92375	3.89786	4.11644	3.95633	3.76978	4.15962	4.92895	4.82124	4.87242	4.86217	4.85329	4.69468	4.7254	4.87356	4.76665	4.76665	4.86155	4.89922	4.9313	5.33354	10.0791
2594	Q6PGH1	Bud31	>sp|Q6PGH1|BUD31_MOUSE Protein BUD31 homolog OS=Mus musculus OX=10090 GN=Bud31 PE=1 SV=2	6	23	3 of 18	55.9701	0	3.55968e-32	-0.0432621	0.465459	0.508721	0.969276	0.000404041	0.000167988	2.04574	2.40015	2.58612	2.41063	2.2186	2.00298	2.92889	2.64538	2.85151	2.78222	2.82963	2.67891	2.67615	2.97925	2.57866	2.69665	2.70416	2.82209	9.97065	7.41967	15.7807
5027	Q9ES83	Bves	>sp|Q9ES83|POPD1_MOUSE Blood vessel epicardial substance OS=Mus musculus OX=10090 GN=Bves PE=1 SV=1	11	32	0 of 18	53.1577	0	7.4477e-35	0.055628	0.386124	0.330496	0.938371	8.46888e-05	0.000368386	3.70457	3.43483	3.74184	3.61809	3.66593	3.74726	4.06306	3.92409	3.95523	4.045	4.09906	3.80905	4.06821	4.13	3.91825	4.09767	4.05639	3.95874	5.63426	7.33983	7.76144
294	O54825	Bysl	>sp|O54825|BYST_MOUSE Bystin OS=Mus musculus OX=10090 GN=Bysl PE=1 SV=3	7	21	2 of 18	46.8828	0	1.17503e-26	-0.029415	0.645268	0.674683	0.979737	7.28519e-05	4.34651e-05	1.92992	2.50459	2.46424	2.01555	2.2337	1.9957	2.81094	2.46452	3.08395	3.05492	2.93503	2.84244	2.83325	2.7762	2.8812	2.83845	2.73509	2.95112	5.30921	14.6119	17.6102
4330	Q9CQC6	Bzw1	>sp|Q9CQC6|BZW1_MOUSE Basic leucine zipper and W2 domain-containing protein 1 OS=Mus musculus OX=10090 GN=Bzw1 PE=1 SV=1	13	43	0 of 18	52.135	0	4.24469e-42	-0.0819981	0.522977	0.604975	0.857674	2.93332e-06	4.89905e-07	3.65238	3.84101	3.85053	3.78261	3.75333	3.65946	4.39659	4.24158	4.35247	4.48405	4.44102	4.25346	4.0592	4.38838	4.36624	4.23647	4.2885	4.33838	8.05493	6.80723	5.92057
3867	Q91VK1	Bzw2	>sp|Q91VK1|BZW2_MOUSE Basic leucine zipper and W2 domain-containing protein 2 OS=Mus musculus OX=10090 GN=Bzw2 PE=1 SV=1	20	63	0 of 18	52.4433	0	4.00203e-45	-0.0684565	0.0636074	0.132064	0.91472	0.453864	0.118628	4.59319	4.61766	4.73169	4.79897	4.50532	4.66853	4.69388	4.72963	4.63545	4.90234	4.87641	4.87003	4.73521	4.68938	4.83939	4.80655	4.73359	4.4929	8.13698	7.72511	7.23595
1702	P98086	C1qa	>sp|P98086|C1QA_MOUSE Complement C1q subcomponent subunit A OS=Mus musculus OX=10090 GN=C1qa PE=1 SV=2	4	12	4 of 16	51.9412	0	1.55259e-27	0.0285493	2.33432	2.30577	0.996071	6.1725e-07	6.45458e-07	4.03611	4.49846	NA	3.97787	NA	3.42452	6.49525	5.8716	6.09515	6.67595	6.5882	6.01393	6.03268	5.7968	6.41379	6.02721	6.5225	7.11841	36.1704	23	29.7001
725	P14106	C1qb	>sp|P14106|C1QB_MOUSE Complement C1q subcomponent subunit B OS=Mus musculus OX=10090 GN=C1qb PE=1 SV=2	5	17	5 of 18	50.9484	0	9.06665e-29	0.00157643	3.07051	3.06893	0.999893	4.51047e-08	3.77555e-08	0.487429	0.927484	2.1773	0.436504	1.19023	0.95003	4.21243	3.63958	3.78116	4.58843	4.53614	3.8248	3.98363	3.60526	4.02449	3.67692	4.28639	5.01533	40.9842	28.4672	52.6669
262	O35658	C1qbp	>sp|O35658|C1QBP_MOUSE Complement component 1 Q subcomponent-binding protein, mitochondrial OS=Mus musculus OX=10090 GN=C1qbp PE=1 SV=1	6	25	0 of 18	50.2963	0	3.32135e-49	0.131846	0.634007	0.502162	0.799679	8.20089e-06	9.40118e-05	5.8793	6.08425	6.05281	5.72464	6.25443	6.35753	6.60941	6.57828	6.53438	6.41198	6.59597	6.6359	6.82628	6.79147	6.68479	6.62926	6.61452	6.61068	6.64006	5.41661	15.9562
1738	Q02105	C1qc	>sp|Q02105|C1QC_MOUSE Complement C1q subcomponent subunit C OS=Mus musculus OX=10090 GN=C1qc PE=1 SV=2	5	18	4 of 18	52.1743	0	6.06414e-24	0.00244741	2.78774	2.7853	0.999279	2.00286e-07	1.80548e-07	2.74349	2.41993	2.16665	1.71057	1.50713	2.93656	5.28755	4.52407	4.97125	5.44925	5.50767	4.45633	4.83814	4.43508	4.94987	4.53743	5.43457	6.01571	45.993	30.0387	37.4962
3629	Q8R2Z0	C1qtnf12	>sp|Q8R2Z0|ADIPL_MOUSE Adipolin OS=Mus musculus OX=10090 GN=C1qtnf12 PE=1 SV=2	1	3	0 of 10	37.1087	0.00543478	4.64732e-09	-0.106332	Inf	Inf	0.972669	0	0	NA	NA	NA	NA	NA	NA	2.7985	2.9056	3.55024	NA	3.38284	NA	3.48245	2.47306	2.4729	3.08569	2.89619	3.90748	41.3211	25.0615	NA
5020	Q9ES30	C1qtnf3	>sp|Q9ES30|C1QT3_MOUSE Complement C1q tumor necrosis factor-related protein 3 OS=Mus musculus OX=10090 GN=C1qtnf3 PE=2 SV=1	2	9	1 of 13	48.7669	0	7.25684e-27	-0.192186	1.08341	1.2756	0.949415	0.0962708	0.0538033	1.4426	NA	NA	NA	NA	NA	2.8213	2.33233	3.71721	2.24164	3.06911	2.12758	2.46434	2.36533	2.1591	2.34193	2.27001	3.55534	45.3066	46.8166	NA
3530	Q8K479	C1qtnf5	>sp|Q8K479|C1QT5_MOUSE Complement C1q tumor necrosis factor-related protein 5 OS=Mus musculus OX=10090 GN=C1qtnf5 PE=1 SV=1	6	21	2 of 14	53.0805	0	1.00311e-34	-0.0768371	3.81409	3.89093	0.979245	1.15552e-06	8.66868e-07	NA	NA	1.0673	0.756677	NA	NA	4.96321	5.15928	5.18647	4.44588	5.54788	3.51478	4.89476	4.40669	4.41557	4.55772	4.92798	5.15377	21.6603	40.5411	15.1658
3099	Q8BVD7	C1qtnf7	>sp|Q8BVD7|C1QT7_MOUSE Complement C1q tumor necrosis factor-related protein 7 OS=Mus musculus OX=10090 GN=C1qtnf7 PE=2 SV=2	2	6	4 of 11	48.0324	0	1.33635e-11	0.634773	Inf	Inf	0.539158	0	0	NA	NA	NA	NA	NA	NA	2.4265	3.24347	3.40144	2.23587	2.66589	2.06913	2.77954	3.10641	NA	3.52506	3.46282	3.66862	23.2992	38.8664	NA
2053	Q4ZJN1	C1qtnf9	>sp|Q4ZJN1|C1QT9_MOUSE Complement C1q and tumor necrosis factor-related protein 9 OS=Mus musculus OX=10090 GN=C1qtnf9 PE=1 SV=1	3	9	1 of 18	47.8471	0	1.08368e-24	0.375408	0.286582	-0.0888258	0.501816	0.100344	0.618588	3.54485	4.18558	2.98542	3.11712	3.25752	3.26494	3.55348	3.29893	3.36845	3.07967	3.23701	3.28492	3.56931	3.76835	3.71691	3.63941	3.82266	3.55828	7.49877	10.9546	34.4677
3326	Q8CG16	C1ra	>sp|Q8CG16|C1RA_MOUSE Complement C1r-A subcomponent OS=Mus musculus OX=10090 GN=C1ra PE=1 SV=1	8	24	4 of 16	50.0305	0	4.98543e-21	0.173713	1.14548	0.971771	0.948121	0.00235157	0.00724968	3.10081	NA	2.62031	NA	3.97947	1.67433	4.10043	3.67632	3.89664	3.66939	3.94619	3.60405	3.86044	3.77628	4.14517	4.00795	4.07158	4.07386	9.58838	13.7483	63.7835
3325	Q8CG14	C1sa	>sp|Q8CG14|CS1A_MOUSE Complement C1s-A subcomponent OS=Mus musculus OX=10090 GN=C1sa PE=2 SV=2	17	51	5 of 17	54.7173	0	1.08777e-37	-0.0260331	1.68392	1.70995	0.996071	1.22729e-05	9.79108e-06	1.88688	2.32793	NA	1.91181	1.07004	2.73707	3.96658	3.61739	3.80152	3.61081	4.02608	3.15781	3.86953	3.16182	3.42161	3.54022	4.02461	4.0062	23.3152	20.3454	40.0771
836	P21180	C2	>sp|P21180|CO2_MOUSE Complement C2 OS=Mus musculus OX=10090 GN=C2 PE=1 SV=2	3	9	6 of 18	41.6651	0.000378931	5.4612e-13	-0.332056	0.056753	0.388809	0.856342	0.867627	0.219648	2.02375	1.08251	1.68254	1.8642	3.48423	1.92496	2.77502	2.27624	2.56363	2.13744	2.20785	2.43486	2.38598	1.99512	1.56712	2.35912	2.09228	2.00309	19.6604	17.2607	69.9407
113	E9Q3C1	C2cd2	>sp|E9Q3C1|C2CD2_MOUSE C2 domain-containing protein 2 OS=Mus musculus OX=10090 GN=C2cd2 PE=1 SV=1	10	26	0 of 18	52.4054	0	4.26817e-36	-0.0429215	-0.326785	-0.283863	0.976659	0.0628054	0.103035	3.40113	3.13117	3.27943	3.64038	3.62534	3.23766	2.82291	2.86854	2.93617	3.2898	3.20388	3.49063	3.20954	3.09267	3.34013	3.38924	2.62762	2.6952	21.4178	18.9092	14.7175
491	P01027	C3	>sp|P01027|CO3_MOUSE Complement C3 OS=Mus musculus OX=10090 GN=C3 PE=1 SV=3	49	100	0 of 18	54.1403	0	4.76184e-52	0.511955	1.51882	1.00687	0.0322112	4.27307e-09	4.1669e-07	5.67083	5.79657	5.7017	5.52851	5.4046	5.67587	6.92151	6.72404	6.82212	6.48563	6.70565	6.16033	7.21083	7.11279	7.00913	6.96654	7.2304	7.36132	10.3109	17.661	9.44197
492	P01029	C4b	>sp|P01029|CO4B_MOUSE Complement C4-B OS=Mus musculus OX=10090 GN=C4b PE=1 SV=3	39	100	4 of 18	55.6221	0	1.51619e-44	0.1326	1.52617	1.39357	0.909715	3.92334e-08	9.49916e-08	3.07491	3.23465	3.16351	3.19315	2.96857	3.14408	4.75916	4.51232	4.78837	4.41231	4.59735	4.07076	4.87915	4.30076	4.37465	4.42276	4.89556	5.063	22.5527	17.1994	6.45518
628	P08607	C4bpa	>sp|P08607|C4BPA_MOUSE C4b-binding protein OS=Mus musculus OX=10090 GN=C4bpa PE=1 SV=3	7	24	6 of 18	50.775	0	2.62209e-26	-0.0323176	1.68004	1.71236	0.988417	1.25554e-07	8.79389e-08	3.55487	2.61494	2.54944	2.95186	3.25054	3.16556	4.79057	4.81023	4.8473	4.67362	5.10414	4.13551	4.76941	4.56506	4.66903	4.4972	4.67363	4.99314	12.5471	20.3156	26.7864
588	P06684	C5	>sp|P06684|CO5_MOUSE Complement C5 OS=Mus musculus OX=10090 GN=C5 PE=1 SV=2	38	100	6 of 18	53.059	0	3.89214e-36	-0.0740155	1.01916	1.09318	0.949415	4.00731e-07	1.59421e-07	3.35142	3.06587	3.02703	2.92022	3.2427	3.05613	4.3793	4.25674	4.21046	4.26316	4.26058	3.85218	4.17705	3.95902	4.07589	3.87862	4.10653	4.5812	18.456	11.5968	11.1514
967	P30993	C5ar1	>sp|P30993|C5AR1_MOUSE C5a anaphylatoxin chemotactic receptor 1 OS=Mus musculus OX=10090 GN=C5ar1 PE=1 SV=2	1	3	0 of 14	44.0914	0	1.06342e-17	-0.147203	3.10174	3.24895	0.960829	3.69111e-06	2.16947e-06	NA	2.7087	1.6603	NA	NA	NA	5.40478	5.35079	6.09544	5.11934	5.80258	4.82774	5.63456	4.84166	5.09537	4.7571	5.51447	5.87429	31.1468	32.4211	49.2375
3440	Q8K182	C8a	>sp|Q8K182|CO8A_MOUSE Complement component C8 alpha chain OS=Mus musculus OX=10090 GN=C8a PE=1 SV=1	17	50	2 of 18	56.993	0	6.06988e-42	0.146878	0.95739	0.810512	0.85888	2.71898e-06	1.66882e-05	2.63274	2.65356	2.91351	2.72214	2.90439	2.86976	3.49789	3.56557	3.7838	3.60956	3.75288	3.34947	3.9353	3.75145	3.37865	3.43369	3.69231	4.24904	23.3245	11.0973	8.83969
2904	Q8BH35	C8b	>sp|Q8BH35|CO8B_MOUSE Complement component C8 beta chain OS=Mus musculus OX=10090 GN=C8b PE=1 SV=1	15	51	2 of 18	54.1404	0	3.43508e-40	0.0967198	1.21346	1.11674	0.939586	1.17113e-07	2.79991e-07	3.13648	2.9155	2.91276	3.3283	2.81417	3.08162	4.07866	4.12912	4.07052	4.38282	4.38256	3.84558	4.38604	4.12974	3.96259	4.07761	4.27064	4.64294	17.689	14.2178	13.3635
3720	Q8VCG4	C8g	>sp|Q8VCG4|CO8G_MOUSE Complement component C8 gamma chain OS=Mus musculus OX=10090 GN=C8g PE=1 SV=1	8	22	1 of 18	46.6893	0	3.94472e-42	0.119396	1.24872	1.12933	0.885313	3.64287e-08	9.63694e-08	3.93579	4.07025	3.76756	3.63447	3.89638	4.0387	4.78472	4.97736	4.96486	5.39019	5.04982	4.95216	5.25388	5.10806	4.88315	5.14298	4.95442	5.49301	15.649	14.881	11.1893
587	P06683	C9	>sp|P06683|CO9_MOUSE Complement component C9 OS=Mus musculus OX=10090 GN=C9 PE=1 SV=2	19	69	4 of 18	55.3805	0	3.47654e-55	-0.0827409	0.737622	0.820363	0.947067	1.51515e-05	4.31783e-06	3.13086	3.17822	3.0529	3.05759	3.15325	3.25911	3.94356	4.09488	3.9671	4.08497	3.96877	3.69483	3.84659	3.83529	3.75804	3.67518	3.67887	4.46369	23.6586	9.57003	5.43313
720	P13634	Ca1	>sp|P13634|CAH1_MOUSE Carbonic anhydrase 1 OS=Mus musculus OX=10090 GN=Ca1 PE=1 SV=4	12	48	0 of 18	53.241	0	1.25961e-31	0.143731	0.309468	0.165736	0.772386	0.00652132	0.119879	3.9196	4.0765	4.11317	4.00232	3.81385	4.19692	4.22271	4.35642	4.01613	4.17428	4.27193	4.07532	4.26453	4.61098	4.22987	4.2396	4.11498	4.51921	13.6731	8.68334	9.4863
4710	Q9D6N1	Ca13	>sp|Q9D6N1|CAH13_MOUSE Carbonic anhydrase 13 OS=Mus musculus OX=10090 GN=Ca13 PE=1 SV=1	2	6	1 of 11	47.2132	0	4.63142e-19	0.0805713	Inf	Inf	0.960861	0	0	NA	NA	NA	NA	NA	NA	3.07654	2.76976	3.36039	2.93045	3.53029	3.10227	3.31629	NA	2.89568	3.12476	3.31215	3.39539	13.2725	19.6223	NA
5463	Q9WVT6	Ca14	>sp|Q9WVT6|CAH14_MOUSE Carbonic anhydrase 14 OS=Mus musculus OX=10090 GN=Ca14 PE=1 SV=1	4	12	3 of 18	45.1588	0	1.64587e-21	0.451127	0.278167	-0.17296	0.207938	0.0790226	0.271708	3.71842	3.4039	2.8313	3.23659	3.68487	3.85659	3.13605	3.42858	3.03616	3.26398	3.4405	3.38863	3.65705	3.79567	3.62493	3.8048	3.76435	3.75386	5.11055	11.2988	24.3177
490	P00920	Ca2	>sp|P00920|CAH2_MOUSE Carbonic anhydrase 2 OS=Mus musculus OX=10090 GN=Ca2 PE=1 SV=4	12	54	0 of 18	52.4237	0	5.51919e-42	0.166576	0.500968	0.334392	0.740012	0.000283389	0.00724613	3.43455	3.66253	3.81445	3.66813	3.53861	4.01435	4.09707	4.23908	3.85122	4.08286	3.95319	3.91554	4.18291	4.42322	4.00254	4.11096	4.05967	4.35913	11.8708	10.0128	14.5944
760	P16015	Ca3	>sp|P16015|CAH3_MOUSE Carbonic anhydrase 3 OS=Mus musculus OX=10090 GN=Ca3 PE=1 SV=3	17	100	0 of 18	51.9525	0	4.81826e-47	-0.00557416	-0.509406	-0.503832	0.998774	0.0285952	0.0298428	9.38841	10.1978	10.0783	9.53472	9.54541	10.3046	9.288	9.5323	8.7649	9.30975	9.4498	9.68143	9.12749	9.49764	9.49273	9.82066	9.29145	8.76277	24.3302	19.9456	27.1133
2420	Q64444	Ca4	>sp|Q64444|CAH4_MOUSE Carbonic anhydrase 4 OS=Mus musculus OX=10090 GN=Ca4 PE=1 SV=1	8	26	0 of 18	52.8093	0	4.60757e-39	0.37837	0.505482	0.127112	0.174446	0.000520726	0.315099	4.36575	4.51141	4.24186	4.06214	4.30856	4.11555	4.77831	4.07593	4.53016	4.46095	4.2929	4.22969	4.84975	4.89896	4.7249	4.66067	4.58116	4.92272	9.48917	17.6305	11.5507
5283	Q9QZA0	Ca5b	>sp|Q9QZA0|CAH5B_MOUSE Carbonic anhydrase 5B, mitochondrial OS=Mus musculus OX=10090 GN=Ca5b PE=1 SV=2	2	6	7 of 15	47.0311	0	7.96911e-25	0.217956	0.420541	0.202585	0.948121	0.269525	0.616822	2.78119	3.05448	1.72182	NA	NA	2.44241	3.35762	2.27326	3.23048	2.15327	2.49817	NA	2.54316	2.09767	2.85045	3.48281	3.09046	3.45854	34.6823	39.1102	35.7483
1779	Q06138	Cab39	>sp|Q06138|CAB39_MOUSE Calcium-binding protein 39 OS=Mus musculus OX=10090 GN=Cab39 PE=1 SV=2	11	42	0 of 18	49.319	0	5.94006e-51	-0.0869323	-0.147394	-0.0604618	0.925127	0.185743	0.596366	4.72213	4.79226	4.58399	4.63671	4.54964	4.72195	4.43518	4.54197	4.39125	4.86064	4.70332	4.71155	4.3586	4.64976	4.62608	4.7713	4.46903	4.24756	13.495	12.6351	6.44805
4824	Q9DB16	Cab39l	>sp|Q9DB16|CB39L_MOUSE Calcium-binding protein 39-like OS=Mus musculus OX=10090 GN=Cab39l PE=1 SV=3	10	26	0 of 18	52.5907	0	2.49932e-31	-0.0637943	-0.508249	-0.444455	0.96644	0.000907252	0.00263186	3.18634	3.58236	3.29396	3.41285	3.57535	3.81136	3.02743	2.9407	2.92202	3.34889	3.11831	2.83815	2.85454	2.98232	2.72876	3.12768	3.28451	2.83493	14.7154	13.2296	15.8046
1747	Q02789	Cacna1s	>sp|Q02789|CAC1S_MOUSE Voltage-dependent L-type calcium channel subunit alpha-1S OS=Mus musculus OX=10090 GN=Cacna1s PE=1 SV=3	36	100	0 of 18	55.6103	0	4.48361e-45	0.054249	-0.458861	-0.51311	0.967048	0.00112006	0.000405284	7.46234	7.39802	7.54516	7.51727	7.32053	7.4715	6.71711	6.85155	6.83709	7.00452	7.00087	7.22503	7.0431	7.23321	7.09267	7.19876	6.85728	6.53664	16.7002	12.5912	5.60243
146	O08532	Cacna2d1	>sp|O08532|CA2D1_MOUSE Voltage-dependent calcium channel subunit alpha-2/delta-1 OS=Mus musculus OX=10090 GN=Cacna2d1 PE=1 SV=1	29	100	0 of 18	56.5301	0	6.25071e-53	0.0586676	-0.3857	-0.444367	0.959986	0.00295537	0.000915713	7.75969	7.69107	7.79055	7.73447	7.61843	7.69475	7.09859	7.24086	7.12697	7.30836	7.25421	7.59378	7.3288	7.45713	7.52689	7.49684	7.29203	6.87307	15.2428	13.0045	4.17338
3663	Q8R3Z5	Cacnb1	>sp|Q8R3Z5|CACB1_MOUSE Voltage-dependent L-type calcium channel subunit beta-1 OS=Mus musculus OX=10090 GN=Cacnb1 PE=1 SV=1	21	78	0 of 18	53.0584	0	1.53867e-36	0.00148485	-0.42892	-0.430405	0.999279	0.00353033	0.00335949	7.25162	7.15572	7.25409	7.33913	7.15224	7.13997	6.55308	6.74878	6.59096	6.77377	6.8741	7.16963	6.88116	7.0258	6.90474	6.94034	6.66619	6.301	16.751	16.2821	5.55423
3288	Q8CC27	Cacnb2	>sp|Q8CC27|CACB2_MOUSE Voltage-dependent L-type calcium channel subunit beta-2 OS=Mus musculus OX=10090 GN=Cacnb2 PE=1 SV=1	1	4	0 of 18	39.4279	0.00221607	7.5449e-16	-0.0140653	-0.473137	-0.459072	0.996071	0.00169679	0.00211149	9.21453	9.24396	9.24272	9.26423	9.07471	9.05338	8.49828	8.76507	8.4642	8.73892	8.76184	9.11077	8.77631	8.74834	8.93945	8.90042	8.65663	8.23354	16.0718	16.7712	6.33214
391	O70578	Cacng1	>sp|O70578|CCG1_MOUSE Voltage-dependent calcium channel gamma-1 subunit OS=Mus musculus OX=10090 GN=Cacng1 PE=1 SV=1	2	9	0 of 18	51.333	0	1.2544e-55	-0.177255	0.512467	0.689721	0.90772	0.0201813	0.00292991	2.00643	2.29294	2.37151	2.54317	1.79082	1.67586	2.64502	2.5944	2.68048	3.40314	3.23861	2.2574	2.51765	2.95586	2.66489	2.70291	2.45179	2.46243	13.9686	30.9181	23.392
3822	Q8VHW3	Cacng6	>sp|Q8VHW3|CCG6_MOUSE Voltage-dependent calcium channel gamma-6 subunit OS=Mus musculus OX=10090 GN=Cacng6 PE=1 SV=1	5	15	1 of 18	50.1904	0	4.9045e-33	0.162277	-0.225806	-0.388082	0.846966	0.120219	0.0109692	4.5366	4.34642	4.30263	4.64388	4.16164	4.64775	3.84541	3.87845	3.85863	4.24287	4.40826	4.07681	4.33826	4.38123	4.39539	4.33555	3.96335	3.8703	15.2391	16.8077	13.6374
3579	Q8R0X2	Cacul1	>sp|Q8R0X2|CACL1_MOUSE CDK2-associated and cullin domain-containing protein 1 OS=Mus musculus OX=10090 GN=Cacul1 PE=2 SV=1	2	6	10 of 18	45.5683	0	3.08527e-08	-0.827307	-0.0104391	0.816868	0.122066	0.970157	0.00349926	0.309987	1.19865	0.645541	-0.35969	-0.175629	-0.0746919	1.15736	1.40408	1.08098	1.04916	0.847357	0.906436	0.227074	0.746769	0.174245	-0.15834	-0.085633	0.577419	25.3529	14.2148	44.3936
4499	Q9CXW3	Cacybp	>sp|Q9CXW3|CYBP_MOUSE Calcyclin-binding protein OS=Mus musculus OX=10090 GN=Cacybp PE=1 SV=1	14	50	0 of 18	53.5446	0	1.4837e-35	-0.115484	0.452901	0.568385	0.888637	0.00149813	0.000189289	3.16481	3.2517	3.40864	3.46761	3.09039	3.1555	3.92099	3.56689	3.73723	4.07994	4.05328	3.59062	3.76562	3.76661	3.72555	3.67522	3.36507	3.95797	12.8684	15.5696	10.6541
71	B2RQC6	Cad	>sp|B2RQC6|PYR1_MOUSE CAD protein OS=Mus musculus OX=10090 GN=Cad PE=1 SV=1	37	100	3 of 18	53.7756	0	2.06287e-35	-0.103039	0.78852	0.891558	0.827385	6.66081e-08	1.44518e-08	2.87347	2.95277	2.92667	2.80873	2.93315	2.88285	3.82974	3.69502	3.91745	3.80717	3.80357	3.67406	3.62415	3.57734	3.68333	3.5502	3.64512	4.02862	13.1577	6.25475	3.60773
4238	Q99N28	Cadm3	>sp|Q99N28|CADM3_MOUSE Cell adhesion molecule 3 OS=Mus musculus OX=10090 GN=Cadm3 PE=1 SV=1	6	23	4 of 18	45.3872	0	1.3784e-14	0.238524	0.406214	0.16769	0.564817	0.00224922	0.164371	2.41638	2.1575	2.69096	2.47979	2.51502	2.35019	2.80234	2.77474	2.61824	2.23346	2.65716	2.53004	2.5838	2.89228	2.78423	2.91333	3.03253	2.84096	10.1642	13.5018	12.2305
3669	Q8R464	Cadm4	>sp|Q8R464|CADM4_MOUSE Cell adhesion molecule 4 OS=Mus musculus OX=10090 GN=Cadm4 PE=1 SV=1	2	4	1 of 10	48.821	0	1.40729e-27	0.1593	-0.274218	-0.433517	0.964193	0.623667	0.442628	NA	NA	NA	NA	2.81886	NA	2.48691	1.93192	2.56412	NA	NA	2.55842	3.13152	3.1759	2.41514	NA	2.14204	1.85862	40.2397	18.9152	NA
3342	Q8CGU1	Calcoco1	>sp|Q8CGU1|CACO1_MOUSE Calcium-binding and coiled-coil domain-containing protein 1 OS=Mus musculus OX=10090 GN=Calcoco1 PE=1 SV=2	3	9	7 of 18	46.1616	0	2.63625e-11	0.180109	1.08373	0.903618	0.938871	0.000350654	0.00165735	1.33241	0.729564	1.9586	1.89619	2.12264	1.81251	2.72329	2.6071	2.28624	2.06699	3.06126	2.52874	2.87188	2.74792	2.46454	2.33657	2.59951	3.33384	26.5831	24.1933	30.4808
5364	Q9R1W5	Calcrl	>sp|Q9R1W5|CALRL_MOUSE Calcitonin gene-related peptide type 1 receptor OS=Mus musculus OX=10090 GN=Calcrl PE=1 SV=2	2	6	9 of 16	34.2801	0.00891742	3.92033e-08	0.0203845	0.357039	0.336654	0.996071	0.301613	0.330323	NA	2.76008	NA	2.21778	2.4354	0.889769	2.17737	2.6169	2.81835	2.21622	1.96474	2.68088	2.65462	2.59994	2.24319	2.56243	1.78537	2.75122	22.0466	23.0266	44.4032
732	P14211	Calr	>sp|P14211|CALR_MOUSE Calreticulin OS=Mus musculus OX=10090 GN=Calr PE=1 SV=1	23	94	0 of 18	51.7034	0	1.63033e-45	-0.0797573	0.890889	0.970646	0.936654	2.92778e-07	9.53028e-08	5.18144	5.13769	5.16018	5.12186	5.08216	5.4026	6.1608	5.9348	6.39147	6.25119	6.25152	5.92002	6.09201	6.00855	6.19779	5.83674	5.95799	6.33818	12.5353	12.883	8.2965
276	O35887	Calu	>sp|O35887|CALU_MOUSE Calumenin OS=Mus musculus OX=10090 GN=Calu PE=1 SV=1	20	77	0 of 18	53.7752	0	2.22644e-49	0.0606607	0.688433	0.627772	0.922706	7.49851e-08	1.97768e-07	3.89385	3.87914	4.0173	3.82851	3.95229	3.90982	4.56696	4.53501	4.66497	4.51706	4.47585	4.48769	4.6509	4.64039	4.59404	4.40264	4.51118	4.81237	9.64655	4.87852	4.53949
3969	Q91YS8	Camk1	>sp|Q91YS8|KCC1A_MOUSE Calcium/calmodulin-dependent protein kinase type 1 OS=Mus musculus OX=10090 GN=Camk1 PE=1 SV=1	10	38	0 of 18	55.8255	0	6.74577e-43	-0.237372	-0.00426804	0.233104	0.455153	0.97005	0.0291097	2.92382	3.23197	2.98708	3.11575	3.07417	3.27051	3.18588	3.35538	3.3471	3.32736	3.38628	3.39993	3.00361	2.93517	3.27049	3.39004	3.13752	2.84086	14.6496	5.17039	9.35747
3114	Q8BW96	Camk1d	>sp|Q8BW96|KCC1D_MOUSE Calcium/calmodulin-dependent protein kinase type 1D OS=Mus musculus OX=10090 GN=Camk1d PE=1 SV=2	3	11	8 of 17	47.4179	0	1.28412e-17	0.103044	0.816046	0.713002	0.969276	0.00941046	0.0201364	2.99555	1.54215	1.40401	NA	1.4932	1.78771	2.53566	2.48397	2.56568	2.97744	2.81004	1.97237	2.30971	2.50092	2.47319	2.77913	2.64913	3.25134	25.1967	22.3609	57.1829
693	P11798	Camk2a	>sp|P11798|KCC2A_MOUSE Calcium/calmodulin-dependent protein kinase type II subunit alpha OS=Mus musculus OX=10090 GN=Camk2a PE=1 SV=2	10	38	0 of 18	53.5295	0	1.48219e-38	0.0643059	-0.435975	-0.500281	0.959153	0.00193532	0.000581432	6.99866	6.75898	6.90482	6.90671	6.71746	6.41257	6.13005	6.21551	6.27785	6.24341	6.30483	6.52585	6.31257	6.54896	6.58597	6.39634	6.2558	5.98371	14.661	9.63125	13.6564
929	P28652	Camk2b	>sp|P28652|KCC2B_MOUSE Calcium/calmodulin-dependent protein kinase type II subunit beta OS=Mus musculus OX=10090 GN=Camk2b PE=1 SV=2	27	100	0 of 18	55.1593	0	1.26958e-35	0.00457929	0.211937	0.207358	0.996092	0.0153476	0.0171041	5.04254	5.00226	5.33639	5.25334	5.05103	5.00262	5.36417	5.37471	5.2736	5.25157	5.49358	5.17471	5.38421	5.3749	5.31905	5.27581	5.37688	5.22894	4.37369	7.84781	10.263
2599	Q6PHZ2	Camk2d	>sp|Q6PHZ2|KCC2D_MOUSE Calcium/calmodulin-dependent protein kinase type II subunit delta OS=Mus musculus OX=10090 GN=Camk2d PE=1 SV=1	18	56	0 of 18	51.596	0	1.54219e-45	0.00726809	0.697583	0.690315	0.996071	9.09264e-07	9.42071e-07	4.46357	4.26728	4.44495	4.47057	4.33569	4.51909	5.22422	5.18643	5.17972	4.96055	5.24228	4.84984	5.24232	5.10303	5.04257	4.88265	5.16339	5.25268	9.37275	10.7615	6.46523
4076	Q923T9	Camk2g	>sp|Q923T9|KCC2G_MOUSE Calcium/calmodulin-dependent protein kinase type II subunit gamma OS=Mus musculus OX=10090 GN=Camk2g PE=1 SV=1	17	65	0 of 18	53.9629	0	2.80199e-55	0.00393061	-0.0510425	-0.0549731	0.996958	0.552066	0.522561	4.91086	4.9248	5.08625	5.04108	4.90742	4.85621	4.77804	5.08448	4.8277	4.72514	5.05203	4.9294	4.9376	4.94037	4.9471	4.9839	4.8956	4.71579	6.37102	10.2809	6.25554
1201	P51437	Camp	>sp|P51437|CAMP_MOUSE Cathelicidin antimicrobial peptide OS=Mus musculus OX=10090 GN=Camp PE=1 SV=2	1	3	1 of 12	43.9454	0	1.74427e-20	1.39017	Inf	Inf	0.0550991	0	0	NA	NA	NA	NA	NA	NA	3.31563	1.48192	3.01803	2.42612	2.23373	1.98831	4.56953	3.5322	3.39831	3.65218	3.42171	4.2308	36.861	46.3593	NA
15	A2AHC3	Camsap1	>sp|A2AHC3|CAMP1_MOUSE Calmodulin-regulated spectrin-associated protein 1 OS=Mus musculus OX=10090 GN=Camsap1 PE=1 SV=1	4	11	3 of 17	52.2216	0	3.12371e-33	0.0565028	0.0218139	-0.0346888	0.969276	0.90339	0.841438	NA	2.39507	2.53245	2.68536	2.71699	1.95077	2.30448	2.67355	2.33735	2.6163	2.2834	2.31355	2.22	2.80189	2.31132	2.65837	2.645	2.23106	17.5843	12.564	19.6177
2628	Q6ZQ38	Cand1	>sp|Q6ZQ38|CAND1_MOUSE Cullin-associated NEDD8-dissociated protein 1 OS=Mus musculus OX=10090 GN=Cand1 PE=1 SV=2	39	100	0 of 18	53.6778	0	2.43058e-44	-0.0234556	0.682301	0.705757	0.973336	3.93287e-07	2.39064e-07	3.8532	3.82869	3.94214	3.8784	3.67324	3.87967	4.57321	4.57585	4.6276	4.57893	4.7214	4.2129	4.42783	4.47757	4.55201	4.58009	4.52259	4.58907	4.29197	11.1964	6.124
2630	Q6ZQ73	Cand2	>sp|Q6ZQ73|CAND2_MOUSE Cullin-associated NEDD8-dissociated protein 2 OS=Mus musculus OX=10090 GN=Cand2 PE=1 SV=2	37	100	0 of 18	55.0285	0	1.35372e-47	-0.135098	-0.294685	-0.159587	0.701537	0.00219573	0.0700401	6.80167	6.78656	6.78255	6.84488	6.76814	6.67341	6.4961	6.57124	6.45183	6.67346	6.65377	6.85329	6.4716	6.54754	6.61315	6.59552	6.3994	6.26189	9.02961	10.2522	3.87661
1017	P35564	Canx	>sp|P35564|CALX_MOUSE Calnexin OS=Mus musculus OX=10090 GN=Canx PE=1 SV=1	31	100	0 of 18	56.1801	0	4.87204e-62	-0.0139418	1.20883	1.22277	0.99492	1.38516e-08	9.82187e-09	4.14791	4.16527	4.29086	4.30659	4.13595	4.24449	5.53261	5.36872	5.7095	5.25141	5.61977	5.14567	5.59846	5.30073	5.38664	5.20531	5.36675	5.68615	12.9207	15.0548	5.22469
1050	P40124	Cap1	>sp|P40124|CAP1_MOUSE Adenylyl cyclase-associated protein 1 OS=Mus musculus OX=10090 GN=Cap1 PE=1 SV=4	21	78	0 of 18	54.4452	0	3.20673e-63	-0.198885	1.45382	1.65271	0.777651	3.42641e-08	7.06407e-09	3.38422	3.38384	3.38106	3.44712	3.77038	3.672	5.34455	5.01229	5.40676	5.18713	5.29552	4.70863	5.0035	4.69927	5.00204	4.7992	4.84077	5.41678	18.9317	16.774	12.3079
4533	Q9CYT6	Cap2	>sp|Q9CYT6|CAP2_MOUSE Adenylyl cyclase-associated protein 2 OS=Mus musculus OX=10090 GN=Cap2 PE=1 SV=1	21	79	0 of 18	51.9174	0	2.94738e-41	-0.342301	-0.0139721	0.328329	0.0491365	0.887936	0.00141547	4.77736	4.56304	4.72993	4.76791	4.42461	4.57	4.91052	4.85772	4.83737	5.07853	5.16413	4.95455	4.6347	4.64857	4.76091	4.66325	4.41928	4.62231	7.52278	9.14167	9.64693
874	P24452	Capg	>sp|P24452|CAPG_MOUSE Macrophage-capping protein OS=Mus musculus OX=10090 GN=Capg PE=1 SV=2	11	47	0 of 18	51.5521	0	4.82896e-39	-0.0948159	1.59982	1.69464	0.948121	2.01868e-08	8.58527e-09	3.08267	3.17521	3.00059	3.71044	3.03709	3.16737	5.05803	4.85216	5.07964	4.69914	4.98872	4.66351	4.87484	4.45438	4.71209	4.56842	4.92982	5.23276	19.9418	12.3182	20.4602
235	O35350	Capn1	>sp|O35350|CAN1_MOUSE Calpain-1 catalytic subunit OS=Mus musculus OX=10090 GN=Capn1 PE=1 SV=1	32	100	0 of 18	56.3152	0	4.00179e-67	0.0433086	0.154844	0.111535	0.956247	0.0580271	0.166171	6.65864	6.63696	6.76428	6.69823	6.48334	6.52422	6.61869	6.73566	6.71789	6.76063	6.82332	6.77869	6.86129	6.82552	6.80758	6.92286	6.72817	6.54932	8.73331	4.73637	7.29317
144	O08529	Capn2	>sp|O08529|CAN2_MOUSE Calpain-2 catalytic subunit OS=Mus musculus OX=10090 GN=Capn2 PE=1 SV=4	29	100	0 of 18	52.4894	0	2.40258e-43	-0.00800182	0.868545	0.876547	0.996071	4.8033e-08	3.59132e-08	5.17092	5.11396	5.00194	5.17221	4.96124	5.26634	6.00705	5.9526	6.08503	5.98575	6.14946	5.76599	6.00032	5.88435	5.85848	5.92873	5.9788	6.24721	10.2553	8.87255	7.89485
2436	Q64691	Capn3	>sp|Q64691|CAN3_MOUSE Calpain-3 OS=Mus musculus OX=10090 GN=Capn3 PE=1 SV=2	33	100	0 of 18	58.0328	0	5.81635e-73	0.061996	0.154844	0.0928484	0.941285	0.0920811	0.311082	4.70721	4.65335	4.71836	4.60589	4.46399	4.69418	4.69814	4.70614	4.65279	4.73497	4.88123	4.72681	4.76434	4.94308	4.92004	4.92825	4.74607	4.47028	11.8519	5.56852	6.4128
164	O08688	Capn5	>sp|O08688|CAN5_MOUSE Calpain-5 OS=Mus musculus OX=10090 GN=Capn5 PE=1 SV=1	2	6	3 of 12	44.7679	0	8.82522e-13	-0.234558	Inf	Inf	0.797939	0	0	NA	NA	NA	NA	NA	NA	3.90922	3.22527	3.51614	3.35862	3.44831	3.20811	3.25249	2.89698	3.07461	2.91849	3.35935	3.75639	24.025	19.3224	NA
5361	Q9R1S8	Capn7	>sp|Q9R1S8|CAN7_MOUSE Calpain-7 OS=Mus musculus OX=10090 GN=Capn7 PE=2 SV=1	3	9	5 of 15	38.0803	0.00364897	2.10839e-08	0.146869	0.269776	0.122908	0.932338	0.167636	0.533826	2.54869	2.59543	NA	2.87878	2.0832	2.56274	2.834	2.91225	2.6345	2.41387	2.48876	NA	NA	3.08503	2.59455	2.36281	2.83219	3.14315	22.0538	14.9142	18.8313
409	O88456	Capns1	>sp|O88456|CPNS1_MOUSE Calpain small subunit 1 OS=Mus musculus OX=10090 GN=Capns1 PE=1 SV=1	9	45	0 of 18	51.7698	0	1.54253e-46	0.0115188	0.384794	0.373275	0.989385	3.28583e-05	4.30674e-05	6.71768	6.65416	6.67004	6.70378	6.58545	6.74721	6.88023	7.20705	7.03544	7.00394	7.15961	7.03171	6.9766	7.05877	7.12969	7.03694	7.18893	6.99615	5.69297	8.0716	3.90623
4740	Q9D7J7	Capns2	>sp|Q9D7J7|CPNS2_MOUSE Calpain small subunit 2 OS=Mus musculus OX=10090 GN=Capns2 PE=2 SV=1	1	3	0 of 17	34.3725	0.00857296	1.29924e-07	0.0215465	-0.00654174	-0.0280882	0.993088	0.970456	0.869283	4.05326	NA	4.28371	4.68851	4.16346	4.49921	4.51598	3.79648	4.23987	4.37576	4.55813	4.37104	4.28567	4.35656	4.16761	4.57003	4.09155	4.51511	13.0829	17.2839	18.1575
2181	Q60865	Caprin1	>sp|Q60865|CAPR1_MOUSE Caprin-1 OS=Mus musculus OX=10090 GN=Caprin1 PE=1 SV=2	13	44	0 of 18	52.8451	0	9.80007e-59	-0.147945	0.730897	0.878842	0.625815	1.49495e-07	1.53245e-08	4.08378	4.14062	4.23454	4.12255	4.10338	4.02485	5.00101	4.85417	5.06356	5.15776	5.07798	4.8283	4.91002	4.73211	4.90272	4.64519	4.88195	5.0231	9.30437	8.9638	4.87081
1116	P47753	Capza1	>sp|P47753|CAZA1_MOUSE F-actin-capping protein subunit alpha-1 OS=Mus musculus OX=10090 GN=Capza1 PE=1 SV=4	16	54	0 of 18	54.2927	0	3.51476e-38	-0.019557	0.37687	0.396427	0.972669	6.23102e-06	3.27083e-06	5.95844	5.90041	6.05593	6.01982	5.92989	5.92278	6.29091	6.30014	6.38388	6.41363	6.43579	6.34146	6.27147	6.29183	6.39676	6.42421	6.29637	6.36783	4.39699	4.14427	4.25929
1117	P47754	Capza2	>sp|P47754|CAZA2_MOUSE F-actin-capping protein subunit alpha-2 OS=Mus musculus OX=10090 GN=Capza2 PE=1 SV=3	16	73	0 of 18	50.2112	0	1.08094e-37	0.0702095	-0.381412	-0.451621	0.925127	0.000334991	6.07053e-05	7.07704	6.9907	7.17507	7.08845	7.046	6.96369	6.50172	6.45008	6.48085	6.69661	6.69651	6.80545	6.69836	6.68485	6.84239	6.78624	6.59312	6.44753	9.56048	10.2135	5.2758
1118	P47757	Capzb	>sp|P47757|CAPZB_MOUSE F-actin-capping protein subunit beta OS=Mus musculus OX=10090 GN=Capzb PE=1 SV=3	25	100	0 of 18	53.5588	0	6.4175e-56	-0.00828066	-0.420025	-0.411745	0.996071	0.000590803	0.000678366	7.36826	7.25656	7.4185	7.48191	7.26697	7.35971	6.75393	6.80628	6.81528	7.04794	7.03705	7.22097	6.9725	7.03226	7.09178	7.04533	6.87283	6.61708	11.3522	12.9356	6.03061
4636	Q9D1I2	Card19	>sp|Q9D1I2|CAR19_MOUSE Caspase recruitment domain-containing protein 19 OS=Mus musculus OX=10090 GN=Card19 PE=1 SV=1	7	21	4 of 18	49.747	0	2.08954e-34	0.0947627	1.10394	1.00917	0.948121	1.7702e-06	4.65574e-06	3.09848	3.12686	3.4696	2.6647	3.67969	2.91259	4.22633	4.27115	4.12638	4.14205	4.39068	3.85038	4.35341	4.35114	4.03783	4.175	4.27738	4.38079	8.89485	12.1679	25.8639
4423	Q9CR86	Carhsp1	>sp|Q9CR86|CHSP1_MOUSE Calcium-regulated heat stable protein 1 OS=Mus musculus OX=10090 GN=Carhsp1 PE=1 SV=1	4	15	0 of 18	52.4813	0	1.72166e-39	-0.0725219	1.31426	1.38678	0.969276	9.37661e-07	4.61489e-07	2.79579	3.2217	2.27156	2.46578	2.86376	2.88662	4.36638	4.16397	4.44905	4.00861	3.94	3.8979	4.01413	3.86061	3.97959	3.88637	4.03641	4.61368	21.9099	16.2183	22.9456
5449	Q9WVG6	Carm1	>sp|Q9WVG6|CARM1_MOUSE Histone-arginine methyltransferase CARM1 OS=Mus musculus OX=10090 GN=Carm1 PE=1 SV=2	13	41	0 of 18	52.0375	0	1.04253e-41	-0.105166	0.10402	0.209186	0.773624	0.184325	0.0111781	4.56232	4.65401	4.51808	4.46998	4.67187	4.71455	4.88272	4.62729	4.77881	4.82752	4.84829	4.8813	4.62834	4.8738	4.64589	4.80256	4.66229	4.60206	7.76408	6.43616	6.63244
2484	Q6EDY6	Carmil1	>sp|Q6EDY6|CARL1_MOUSE F-actin-uncapping protein LRRC16A OS=Mus musculus OX=10090 GN=Carmil1 PE=1 SV=2	4	10	5 of 18	44.7236	0	2.99331e-09	0.2015	-0.181788	-0.383287	0.896266	0.430347	0.0965581	2.91722	3.90003	3.91918	4.1333	3.38797	4.06537	3.25276	3.37496	3.25088	3.30442	3.28021	3.56012	3.748	3.20473	3.09645	4.20042	3.60923	3.37351	30.0134	8.59856	28.3669
2761	Q80UY1	Carnmt1	>sp|Q80UY1|CARME_MOUSE Carnosine N-methyltransferase OS=Mus musculus OX=10090 GN=Carnmt1 PE=1 SV=1	18	64	0 of 18	51.9874	0	1.42397e-39	0.157983	-0.315135	-0.473118	0.824393	0.0215571	0.00135984	5.64704	5.73885	5.61404	5.71817	5.60606	5.78914	5.03196	5.19963	4.97826	5.41782	5.02127	5.62565	5.2935	5.53935	5.4735	5.57402	5.36405	4.97807	14.2069	18.9159	5.16725
2625	Q6ZPS2	Carns1	>sp|Q6ZPS2|CRNS1_MOUSE Carnosine synthase 1 OS=Mus musculus OX=10090 GN=Carns1 PE=1 SV=2	15	46	0 of 18	53.9831	0	2.02393e-54	-0.0447684	-0.0129514	0.031817	0.972669	0.935188	0.834015	3.62949	4.03925	4.03081	3.8448	3.83912	4.02869	3.75303	3.85455	3.71182	4.14733	4.02503	4.11131	3.85524	4.17673	3.9825	4.18053	3.75668	3.38278	19.5234	12.8426	10.8883
4996	Q9ER72	Cars1	>sp|Q9ER72|SYCC_MOUSE Cysteine--tRNA ligase, cytoplasmic OS=Mus musculus OX=10090 GN=Cars1 PE=1 SV=2	33	100	0 of 18	55.0196	0	2.89794e-42	-0.0577698	-0.0848105	-0.0270407	0.896266	0.204894	0.696643	3.97484	3.88225	3.94703	3.90835	3.74991	3.94737	3.79349	3.83028	3.8331	3.89119	3.92089	3.97855	3.81015	3.88704	3.87317	3.88116	3.73412	3.71523	5.26528	4.78761	5.45625
3159	Q8BYM8	Cars2	>sp|Q8BYM8|SYCM_MOUSE Probable cysteine--tRNA ligase, mitochondrial OS=Mus musculus OX=10090 GN=Cars2 PE=1 SV=2	10	31	0 of 18	51.4619	0	3.129e-46	0.00347869	-0.011591	-0.0150697	0.997359	0.909777	0.878872	3.58112	3.59403	3.67666	3.50755	3.74526	3.83508	3.51329	3.66607	3.47016	3.55232	3.8829	3.76454	3.61143	3.78698	3.70135	3.73646	3.55069	3.48325	8.01591	11.3071	8.40633
3520	Q8K3W3	Casc3	>sp|Q8K3W3|CASC3_MOUSE Protein CASC3 OS=Mus musculus OX=10090 GN=Casc3 PE=1 SV=3	4	12	3 of 18	44.9925	0	4.43003e-17	0.215233	0.216276	0.00104317	0.564817	0.0480277	0.991867	2.10749	2.29573	2.19369	2.05425	2.16054	1.688	1.94214	2.138	2.09469	2.0741	1.91969	2.33735	2.30375	2.40244	2.24041	2.38161	2.19494	2.27421	5.59552	10.7753	13.4672
392	O70589	Cask	>sp|O70589|CSKP_MOUSE Peripheral plasma membrane protein CASK OS=Mus musculus OX=10090 GN=Cask PE=1 SV=2	9	26	5 of 18	51.3401	0	1.34545e-29	0.0961913	0.524255	0.428064	0.937379	0.00077003	0.00384214	3.10259	2.88992	3.3899	3.12427	3.14687	3.32126	3.79163	3.47669	3.55634	3.68433	3.69455	3.33965	3.75687	3.46489	3.54201	3.58312	3.57584	4.19762	20.7149	11.2596	12.1346
953	P29452	Casp1	>sp|P29452|CASP1_MOUSE Caspase-1 OS=Mus musculus OX=10090 GN=Casp1 PE=1 SV=1	9	28	4 of 16	50.7829	0	2.24882e-29	-0.267482	0.75424	1.02172	0.721863	0.00109551	6.93568e-05	2.80437	NA	3.05999	NA	2.53472	2.57676	3.99873	3.58304	4.20959	3.69631	3.72922	3.37721	3.39451	3.14376	3.5463	3.27382	3.70047	3.93035	20.4843	21.1238	17.2814
1589	P70677	Casp3	>sp|P70677|CASP3_MOUSE Caspase-3 OS=Mus musculus OX=10090 GN=Casp3 PE=1 SV=1	4	14	2 of 14	52.1996	0	7.74061e-32	-0.100858	0.298783	0.399641	0.941285	0.159923	0.0649762	NA	NA	NA	4.26217	3.84532	NA	4.29867	4.51635	4.39166	4.54418	4.45158	4.51787	4.07821	4.26725	4.75346	4.05519	4.26814	4.6929	21.6165	6.37289	20.2899
170	O08738	Casp6	>sp|O08738|CASP6_MOUSE Caspase-6 OS=Mus musculus OX=10090 GN=Casp6 PE=1 SV=1	6	18	5 of 18	53.0153	0	4.7798e-36	-0.225016	0.567487	0.792504	0.677151	0.000426408	1.36326e-05	2.56823	2.31688	2.57376	2.44454	2.9651	2.96133	3.46914	3.46299	3.60272	3.33217	3.61778	3.10006	3.31744	2.94959	3.25828	3.17157	3.13708	3.40081	10.7024	12.7468	19.0139
1691	P97864	Casp7	>sp|P97864|CASP7_MOUSE Caspase-7 OS=Mus musculus OX=10090 GN=Casp7 PE=1 SV=2	3	9	4 of 16	51.2122	0	1.70868e-27	0.0111446	1.55751	1.54637	0.996958	7.45921e-05	7.60734e-05	1.88792	0.699558	NA	NA	1.17154	0.576441	3.08128	2.93524	2.40254	2.07352	2.40159	2.88723	2.37527	2.37419	2.69525	3.05001	2.2369	3.11664	26.5302	26.3106	44.6334
477	O89110	Casp8	>sp|O89110|CASP8_MOUSE Caspase-8 OS=Mus musculus OX=10090 GN=Casp8 PE=1 SV=1	7	21	6 of 18	48.4343	0	5.72471e-27	-0.00187716	0.193367	0.195244	0.999067	0.140356	0.136485	3.15047	2.82013	3.17158	2.91925	2.644	2.74496	2.99927	2.92857	3.39788	3.18553	3.10199	3.00861	2.9546	3.21788	3.17463	2.75547	3.18731	3.3207	13.6567	12.2863	15.0888
3227	Q8C3Q9	Casp9	>sp|Q8C3Q9|CASP9_MOUSE Caspase-9 OS=Mus musculus OX=10090 GN=Casp9 PE=1 SV=1	2	6	2 of 18	43.5645	0	2.50066e-19	0.334274	0.058959	-0.275315	0.590621	0.755233	0.130883	3.80017	4.04014	3.79475	3.59744	4.39158	3.2095	3.37064	3.44202	3.74569	3.49599	3.49004	3.63731	4.11649	3.88431	4.1913	3.8347	3.53674	3.6238	17.9477	9.71744	27.6954
204	O09165	Casq1	>sp|O09165|CASQ1_MOUSE Calsequestrin-1 OS=Mus musculus OX=10090 GN=Casq1 PE=1 SV=3	16	100	0 of 18	56.7393	0	1.70908e-49	0.119	-0.642255	-0.761256	0.901294	0.000146179	2.35934e-05	10.0018	10.2139	10.1982	10.1824	10.3277	10.263	9.23203	9.31481	9.32404	9.39466	9.41156	9.94242	9.61468	9.67629	9.62625	9.86475	9.38555	9.16602	16.3329	20.0063	7.38133
202	O09161	Casq2	>sp|O09161|CASQ2_MOUSE Calsequestrin-2 OS=Mus musculus OX=10090 GN=Casq2 PE=1 SV=3	16	58	0 of 18	50.8241	0	7.92572e-37	0.182681	1.95019	1.76751	0.925127	1.97263e-07	5.74312e-07	3.98969	4.73259	5.02186	3.80753	4.25461	5.05518	6.51856	6.41607	6.30677	6.01401	6.48218	5.72892	6.46244	6.28908	6.15359	6.48849	6.74006	6.42892	13.957	19.8235	35.678
1193	P51125	Cast	>sp|P51125|ICAL_MOUSE Calpastatin OS=Mus musculus OX=10090 GN=Cast PE=1 SV=2	25	95	0 of 18	54.2947	0	3.91053e-34	0.039376	0.661884	0.622508	0.969276	2.33857e-06	4.46003e-06	3.02063	3.18671	3.04605	3.06397	2.95542	2.82772	3.70534	3.63964	3.72436	3.72848	3.49138	3.54635	3.77365	3.65629	3.52877	3.49201	3.62168	3.9994	13.506	6.81538	8.21474
4464	Q9CWQ8	Castor1	>sp|Q9CWQ8|CAST1_MOUSE Cytosolic arginine sensor for mTORC1 subunit 1 OS=Mus musculus OX=10090 GN=Castor1 PE=2 SV=1	1	3	0 of 13	33.8557	0.009439	1.15926e-09	0.10862	0.425783	0.317163	0.967048	0.378019	0.515272	NA	NA	NA	NA	NA	3.75477	4.40302	4.04199	4.30137	3.63131	4.22819	3.82575	4.0765	4.63414	3.87425	4.95793	3.9655	3.57502	37.9647	19.7488	NA
3276	Q8CAB8	Castor2	>sp|Q8CAB8|CAST2_MOUSE Cytosolic arginine sensor for mTORC1 subunit 2 OS=Mus musculus OX=10090 GN=Castor2 PE=1 SV=1	3	9	0 of 18	53.0124	0	7.32525e-37	-0.106133	0.51382	0.619953	0.939586	0.00254685	0.000509532	3.01868	2.85413	2.85928	2.28266	2.85289	2.49328	3.22336	3.14128	3.22629	3.62635	3.57054	3.29282	3.08824	3.26233	3.44075	3.45601	2.84934	3.34718	15.3269	14.4105	18.0389
4460	Q9CWL2	Casz1	>sp|Q9CWL2|CASZ1_MOUSE Zinc finger protein castor homolog 1 OS=Mus musculus OX=10090 GN=Casz1 PE=1 SV=3	2	6	10 of 18	46.9524	0	4.61207e-22	-0.236637	0.246353	0.482989	0.768135	0.156456	0.00866668	2.91525	2.75758	2.70307	2.36921	1.99585	2.23501	2.81047	2.83507	3.24418	3.38615	2.84992	2.74812	2.88533	2.86559	2.67384	2.68373	2.87343	2.47218	10.9507	19.5128	23.6545
872	P24270	Cat	>sp|P24270|CATA_MOUSE Catalase OS=Mus musculus OX=10090 GN=Cat PE=1 SV=4	31	100	0 of 18	56.8212	0	1.65164e-51	0.317746	0.765848	0.448102	0.291286	3.86627e-06	0.000879363	4.4502	4.89748	4.7543	4.46139	4.66858	4.98804	5.40084	5.19321	5.14222	5.09968	5.08624	4.98642	5.63931	5.26769	5.41721	5.34086	5.47925	5.67075	11.2128	10.088	15.2998
1170	P49817	Cav1	>sp|P49817|CAV1_MOUSE Caveolin-1 OS=Mus musculus OX=10090 GN=Cav1 PE=1 SV=1	13	47	0 of 18	51.7238	0	2.68438e-45	0.0898628	0.503664	0.413801	0.948121	0.00314606	0.0116829	4.54998	4.76979	4.05103	4.2668	4.09737	4.29611	4.54185	5.0942	4.41831	4.8096	5.03498	4.61493	4.6897	4.92881	4.61431	4.85912	5.03361	4.92749	10.8149	19.1007	19.9046
5445	Q9WVC3	Cav2	>sp|Q9WVC3|CAV2_MOUSE Caveolin-2 OS=Mus musculus OX=10090 GN=Cav2 PE=1 SV=1	4	12	0 of 18	52.8191	0	7.1963e-54	0.108126	0.373183	0.265057	0.948121	0.0505249	0.158011	4.65912	5.03815	4.44658	4.70655	4.65911	4.34344	4.51403	5.20386	4.42507	4.87328	5.3799	5.04714	5.14468	5.15957	4.56727	4.89427	5.22161	5.10464	15.6011	25.5737	17.249
1204	P51637	Cav3	>sp|P51637|CAV3_MOUSE Caveolin-3 OS=Mus musculus OX=10090 GN=Cav3 PE=1 SV=1	2	6	5 of 18	44.397	0	1.43849e-30	0.197777	1.41482	1.21704	0.885313	2.93332e-06	1.52315e-05	4.85739	4.60126	4.27763	4.11928	4.81858	3.53867	5.40173	5.72151	5.32682	5.87288	5.74177	5.45035	5.66319	5.9429	5.65347	5.45972	5.99529	5.98713	15.0359	15.3425	31.1815
285	O54724	Cavin1	>sp|O54724|CAVN1_MOUSE Caveolae-associated protein 1 OS=Mus musculus OX=10090 GN=Cavin1 PE=1 SV=1	21	90	0 of 18	51.8835	0	2.25111e-47	0.140567	0.784855	0.644288	0.694473	1.04264e-07	9.79372e-07	5.43436	5.66063	5.38107	5.38569	5.50545	5.6007	6.23735	6.30818	6.20105	6.03496	6.05554	5.99655	6.34487	6.20518	6.10058	6.20953	6.42948	6.38739	8.74504	8.82259	8.15052
2382	Q63918	Cavin2	>sp|Q63918|CAVN2_MOUSE Caveolae-associated protein 2 OS=Mus musculus OX=10090 GN=Cavin2 PE=1 SV=3	14	61	0 of 18	49.3885	0	4.03319e-37	0.109352	0.508892	0.39954	0.843903	3.42518e-05	0.000367778	5.03812	5.30169	5.28228	5.02962	5.25073	5.21277	5.75904	5.71307	5.61453	5.38391	5.55207	5.48983	5.81666	5.64719	5.53019	5.52834	5.81227	5.8339	9.92497	9.64352	8.24548
3864	Q91VJ2	Cavin3	>sp|Q91VJ2|CAVN3_MOUSE Caveolae-associated protein 3 OS=Mus musculus OX=10090 GN=Cavin3 PE=1 SV=1	11	36	1 of 18	49.5323	0	1.00974e-28	0.190508	0.710643	0.520135	0.778196	7.00533e-05	0.00124542	3.4302	3.41022	3.22741	3.15894	3.04632	3.23885	3.88795	3.75434	4.02289	3.75573	3.75523	3.4566	4.05124	3.76092	3.84279	3.61337	4.0372	4.47029	22.0428	12.6972	10.2058
23	A2AMM0	Cavin4	>sp|A2AMM0|CAVN4_MOUSE Caveolae-associated protein 4 OS=Mus musculus OX=10090 GN=Cavin4 PE=1 SV=1	22	75	0 of 18	52.9069	0	1.09741e-49	0.0345418	1.00187	0.967324	0.969276	4.0558e-09	5.63493e-09	4.03147	4.06719	4.11368	4.10012	3.97844	4.19971	5.11306	5.09603	5.02726	5.02304	5.12363	4.91154	5.23393	4.97399	4.99743	4.88258	5.32015	5.09373	11.7067	5.42769	5.27873
1795	Q08024	Cbfb	>sp|Q08024|PEBB_MOUSE Core-binding factor subunit beta OS=Mus musculus OX=10090 GN=Cbfb PE=1 SV=1	7	21	0 of 18	52.0628	0	2.28088e-57	-0.0430522	0.0386655	0.0817178	0.966446	0.680553	0.373356	4.30337	4.35285	4.42777	4.40835	4.28992	4.34345	4.44384	4.13644	4.48841	4.52524	4.56423	4.45786	4.41478	4.44289	4.53124	4.49826	4.1238	4.34674	9.67369	9.8933	3.83171
858	P22682	Cbl	>sp|P22682|CBL_MOUSE E3 ubiquitin-protein ligase CBL OS=Mus musculus OX=10090 GN=Cbl PE=1 SV=3	5	15	2 of 12	38.5457	0.0034754	3.24756e-07	-0.024564	Inf	Inf	0.98791	0	0	NA	NA	NA	NA	NA	NA	3.17899	2.79238	3.07136	3.11795	2.85515	3.23956	2.91771	3.31655	2.86891	2.69718	2.96033	3.34733	18.3447	12.1267	NA
1149	P48758	Cbr1	>sp|P48758|CBR1_MOUSE Carbonyl reductase [NADPH] 1 OS=Mus musculus OX=10090 GN=Cbr1 PE=1 SV=3	21	76	0 of 18	53.4527	0	4.56207e-46	0.0116911	-0.205147	-0.216838	0.991596	0.0169036	0.01211	5.22746	5.42885	5.28517	5.2965	5.1956	5.18718	4.98561	4.91985	4.96448	5.10054	5.07993	5.26932	5.01432	5.11482	5.17546	5.16192	5.03135	4.89201	7.3121	9.02096	6.38716
614	P08074	Cbr2	>sp|P08074|CBR2_MOUSE Carbonyl reductase [NADPH] 2 OS=Mus musculus OX=10090 GN=Cbr2 PE=1 SV=1	8	24	0 of 18	47.4715	0	2.1773e-32	0.0383062	0.588143	0.549837	0.972852	0.000212558	0.000384146	5.19612	5.61954	5.52145	5.52927	5.50347	6.01687	6.06186	6.1767	6.09056	6.19969	5.97297	6.18395	6.23814	5.96565	6.24393	5.90969	6.07548	6.4827	15.0342	6.04915	19.2069
3504	Q8K354	Cbr3	>sp|Q8K354|CBR3_MOUSE Carbonyl reductase [NADPH] 3 OS=Mus musculus OX=10090 GN=Cbr3 PE=1 SV=1	17	60	2 of 18	50.2148	0	1.20718e-34	0.0614449	0.869959	0.808514	0.967048	4.00901e-06	8.69187e-06	2.60969	2.88365	2.7843	3.0005	2.79915	3.08179	3.84009	3.768	3.79254	3.41283	3.8477	3.34901	3.76224	3.40318	3.6333	3.64554	3.90239	4.03217	15.2711	14.8126	11.5852
3876	Q91VT4	Cbr4	>sp|Q91VT4|CBR4_MOUSE 3-oxoacyl-[acyl-carrier-protein] reductase OS=Mus musculus OX=10090 GN=Cbr4 PE=1 SV=2	11	47	0 of 18	52.6447	0	3.83642e-36	0.00195029	-0.0396837	-0.041634	0.998774	0.670513	0.656825	4.00615	4.22587	4.32081	4.35008	4.1319	4.29872	4.1956	4.1715	3.971	4.24649	4.2633	4.23584	4.29841	4.30531	4.05179	4.04618	4.30596	4.08777	9.18337	7.13766	8.86016
3803	Q8VEH6	Cbwd1	>sp|Q8VEH6|CBWD1_MOUSE COBW domain-containing protein 1 OS=Mus musculus OX=10090 GN=Cbwd1 PE=1 SV=1	7	22	0 of 18	59.2527	0	6.55515e-40	0.013639	0.181822	0.168183	0.994596	0.100524	0.127442	2.87505	3.27185	3.19087	2.96134	3.12869	2.99853	3.41667	3.14297	3.05666	3.33535	3.16661	3.31717	3.28452	3.61674	3.12637	3.11619	3.24241	3.13102	14.329	9.51129	10.4632
1615	P83917	Cbx1	>sp|P83917|CBX1_MOUSE Chromobox protein homolog 1 OS=Mus musculus OX=10090 GN=Cbx1 PE=1 SV=1	5	15	0 of 18	52.3563	0	5.25648e-21	0.152024	1.20427	1.05225	0.819904	3.75901e-08	1.57617e-07	3.26668	3.32532	3.25462	3.13073	2.97393	3.16146	4.38372	4.28619	4.5821	4.12455	4.28261	3.76706	4.37472	4.21338	4.39985	4.38538	4.60797	4.35706	8.97225	18.0695	8.49716
862	P23198	Cbx3	>sp|P23198|CBX3_MOUSE Chromobox protein homolog 3 OS=Mus musculus OX=10090 GN=Cbx3 PE=1 SV=2	9	30	0 of 18	50.4967	0	1.73648e-41	0.101501	1.21609	1.11459	0.932828	7.38184e-08	1.83879e-07	3.5139	3.37463	3.13872	3.46668	3.23499	3.80126	4.74428	4.39511	4.85746	4.45993	4.54133	4.21958	4.59633	4.48998	4.701	4.50028	4.70558	4.83353	9.33755	16.2952	16.7053
2291	Q61686	Cbx5	>sp|Q61686|CBX5_MOUSE Chromobox protein homolog 5 OS=Mus musculus OX=10090 GN=Cbx5 PE=1 SV=1	5	15	2 of 17	50.906	0	1.05058e-26	-0.261849	0.0169933	0.278842	0.725971	0.932865	0.134294	2.84173	3.81326	NA	3.31204	2.73792	2.86914	3.56092	3.42954	3.14517	3.54991	3.33123	3.34521	3.10695	2.94588	3.26261	2.895	3.28252	3.29793	12.0582	10.5892	34.1836
3446	Q8K1A6	Cc2d1a	>sp|Q8K1A6|C2D1A_MOUSE Coiled-coil and C2 domain-containing protein 1A OS=Mus musculus OX=10090 GN=Cc2d1a PE=1 SV=2	7	23	3 of 18	49.0963	0	7.23807e-20	-0.151169	0.124487	0.275656	0.808157	0.312434	0.029011	3.3501	3.73176	3.49133	3.22477	3.24978	2.93435	3.49484	3.70815	3.77882	3.40476	3.65497	3.59448	3.5128	3.56871	3.41285	3.33682	3.34817	3.54966	7.06845	9.47154	18.7678
3048	Q8BRN9	Cc2d1b	>sp|Q8BRN9|C2D1B_MOUSE Coiled-coil and C2 domain-containing protein 1B OS=Mus musculus OX=10090 GN=Cc2d1b PE=1 SV=1	9	29	2 of 18	48.0842	0	3.33711e-23	0.0513111	0.165425	0.114114	0.958922	0.097305	0.250411	3.06596	3.11696	3.40605	3.17972	2.89917	3.1288	3.03546	3.34641	3.24907	3.40585	3.23991	3.20466	3.15035	3.35305	3.42989	3.35476	3.37728	3.12389	8.66523	8.69499	11.6763
3348	Q8CH18	Ccar1	>sp|Q8CH18|CCAR1_MOUSE Cell division cycle and apoptosis regulator protein 1 OS=Mus musculus OX=10090 GN=Ccar1 PE=1 SV=1	10	30	2 of 18	52.7112	0	1.28523e-28	-0.00415635	0.715643	0.7198	0.99788	1.47252e-05	1.30778e-05	2.05603	2.07634	2.39739	2.34011	2.64632	2.21962	2.87346	2.94934	2.98829	3.08825	3.29912	2.85616	3.21814	2.85194	2.79271	2.92087	3.09228	3.15373	12.0006	11.9812	15.8955
3767	Q8VDP4	Ccar2	>sp|Q8VDP4|CCAR2_MOUSE Cell cycle and apoptosis regulator protein 2 OS=Mus musculus OX=10090 GN=Ccar2 PE=1 SV=2	14	45	1 of 18	54.1451	0	2.95049e-29	-0.106641	0.444381	0.551022	0.869751	0.00047567	5.57805e-05	3.32914	3.40168	3.70239	3.25304	3.65204	3.55713	4.16252	3.86203	4.01561	4.041	4.25292	3.86748	3.97147	4.05482	4.04344	3.70507	3.80231	3.9846	9.49002	10.9128	12.5628
3794	Q8VE99	Ccdc115	>sp|Q8VE99|CC115_MOUSE Coiled-coil domain-containing protein 115 OS=Mus musculus OX=10090 GN=Ccdc115 PE=1 SV=1	3	8	0 of 18	53.5347	0	6.38702e-61	-0.145112	0.312489	0.457601	0.941285	0.146681	0.0372934	3.04101	2.55627	2.72687	2.87145	2.46661	2.48939	3.27659	2.3061	3.35997	3.56671	3.38549	3.00234	2.83681	3.08441	2.77636	3.44252	2.64504	3.24139	21.54	26.3817	16.4638
2558	Q6PB51	Ccdc117	>sp|Q6PB51|CC117_MOUSE Coiled-coil domain-containing protein 117 OS=Mus musculus OX=10090 GN=Ccdc117 PE=1 SV=1	1	2	0 of 18	44.6439	0	3.66591e-18	0.000650797	-0.230926	-0.231577	0.999904	0.324825	0.324055	9.27887	9.43309	9.85192	9.78036	8.31615	9.09086	8.93123	9.02996	8.9669	9.41475	9.20639	8.81256	9.24149	9.20416	9.35467	8.8319	8.97986	8.75362	16.5502	15.6556	33.7056
3637	Q8R344	Ccdc12	>sp|Q8R344|CCD12_MOUSE Coiled-coil domain-containing protein 12 OS=Mus musculus OX=10090 GN=Ccdc12 PE=1 SV=2	1	3	0 of 13	50.4659	0	8.25559e-20	-0.184575	-0.0595013	0.125073	0.804283	0.838086	0.661487	NA	NA	NA	NA	4.0026	NA	4.07112	4.22927	3.94621	4.33951	3.94266	4.23728	4.24286	3.99959	3.52371	3.73546	3.94458	4.2124	18.5486	11.4537	NA
4790	Q9D8X2	Ccdc124	>sp|Q9D8X2|CC124_MOUSE Coiled-coil domain-containing protein 124 OS=Mus musculus OX=10090 GN=Ccdc124 PE=1 SV=1	9	30	0 of 18	56.9216	0	3.88926e-37	-0.0818061	0.0269359	0.108742	0.863951	0.753035	0.186942	4.47185	4.56654	4.57478	4.57557	4.76493	4.70795	4.69548	4.75454	4.69277	4.66212	4.58933	4.91983	4.64087	4.73676	4.6366	4.43716	4.72558	4.64627	7.17733	8.02412	7.47912
1855	Q3TC33	Ccdc127	>sp|Q3TC33|CC127_MOUSE Coiled-coil domain-containing protein 127 OS=Mus musculus OX=10090 GN=Ccdc127 PE=1 SV=2	9	30	0 of 18	52.2834	0	2.4279e-33	0.18646	0.371538	0.185077	0.57011	0.00089217	0.0634622	3.07377	3.02747	2.96472	2.83416	2.69443	2.7474	3.27362	2.89673	3.0442	3.08498	3.11069	3.0422	3.2183	3.47338	3.18639	3.35947	3.06709	3.26655	9.87756	8.55778	10.6696
3262	Q8C7V8	Ccdc134	>sp|Q8C7V8|CC134_MOUSE Coiled-coil domain-containing protein 134 OS=Mus musculus OX=10090 GN=Ccdc134 PE=1 SV=1	9	37	0 of 18	53.1177	0	3.31167e-43	0.0121614	-0.250324	-0.262485	0.996071	0.0466827	0.0374744	3.49291	3.26766	3.3761	3.58076	3.46509	3.7365	2.96467	3.20398	3.1045	3.09813	3.34029	3.63254	3.04277	3.18036	3.35377	3.4134	3.3105	3.11627	10.0101	17.3444	11.3985
4618	Q9D162	Ccdc167	>sp|Q9D162|CC167_MOUSE Coiled-coil domain-containing protein 167 OS=Mus musculus OX=10090 GN=Ccdc167 PE=1 SV=2	3	6	0 of 18	49.2394	0	6.55367e-22	0.178908	-0.0662637	-0.245172	0.808157	0.65835	0.0937918	4.38049	4.25441	4.44905	4.2108	4.39636	4.25495	3.87343	4.0273	4.21388	4.24312	3.9443	4.17298	4.67073	4.63349	4.27947	4.18509	3.87173	3.90797	23.8759	10.47	6.69551
5095	Q9JIG7	Ccdc22	>sp|Q9JIG7|CCD22_MOUSE Coiled-coil domain-containing protein 22 OS=Mus musculus OX=10090 GN=Ccdc22 PE=1 SV=1	12	35	1 of 18	54.0277	0	2.08588e-36	-0.102633	0.429535	0.532168	0.882154	0.000640033	7.98246e-05	3.20634	3.45372	3.07709	3.05285	3.2529	2.93849	3.76527	3.65215	3.67339	3.70782	3.85943	3.51634	3.78857	3.39628	3.50051	3.44103	3.6226	3.80962	12.3792	7.94086	12.8791
2667	Q78PG9	Ccdc25	>sp|Q78PG9|CCD25_MOUSE Coiled-coil domain-containing protein 25 OS=Mus musculus OX=10090 GN=Ccdc25 PE=1 SV=1	9	29	0 of 18	53.9208	0	4.89556e-33	-0.0318695	0.119845	0.151715	0.969276	0.182634	0.093311	4.19548	3.98806	4.04464	3.9594	4.04022	4.24812	4.1309	4.23084	4.22433	4.26168	4.09394	4.4445	4.13493	4.46444	4.17442	4.15835	4.10549	4.15735	9.80301	8.75594	8.19824
4406	Q9CR29	Ccdc43	>sp|Q9CR29|CCD43_MOUSE Coiled-coil domain-containing protein 43 OS=Mus musculus OX=10090 GN=Ccdc43 PE=1 SV=1	7	20	0 of 18	56.3879	0	6.09466e-41	0.10782	-0.341157	-0.448978	0.925127	0.0190846	0.00320822	4.33648	4.30436	4.1698	3.92811	4.1612	4.3823	3.67076	3.67121	3.69963	3.82288	3.55797	4.16595	3.70074	4.07448	4.0871	4.12785	3.53616	3.70898	17.2225	16.0682	11.0508
4574	Q9D024	Ccdc47	>sp|Q9D024|CCD47_MOUSE PAT complex subunit CCDC47 OS=Mus musculus OX=10090 GN=Ccdc47 PE=1 SV=2	19	69	0 of 18	52.0233	0	1.03476e-41	0.00953004	0.317747	0.308217	0.993822	0.000188758	0.000241632	3.8715	3.87124	3.83721	3.91573	3.96723	3.81399	4.16844	4.04147	4.31042	4.18591	4.3296	4.09038	4.26532	4.24982	4.19959	4.23944	4.16181	4.06741	5.01133	8.00951	3.8562
2832	Q810U5	Ccdc50	>sp|Q810U5|CCD50_MOUSE Coiled-coil domain-containing protein 50 OS=Mus musculus OX=10090 GN=Ccdc50 PE=1 SV=1	5	15	2 of 18	46.6787	0	1.49504e-18	-0.0936835	0.37742	0.471103	0.913627	0.00267225	0.000398535	3.07295	2.90509	3.09583	2.7556	3.35648	2.8335	3.53218	3.47759	3.36821	3.40717	3.45457	3.60634	3.4254	3.49515	3.49747	3.0295	3.40289	3.43355	11.1622	6.01252	15.6431
2012	Q3URS9	Ccdc51	>sp|Q3URS9|MITOK_MOUSE Mitochondrial potassium channel OS=Mus musculus OX=10090 GN=Ccdc51 PE=1 SV=1	8	25	0 of 18	55.1713	0	5.1437e-36	0.0641838	0.394944	0.33076	0.936654	0.000194464	0.000943319	1.98613	2.03809	2.35174	2.08769	2.06565	2.28362	2.51874	2.5207	2.42445	2.57801	2.46486	2.29072	2.5647	2.56999	2.38197	2.40631	2.66262	2.597	7.61152	6.80635	10.4381
92	D3YZP9	Ccdc6	>sp|D3YZP9|CCDC6_MOUSE Coiled-coil domain-containing protein 6 OS=Mus musculus OX=10090 GN=Ccdc6 PE=1 SV=1	12	35	0 of 18	48.2011	0	3.32057e-25	0.0979081	0.319321	0.221413	0.832572	0.000848356	0.0121674	3.59997	3.31755	3.28255	3.39331	3.42311	3.29595	3.64108	3.65481	3.65682	3.65133	3.56979	3.4671	3.66419	3.81724	3.5875	3.53685	3.73556	3.88704	9.3505	5.11307	8.56051
3616	Q8R2G6	Ccdc80	>sp|Q8R2G6|CCD80_MOUSE Coiled-coil domain-containing protein 80 OS=Mus musculus OX=10090 GN=Ccdc80 PE=1 SV=2	11	37	7 of 15	51.1739	0	1.35035e-26	0.200857	0.963432	0.762576	0.969276	0.11532	0.209915	NA	1.25744	1.76325	4.04046	NA	NA	3.40377	3.47361	3.46693	2.90006	3.58973	1.86366	3.49349	2.69733	2.87103	3.03784	3.95438	3.84881	36.1212	34.2585	105.839
4691	Q9D4V3	Ccdc83	>sp|Q9D4V3|CCD83_MOUSE Coiled-coil domain-containing protein 83 OS=Mus musculus OX=10090 GN=Ccdc83 PE=2 SV=1	1	3	0 of 18	45.682	0	8.67052e-33	0.448826	0.282345	-0.166482	0.471758	0.1599	0.408993	6.3579	6.24343	6.25396	6.08034	6.66765	5.95451	6.18119	5.69703	6.013	5.96893	6.15162	6.54713	6.51299	6.96288	7.01331	6.44498	5.92207	6.39563	27.1792	20.0808	17.7241
5111	Q9JJ89	Ccdc86	>sp|Q9JJ89|CCD86_MOUSE Coiled-coil domain-containing protein 86 OS=Mus musculus OX=10090 GN=Ccdc86 PE=1 SV=2	1	3	0 of 18	47.5773	0	2.90497e-17	-0.188093	0.878693	1.06679	0.894343	0.000392172	5.58529e-05	1.99261	1.99365	2.13231	2.45566	2.1691	2.30074	3.35019	2.8347	3.35205	3.33512	3.62429	2.94845	3.34243	3.23161	2.90911	2.34423	2.7962	3.69265	31.8322	19.7633	12.8173
3706	Q8VC31	Ccdc9	>sp|Q8VC31|CCDC9_MOUSE Coiled-coil domain-containing protein 9 OS=Mus musculus OX=10090 GN=Ccdc9 PE=1 SV=1	6	20	2 of 18	54.3882	0	4.51227e-24	0.00910921	0.13977	0.130661	0.996071	0.337679	0.370939	3.13712	2.39059	3.19991	2.66739	2.76393	2.73482	2.73034	2.70876	3.11602	2.98554	3.14621	2.99086	3.00688	2.99642	2.66059	3.09086	2.98537	2.99227	9.65429	12.6796	21.1549
2715	Q7TQK5	Ccdc93	>sp|Q7TQK5|CCD93_MOUSE Coiled-coil domain-containing protein 93 OS=Mus musculus OX=10090 GN=Ccdc93 PE=1 SV=1	18	52	2 of 18	52.2207	0	3.06758e-28	0.0249443	0.646106	0.621162	0.979723	7.41758e-06	1.08086e-05	2.67847	2.81672	3.25031	2.80941	2.65125	2.88985	3.50149	3.46372	3.67599	3.29227	3.51334	3.37617	3.4629	3.46598	3.39908	3.62914	3.43902	3.57654	6.20458	9.16338	16.1537
1624	P84444	Ccl21a	>sp|P84444|CC21A_MOUSE C-C motif chemokine 21a OS=Mus musculus OX=10090 GN=Ccl21a PE=1 SV=1	2	6	3 of 14	53.5429	0	2.933e-37	-0.226439	1.4638	1.69023	0.956247	0.00387991	0.00134312	3.0102	2.71381	NA	2.9979	2.84504	NA	5.01996	4.64649	4.80564	3.56985	4.86791	NA	4.42322	NA	3.55263	3.74254	4.2916	5.76767	72.3263	31.4687	9.55491
918	P27784	Ccl6	>sp|P27784|CCL6_MOUSE C-C motif chemokine 6 OS=Mus musculus OX=10090 GN=Ccl6 PE=1 SV=1	3	8	2 of 12	42.8289	0.000378931	7.47702e-11	0.323343	Inf	Inf	0.899126	0	0	NA	NA	NA	NA	NA	NA	3.07102	2.73584	2.45436	2.15836	3.141	1.9868	3.91484	2.58502	2.9347	1.66951	3.23014	3.15325	47.648	32.0775	NA
5497	Q9Z121	Ccl8	>sp|Q9Z121|CCL8_MOUSE C-C motif chemokine 8 OS=Mus musculus OX=10090 GN=Ccl8 PE=3 SV=1	4	14	4 of 15	50.0339	0	6.24633e-24	0.02021	1.34988	1.32967	0.996071	0.000136831	0.000149196	NA	2.94425	NA	NA	2.32678	2.29208	4.10795	3.87825	4.25433	3.70363	3.90038	3.25971	4.09533	3.67956	4.09582	3.18229	4.07743	4.09507	22.4073	22.4164	26.9622
1208	P51670	Ccl9	>sp|P51670|CCL9_MOUSE C-C motif chemokine 9 OS=Mus musculus OX=10090 GN=Ccl9 PE=1 SV=1	2	6	2 of 12	57.3325	0	2.39582e-19	0.0943696	Inf	Inf	0.969276	0	0	NA	NA	NA	NA	NA	NA	4.04996	3.32872	3.79989	3.84096	4.3419	2.94414	4.03507	3.48875	3.62826	3.44563	4.25563	4.01846	23.2629	32.5916	NA
3498	Q8K2Y9	Ccm2	>sp|Q8K2Y9|CCM2_MOUSE Cerebral cavernous malformations protein 2 homolog OS=Mus musculus OX=10090 GN=Ccm2 PE=1 SV=1	2	5	6 of 13	43.1726	0.000192938	3.18975e-11	-0.313192	1.28399	1.59718	0.849786	0.0227828	0.00678643	NA	NA	NA	NA	NA	0.443963	1.28558	2.50136	2.50501	2.56974	1.28424	2.10093	1.75648	1.82061	1.65806	2.10107	1.36432	1.66717	16.8133	37.0212	NA
798	P18406	Ccn1	>sp|P18406|CCN1_MOUSE CCN family member 1 OS=Mus musculus OX=10090 GN=Ccn1 PE=1 SV=1	13	37	0 of 18	53.3909	0	1.57175e-32	0.364394	0.521268	0.156873	0.596445	0.0135561	0.439938	2.4578	2.44874	2.71484	2.60265	2.5823	2.79008	2.95761	3.2934	2.97277	2.17306	3.01197	2.12884	3.21419	2.92964	2.81612	3.05371	3.37603	3.33432	15.3691	30.6264	9.50787
947	P29268	Ccn2	>sp|P29268|CCN2_MOUSE CCN family member 2 OS=Mus musculus OX=10090 GN=Ccn2 PE=1 SV=3	4	12	11 of 15	47.2049	0	6.85881e-13	0.16782	0.258436	0.0906156	0.9418	0.406877	0.779804	NA	3.43215	NA	2.97553	4.00788	NA	3.80792	3.14561	3.71579	3.3241	3.47226	3.90911	3.9872	3.68464	2.84221	3.90413	3.85385	4.10969	25.762	20.0793	35.9805
5221	Q9QWV9	Ccnt1	>sp|Q9QWV9|CCNT1_MOUSE Cyclin-T1 OS=Mus musculus OX=10090 GN=Ccnt1 PE=1 SV=3	2	5	1 of 14	41.658	0.000378931	2.95214e-15	0.0146896	1.25978	1.24509	0.996092	0.00366884	0.00388023	NA	2.34417	NA	NA	2.87313	NA	3.95128	3.14603	4.31716	4.06471	3.54028	4.10301	3.50553	4.30261	4.32303	3.98101	3.14906	3.94937	29.2665	26.9669	25.6393
2892	Q8BGU5	Ccny	>sp|Q8BGU5|CCNY_MOUSE Cyclin-Y OS=Mus musculus OX=10090 GN=Ccny PE=1 SV=1	4	10	0 of 18	50.4927	0	2.23095e-30	0.0210869	0.114383	0.0932962	0.984362	0.302072	0.401061	3.66808	4.09023	3.73579	3.57943	3.45651	3.65318	3.61776	3.81468	3.71556	3.85943	3.94663	3.78893	3.83378	3.88483	3.66942	4.00545	3.62624	3.8498	9.7188	7.85359	15.9259
2389	Q640L3	Ccpg1	>sp|Q640L3|CCPG1_MOUSE Cell cycle progression protein 1 OS=Mus musculus OX=10090 GN=Ccpg1 PE=1 SV=2	7	18	0 of 18	53.0336	0	4.33608e-36	-0.0734683	-0.104932	-0.0314641	0.959153	0.473144	0.835279	4.23523	3.68667	3.94956	3.3936	3.86696	4.09814	3.72237	3.97231	3.75571	3.81739	3.80816	3.96544	3.95766	3.6219	3.91982	4.0155	3.58117	3.50451	15.2571	7.39996	19.9574
5401	Q9WU84	Ccs	>sp|Q9WU84|CCS_MOUSE Copper chaperone for superoxide dismutase OS=Mus musculus OX=10090 GN=Ccs PE=1 SV=1	4	12	0 of 18	49.9606	0	1.84692e-38	-0.0970298	0.263973	0.361003	0.896764	0.0235166	0.00322935	3.32232	3.16643	3.31424	3.18644	3.37678	3.3894	3.38284	3.5525	3.6008	3.78384	3.7593	3.84235	3.2632	3.62778	3.88556	3.46993	3.6215	3.47148	14.7252	11.6936	6.48663
1596	P80314	Cct2	>sp|P80314|TCPB_MOUSE T-complex protein 1 subunit beta OS=Mus musculus OX=10090 GN=Cct2 PE=1 SV=4	36	100	0 of 18	55.8162	0	7.9608e-47	-0.199924	0.434767	0.634691	0.330722	1.83364e-05	2.07962e-07	5.3167	5.25961	5.23902	5.2499	5.09697	5.19921	5.78775	5.77789	5.86398	5.9992	6.04271	5.69802	5.60796	5.61784	5.65905	5.68597	5.5964	5.80279	5.47633	9.45067	5.04458
1600	P80318	Cct3	>sp|P80318|TCPG_MOUSE T-complex protein 1 subunit gamma OS=Mus musculus OX=10090 GN=Cct3 PE=1 SV=1	33	100	0 of 18	56.1355	0	2.54043e-40	-0.118623	0.728961	0.847584	0.68385	2.81349e-08	4.88501e-09	5.46461	5.43448	5.35961	5.44861	5.26679	5.40307	6.22543	6.24658	6.31767	6.32459	6.34	6.0084	6.12395	6.0381	6.19132	6.05204	6.1744	6.17111	4.53996	8.1744	4.98538
1597	P80315	Cct4	>sp|P80315|TCPD_MOUSE T-complex protein 1 subunit delta OS=Mus musculus OX=10090 GN=Cct4 PE=1 SV=3	33	100	0 of 18	56.578	0	1.97318e-49	-0.170912	0.458361	0.629273	0.400491	3.28404e-06	7.09053e-08	4.82906	4.76343	4.75068	4.87002	4.7619	4.89469	5.30197	5.44672	5.50967	5.46769	5.60801	5.31136	5.24013	5.19264	5.33555	5.25172	5.33518	5.26473	3.89946	8.17351	4.30985
1598	P80316	Cct5	>sp|P80316|TCPE_MOUSE T-complex protein 1 subunit epsilon OS=Mus musculus OX=10090 GN=Cct5 PE=1 SV=1	31	100	0 of 18	51.8435	0	1.49843e-55	-0.143615	0.556055	0.69967	0.626172	2.69144e-06	1.60215e-07	4.38969	4.36561	4.3251	4.42847	4.14232	4.44393	5.10548	5.07717	5.09833	5.12502	5.06944	4.8177	4.91881	4.82735	4.97494	4.72566	4.96121	5.0235	7.44244	7.49582	7.30752
1599	P80317	Cct6a	>sp|P80317|TCPZ_MOUSE T-complex protein 1 subunit zeta OS=Mus musculus OX=10090 GN=Cct6a PE=1 SV=3	19	79	0 of 18	53.2495	0	7.52784e-46	-0.0646563	0.53924	0.603896	0.936654	8.0737e-06	2.0391e-06	4.79952	4.97304	4.78402	4.96857	4.63404	4.87778	5.49424	5.52597	5.43774	5.47956	5.50903	5.21381	5.41534	5.2459	5.5037	5.21694	5.39106	5.49948	8.39859	7.62017	8.75896
1595	P80313	Cct7	>sp|P80313|TCPH_MOUSE T-complex protein 1 subunit eta OS=Mus musculus OX=10090 GN=Cct7 PE=1 SV=1	28	96	0 of 18	57.7582	0	9.12214e-53	-0.133065	0.564017	0.697082	0.677151	1.74967e-06	1.24734e-07	4.36464	4.43716	4.37638	4.46146	4.13081	4.26384	4.94155	5.04493	5.11814	5.17772	5.06991	4.86453	4.80685	4.92988	5.03982	4.84614	4.88169	4.91401	5.67781	7.88044	8.26925
1077	P42932	Cct8	>sp|P42932|TCPQ_MOUSE T-complex protein 1 subunit theta OS=Mus musculus OX=10090 GN=Cct8 PE=1 SV=3	35	100	0 of 18	51.8817	0	2.49845e-47	-0.18419	0.481045	0.665236	0.564817	4.83389e-05	1.17284e-06	5.4927	5.44311	5.52221	5.41151	5.24047	5.51319	6.09396	6.05106	6.0757	6.25716	6.34027	5.79645	5.97073	5.85985	6.02255	5.85276	5.85201	5.95154	5.11093	12.7758	7.01304
3220	Q8C1Y8	Ccz1	>sp|Q8C1Y8|CCZ1_MOUSE Vacuolar fusion protein CCZ1 homolog OS=Mus musculus OX=10090 GN=Ccz1 PE=1 SV=1	1	3	0 of 16	39.7778	0.00203817	9.84431e-15	0.188638	-0.230163	-0.418801	0.85888	0.219713	0.0173697	3.75935	3.93179	4.02191	4.18689	4.00841	4.1176	3.12082	3.64776	3.84343	4.04639	3.56958	3.28516	3.8348	3.43738	3.77608	4.04839	NA	NA	16.9826	23.5202	10.1243
102	E0CYV9	CD054	>sp|E0CYV9|CD054_MOUSE Uncharacterized protein C4orf54 homolog OS=Mus musculus OX=10090 PE=1 SV=1	34	100	0 of 18	55.2661	0	1.98429e-45	0.0180685	0.199631	0.181562	0.979737	0.0160461	0.0262835	3.81317	3.62119	3.91195	3.95972	3.79945	3.68378	3.92785	3.98983	3.85514	4.04564	4.02029	4.03988	4.08779	3.90737	4.00903	4.13103	3.96223	3.88958	6.77639	5.08244	8.90903
3667	Q8R422	Cd109	>sp|Q8R422|CD109_MOUSE CD109 antigen OS=Mus musculus OX=10090 GN=Cd109 PE=1 SV=1	17	51	7 of 18	52.7453	0	1.80787e-29	0.169472	0.766286	0.596814	0.91472	0.00113974	0.00731219	2.74496	1.86156	2.68429	1.8673	2.69256	2.4905	3.29004	3.03017	2.97218	2.81877	2.97809	2.83282	3.25935	3.21119	2.54846	3.11267	3.14775	3.65947	23.7554	12.4043	26.2692
672	P10810	Cd14	>sp|P10810|CD14_MOUSE Monocyte differentiation antigen CD14 OS=Mus musculus OX=10090 GN=Cd14 PE=1 SV=1	6	19	3 of 15	54.4262	0	1.9663e-39	-0.172587	1.17922	1.3518	0.886765	9.36828e-05	2.37646e-05	2.06718	2.55973	NA	NA	NA	2.41706	3.67892	3.71185	4.14875	3.78586	3.68571	3.18769	3.6738	3.23472	3.21986	3.374	3.63919	4.02168	22.4966	20.8059	16.9139
250	O35566	Cd151	>sp|O35566|CD151_MOUSE CD151 antigen OS=Mus musculus OX=10090 GN=Cd151 PE=1 SV=2	8	35	0 of 18	57.1696	0	9.26884e-41	0.236057	0.80389	0.567833	0.564817	2.08225e-06	8.96668e-05	3.05274	3.20052	3.42194	3.26606	3.43124	3.14161	3.86471	4.11261	3.97401	3.63232	3.77641	3.56105	4.16651	3.8724	3.83933	4.07917	4.2458	4.13425	11.165	14.4695	10.5669
1841	Q2VLH6	Cd163	>sp|Q2VLH6|C163A_MOUSE Scavenger receptor cysteine-rich type 1 protein M130 OS=Mus musculus OX=10090 GN=Cd163 PE=1 SV=2	26	87	2 of 18	52.1546	0	1.54025e-46	0.414619	1.23199	0.817369	0.109825	3.23508e-08	3.44206e-06	2.45209	2.4922	2.52728	2.47102	2.68838	2.69759	3.50752	3.4055	3.41021	3.28138	3.35374	3.27444	4.00608	3.30495	3.88622	3.65131	3.71985	4.15209	19.8499	6.16969	7.76148
2343	Q62192	Cd180	>sp|Q62192|CD180_MOUSE CD180 antigen OS=Mus musculus OX=10090 GN=Cd180 PE=1 SV=2	8	24	4 of 16	53.41	0	9.68833e-30	-0.242913	2.50557	2.74849	0.936654	5.1264e-06	1.77181e-06	NA	1.22337	0.688245	NA	1.97373	-0.547158	3.60594	3.21011	3.97693	3.77469	3.7272	3.20333	3.22488	3.33473	3.4147	3.34088	3.19812	3.52742	8.53893	21.1783	64.0416
300	O54901	Cd200	>sp|O54901|OX2G_MOUSE OX-2 membrane glycoprotein OS=Mus musculus OX=10090 GN=Cd200 PE=1 SV=1	5	14	0 of 18	51.149	0	7.9543e-41	0.119175	0.232363	0.113188	0.824393	0.02424	0.256906	4.11245	4.03227	4.34902	4.13999	4.1279	4.24494	4.28661	4.27506	3.9775	4.45144	4.34145	4.35365	4.4956	4.53283	4.30717	4.26563	4.22951	4.57003	10.3194	10.5396	7.9119
3995	Q91ZW8	Cd209d	>sp|Q91ZW8|C209D_MOUSE CD209 antigen-like protein D OS=Mus musculus OX=10090 GN=Cd209d PE=2 SV=1	3	8	0 of 18	48.8142	0	6.17237e-16	0.253317	0.536713	0.283396	0.613559	0.00111021	0.0556704	3.65555	3.45366	4.12528	3.79252	3.7361	3.79395	4.3	3.93493	3.74447	3.88571	4.13697	4.25535	3.90321	4.1276	4.47717	4.37897	4.40038	4.49	15.074	15.2104	15.6815
5180	Q9JLQ0	Cd2ap	>sp|Q9JLQ0|CD2AP_MOUSE CD2-associated protein OS=Mus musculus OX=10090 GN=Cd2ap PE=1 SV=3	12	38	4 of 18	54.955	0	7.37155e-21	0.0571071	0.627005	0.569898	0.948121	2.77396e-06	7.80663e-06	2.34904	2.46931	2.37215	2.48138	2.09305	2.34002	2.84161	2.78035	3.11447	2.87161	3.02607	2.89022	3.18953	2.87909	2.93602	2.82068	2.97372	3.06793	9.44271	8.84191	9.26639
2609	Q6SJQ5	Cd300ld3	>sp|Q6SJQ5|CLM3_MOUSE CMRF35-like molecule 3 OS=Mus musculus OX=10090 GN=Cd300ld3 PE=1 SV=1	2	6	2 of 14	48.7366	0	1.91959e-27	-0.291973	2.41336	2.70533	0.873515	4.62176e-05	1.48665e-05	NA	NA	2.71318	1.73675	NA	NA	5.17784	4.98673	5.32292	4.92497	4.91251	4.2568	4.899	4.27707	5.01794	3.82931	4.44981	5.3568	36.9982	22.6664	46.1111
1831	Q1ERP8	Cd300lg	>sp|Q1ERP8|CLM9_MOUSE CMRF35-like molecule 9 OS=Mus musculus OX=10090 GN=Cd300lg PE=1 SV=1	2	6	0 of 18	55.0301	0	8.81721e-65	0.205507	0.67444	0.468933	0.797386	0.000350092	0.0064035	4.10407	4.26827	4.61478	4.03455	4.27679	4.04007	5.09209	4.50375	4.79696	4.59624	4.89545	4.26764	4.99197	4.84975	4.464	5.03956	4.93757	5.10232	14.4963	20.2823	16.2431
4909	Q9DCG2	Cd302	>sp|Q9DCG2|CD302_MOUSE CD302 antigen OS=Mus musculus OX=10090 GN=Cd302 PE=1 SV=2	1	3	0 of 14	45.7667	0	5.53279e-23	0.154418	1.51163	1.35721	0.939586	0.000216125	0.000509161	NA	NA	NA	NA	2.1451	2.43816	3.96956	3.96656	4.0665	3.2024	3.8294	2.85866	3.83098	3.56675	3.79666	4.10278	3.65026	3.87215	13.2261	29.899	14.3146
2405	Q64314	Cd34	>sp|Q64314|CD34_MOUSE Hematopoietic progenitor cell antigen CD34 OS=Mus musculus OX=10090 GN=Cd34 PE=1 SV=1	7	23	0 of 18	52.471	0	8.20382e-40	0.124708	1.1362	1.01149	0.934134	2.05864e-06	7.37336e-06	3.83845	3.83836	3.90522	3.59922	3.57065	3.7869	4.89528	4.8592	5.23008	4.56003	4.86168	4.20147	5.14732	4.59687	4.82245	4.61647	5.02597	5.14691	17.0944	23.1078	9.37338
1805	Q08857	Cd36	>sp|Q08857|CD36_MOUSE Platelet glycoprotein 4 OS=Mus musculus OX=10090 GN=Cd36 PE=1 SV=2	17	64	0 of 18	48.4674	0	6.32932e-43	0.302126	0.601325	0.299199	0.234596	1.92439e-05	0.00880456	5.40544	5.74779	5.67576	5.34796	5.53142	5.68095	6.01558	5.95269	5.9115	5.71779	5.89776	5.6892	6.3337	6.03907	5.9878	6.23165	6.38919	6.01587	12.2094	8.93673	11.1186
1298	P56528	Cd38	>sp|P56528|CD38_MOUSE ADP-ribosyl cyclase/cyclic ADP-ribose hydrolase 1 OS=Mus musculus OX=10090 GN=Cd38 PE=1 SV=2	6	20	0 of 18	52.1212	0	4.68245e-33	0.00250763	0.623809	0.621301	0.998774	3.84061e-05	3.77261e-05	4.06656	4.18599	4.38432	3.82756	4.32317	4.30064	4.93251	4.83105	4.8365	4.57999	4.78931	4.8467	4.94228	4.51567	4.73118	5.07155	4.85627	4.71414	13.4119	7.88827	13.5741
753	P15379	Cd44	>sp|P15379|CD44_MOUSE CD44 antigen OS=Mus musculus OX=10090 GN=Cd44 PE=1 SV=3	5	14	4 of 18	49.7334	0	6.7299e-52	0.118001	2.06308	1.94508	0.966656	2.1938e-07	4.05867e-07	2.98708	3.35603	1.8927	2.06106	2.53652	2.29194	4.84247	4.31093	4.94477	4.15342	4.28533	4.25891	4.66841	4.65921	4.34743	4.4659	4.38113	4.98176	17.2743	24.723	40.9229
2301	Q61735	Cd47	>sp|Q61735|CD47_MOUSE Leukocyte surface antigen CD47 OS=Mus musculus OX=10090 GN=Cd47 PE=1 SV=2	3	8	0 of 18	49.3816	0	7.18451e-34	0.112095	1.22647	1.11438	0.956507	1.32972e-05	3.55263e-05	3.5434	3.6225	4.1391	3.92438	4.21649	4.6376	5.3192	5.01028	5.3697	5.22057	5.33325	4.51673	5.35455	5.00745	5.23097	4.8548	5.51173	5.4828	17.6047	19.8122	29.1278
796	P18181	Cd48	>sp|P18181|CD48_MOUSE CD48 antigen OS=Mus musculus OX=10090 GN=Cd48 PE=1 SV=1	1	2	1 of 11	42.1023	0.000378931	7.62653e-16	-0.209573	Inf	Inf	0.959153	0	0	NA	NA	NA	NA	NA	NA	2.64072	2.53522	3.27616	2.02967	2.12095	NA	2.71911	2.72668	2.01717	1.74119	1.28351	3.37817	52.359	37.1605	NA
2267	Q61475	Cd55	>sp|Q61475|DAF1_MOUSE Complement decay-accelerating factor, GPI-anchored OS=Mus musculus OX=10090 GN=Cd55 PE=1 SV=2	2	5	0 of 18	49.1414	0	2.84946e-39	0.252162	1.20859	0.956432	0.556492	3.25056e-08	4.34598e-07	4.87923	4.51267	4.8727	4.89167	4.6163	4.8348	5.90684	5.47802	5.70658	5.9047	5.85115	5.49867	6.13957	5.89261	5.65266	5.92059	6.05041	6.2031	13.3646	13.2968	10.7592
5217	Q9QWK4	Cd5l	>sp|Q9QWK4|CD5L_MOUSE CD5 antigen-like OS=Mus musculus OX=10090 GN=Cd5l PE=1 SV=3	8	27	2 of 18	48.9846	0	1.16774e-19	0.0984899	1.38518	1.28669	0.967048	7.43773e-06	1.5853e-05	3.38882	3.23803	2.82526	2.76872	3.02417	2.99445	4.69226	4.50337	4.55052	4.03207	4.30374	3.87765	5.03203	4.17423	4.35352	3.80256	4.1993	4.98891	34.5887	21.1177	16.851
1062	P41731	Cd63	>sp|P41731|CD63_MOUSE CD63 antigen OS=Mus musculus OX=10090 GN=Cd63 PE=1 SV=2	2	6	7 of 18	51.5094	0	8.05507e-32	0.0630257	1.36339	1.30036	0.973336	9.07627e-06	1.44068e-05	3.11495	3.4815	3.58941	2.88146	3.26283	3.06385	4.65474	4.25161	4.8437	4.3974	5.13568	3.91303	4.65995	4.15999	4.20027	4.85647	4.59593	5.10171	25.3398	30.0529	18.6249
980	P31996	Cd68	>sp|P31996|CD68_MOUSE Macrosialin OS=Mus musculus OX=10090 GN=Cd68 PE=1 SV=1	3	11	2 of 14	44.8956	0	9.1473e-22	-0.0425823	1.53983	1.58241	0.986179	0.000279781	0.000213669	NA	NA	NA	0.99074	NA	1.97861	2.76418	2.78673	3.71933	2.91027	3.25195	2.9701	2.65138	2.91579	3.55145	2.9104	2.96728	3.15075	22.5796	28.24	46.6115
564	P04441	Cd74	>sp|P04441|HG2A_MOUSE H-2 class II histocompatibility antigen gamma chain OS=Mus musculus OX=10090 GN=Cd74 PE=1 SV=3	11	33	6 of 18	54.0854	0	1.63079e-36	-0.381017	1.60497	1.98599	0.455153	3.50177e-08	3.13907e-09	3.00704	3.03553	2.397	2.62088	2.4609	2.48887	4.91262	4.5171	5.07632	4.6178	4.64034	4.16198	4.32785	4.14389	4.40006	4.15321	4.15464	4.4604	9.85684	21.6522	20.3704
1022	P35762	Cd81	>sp|P35762|CD81_MOUSE CD81 antigen OS=Mus musculus OX=10090 GN=Cd81 PE=1 SV=2	3	9	0 of 18	49.6731	0	9.23767e-52	0.0303108	1.35918	1.32887	0.991264	3.78838e-06	4.62495e-06	4.81122	4.72763	5.14164	4.16879	5.22977	5.35296	6.28531	6.39831	6.32714	5.99009	6.45349	5.9509	6.57129	5.9853	6.06134	5.91228	6.3966	6.66028	22.2333	14.2081	27.2091
1053	P40237	Cd82	>sp|P40237|CD82_MOUSE CD82 antigen OS=Mus musculus OX=10090 GN=Cd82 PE=1 SV=1	3	9	0 of 18	51.2214	0	1.58924e-31	0.137859	1.12919	0.991328	0.87356	3.63928e-07	1.58065e-06	3.75308	3.82532	3.66965	3.76679	3.9885	3.31517	4.65473	4.60202	4.91649	4.38502	4.94239	4.76583	5.20006	4.67436	4.76231	4.82557	4.60036	5.03097	16.262	14.1864	14.6712
1054	P40240	Cd9	>sp|P40240|CD9_MOUSE CD9 antigen OS=Mus musculus OX=10090 GN=Cd9 PE=1 SV=2	3	9	0 of 18	45.7773	0	1.8301e-30	0.0985429	0.702109	0.603566	0.966955	0.00292993	0.00832189	4.02447	3.44101	3.5672	3.45706	3.94942	4.05859	4.8471	4.47795	4.62316	4.13808	4.22109	3.81177	4.5961	4.18168	4.34795	3.94794	4.91951	4.71723	24.4811	25.2789	19.9714
474	O89103	Cd93	>sp|O89103|C1QR1_MOUSE Complement component C1q receptor OS=Mus musculus OX=10090 GN=Cd93 PE=1 SV=1	7	24	2 of 18	55.4466	0	7.51634e-32	0.0336133	1.11197	1.07836	0.972669	2.02774e-08	2.28046e-08	2.80302	2.79251	2.59279	2.60078	2.71102	2.87477	3.85344	3.84372	3.96277	3.586	4.01143	3.5877	3.78924	3.85606	3.75369	3.87817	3.62142	4.14815	12.6822	12.3782	7.9228
3388	Q8CII2	Cdc123	>sp|Q8CII2|CD123_MOUSE Cell division cycle protein 123 homolog OS=Mus musculus OX=10090 GN=Cdc123 PE=1 SV=2	5	14	1 of 18	48.9829	0	2.54411e-24	-0.153765	0.0275638	0.181329	0.690669	0.787292	0.0658125	3.02402	3.16272	3.03689	3.21779	3.29903	2.93454	3.31362	3.34975	3.22835	3.14992	3.52284	3.19847	3.25822	3.31509	3.04506	3.15006	2.92027	3.15167	9.75507	9.59182	9.51044
3638	Q8R349	Cdc16	>sp|Q8R349|CDC16_MOUSE Cell division cycle protein 16 homolog OS=Mus musculus OX=10090 GN=Cdc16 PE=1 SV=1	11	35	6 of 18	49.7759	0	3.2343e-18	-0.0306625	0.556224	0.586887	0.979737	0.000416187	0.000242383	2.60543	2.32924	2.7396	2.56436	2.53972	3.15253	3.27275	3.43616	3.35085	3.04481	3.25657	3.09106	3.13347	3.43118	3.14271	3.20759	2.97734	3.37593	11.6681	10.3004	20.7867
2898	Q8BGZ4	Cdc23	>sp|Q8BGZ4|CDC23_MOUSE Cell division cycle protein 23 homolog OS=Mus musculus OX=10090 GN=Cdc23 PE=1 SV=2	7	21	5 of 17	53.0153	0	5.15449e-14	0.0558613	-0.147161	-0.203023	0.969765	0.404298	0.249672	4.43037	4.30169	3.66893	3.31942	NA	3.74257	3.8299	3.4547	3.65657	3.78846	3.76694	3.64088	3.76701	3.6872	3.74554	3.75925	3.68971	3.8239	3.58767	9.19719	31.8572
3319	Q8CFI2	Cdc34	>sp|Q8CFI2|UB2R1_MOUSE Ubiquitin-conjugating enzyme E2 R1 OS=Mus musculus OX=10090 GN=Cdc34 PE=1 SV=1	7	21	0 of 18	47.4813	0	1.48849e-30	-0.153883	-0.0644829	0.0894006	0.56491	0.42412	0.266422	4.47296	4.67985	4.66834	4.4556	4.62516	4.57086	4.56171	4.71012	4.52951	4.78105	4.64775	4.77904	4.61176	4.58996	4.58379	4.41343	4.34358	4.54336	7.41372	7.3986	6.64258
2211	Q61081	Cdc37	>sp|Q61081|CDC37_MOUSE Hsp90 co-chaperone Cdc37 OS=Mus musculus OX=10090 GN=Cdc37 PE=1 SV=1	18	69	0 of 18	51.6018	0	1.34351e-41	0.00572716	0.601721	0.595994	0.996071	7.69649e-07	7.84565e-07	3.8283	3.72178	3.83434	3.69469	3.7867	3.76005	4.43791	4.2182	4.41452	4.48329	4.4118	4.23611	4.4014	4.51287	4.3176	4.25489	4.20667	4.54274	9.52932	7.56991	3.89873
4557	Q9CZP7	Cdc37l1	>sp|Q9CZP7|CD37L_MOUSE Hsp90 co-chaperone Cdc37-like 1 OS=Mus musculus OX=10090 GN=Cdc37l1 PE=1 SV=1	1	3	0 of 15	38.7148	0.00293524	3.96502e-07	-0.179001	0.316519	0.495521	0.903495	0.17964	0.0345933	1.17752	1.71948	NA	1.47927	1.56023	NA	2.28875	1.82616	2.33852	1.95159	1.60339	1.86949	2.00285	1.53857	2.40575	NA	1.71208	1.34398	30.281	19.8697	15.2088
1360	P60766	Cdc42	>sp|P60766|CDC42_MOUSE Cell division control protein 42 homolog OS=Mus musculus OX=10090 GN=Cdc42 PE=1 SV=2	8	36	0 of 18	52.0733	0	2.32147e-30	-0.186442	0.645594	0.832036	0.564817	2.01189e-06	8.8983e-08	5.37386	5.07623	5.27332	5.22171	5.04984	5.25662	6.08634	6.13715	6.10385	6.01118	6.10353	5.80174	5.82636	5.70621	5.74193	5.77669	5.99271	6.08125	10.6555	8.15597	8.52402
2727	Q7TT50	Cdc42bpb	>sp|Q7TT50|MRCKB_MOUSE Serine/threonine-protein kinase MRCK beta OS=Mus musculus OX=10090 GN=Cdc42bpb PE=1 SV=2	23	68	6 of 18	53.6072	0	3.97304e-32	0.0362955	0.528677	0.492381	0.969276	1.36782e-05	2.8229e-05	2.83716	2.94291	2.46921	2.61359	2.63846	2.72928	3.30638	3.21134	3.26517	3.10912	3.24035	3.05253	3.2304	3.0765	3.1865	3.2635	3.25095	3.3948	7.22366	6.63628	11.7609
3895	Q91W92	Cdc42ep1	>sp|Q91W92|BORG5_MOUSE Cdc42 effector protein 1 OS=Mus musculus OX=10090 GN=Cdc42ep1 PE=1 SV=1	5	14	4 of 18	51.4965	0	1.26607e-28	-0.0169918	0.721098	0.73809	0.996071	6.52763e-05	4.84362e-05	3.2791	3.50158	3.17878	2.5667	2.77227	2.95651	3.8656	3.7792	3.86183	3.85109	3.59861	3.72714	3.8758	3.54679	3.75321	3.9386	3.79419	3.67292	9.6338	7.04007	23.526
5194	Q9JM96	Cdc42ep4	>sp|Q9JM96|BORG4_MOUSE Cdc42 effector protein 4 OS=Mus musculus OX=10090 GN=Cdc42ep4 PE=1 SV=1	3	6	2 of 18	53.4346	0	2.11826e-20	0.223469	0.797983	0.574514	0.906696	0.00539395	0.0351587	2.01981	2.81967	2.36228	2.69098	3.02187	2.71654	3.58505	2.86587	3.5863	2.94318	2.8989	3.19894	3.92531	3.01156	3.65215	2.53749	3.34401	3.94854	34.754	23.9578	23.0776
2880	Q8BGH7	Cdc42se2	>sp|Q8BGH7|C42S2_MOUSE CDC42 small effector protein 2 OS=Mus musculus OX=10090 GN=Cdc42se2 PE=1 SV=1	1	3	0 of 18	47.0311	0	7.96921e-25	0.118747	1.92153	1.80278	0.969276	1.96026e-05	3.71173e-05	2.5219	1.49839	0.650224	0.941588	1.47864	1.23824	3.72176	3.14488	4.01247	2.77107	3.05907	2.43641	3.41954	2.62822	3.38671	3.07401	3.49427	3.8554	27.2501	41.5709	52.0059
2472	Q6A068	Cdc5l	>sp|Q6A068|CDC5L_MOUSE Cell division cycle 5-like protein OS=Mus musculus OX=10090 GN=Cdc5l PE=1 SV=2	20	62	2 of 18	53.2065	0	2.40273e-25	0.0888151	0.579869	0.491054	0.87333	4.90833e-06	2.95384e-05	3.01083	3.18345	3.26515	2.99264	3.36408	2.94164	3.65657	3.42135	3.77571	3.65677	3.67488	3.51883	3.63988	3.6353	3.68972	3.79202	3.77287	3.70722	4.5649	8.58432	11.9235
3402	Q8JZM7	Cdc73	>sp|Q8JZM7|CDC73_MOUSE Parafibromin OS=Mus musculus OX=10090 GN=Cdc73 PE=1 SV=1	6	18	4 of 18	54.7178	0	5.12248e-35	-0.107169	0.192978	0.300147	0.948121	0.270367	0.0879448	2.24434	1.95379	1.56162	1.74304	1.70974	2.27362	2.33865	1.91975	2.0425	2.3933	2.76703	1.82581	2.07512	2.11258	2.1976	2.24118	1.89915	2.1184	8.00154	25.4867	20.7021
5385	Q9WTR5	Cdh13	>sp|Q9WTR5|CAD13_MOUSE Cadherin-13 OS=Mus musculus OX=10090 GN=Cdh13 PE=1 SV=2	21	78	0 of 18	53.9032	0	1.36978e-41	0.0894908	1.03534	0.945846	0.869751	6.03821e-09	1.33794e-08	4.29486	4.29345	4.24128	4.16538	4.22319	4.28282	5.36838	5.21447	5.33713	5.02289	5.16938	5.0638	5.51781	5.23514	5.12897	5.10181	5.3261	5.40316	11.2927	9.71126	3.48488
989	P33146	Cdh15	>sp|P33146|CAD15_MOUSE Cadherin-15 OS=Mus musculus OX=10090 GN=Cdh15 PE=1 SV=3	3	8	3 of 16	43.4375	0	3.44755e-09	-0.131503	0.116357	0.24786	0.956247	0.680584	0.370515	2.68653	3.08937	3.63399	NA	NA	3.8001	3.87876	3.10589	3.69697	3.66883	3.77204	3.17967	4.03325	3.25713	3.75145	3.21583	3.18563	3.06984	28.763	21.0566	33.4451
1275	P55284	Cdh5	>sp|P55284|CADH5_MOUSE Cadherin-5 OS=Mus musculus OX=10090 GN=Cdh5 PE=1 SV=2	14	39	0 of 18	50.1919	0	1.64241e-37	0.153664	0.43101	0.277347	0.729469	0.000411581	0.0117265	3.01812	2.89783	2.9864	2.96303	3.11076	2.97446	3.34329	3.43313	3.16702	3.09931	3.42538	3.14656	3.52161	3.52437	3.18483	3.15419	3.65777	3.49391	13.7266	10.3343	4.94371
4834	Q9DB75	Cdip1	>sp|Q9DB75|CDIP1_MOUSE Cell death-inducing p53-target protein 1 OS=Mus musculus OX=10090 GN=Cdip1 PE=2 SV=1	1	2	0 of 17	34.4072	0.00857296	1.89079e-09	-0.0556616	-0.324997	-0.269335	0.972669	0.0869195	0.152668	3.67145	NA	3.22681	3.75785	3.67077	3.65198	3.39239	3.54493	3.45571	3.42226	3.50669	2.63666	3.27202	3.59665	3.30906	3.33796	2.78591	3.32306	17.0337	19.6844	13.3151
3768	Q8VDP6	Cdipt	>sp|Q8VDP6|CDIPT_MOUSE CDP-diacylglycerol--inositol 3-phosphatidyltransferase OS=Mus musculus OX=10090 GN=Cdipt PE=1 SV=1	3	9	0 of 18	50.2385	0	7.81798e-48	-0.0495276	0.135904	0.185432	0.969276	0.272513	0.134297	6.06975	6.21117	6.83911	6.6082	6.27362	6.51434	6.66739	6.57143	6.6806	6.65645	6.66139	6.39152	6.58706	6.6333	6.50235	6.52511	6.67764	6.40615	6.73504	7.35511	20.1661
883	P24788	Cdk11b	>sp|P24788|CD11B_MOUSE Cyclin-dependent kinase 11B OS=Mus musculus OX=10090 GN=Cdk11b PE=1 SV=2	10	30	6 of 18	44.8598	0	2.96994e-19	-0.155244	-0.153843	0.00140067	0.729469	0.146894	0.989757	2.85084	3.17316	2.88481	2.86305	3.096	2.83706	2.7285	2.9374	2.88762	3.19023	3.10986	2.85972	2.91381	2.83867	2.53663	2.88678	2.88665	2.71933	9.56506	11.9146	10.4027
961	P30285	Cdk4	>sp|P30285|CDK4_MOUSE Cyclin-dependent kinase 4 OS=Mus musculus OX=10090 GN=Cdk4 PE=1 SV=1	5	14	9 of 18	44.6122	0	3.85674e-19	0.00159342	0.220746	0.219153	0.999279	0.181602	0.185458	3.32633	3.43743	3.46901	4.24204	3.98677	3.87832	3.92552	4.18023	3.76422	4.02978	4.1033	3.65176	4.08668	3.78205	3.79889	3.84863	3.99323	4.15488	11.0039	13.776	25.8252
1164	P49615	Cdk5	>sp|P49615|CDK5_MOUSE Cyclin-dependent-like kinase 5 OS=Mus musculus OX=10090 GN=Cdk5 PE=1 SV=1	13	36	0 of 18	50.9258	0	2.65941e-32	-0.0825535	0.216033	0.298586	0.925763	0.0483078	0.00869794	3.02308	3.26682	3.00551	3.05223	2.75416	2.99116	3.16805	3.14343	3.32659	3.51109	3.2491	3.48623	3.14746	3.23549	3.38127	3.43924	3.09686	3.08885	10.5206	10.9951	11.2986
4201	Q99LM2	Cdk5rap3	>sp|Q99LM2|CK5P3_MOUSE CDK5 regulatory subunit-associated protein 3 OS=Mus musculus OX=10090 GN=Cdk5rap3 PE=1 SV=1	12	32	0 of 18	57.4271	0	1.01883e-42	-0.0843428	0.478697	0.56304	0.925763	0.000241928	4.49114e-05	2.54217	2.92737	2.69036	2.67707	2.65672	2.99658	3.52757	3.35888	3.34467	3.16617	3.32424	3.14697	2.99811	3.36143	3.17136	3.12967	3.45896	3.24294	11.5213	9.81506	12.4018
2400	Q64261	Cdk6	>sp|Q64261|CDK6_MOUSE Cyclin-dependent kinase 6 OS=Mus musculus OX=10090 GN=Cdk6 PE=1 SV=2	7	20	4 of 13	37.0565	0.00543478	5.05644e-07	-0.11823	0.19853	0.31676	0.94757	0.583796	0.37831	NA	NA	1.58955	NA	NA	NA	1.90586	1.9839	2.0652	2.18485	2.07129	1.22677	1.47985	1.66363	1.71494	2.08258	1.65516	2.13233	18.5449	20.2941	NA
4108	Q99J95	Cdk9	>sp|Q99J95|CDK9_MOUSE Cyclin-dependent kinase 9 OS=Mus musculus OX=10090 GN=Cdk9 PE=1 SV=1	6	16	8 of 18	52.7212	0	2.40293e-35	0.156787	0.55577	0.398984	0.861178	0.00149813	0.0147628	2.36887	2.26266	2.87616	3.04412	2.54487	2.38745	3.13329	2.91403	3.29838	2.91937	2.62572	2.98723	3.41171	3.06324	2.92961	3.24247	3.11033	3.06138	12.012	15.5945	22.6398
1097	P46414	Cdkn1b	>sp|P46414|CDN1B_MOUSE Cyclin-dependent kinase inhibitor 1B OS=Mus musculus OX=10090 GN=Cdkn1b PE=1 SV=2	6	15	2 of 18	46.6444	0	5.55585e-14	0.193113	0.646911	0.453798	0.736635	8.60524e-05	0.00208009	3.45255	3.04504	2.90141	2.9029	3.04524	2.74743	3.42112	3.48929	3.9084	3.44509	3.24314	3.31032	3.63283	3.63736	3.54586	3.6109	3.69018	3.85891	7.67361	17.6366	17.959
1202	P51480	Cdkn2a	>sp|P51480|CDN2A_MOUSE Cyclin-dependent kinase inhibitor 2A OS=Mus musculus OX=10090 GN=Cdkn2a PE=1 SV=2	1	3	0 of 9	55.9487	0	2.85538e-16	0.261197	Inf	Inf	0.902011	0	0	NA	NA	NA	NA	NA	NA	2.46102	2.43879	2.08427	1.35106	1.39187	NA	2.4008	1.97706	NA	NA	1.99594	2.4526	17.576	35.4394	NA
2947	Q8BI72	Cdkn2aip	>sp|Q8BI72|CARF_MOUSE CDKN2A-interacting protein OS=Mus musculus OX=10090 GN=Cdkn2aip PE=1 SV=1	13	40	7 of 18	48.8028	0	5.71135e-22	0.0248446	0.647557	0.622712	0.995894	0.00419486	0.00543807	2.53498	2.52967	1.43258	1.52043	2.09262	1.92848	2.95354	2.62996	2.85646	2.60516	2.50455	2.22536	2.73302	2.78954	2.58638	2.35025	2.58343	2.88149	12.7298	17.5615	32.2986
3290	Q8CC36	Cdnf	>sp|Q8CC36|CDNF_MOUSE Cerebral dopamine neurotrophic factor OS=Mus musculus OX=10090 GN=Cdnf PE=1 SV=1	9	25	0 of 18	53.3939	0	5.33382e-48	-0.106631	-0.56066	-0.454029	0.896266	0.000151339	0.00100457	3.58233	3.87516	3.81605	3.98284	3.93924	3.8747	3.20806	3.46272	3.45768	3.2928	3.22374	3.70113	3.2662	3.46387	3.41586	3.47771	2.93118	3.15153	14.1419	13.505	9.29101
4175	Q99L43	Cds2	>sp|Q99L43|CDS2_MOUSE Phosphatidate cytidylyltransferase 2 OS=Mus musculus OX=10090 GN=Cds2 PE=1 SV=1	4	15	0 of 18	50.8481	0	5.96811e-24	-0.103389	0.364793	0.468182	0.93618	0.013553	0.00243602	2.84022	2.7745	2.79658	2.75165	2.76232	2.83921	3.17466	3.37387	3.23864	3.14385	3.50523	3.13732	3.32568	3.19878	2.64335	3.08842	3.02532	3.67171	23.7354	10.6124	2.66908
2049	Q4VAA2	Cdv3	>sp|Q4VAA2|CDV3_MOUSE Protein CDV3 OS=Mus musculus OX=10090 GN=Cdv3 PE=1 SV=2	13	41	0 of 18	54.9069	0	7.52739e-58	0.0368535	-0.0290837	-0.0659372	0.959153	0.700038	0.37163	5.00898	5.05107	4.94589	4.83296	4.85558	5.08366	4.87122	4.89003	4.77478	5.03705	4.8056	5.00384	4.87004	5.02385	4.94571	4.89125	4.92233	4.95047	3.77242	7.32813	7.09951
3041	Q8BR90	CE051	>sp|Q8BR90|CE051_MOUSE UPF0600 protein C5orf51 homolog OS=Mus musculus OX=10090 PE=1 SV=1	5	15	0 of 18	46.3528	0	1.02868e-36	-0.0248312	0.443686	0.468517	0.98824	0.00544295	0.00362042	3.22097	3.57042	3.07155	3.21695	3.77641	3.23555	3.63739	4.08729	3.75728	3.70466	4.14792	3.56841	3.725	3.83929	3.62317	3.83206	4.07946	3.65498	11.9931	17.3415	19.5298
978	P31809	Ceacam1	>sp|P31809|CEAM1_MOUSE Carcinoembryonic antigen-related cell adhesion molecule 1 OS=Mus musculus OX=10090 GN=Ceacam1 PE=1 SV=1	3	9	0 of 18	54.7215	0	1.83458e-44	0.269241	0.910565	0.641325	0.85888	0.00210353	0.0206217	2.48244	2.83621	3.02204	2.01098	2.4214	3.0584	3.83485	3.14115	3.16865	3.08905	3.20308	3.24263	4.2078	3.78853	2.89256	2.96879	3.37342	4.06375	37.2617	22.0289	26.5833
2260	Q61400	Ceacam10	>sp|Q61400|CEAMA_MOUSE Carcinoembryonic antigen-related cell adhesion molecule 10 OS=Mus musculus OX=10090 GN=Ceacam10 PE=1 SV=1	2	5	0 of 2	42.8901	0.000192938	3.67132e-09	-2.2322	Inf	Inf	0.20067	0	0	NA	NA	NA	NA	NA	NA	NA	4.52106	NA	NA	NA	NA	NA	NA	NA	2.28886	NA	NA	NA	NA	NA
3061	Q8BTE5	Cebpzos	>sp|Q8BTE5|CEBOS_MOUSE Protein CEBPZOS OS=Mus musculus OX=10090 GN=Cebpzos PE=3 SV=2	2	6	2 of 18	48.1039	0	3.23504e-48	0.25147	0.632182	0.380712	0.626172	0.000266036	0.0131491	3.63012	3.55615	3.99973	3.20768	3.71512	3.71483	4.3408	3.61412	4.03713	3.93507	4.09128	4.08952	4.53258	4.38058	4.13718	4.05767	4.25305	4.25567	11.9936	15.9679	17.4329
93	D3Z1D3	CEFIP	>sp|D3Z1D3|CEFIP_MOUSE Cardiac-enriched FHL2-interacting protein OS=Mus musculus OX=10090 GN=CEFIP PE=1 SV=1	19	62	0 of 18	51.2754	0	2.6891e-49	-0.196727	-0.20505	-0.00832305	0.420571	0.0169036	0.923361	3.05965	2.79159	2.9701	3.13156	2.88546	2.8411	2.77364	2.92951	2.92503	2.9307	2.93969	3.13095	2.78701	2.68515	2.74006	2.74461	2.84962	2.64271	5.07967	7.99839	9.20114
934	P28659	Celf1	>sp|P28659|CELF1_MOUSE CUGBP Elav-like family member 1 OS=Mus musculus OX=10090 GN=Celf1 PE=1 SV=2	11	41	0 of 18	52.8231	0	1.06829e-49	-0.126128	0.0264331	0.152561	0.773624	0.789251	0.106401	3.99582	3.76824	3.90813	3.83711	3.8199	3.96412	3.87191	4.09339	4.02997	3.79916	4.14064	4.27363	3.79463	3.99894	3.89346	4.05336	3.95665	3.75488	8.04135	12.0764	6.14548
5471	Q9Z0H4	Celf2	>sp|Q9Z0H4|CELF2_MOUSE CUGBP Elav-like family member 2 OS=Mus musculus OX=10090 GN=Celf2 PE=1 SV=1	8	29	0 of 18	51.6561	0	1.15189e-30	-0.189275	0.624994	0.81427	0.596445	9.02589e-06	3.80059e-07	2.78634	2.89824	2.95464	2.91483	3.03345	2.9676	3.60206	3.81493	3.98042	3.78262	3.79193	3.46874	3.43261	3.51586	3.6907	3.63248	3.74609	3.28733	11.6939	12.2023	5.67842
2087	Q5FWI3	Cemip2	>sp|Q5FWI3|CEIP2_MOUSE Cell surface hyaluronidase OS=Mus musculus OX=10090 GN=Cemip2 PE=1 SV=1	16	49	2 of 18	50.9006	0	1.30328e-42	-0.0575173	0.35321	0.410728	0.956247	0.00268716	0.00075222	2.34019	2.59061	2.57509	2.75396	2.69664	2.52029	2.96268	2.96082	2.76124	3.19114	2.94294	3.12233	2.70911	3.12244	2.97944	3.07419	2.97097	2.7399	11.6154	10.4165	9.82099
4494	Q9CXS4	Cenpv	>sp|Q9CXS4|CENPV_MOUSE Centromere protein V OS=Mus musculus OX=10090 GN=Cenpv PE=1 SV=2	10	39	0 of 18	52.4542	0	3.59095e-50	0.0494319	0.448202	0.39877	0.948121	2.51151e-05	8.16083e-05	4.59721	4.3992	4.49712	4.43478	4.36155	4.50386	4.96059	4.93892	4.9569	4.82646	4.81398	4.68949	5.0595	5.02233	4.73431	4.98087	4.88985	4.79607	8.87988	7.3056	5.92976
2471	Q6A065	Cep170	>sp|Q6A065|CE170_MOUSE Centrosomal protein of 170 kDa OS=Mus musculus OX=10090 GN=Cep170 PE=1 SV=2	14	40	6 of 18	48.0824	0	6.93411e-22	0.117684	0.582874	0.465189	0.856342	2.87668e-05	0.000268165	2.0905	2.01214	2.2746	2.1432	2.18829	2.28311	2.69547	2.21681	2.96421	2.68127	2.70037	2.52484	2.71501	2.74613	2.76949	2.73698	2.67985	2.84162	3.84876	16.5279	7.27639
2445	Q66JX5	Cep43	>sp|Q66JX5|CEP43_MOUSE Centrosomal protein 43 OS=Mus musculus OX=10090 GN=Cep43 PE=1 SV=1	5	12	2 of 18	43.9275	0	1.52494e-19	0.00180205	0.442344	0.440542	0.999279	0.00904744	0.00918711	1.66676	1.81378	2.01326	2.09203	2.2011	2.58268	2.3599	2.56593	2.34027	2.63172	2.92778	2.18725	2.64492	2.41941	2.36062	2.63793	2.50203	2.45876	8.11409	19.0104	23.197
2889	Q8BGS7	Cept1	>sp|Q8BGS7|CEPT1_MOUSE Choline/ethanolaminephosphotransferase 1 OS=Mus musculus OX=10090 GN=Cept1 PE=1 SV=1	2	6	0 of 18	49.6668	0	6.12931e-22	0.0456578	0.0954908	0.049833	0.979737	0.648492	0.813414	4.14468	3.79153	4.93398	4.80185	4.36606	4.29857	4.19377	4.12506	4.52836	4.99951	4.31215	4.47681	4.45825	4.70534	4.24418	4.70026	4.36634	4.43524	12.8887	23.8662	29.1252
909	P27545	Cers1	>sp|P27545|CERS1_MOUSE Ceramide synthase 1 OS=Mus musculus OX=10090 GN=Cers1 PE=1 SV=1	3	12	1 of 18	48.4564	0	3.15069e-33	-0.196328	-0.264425	-0.0680971	0.805588	0.0976492	0.679405	2.34397	2.3801	2.47267	2.5157	2.52401	2.64482	2.16295	1.99058	2.25302	2.49768	2.6933	2.87517	2.48433	2.36795	2.35638	2.14764	2.12121	1.81722	15.8461	23.5541	7.56969
4976	Q9EQG9	Cert1	>sp|Q9EQG9|CERT_MOUSE Ceramide transfer protein OS=Mus musculus OX=10090 GN=Cert1 PE=1 SV=1	16	48	1 of 18	48.178	0	9.64156e-38	-0.0368518	0.342678	0.37953	0.966446	0.000226853	7.85873e-05	2.58023	2.58827	2.73097	2.81503	2.671	2.67491	3.11747	2.81001	3.08594	3.059	3.21657	3.04861	2.90521	3.09136	3.05684	3.02082	3.04219	3.00006	4.3611	8.99032	6.20525
871	P23953	Ces1c	>sp|P23953|EST1C_MOUSE Carboxylesterase 1C OS=Mus musculus OX=10090 GN=Ces1c PE=1 SV=4	20	78	0 of 18	54.9309	0	6.43459e-63	-0.237257	0.413703	0.65096	0.630056	0.00577891	0.000119689	4.68671	4.82328	4.34538	4.55457	4.44588	5.02486	5.40308	5.54544	5.29235	5.04772	5.23257	5.26528	5.10488	4.79049	5.13434	4.80415	5.27832	5.25073	14.3828	11.6315	17.813
3736	Q8VCT4	Ces1d	>sp|Q8VCT4|EST1D_MOUSE Carboxylesterase 1D OS=Mus musculus OX=10090 GN=Ces1d PE=1 SV=1	22	84	0 of 18	55.3932	0	5.27022e-55	0.249828	-1.33462	-1.58445	0.856342	1.85965e-05	2.50858e-06	5.03583	5.65351	5.11734	4.98108	5.37617	5.43209	4.03496	3.34813	4.02064	3.41195	2.90804	4.3656	3.67642	3.8896	4.22733	4.21962	3.60849	3.96682	18.0545	36.2554	18.6247
3902	Q91WG0	Ces2c	>sp|Q91WG0|EST2C_MOUSE Acylcarnitine hydrolase OS=Mus musculus OX=10090 GN=Ces2c PE=1 SV=1	5	15	5 of 16	48.1622	0	1.51531e-26	0.0399201	0.0559936	0.0160734	0.980238	0.793244	0.939754	NA	NA	2.30374	2.44319	2.64174	3.33345	2.63816	2.47266	2.56881	3.00523	2.72436	2.7704	2.81076	2.69824	2.52855	2.45404	3.11516	2.81239	16.855	13.2607	34.9591
5352	Q9R1K9	Cetn2	>sp|Q9R1K9|CETN2_MOUSE Centrin-2 OS=Mus musculus OX=10090 GN=Cetn2 PE=1 SV=1	4	14	4 of 18	43.7878	0	4.14789e-11	-0.124202	0.012652	0.136854	0.945941	0.950678	0.479687	3.7666	4.70172	3.48834	3.74639	3.57283	3.95043	3.72529	3.92844	4.01242	3.897	4.00935	4.47492	4.02537	3.9465	4.02787	3.82143	3.7162	3.76484	9.3091	18.981	35.8129
261	O35648	Cetn3	>sp|O35648|CETN3_MOUSE Centrin-3 OS=Mus musculus OX=10090 GN=Cetn3 PE=1 SV=1	2	6	2 of 14	46.7985	0	8.98666e-10	0.1272	0.324414	0.197213	0.913627	0.145048	0.37394	3.46692	NA	NA	NA	NA	2.78607	3.26038	3.45631	3.39365	3.71871	3.00087	3.11233	3.57763	3.37148	3.41412	3.24618	3.51835	3.5777	8.92422	18.2172	32.7643
1819	Q0VFX2	Cfap157	>sp|Q0VFX2|CF157_MOUSE Cilia- and flagella-associated protein 157 OS=Mus musculus OX=10090 GN=Cfap157 PE=1 SV=1	1	2	0 of 18	38.1361	0.00364897	2.50347e-09	-0.221037	0.452985	0.674022	0.925127	0.107186	0.0201327	4.78231	5.25722	3.71209	5.25932	5.04788	4.61468	5.35259	5.51145	5.75959	5.37153	5.52137	5.20111	5.19096	5.2546	5.64749	4.3894	5.74783	5.16114	29.8093	13.5385	33.0626
3249	Q8C6E0	Cfap36	>sp|Q8C6E0|CFA36_MOUSE Cilia- and flagella-associated protein 36 OS=Mus musculus OX=10090 GN=Cfap36 PE=1 SV=1	1	3	0 of 13	37.2685	0.00490107	9.53055e-09	-0.120956	0.506318	0.627274	0.966955	0.31045	0.209352	NA	NA	2.82231	NA	NA	NA	3.19367	3.87131	3.33054	2.92637	3.45841	3.91722	2.82239	3.67977	3.82867	2.77681	3.12914	3.73501	31.6206	26.8084	NA
560	P04186	Cfb	>sp|P04186|CFAB_MOUSE Complement factor B OS=Mus musculus OX=10090 GN=Cfb PE=1 SV=2	23	83	0 of 18	55.168	0	2.22272e-47	-0.210029	1.00397	1.214	0.736675	1.77766e-06	1.68144e-07	3.22298	3.2625	3.11135	3.10847	2.96986	3.16652	4.58669	4.35246	4.59146	4.25037	4.32863	4.01609	4.33335	3.92995	4.02185	3.81112	4.11668	4.65259	22.5466	14.746	7.04054
555	P03953	Cfd	>sp|P03953|CFAD_MOUSE Complement factor D OS=Mus musculus OX=10090 GN=Cfd PE=1 SV=1	9	30	1 of 18	50.9028	0	1.26495e-28	0.441171	0.667106	0.225935	0.423271	0.00130778	0.222219	3.44169	3.88601	3.83456	3.39821	3.93745	4.10656	4.11257	4.38761	3.85027	3.95943	3.6956	3.95459	4.55324	4.2472	4.15409	4.0628	4.62116	4.96863	24.7433	17.1389	18.9744
596	P06909	Cfh	>sp|P06909|CFAH_MOUSE Complement factor H OS=Mus musculus OX=10090 GN=Cfh PE=1 SV=2	34	100	0 of 18	56.6657	0	2.52094e-41	0.236897	1.72582	1.48893	0.738252	1.49651e-08	6.75412e-08	3.95816	3.94428	3.95359	3.89729	4.04017	4.19625	5.69159	5.65587	5.58717	5.2879	5.76615	4.93461	5.99016	5.37955	5.5543	5.45544	5.89873	6.0665	20.3201	19.8672	7.73675
2219	Q61129	Cfi	>sp|Q61129|CFAI_MOUSE Complement factor I OS=Mus musculus OX=10090 GN=Cfi PE=1 SV=3	18	58	0 of 18	56.4612	0	5.11886e-39	-0.144458	0.853767	0.998225	0.919069	0.000106958	1.94221e-05	3.38334	3.36789	3.18168	3.05949	3.32425	3.44224	4.64573	4.6126	4.29231	4.11779	4.21574	3.86407	4.41091	3.89471	4.25865	3.55646	4.22793	4.53283	23.0477	20.5574	9.6666
808	P18760	Cfl1	>sp|P18760|COF1_MOUSE Cofilin-1 OS=Mus musculus OX=10090 GN=Cfl1 PE=1 SV=3	22	93	0 of 18	50.1794	0	7.00777e-45	-0.0797599	1.50239	1.58215	0.936654	1.02322e-09	5.44558e-10	4.51266	4.51689	4.44867	4.32311	4.48851	4.63014	6.2053	5.94977	6.32247	5.98059	6.15962	5.7951	5.93849	5.86815	6.08284	5.81005	5.93634	6.29843	12.879	13.3411	6.89313
1090	P45591	Cfl2	>sp|P45591|COF2_MOUSE Cofilin-2 OS=Mus musculus OX=10090 GN=Cfl2 PE=1 SV=1	17	86	0 of 18	51.4701	0	8.56e-42	-0.0481213	-0.00838052	0.0397407	0.948121	0.926061	0.646011	7.11162	6.99876	6.95181	6.91405	6.66176	6.90132	6.92539	6.95933	6.90093	6.93654	7.00909	7.04646	6.95993	7.07562	6.95579	6.91921	6.79567	6.7828	7.68102	3.83744	9.99441
691	P11680	Cfp	>sp|P11680|PROP_MOUSE Properdin OS=Mus musculus OX=10090 GN=Cfp PE=1 SV=2	7	20	1 of 18	51.3696	0	5.97006e-30	0.158586	1.67098	1.5124	0.892967	4.42521e-08	1.21976e-07	2.2281	1.64276	2.23557	1.59756	1.78057	2.19704	3.55697	3.594	3.43144	3.56319	3.52962	3.08075	3.90921	3.32727	3.72313	3.21509	3.52405	4.00874	21.774	12.2322	20.7489
4492	Q9CXL3	CG050	>sp|Q9CXL3|CG050_MOUSE Uncharacterized protein C7orf50 homolog OS=Mus musculus OX=10090 PE=1 SV=3	3	7	5 of 18	50.7966	0	3.31314e-24	0.0674483	0.648323	0.580875	0.979737	0.030772	0.0501649	3.32958	1.37902	1.93201	2.69083	2.13317	2.92786	3.24051	2.67975	3.08816	2.59849	3.10121	3.16958	2.93895	2.8074	2.85757	2.88598	3.34352	3.44898	20.1097	17.6847	47.3396
2935	Q8BHG9	Cggbp1	>sp|Q8BHG9|CGBP1_MOUSE CGG triplet repeat-binding protein 1 OS=Mus musculus OX=10090 GN=Cggbp1 PE=1 SV=1	3	9	5 of 16	41.7488	0.000378931	3.355e-09	0.200281	0.844364	0.644082	0.856342	0.000720838	0.00549755	NA	NA	2.49354	2.21619	2.37353	2.50538	3.30778	2.20496	3.32365	3.07565	3.33344	3.00198	3.05929	3.17996	3.00097	3.33916	3.36084	3.50894	13.5253	24.7225	9.0925
3791	Q8VE95	CH082	>sp|Q8VE95|CH082_MOUSE UPF0598 protein C8orf82 homolog OS=Mus musculus OX=10090 PE=1 SV=1	6	20	0 of 18	52.4388	0	4.36042e-36	-0.0396961	-0.258543	-0.218847	0.972669	0.0549443	0.1003	4.21947	4.40399	4.1852	4.16781	4.26292	4.3481	4.08966	3.75732	3.7663	4.29187	4.10352	4.26572	3.93525	4.2357	3.81993	4.37061	3.77647	3.89826	17.4164	15.7966	6.5989
4346	Q9CQG1	Chac2	>sp|Q9CQG1|CHAC2_MOUSE Putative glutathione-specific gamma-glutamylcyclotransferase 2 OS=Mus musculus OX=10090 GN=Chac2 PE=1 SV=1	2	6	2 of 18	48.9013	0	2.8851e-37	-0.0481514	-0.191332	-0.143181	0.969276	0.0992408	0.214525	4.58208	4.53128	4.45051	4.45313	4.59448	4.36824	4.07076	4.46213	4.19336	4.51007	4.35882	4.52548	4.35899	4.06801	4.59348	4.47252	4.06584	4.27288	14.8175	12.3865	6.04841
342	O55226	Chad	>sp|O55226|CHAD_MOUSE Chondroadherin OS=Mus musculus OX=10090 GN=Chad PE=2 SV=1	1	3	0 of 13	41.1232	0.000938438	1.41898e-14	0.182903	0.0870671	-0.0958356	0.948081	0.808816	0.788414	3.31932	NA	NA	NA	3.44894	3.15471	3.80047	3.70085	2.52651	NA	2.8015	3.22978	3.97057	NA	3.40465	2.85467	3.15688	3.58686	29.5959	36.6925	10.1467
4326	Q9CQA6	Chchd1	>sp|Q9CQA6|CHCH1_MOUSE Coiled-coil-helix-coiled-coil-helix domain-containing protein 1 OS=Mus musculus OX=10090 GN=Chchd1 PE=1 SV=1	2	9	0 of 18	54.213	0	1.18275e-34	-0.0878423	0.419054	0.506897	0.948121	0.00659646	0.00157603	3.07491	3.10202	3.7627	3.75638	3.61629	3.40045	3.93609	3.80297	4.08728	4.1563	3.99026	3.78123	3.77272	3.67394	3.85523	3.9235	3.83343	4.16825	12.169	10.41	20.8498
4643	Q9D1L0	Chchd2	>sp|Q9D1L0|CHCH2_MOUSE Coiled-coil-helix-coiled-coil-helix domain-containing protein 2 OS=Mus musculus OX=10090 GN=Chchd2 PE=2 SV=1	4	17	0 of 18	47.3875	0	8.92771e-31	-0.0235167	0.753796	0.777313	0.976216	2.06812e-07	1.25739e-07	5.56836	5.58113	5.669	5.67099	5.54477	5.82272	6.34842	6.74132	6.31874	6.44909	6.28085	6.38244	6.37103	6.31565	6.49736	6.35033	6.53726	6.30813	6.84498	12.4542	7.32353
4434	Q9CRB9	Chchd3	>sp|Q9CRB9|MIC19_MOUSE MICOS complex subunit Mic19 OS=Mus musculus OX=10090 GN=Chchd3 PE=1 SV=1	19	88	0 of 18	54.2603	0	3.17941e-51	0.0495351	-0.0243537	-0.0738888	0.949415	0.792039	0.403219	6.62857	6.69029	6.69387	6.53989	6.54512	6.6366	6.60175	6.57074	6.36124	6.60004	6.46138	6.69587	6.62728	6.8002	6.63013	6.57633	6.63642	6.31785	10.4871	8.07067	4.64811
3795	Q8VEA4	Chchd4	>sp|Q8VEA4|MIA40_MOUSE Mitochondrial intermembrane space import and assembly protein 40 OS=Mus musculus OX=10090 GN=Chchd4 PE=1 SV=1	3	11	0 of 18	47.417	0	1.75967e-24	0.0900527	0.458344	0.368291	0.948081	0.00385267	0.0155757	3.36312	2.89604	3.03019	3.41483	3.07484	3.18205	3.49748	3.3683	3.54464	3.69234	3.7065	3.36156	4.06341	3.54768	3.81831	3.18381	3.51671	3.58121	20.8782	10.455	13.9329
4367	Q9CQP3	Chchd5	>sp|Q9CQP3|CHCH5_MOUSE Coiled-coil-helix-coiled-coil-helix domain-containing protein 5 OS=Mus musculus OX=10090 GN=Chchd5 PE=1 SV=1	3	12	5 of 18	50.667	0	9.51671e-31	-0.15708	-0.00764787	0.149432	0.885313	0.96692	0.381361	1.82986	2.11122	1.99977	1.86123	1.64349	1.76894	2.15919	1.81114	2.09182	1.86162	1.83169	2.35564	2.48075	1.73899	1.65399	1.53672	2.13489	1.62328	27.9621	15.6695	11.6311
3871	Q91VN4	Chchd6	>sp|Q91VN4|MIC25_MOUSE MICOS complex subunit Mic25 OS=Mus musculus OX=10090 GN=Chchd6 PE=1 SV=2	6	21	0 of 18	55.4254	0	2.01158e-32	0.171946	0.0668621	-0.105084	0.48928	0.395688	0.180766	2.4606	2.60374	2.49295	2.45011	2.43984	2.45055	2.29751	2.22076	2.39754	2.49184	2.57675	2.28289	2.68443	2.54673	2.60813	2.47625	2.43307	2.55034	6.27764	9.59163	4.4178
3489	Q8K2Q5	Chchd7	>sp|Q8K2Q5|CHCH7_MOUSE Coiled-coil-helix-coiled-coil-helix domain-containing protein 7 OS=Mus musculus OX=10090 GN=Chchd7 PE=1 SV=1	3	11	0 of 18	52.2359	0	1.02957e-35	0.0679195	0.102432	0.0345128	0.948121	0.373958	0.773066	4.05394	4.52978	4.10653	4.05202	4.02842	3.83061	4.30526	4.08249	4.06318	4.05534	4.22509	4.07702	4.26637	4.1413	4.11347	4.48028	4.08733	4.12716	10.9731	7.45332	17.2992
2577	Q6PDQ2	Chd4	>sp|Q6PDQ2|CHD4_MOUSE Chromodomain-helicase-DNA-binding protein 4 OS=Mus musculus OX=10090 GN=Chd4 PE=1 SV=1	37	100	5 of 18	52.4079	0	6.33548e-38	-0.014736	0.795388	0.810124	0.98824	7.48888e-08	5.32298e-08	2.93329	2.66341	2.90746	2.7978	2.84719	2.98424	3.79094	3.62693	3.88291	3.64643	3.62994	3.41699	3.69761	3.60885	3.59741	3.55992	3.70379	3.73813	4.94262	10.9914	7.75081
3345	Q8CGZ0	Cherp	>sp|Q8CGZ0|CHERP_MOUSE Calcium homeostasis endoplasmic reticulum protein OS=Mus musculus OX=10090 GN=Cherp PE=1 SV=1	3	9	2 of 15	43.3307	0	4.39299e-11	-0.133988	0.696356	0.830344	0.936654	0.00549946	0.00153365	NA	3.8059	2.57349	3.04909	NA	NA	4.26562	3.70314	3.87715	3.84413	4.04898	4.09998	3.7066	3.76128	3.97967	3.85827	3.77774	3.95153	7.64623	14.1677	43.953
4056	Q922Q9	Chid1	>sp|Q922Q9|CHID1_MOUSE Chitinase domain-containing protein 1 OS=Mus musculus OX=10090 GN=Chid1 PE=1 SV=1	10	36	0 of 18	51.6663	0	1.4467e-48	0.0356853	-0.130774	-0.166459	0.969276	0.209773	0.111056	3.3542	3.39638	3.38137	3.78098	3.24953	3.55459	3.2362	3.21279	3.09968	3.42372	3.48187	3.26403	3.30917	3.48011	3.4177	3.26155	3.29613	3.16776	7.78245	9.9145	13.7329
271	O35744	Chil3	>sp|O35744|CHIL3_MOUSE Chitinase-like protein 3 OS=Mus musculus OX=10090 GN=Chil3 PE=1 SV=2	6	18	1 of 13	53.2278	0	1.01911e-29	0.528604	1.08962	0.561019	0.162352	0.00245242	0.0753339	2.63278	NA	NA	NA	NA	NA	3.26649	3.04039	3.16404	3.26789	3.63385	2.79011	4.05039	3.50887	3.6854	3.64979	3.4814	3.95855	16.6466	19.7495	NA
343	O55229	Chkb	>sp|O55229|CHKB_MOUSE Choline/ethanolamine kinase OS=Mus musculus OX=10090 GN=Chkb PE=1 SV=3	5	18	0 of 18	53.4902	0	1.89715e-31	0.0423079	0.186344	0.144036	0.969276	0.077223	0.168561	3.44899	3.34518	3.85305	3.82907	3.48282	3.5248	3.72308	3.76072	3.46873	3.69199	3.83276	3.87083	3.74736	3.88097	3.74945	3.79144	3.68908	3.74365	4.55609	9.43856	14.9659
5232	Q9QXG2	Chm	>sp|Q9QXG2|RAE1_MOUSE Rab proteins geranylgeranyltransferase component A 1 OS=Mus musculus OX=10090 GN=Chm PE=1 SV=1	8	23	0 of 18	54.5801	0	2.84613e-54	-0.0997255	-0.255888	-0.156163	0.856342	0.00976354	0.0968061	4.20485	4.09664	4.24812	3.92502	4.1753	4.07228	3.82938	3.76196	3.89919	4.17404	4.03483	4.08584	3.76834	3.95168	4.04066	3.78098	3.77855	3.86668	7.90193	11.0451	7.85979
4033	Q921W0	Chmp1a	>sp|Q921W0|CHM1A_MOUSE Charged multivesicular body protein 1a OS=Mus musculus OX=10090 GN=Chmp1a PE=1 SV=1	2	5	0 of 18	48.7869	0	5.20483e-20	-0.370041	0.231407	0.601448	0.455153	0.150316	0.000925374	3.27962	3.27949	3.02326	2.79373	2.59887	3.10669	3.73681	3.27811	3.59948	3.94068	3.49943	3.63582	3.39027	3.18955	3.02533	3.10156	3.07477	3.68862	18.8477	15.3976	18.046
4207	Q99LU0	Chmp1b1	>sp|Q99LU0|CH1B1_MOUSE Charged multivesicular body protein 1b-1 OS=Mus musculus OX=10090 GN=Chmp1b1 PE=1 SV=1	2	5	0 of 18	51.9653	0	2.24329e-29	0.0728182	0.184058	0.11124	0.969276	0.316448	0.55119	4.05841	3.94726	3.72505	3.73906	3.26434	4.34292	3.60322	4.18472	3.80482	4.06733	4.2489	3.83547	4.3378	3.75168	3.89687	3.85893	4.24033	4.09577	16.1742	17.0292	24.5295
4830	Q9DB34	Chmp2a	>sp|Q9DB34|CHM2A_MOUSE Charged multivesicular body protein 2a OS=Mus musculus OX=10090 GN=Chmp2a PE=1 SV=1	7	19	0 of 18	50.9834	0	4.04597e-31	-0.0454418	0.0996857	0.145128	0.967752	0.357972	0.179405	3.75188	3.5054	3.89685	3.77286	3.76262	3.64345	3.90219	3.80523	3.86573	3.8485	3.82601	3.95616	3.61611	4.07537	4.0453	3.50716	3.76509	3.92215	15.7705	3.8373	9.05622
2962	Q8BJF9	Chmp2b	>sp|Q8BJF9|CHM2B_MOUSE Charged multivesicular body protein 2b OS=Mus musculus OX=10090 GN=Chmp2b PE=1 SV=1	6	16	0 of 18	51.9021	0	1.16417e-37	0.0789624	0.478127	0.399164	0.936654	0.000221691	0.00108803	3.70824	3.54676	3.99704	3.70816	3.46337	3.9839	4.16044	4.16404	4.05422	4.17281	4.09013	4.16082	4.27613	4.19775	4.03039	4.02437	4.39002	4.35757	10.8368	3.36673	15.3266
4302	Q9CQ10	Chmp3	>sp|Q9CQ10|CHMP3_MOUSE Charged multivesicular body protein 3 OS=Mus musculus OX=10090 GN=Chmp3 PE=1 SV=3	5	15	0 of 18	49.5574	0	1.93974e-28	0.0215654	0.541449	0.519884	0.986179	0.000192305	0.000270597	3.90514	4.08331	3.82745	4.52004	4.19092	4.13568	4.75271	4.61195	4.85765	4.61394	4.48174	4.46386	4.59737	4.62446	4.62238	4.52819	4.64288	4.89596	9.22615	10.7721	17.679
4766	Q9D8B3	Chmp4b	>sp|Q9D8B3|CHM4B_MOUSE Charged multivesicular body protein 4b OS=Mus musculus OX=10090 GN=Chmp4b PE=1 SV=2	8	31	0 of 18	52.9269	0	3.44609e-51	0.0126673	0.717375	0.704707	0.989385	1.00953e-07	1.09158e-07	4.65375	4.68378	4.53217	4.4991	4.55787	4.63154	5.33616	5.27311	5.31187	5.36622	5.36637	5.13273	5.45452	5.24283	5.37514	5.07475	5.26137	5.45386	9.94591	5.90976	5.10259
4747	Q9D7S9	Chmp5	>sp|Q9D7S9|CHMP5_MOUSE Charged multivesicular body protein 5 OS=Mus musculus OX=10090 GN=Chmp5 PE=1 SV=1	3	9	0 of 18	44.4751	0	8.29888e-33	-0.104853	0.427754	0.532606	0.9366	0.00549399	0.000983414	2.57686	3.09067	2.56529	3.07962	2.92301	3.04014	3.57845	3.41131	3.33986	3.54612	3.32777	3.26772	3.21194	3.52559	3.32204	3.14161	2.95954	3.68138	18.4536	8.80919	16.2482
649	P0C0A3	Chmp6	>sp|P0C0A3|CHMP6_MOUSE Charged multivesicular body protein 6 OS=Mus musculus OX=10090 GN=Chmp6 PE=1 SV=2	4	15	0 of 18	43.5505	0	5.75099e-20	-0.133906	0.260487	0.394393	0.854629	0.038354	0.00321597	3.66623	3.68864	3.93151	3.87858	4.33438	3.79915	4.33226	4.34915	4.17936	4.18246	4.50868	4.11294	4.30369	4.19348	3.95329	3.97269	4.20703	4.23124	9.81873	10.3656	18.4032
3607	Q8R1T1	Chmp7	>sp|Q8R1T1|CHMP7_MOUSE Charged multivesicular body protein 7 OS=Mus musculus OX=10090 GN=Chmp7 PE=1 SV=1	6	18	2 of 18	52.5074	0	2.25865e-38	-0.215591	-0.0327497	0.182842	0.717397	0.829159	0.201995	2.64102	3.00801	2.28628	2.45362	2.98976	2.43042	2.88741	2.85651	2.83293	2.52517	2.87264	2.9315	2.79286	2.41999	2.78735	2.69136	2.41685	2.50421	12.2106	9.46161	21.5132
4650	Q9D1P4	Chordc1	>sp|Q9D1P4|CHRD1_MOUSE Cysteine and histidine-rich domain-containing protein 1 OS=Mus musculus OX=10090 GN=Chordc1 PE=1 SV=1	17	59	0 of 18	53.9653	0	3.31466e-35	-0.0499679	0.158595	0.208563	0.948121	0.0616695	0.0167452	4.13371	3.84946	3.98271	4.15581	3.8372	3.85813	4.07856	4.22012	4.11263	4.32881	4.16135	4.1669	4.04831	4.17255	4.23921	4.13456	3.99222	4.18172	6.28236	6.24978	10.2591
1367	P61022	Chp1	>sp|P61022|CHP1_MOUSE Calcineurin B homologous protein 1 OS=Mus musculus OX=10090 GN=Chp1 PE=1 SV=2	9	27	0 of 18	52.1132	0	6.46136e-38	0.0989942	0.527098	0.428104	0.868538	3.71891e-05	0.000284435	3.75375	3.95562	3.93002	3.65561	3.83245	4.1018	4.21602	4.32357	4.15552	4.47858	4.39593	4.22826	4.56755	4.2027	4.22897	4.47816	4.47478	4.43968	10.0297	8.57234	11.0161
3185	Q8C025	Chpt1	>sp|Q8C025|CHPT1_MOUSE Cholinephosphotransferase 1 OS=Mus musculus OX=10090 GN=Chpt1 PE=1 SV=1	2	9	0 of 18	49.129	0	1.66946e-24	-0.0688438	-0.590769	-0.521925	0.967048	0.000875027	0.00235923	4.96195	5.00249	5.12756	4.5564	5.15223	5.52852	4.30352	4.6762	4.43114	4.86593	4.39453	4.52626	4.43758	4.49133	4.31768	4.21834	4.59369	4.72589	12.7732	14.8681	21.7764
4000	Q920C1	Chrdl1	>sp|Q920C1|CRDL1_MOUSE Chordin-like protein 1 OS=Mus musculus OX=10090 GN=Chrdl1 PE=1 SV=1	1	3	0 of 17	40.2194	0.00203817	5.37563e-08	0.126909	1.16144	1.03453	0.986019	0.079878	0.133881	2.41493	3.09662	2.16362	2.50651	2.65374	1.36968	4.55512	3.80438	3.76546	1.23768	3.64757	NA	3.91667	1.26483	3.34338	3.61	3.91154	5.12732	72.4098	56.8461	36.0401
646	P09690	Chrnb1	>sp|P09690|ACHB_MOUSE Acetylcholine receptor subunit beta OS=Mus musculus OX=10090 GN=Chrnb1 PE=2 SV=1	1	3	0 of 12	45.8878	0	5.14519e-20	-0.0290315	Inf	Inf	0.986179	0	0	NA	NA	NA	NA	NA	NA	3.48119	2.74329	3.03483	2.78117	3.1181	2.91294	2.8565	2.61559	3.03157	3.36789	3.08488	2.9409	17.5265	20.0628	NA
2765	Q80V53	Chst14	>sp|Q80V53|CHSTE_MOUSE Carbohydrate sulfotransferase 14 OS=Mus musculus OX=10090 GN=Chst14 PE=2 SV=2	2	6	2 of 10	49.0951	0	3.44871e-11	-0.606984	Inf	Inf	0.39253	0	0	NA	NA	NA	NA	NA	NA	3.85757	3.9106	3.65346	NA	3.91715	NA	3.33233	2.94025	2.88264	2.91518	3.32426	3.97161	32.5865	8.2523	NA
4513	Q9CY57	Chtop	>sp|Q9CY57|CHTOP_MOUSE Chromatin target of PRMT1 protein OS=Mus musculus OX=10090 GN=Chtop PE=1 SV=2	4	13	0 of 18	51.0679	0	8.83402e-46	-0.00814884	0.856761	0.86491	0.996092	1.97269e-05	1.68204e-05	3.03712	2.9841	3.08234	2.96423	3.41707	2.84801	4.11904	3.77339	4.41778	3.90519	3.81625	3.49068	4.13802	4.04607	3.9122	3.65049	3.76449	3.96217	12.2619	22.7379	14.3981
2160	Q60680	Chuk	>sp|Q60680|IKKA_MOUSE Inhibitor of nuclear factor kappa-B kinase subunit alpha OS=Mus musculus OX=10090 GN=Chuk PE=1 SV=1	2	6	8 of 8	38.9347	0.00275735	1.46904e-14	-0.177597	Inf	Inf	0.972669	0	0	NA	NA	NA	NA	NA	NA	1.15204	2.30191	1.98023	1.55025	NA	NA	NA	1.95313	2.47459	NA	1.79166	0.0546728	53.5451	33.761	NA
2477	Q6DFW0	CI072	>sp|Q6DFW0|CI072_MOUSE Guanine nucleotide exchange C9orf72 homolog OS=Mus musculus OX=10090 PE=1 SV=2	1	6	5 of 15	40.461	0.00149449	8.95695e-09	-0.235152	-0.540762	-0.30561	0.925462	0.150853	0.416867	NA	1.5275	NA	1.61091	NA	3.33048	1.81735	1.91327	2.14515	1.70157	1.90136	1.62543	1.13168	1.74833	1.90945	1.55816	1.23378	2.11183	26.0841	12.9725	76.7925
4158	Q99KN2	Ciao1	>sp|Q99KN2|CIAO1_MOUSE Probable cytosolic iron-sulfur protein assembly protein CIAO1 OS=Mus musculus OX=10090 GN=Ciao1 PE=1 SV=1	11	33	1 of 18	47.7184	0	7.37063e-26	-0.0785013	0.4894	0.567901	0.948081	0.000752002	0.000184401	3.02377	2.79885	3.23023	3.07584	3.08309	2.69067	3.65084	3.25867	3.68589	3.56965	3.72601	3.4188	3.52267	3.28001	3.36492	3.3535	3.49248	3.82527	14.3563	11.9669	13.518
4917	Q9DCL2	Ciao2a	>sp|Q9DCL2|CIA2A_MOUSE Cytosolic iron-sulfur assembly component 2A OS=Mus musculus OX=10090 GN=Ciao2a PE=1 SV=1	1	3	0 of 17	47.7688	0	5.99349e-25	-0.316642	0.383043	0.699685	0.85019	0.204673	0.0250653	2.56441	2.7331	NA	3.35429	3.54725	3.35268	3.43404	3.97502	3.91697	4.19578	3.81519	3.52321	2.34522	3.45515	3.99259	3.97922	3.48505	3.70311	33.3938	19.5834	28.1039
2686	Q7TMW6	Ciao3	>sp|Q7TMW6|CIAO3_MOUSE Cytosolic iron-sulfur assembly component 3 OS=Mus musculus OX=10090 GN=Ciao3 PE=1 SV=2	7	21	0 of 18	44.2854	0	1.82195e-20	0.00698812	-0.0369096	-0.0438977	0.996092	0.792608	0.753114	3.30402	3.27234	3.25537	3.46083	3.69968	3.53919	3.77774	3.63125	3.03417	3.11653	3.30216	3.40618	3.28207	3.39507	3.43482	3.42424	3.51441	3.25935	6.69981	20.2706	12.6077
3835	Q8WTY4	Ciapin1	>sp|Q8WTY4|CPIN1_MOUSE Anamorsin OS=Mus musculus OX=10090 GN=Ciapin1 PE=1 SV=1	7	19	0 of 18	51.1561	0	7.78983e-53	0.0430134	0.268769	0.225755	0.967048	0.0107885	0.0279388	3.41107	3.41188	3.35097	3.34342	3.52273	3.19133	3.6285	3.64617	3.71035	3.70108	3.28175	3.6181	3.86445	3.76713	3.52478	3.44919	3.64749	3.591	10.8094	10.1975	7.47739
2447	Q66K08	Cilp	>sp|Q66K08|CILP1_MOUSE Cartilage intermediate layer protein 1 OS=Mus musculus OX=10090 GN=Cilp PE=1 SV=1	16	51	6 of 18	49.6396	0	4.21328e-22	-0.193132	-0.235668	-0.0425363	0.969276	0.64438	0.934431	5.23869	4.79599	2.93488	2.7212	2.35895	1.97287	3.38248	3.35464	3.40468	3.27429	3.48622	2.86505	3.30427	2.7316	2.89391	2.95639	3.34701	3.37539	18.5811	13.8875	96.7424
99	D3Z7H8	Cilp2	>sp|D3Z7H8|CILP2_MOUSE Cartilage intermediate layer protein 2 OS=Mus musculus OX=10090 GN=Cilp2 PE=1 SV=1	28	100	0 of 18	53.2677	0	3.69916e-40	0.513849	0.68686	0.173011	0.890097	0.229331	0.771337	5.08651	3.75583	4.10912	4.45003	5.54402	4.1173	6.01402	5.46702	5.32598	2.72605	4.62813	3.93967	5.76345	4.30948	4.31634	4.83907	5.65664	6.29898	55.6697	65.0829	50.7006
1361	P60824	Cirbp	>sp|P60824|CIRBP_MOUSE Cold-inducible RNA-binding protein OS=Mus musculus OX=10090 GN=Cirbp PE=1 SV=1	5	15	0 of 18	48.4206	0	2.31869e-27	-0.0079634	0.346443	0.354406	0.996071	0.0101858	0.00870978	3.45695	3.5718	3.73194	3.74304	3.67985	3.91735	4.27981	4.01169	4.33893	3.78346	3.68399	4.1295	3.99716	3.98146	4.05098	3.82956	4.21472	4.10571	8.93023	17.8697	10.9394
3917	Q91WS0	Cisd1	>sp|Q91WS0|CISD1_MOUSE CDGSH iron-sulfur domain-containing protein 1 OS=Mus musculus OX=10090 GN=Cisd1 PE=1 SV=1	9	52	0 of 18	53.9165	0	8.55054e-44	-0.0100556	-0.164171	-0.154115	0.996071	0.0956637	0.116262	5.90863	5.83704	5.87299	5.87339	5.63416	5.86566	5.58333	5.60458	5.57227	5.80478	5.72045	5.78176	5.87387	5.80623	5.75703	5.64795	5.58467	5.33709	12.7727	7.24475	6.56347
4328	Q9CQB5	Cisd2	>sp|Q9CQB5|CISD2_MOUSE CDGSH iron-sulfur domain-containing protein 2 OS=Mus musculus OX=10090 GN=Cisd2 PE=1 SV=1	6	21	0 of 18	49.0927	0	3.74983e-41	-0.109872	-0.0386711	0.0712013	0.772386	0.645026	0.385618	2.86255	3.0087	3.2629	2.98811	3.12871	2.8951	3.07703	3.10089	3.12267	3.20543	2.99977	3.06749	2.94623	2.84402	2.96251	3.06937	3.07381	3.01811	5.95202	4.74769	10.6436
64	B1AR13	Cisd3	>sp|B1AR13|CISD3_MOUSE CDGSH iron-sulfur domain-containing protein 3, mitochondrial OS=Mus musculus OX=10090 GN=Cisd3 PE=1 SV=1	6	28	0 of 18	51.5587	0	1.13812e-37	-0.0113579	0.195498	0.206856	0.995127	0.0423301	0.0322397	4.09982	3.91099	3.92971	3.74347	3.8565	4.00373	4.1722	3.98948	4.10755	4.1005	4.14806	4.26757	4.20922	4.29085	3.9962	4.28348	4.06934	3.86813	11.5742	6.35384	8.45892
3848	Q91V76	CK054	>sp|Q91V76|CK054_MOUSE Ester hydrolase C11orf54 homolog OS=Mus musculus OX=10090 PE=1 SV=1	8	26	0 of 18	51.1772	0	4.95323e-42	0.0909808	0.337388	0.246407	0.917163	0.00546606	0.0331731	3.28366	3.71294	3.70767	3.56497	3.37634	3.54233	3.86588	3.53087	3.62292	4.0241	3.981	3.64159	3.8445	3.74345	3.76398	3.9767	3.90379	3.97983	7.07412	14.3198	11.8089
4798	Q9D937	CK098	>sp|Q9D937|CK098_MOUSE Uncharacterized protein C11orf98 homolog OS=Mus musculus OX=10090 PE=1 SV=1	1	3	0 of 16	48.7325	0	4.69303e-18	-0.221297	0.547533	0.76883	0.920221	0.0814972	0.0182279	NA	NA	2.81769	2.66925	2.78618	3.35313	3.55069	3.43548	4.0062	3.80877	3.84897	3.40224	3.89607	3.48438	2.90156	2.55566	3.59424	4.29265	42.1158	17.1846	22.9246
3008	Q8BMK4	Ckap4	>sp|Q8BMK4|CKAP4_MOUSE Cytoskeleton-associated protein 4 OS=Mus musculus OX=10090 GN=Ckap4 PE=1 SV=2	32	100	0 of 18	54.6642	0	8.26649e-39	-0.198143	1.83547	2.03361	0.763725	1.7449e-09	6.40112e-10	2.65267	2.53522	2.5611	2.78347	2.80148	2.59768	4.68421	4.62375	4.98121	4.73704	4.91796	4.18916	4.35096	4.295	4.68762	4.27587	4.47811	4.8569	17.0045	18.0321	7.96342
14	A2AGT5	Ckap5	>sp|A2AGT5|CKAP5_MOUSE Cytoskeleton-associated protein 5 OS=Mus musculus OX=10090 GN=Ckap5 PE=1 SV=1	46	100	0 of 18	53.5573	0	5.74757e-61	-0.0950338	0.294878	0.389911	0.772386	0.000347159	1.94182e-05	3.61425	3.73661	3.63072	3.57124	3.84444	3.70213	4.12142	4.09595	4.11629	4.01051	4.05443	4.04026	4.10532	3.94424	3.99547	3.85198	3.90871	4.06293	6.62743	3.10073	6.99796
1758	Q04447	Ckb	>sp|Q04447|KCRB_MOUSE Creatine kinase B-type OS=Mus musculus OX=10090 GN=Ckb PE=1 SV=1	18	81	0 of 18	53.1403	0	8.96875e-48	0.0508015	1.3149	1.2641	0.969276	2.90105e-08	3.61337e-08	3.68552	3.6022	3.79626	3.71259	3.76179	4.22362	5.16335	5.14036	5.29612	4.84115	5.07696	4.84863	4.88191	5.02823	5.33374	4.94339	5.0947	5.38941	14.6595	12.4476	16.7416
600	P07310	Ckm	>sp|P07310|KCRM_MOUSE Creatine kinase M-type OS=Mus musculus OX=10090 GN=Ckm PE=1 SV=1	22	100	0 of 18	53.8853	0	4.44748e-44	0.120623	-0.452892	-0.573515	0.85888	0.000752922	7.67322e-05	12.8537	12.9648	13.0807	12.9755	12.905	12.9928	12.1907	12.3309	12.2482	12.5135	12.3237	12.7243	12.5417	12.5906	12.6199	12.745	12.4431	12.1147	14.0538	14.3716	5.40182
2542	Q6P8J7	Ckmt2	>sp|Q6P8J7|KCRS_MOUSE Creatine kinase S-type, mitochondrial OS=Mus musculus OX=10090 GN=Ckmt2 PE=1 SV=1	19	100	0 of 18	52.6317	0	5.49814e-39	0.0241363	-0.191981	-0.216118	0.980238	0.0876674	0.0562025	10.3783	10.4155	10.4763	9.9885	10.2959	10.4341	10.1618	10.0671	9.83358	10.2075	10.0958	10.3263	10.2753	10.3	10.0259	10.2262	9.94799	10.0614	10.084	11.1444	11.4556
2942	Q8BHN7	CL029	>sp|Q8BHN7|CL029_MOUSE Uncharacterized protein C12orf29 homolog OS=Mus musculus OX=10090 PE=2 SV=1	1	3	0 of 16	38.562	0.00329973	3.55477e-14	-0.281424	0.0952836	0.376708	0.933434	0.830798	0.373468	3.25907	NA	2.92656	NA	2.5908	2.8621	3.04858	2.27192	3.0198	3.99567	3.80801	3.57406	2.97713	2.59702	3.75579	3.51353	1.77774	3.40829	42.3183	39.6348	19.3003
2742	Q80TV8	Clasp1	>sp|Q80TV8|CLAP1_MOUSE CLIP-associating protein 1 OS=Mus musculus OX=10090 GN=Clasp1 PE=1 SV=2	40	100	0 of 18	54.9986	0	5.59188e-36	-0.0400727	0.484114	0.524187	0.96194	1.14435e-05	4.34691e-06	3.26916	3.18725	3.32688	3.33935	3.26734	3.37954	3.91211	3.74009	3.89358	3.7184	4.04665	3.60382	3.81313	3.73245	3.71746	3.88566	3.6927	3.83281	5.28909	11.1556	4.67908
3049	Q8BRT1	Clasp2	>sp|Q8BRT1|CLAP2_MOUSE CLIP-associating protein 2 OS=Mus musculus OX=10090 GN=Clasp2 PE=1 SV=1	24	69	0 of 18	53.187	0	5.4862e-35	-0.0703473	0.42411	0.494457	0.896764	4.23213e-05	7.50074e-06	2.87822	2.8962	2.99685	3.0783	3.09672	3.05626	3.5218	3.48179	3.64271	3.4551	3.5302	3.33768	3.46528	3.38238	3.27707	3.29703	3.58068	3.54476	8.78091	6.92378	6.4444
4193	Q99LI2	Clcc1	>sp|Q99LI2|CLCC1_MOUSE Chloride channel CLIC-like protein 1 OS=Mus musculus OX=10090 GN=Clcc1 PE=1 SV=1	8	23	1 of 18	49.4923	0	1.11538e-23	-0.0186072	0.166895	0.185502	0.99224	0.209774	0.163203	2.63152	2.45433	2.41126	2.58991	2.95168	2.46613	2.74843	3.08856	2.58211	2.84798	2.68384	2.66693	2.8025	2.84757	2.91117	2.97511	2.37664	2.59321	14.7239	13.1162	14.7915
2411	Q64347	Clcn1	>sp|Q64347|CLCN1_MOUSE Chloride channel protein 1 OS=Mus musculus OX=10090 GN=Clcn1 PE=1 SV=3	5	13	0 of 18	52.5424	0	1.56869e-54	0.0910282	-0.374981	-0.466009	0.948121	0.016967	0.00419137	3.3611	3.58098	3.42092	3.25067	3.19021	3.79968	2.74379	2.77091	3.23709	3.0162	2.97108	3.06844	3.39122	3.09646	2.84782	3.3886	2.82164	2.80793	19.6516	12.9587	16.2616
2262	Q61418	Clcn4	>sp|Q61418|CLCN4_MOUSE H(+)/Cl(-) exchange transporter 4 OS=Mus musculus OX=10090 GN=Clcn4 PE=2 SV=2	2	5	2 of 17	52.1779	0	1.56626e-13	0.0899358	0.603315	0.51338	0.972669	0.0448484	0.0705877	0.946277	0.635559	0.82766	1.43058	1.09513	0.5689	1.07026	0.274457	1.58564	1.90499	2.10231	1.64673	1.27034	1.6793	1.54242	NA	1.70115	1.41011	12.3833	38.2754	23.1197
384	O70496	Clcn7	>sp|O70496|CLCN7_MOUSE H(+)/Cl(-) exchange transporter 7 OS=Mus musculus OX=10090 GN=Clcn7 PE=1 SV=1	3	8	4 of 18	52.1878	0	1.27179e-31	0.281435	1.23478	0.953345	0.882322	0.00043515	0.00360952	1.39078	0.833146	-0.44363	1.03442	0.92277	1.53246	1.63963	2.08324	2.21263	1.79706	1.88407	1.37338	2.12419	2.30044	2.25386	2.43472	1.43605	2.12935	20.9525	20.4679	37.7889
4390	Q9CQX5	Cldnd1	>sp|Q9CQX5|CLDN1_MOUSE Claudin domain-containing protein 1 OS=Mus musculus OX=10090 GN=Cldnd1 PE=1 SV=1	2	4	0 of 18	37.889	0.00382653	8.03247e-13	-0.196834	0.0131138	0.209948	0.896764	0.95801	0.36218	4.10497	4.30263	4.00274	3.25987	3.88191	3.9814	4.04891	3.97617	4.26752	4.02486	3.80084	4.67491	3.66497	3.29837	3.99815	4.56849	4.06325	4.01898	29.4558	23.0681	21.7326
1159	P49300	Clec10a	>sp|P49300|CLC10_MOUSE C-type lectin domain family 10 member A OS=Mus musculus OX=10090 GN=Clec10a PE=1 SV=1	10	37	6 of 18	50.5882	0	1.34661e-22	0.281966	1.57437	1.2924	0.564817	9.68853e-09	7.17277e-08	2.36481	2.4323	2.7903	2.77988	2.5311	2.59886	4.25457	3.94096	3.96879	3.76182	3.60445	3.72108	4.42412	3.95328	4.18396	3.83051	4.08877	4.46283	17.4909	16.6474	12.2487
3840	Q91V08	Clec2d	>sp|Q91V08|CLC2D_MOUSE C-type lectin domain family 2 member D OS=Mus musculus OX=10090 GN=Clec2d PE=1 SV=1	4	14	4 of 18	54.5409	0	4.85041e-33	0.158404	0.930459	0.772054	0.856342	4.48009e-06	3.36085e-05	2.45633	3.154	2.81531	2.18472	2.6505	2.89528	3.78375	3.47354	3.45157	3.33261	3.39546	3.35153	3.48136	3.6963	3.67468	3.72272	3.58534	3.5785	6.23105	12.3159	23.1708
1080	P43025	Clec3b	>sp|P43025|TETN_MOUSE Tetranectin OS=Mus musculus OX=10090 GN=Clec3b PE=1 SV=2	6	16	0 of 18	48.3777	0	3.91558e-32	0.0739043	0.926405	0.8525	0.969276	5.63595e-05	0.000125028	3.56126	3.94343	3.46779	3.68197	3.90722	4.18022	4.70179	4.84167	4.68406	4.34135	4.74016	4.54787	4.79824	4.06553	4.61854	4.62039	5.09616	5.10146	24.7072	11.6513	18.785
2607	Q6QLQ4	Clec7a	>sp|Q6QLQ4|CLC7A_MOUSE C-type lectin domain family 7 member A OS=Mus musculus OX=10090 GN=Clec7a PE=1 SV=3	2	6	2 of 12	52.5029	0	1.00599e-13	-0.128124	Inf	Inf	0.925127	0	0	NA	NA	NA	NA	NA	NA	3.11647	2.61885	3.23282	2.57169	2.63037	2.68265	2.59255	2.62501	2.65136	2.78247	3.06208	2.37065	16.4917	21.0878	NA
5523	Q9Z1Q5	Clic1	>sp|Q9Z1Q5|CLIC1_MOUSE Chloride intracellular channel protein 1 OS=Mus musculus OX=10090 GN=Clic1 PE=1 SV=3	12	34	4 of 18	48.9931	0	1.10477e-32	-0.147638	1.99219	2.13982	0.856342	5.12806e-10	2.32432e-10	2.88347	3.2765	3.20489	2.99838	2.85724	3.38426	5.2074	5.15695	5.37397	5.43932	5.49623	4.7698	5.09171	4.93091	5.24021	4.93085	5.1798	5.18439	9.1525	17.0272	15.1731
5254	Q9QYB1	Clic4	>sp|Q9QYB1|CLIC4_MOUSE Chloride intracellular channel protein 4 OS=Mus musculus OX=10090 GN=Clic4 PE=1 SV=3	12	42	0 of 18	54.1563	0	3.32868e-44	-0.0879748	1.10801	1.19598	0.936654	7.26762e-08	2.49704e-08	2.26232	2.33601	2.14627	2.21272	2.16999	2.70349	3.60563	3.48133	3.48354	3.67229	3.60838	3.15554	3.40334	3.4313	3.32775	3.20733	3.42613	3.68302	11.2067	11.9969	15.6479
3140	Q8BXK9	Clic5	>sp|Q8BXK9|CLIC5_MOUSE Chloride intracellular channel protein 5 OS=Mus musculus OX=10090 GN=Clic5 PE=1 SV=1	12	37	0 of 18	52.5038	0	2.08136e-50	-0.0103016	0.047696	0.0579976	0.994713	0.574422	0.494481	3.84398	3.77739	3.85924	3.87406	3.59257	3.8723	3.68298	3.84896	3.77216	3.98351	4.04134	3.83858	3.86099	3.87383	3.71219	3.84821	3.98819	3.8223	6.1624	9.22344	7.20331
4159	Q99KN9	Clint1	>sp|Q99KN9|EPN4_MOUSE Clathrin interactor 1 OS=Mus musculus OX=10090 GN=Clint1 PE=1 SV=2	13	46	1 of 18	58.1767	0	3.25337e-44	-0.0179484	0.649486	0.667434	0.98791	6.21789e-06	4.2818e-06	2.94166	2.70324	2.99794	2.8248	2.92295	3.06976	3.72317	3.34393	3.70636	3.64061	3.58495	3.46593	3.37984	3.53518	3.64901	3.45605	3.46784	3.86934	12.8628	9.93873	8.8339
4047	Q922J3	Clip1	>sp|Q922J3|CLIP1_MOUSE CAP-Gly domain-containing linker protein 1 OS=Mus musculus OX=10090 GN=Clip1 PE=1 SV=1	45	100	0 of 18	57.3439	0	2.00127e-55	0.0293707	-0.221381	-0.250752	0.972669	0.0318245	0.0164318	5.35736	5.47557	5.30744	5.03126	5.25312	5.06717	4.9043	4.98358	4.8814	4.98329	4.99805	5.23679	4.95169	4.9644	5.13548	5.23845	4.94619	4.92742	9.21319	9.19219	11.7808
5472	Q9Z0H8	Clip2	>sp|Q9Z0H8|CLIP2_MOUSE CAP-Gly domain-containing linker protein 2 OS=Mus musculus OX=10090 GN=Clip2 PE=1 SV=2	5	15	2 of 13	46.0513	0	4.44567e-06	0.184003	0.180807	-0.00319578	0.768135	0.472317	0.989946	NA	2.23233	NA	NA	NA	NA	2.29732	1.98592	2.38177	2.37512	2.14093	2.19374	2.52104	2.73574	2.10886	2.33802	2.1872	2.58796	16.7901	10.3615	NA
1994	Q3UMW8	Cln5	>sp|Q3UMW8|CLN5_MOUSE Ceroid-lipofuscinosis neuronal protein 5 homolog OS=Mus musculus OX=10090 GN=Cln5 PE=1 SV=1	3	7	0 of 18	42.9263	0.000192938	1.35145e-16	-0.0337916	0.390597	0.424389	0.973336	0.00407914	0.002135	3.73766	3.35591	3.84135	3.99719	3.97667	4.12361	4.38992	4.32944	4.25506	4.08255	4.24277	4.27899	4.32666	4.2412	3.95138	4.18243	4.34438	4.32993	9.82294	7.02999	17.3899
5211	Q9QUK3	Cln8	>sp|Q9QUK3|CLN8_MOUSE Protein CLN8 OS=Mus musculus OX=10090 GN=Cln8 PE=1 SV=1	1	3	0 of 17	50.4459	0	3.60281e-39	0.087472	0.898864	0.811392	0.949786	2.96256e-05	8.01048e-05	2.47051	NA	3.15723	3.33551	3.32738	3.16173	4.05308	4.09074	3.52235	4.02094	3.96459	3.75949	4.03705	4.1271	3.8304	4.11599	3.86455	3.96094	8.65119	14.219	21.3396
2232	Q61189	Clns1a	>sp|Q61189|ICLN_MOUSE Methylosome subunit pICln OS=Mus musculus OX=10090 GN=Clns1a PE=1 SV=1	3	12	0 of 18	58.1308	0	4.59807e-51	-0.0302088	0.0211099	0.0513187	0.976659	0.870072	0.681439	4.30937	4.39961	4.08416	4.20093	4.41228	4.51876	4.37295	4.04652	4.35782	4.64115	4.2406	4.57398	4.26354	4.4053	4.59336	4.24279	4.40392	4.14286	11.2422	14.8628	10.7381
2156	Q60649	Clpb	>sp|Q60649|CLPB_MOUSE Caseinolytic peptidase B protein homolog OS=Mus musculus OX=10090 GN=Clpb PE=1 SV=1	12	42	0 of 18	50.7278	0	1.85435e-40	0.0425845	0.0871614	0.0445769	0.966955	0.345821	0.639812	3.55621	3.84785	3.64207	3.39687	3.68875	3.65543	3.61954	3.65452	3.67916	3.76857	3.62092	3.71193	3.83901	3.9489	3.74479	3.62911	3.56602	3.5823	10.8636	4.02898	10.2672
434	O88696	Clpp	>sp|O88696|CLPP_MOUSE ATP-dependent Clp protease proteolytic subunit, mitochondrial OS=Mus musculus OX=10090 GN=Clpp PE=1 SV=1	7	20	0 of 18	55.1463	0	1.54791e-38	0.0908463	0.110585	0.0197391	0.934134	0.366821	0.876595	4.25516	4.77078	4.68123	4.57537	4.72229	4.86805	4.51567	4.85887	4.60614	4.63489	4.59421	4.78153	4.50686	4.7365	4.89971	5.02015	4.80073	4.57244	13.4327	9.09757	13.8531
3703	Q8VBZ3	Clptm1	>sp|Q8VBZ3|CLPT1_MOUSE Cleft lip and palate transmembrane protein 1 homolog OS=Mus musculus OX=10090 GN=Clptm1 PE=1 SV=1	13	45	0 of 18	51.7189	0	1.09853e-40	-0.135854	0.314949	0.450804	0.626172	0.000587348	1.53842e-05	3.6648	3.6185	3.5237	3.4846	3.43622	3.37398	4.01013	3.89248	4.06662	3.93462	4.02261	3.88018	3.79541	3.96897	3.95206	3.64512	3.83964	3.7903	8.1787	5.28203	7.63726
3138	Q8BXA5	Clptm1l	>sp|Q8BXA5|CLP1L_MOUSE Cleft lip and palate transmembrane protein 1-like protein OS=Mus musculus OX=10090 GN=Clptm1l PE=1 SV=1	1	3	0 of 18	48.6964	0	2.21573e-27	-0.0621086	0.151186	0.213295	0.972669	0.443339	0.278105	4.49524	4.60034	4.18017	4.31943	5.19305	5.40017	5.13538	4.76817	5.04669	4.84698	4.88436	4.78659	4.88026	4.96748	4.78152	4.62289	5.08285	4.76052	11.3614	10.5179	35.8616
5071	Q9JHS4	Clpx	>sp|Q9JHS4|CLPX_MOUSE ATP-dependent Clp protease ATP-binding subunit clpX-like, mitochondrial OS=Mus musculus OX=10090 GN=Clpx PE=1 SV=2	21	73	0 of 18	54.9535	0	4.10025e-38	0.108235	0.439491	0.331256	0.690669	4.042e-06	8.34361e-05	3.05764	3.14812	3.17937	3.00369	3.13099	3.20071	3.45372	3.48826	3.43855	3.54652	3.37163	3.40937	3.42809	3.55225	3.58437	3.71736	3.58367	3.49172	6.86333	4.26561	5.15174
2492	Q6IRU5	Cltb	>sp|Q6IRU5|CLCB_MOUSE Clathrin light chain B OS=Mus musculus OX=10090 GN=Cltb PE=1 SV=1	3	10	1 of 18	50.1021	0	3.27033e-28	0.0266671	0.268612	0.241945	0.986179	0.0749539	0.106565	2.96502	3.36852	3.28959	3.47527	3.65165	3.44251	3.17407	3.77736	3.89531	3.59566	3.70049	3.50134	3.88329	3.4481	3.70651	3.37241	3.82723	3.5667	14.1991	16.5496	15.2146
2448	Q68FD5	Cltc	>sp|Q68FD5|CLH1_MOUSE Clathrin heavy chain 1 OS=Mus musculus OX=10090 GN=Cltc PE=1 SV=3	42	100	0 of 18	54.0229	0	3.21777e-61	-0.0682905	1.05199	1.12028	0.913954	1.93407e-09	1.07423e-09	6.44727	6.49355	6.5615	6.43659	6.55409	6.56769	7.67278	7.65019	7.74544	7.64552	7.74556	7.32292	7.59983	7.38902	7.59644	7.52746	7.57997	7.67995	6.62129	10.1204	4.08215
1784	Q06890	Clu	>sp|Q06890|CLUS_MOUSE Clusterin OS=Mus musculus OX=10090 GN=Clu PE=1 SV=1	18	63	0 of 18	55.2357	0	2.43873e-43	0.0749395	1.52723	1.45229	0.969276	1.80566e-06	3.02679e-06	3.00264	3.03629	3.01491	2.87697	3.19687	3.46593	4.69624	4.95527	4.84886	4.27225	4.51375	4.02094	4.79958	4.17659	4.27695	4.28303	4.89847	5.32234	33.0698	23.5248	15.2179
2124	Q5SW19	Cluh	>sp|Q5SW19|CLU_MOUSE Clustered mitochondria protein homolog OS=Mus musculus OX=10090 GN=Cluh PE=1 SV=2	34	100	0 of 18	53.8571	0	9.56983e-40	-0.203732	0.337306	0.541038	0.129027	3.57576e-05	1.37858e-07	4.00599	4.00658	4.05769	3.94118	3.99863	3.94646	4.49668	4.4941	4.46907	4.63126	4.60938	4.50226	4.33089	4.35873	4.35416	4.45103	4.18324	4.3023	5.99918	4.80123	3.01338
3674	Q8R4N0	Clybl	>sp|Q8R4N0|CLYBL_MOUSE Citramalyl-CoA lyase, mitochondrial OS=Mus musculus OX=10090 GN=Clybl PE=1 SV=2	17	54	0 of 18	51.494	0	1.94524e-41	-0.12906	-0.034719	0.0943414	0.768135	0.723085	0.321107	5.44083	5.48222	5.61405	5.3358	5.33884	5.74371	5.60452	5.55104	5.44913	5.7674	5.64716	5.50224	5.48307	5.54382	5.56231	5.40614	5.51412	5.23768	8.04219	7.95916	11.4132
848	P21844	Cma1	>sp|P21844|CMA1_MOUSE Chymase OS=Mus musculus OX=10090 GN=Cma1 PE=1 SV=2	11	49	0 of 18	50.535	0	1.22854e-49	0.326845	1.41715	1.09031	0.815017	3.43881e-05	0.000443819	5.23798	5.06798	5.21613	5.02959	5.17617	5.01812	6.85261	6.39554	6.67752	5.74206	6.16469	5.4554	6.9742	6.1749	6.01878	6.06622	6.91532	7.09947	33.984	35.3028	6.75395
4154	Q99KK2	Cmas	>sp|Q99KK2|NEUA_MOUSE N-acylneuraminate cytidylyltransferase OS=Mus musculus OX=10090 GN=Cmas PE=1 SV=2	14	44	0 of 18	53.1652	0	7.02682e-38	0.0521712	0.925038	0.872867	0.967048	2.91948e-07	5.49373e-07	3.1265	3.22435	3.34291	3.49208	3.27262	3.19381	4.23435	4.36378	4.23648	4.04598	4.20244	3.80646	4.43312	4.14657	4.05675	3.97373	4.39191	4.20043	12.7199	12.8684	9.17123
3597	Q8R1G2	Cmbl	>sp|Q8R1G2|CMBL_MOUSE Carboxymethylenebutenolidase homolog OS=Mus musculus OX=10090 GN=Cmbl PE=1 SV=1	16	73	0 of 18	51.9181	0	1.03441e-50	0.0427785	-0.955539	-0.998318	0.976629	1.58492e-05	9.2472e-06	5.60396	5.66905	5.73643	5.75091	5.73143	5.56628	4.44186	4.52588	4.44474	4.71333	4.45466	5.48768	4.64653	4.9083	4.76825	4.93924	4.58624	4.47625	12.6883	34.2709	5.27474
4300	Q9CPZ8	Cmc1	>sp|Q9CPZ8|COXM1_MOUSE COX assembly mitochondrial protein homolog OS=Mus musculus OX=10090 GN=Cmc1 PE=1 SV=1	3	9	0 of 18	50.4549	0	7.66267e-51	-0.133272	0.110209	0.243481	0.85888	0.401542	0.0663675	4.40093	4.43885	4.54173	4.4951	4.65009	4.62635	4.82958	4.68737	4.73565	4.93983	4.55644	4.86506	5.14079	4.72425	4.71108	4.53945	4.40313	4.29559	21.9899	9.41055	6.93699
3443	Q8K199	Cmc2	>sp|Q8K199|COXM2_MOUSE COX assembly mitochondrial protein 2 homolog OS=Mus musculus OX=10090 GN=Cmc2 PE=3 SV=1	1	6	5 of 18	49.497	0	2.09256e-19	0.344688	1.00136	0.656675	0.48928	4.28437e-06	0.000342401	2.74803	1.94261	2.16151	2.56147	1.92739	2.36614	2.9441	2.61232	3.01876	3.06296	3.01251	2.99655	3.31237	3.22599	3.27304	3.00079	3.28514	3.61801	14.0896	10.5562	23.4615
1666	P97468	Cmklr1	>sp|P97468|CML1_MOUSE Chemerin-like receptor 1 OS=Mus musculus OX=10090 GN=Cmklr1 PE=1 SV=1	2	5	1 of 17	43.7123	0	4.16534e-15	-0.00987906	1.31477	1.32465	0.997345	0.000135384	0.000118941	2.4649	NA	2.11314	3.45177	1.63989	2.13474	3.74386	3.78202	3.78782	3.43762	3.99698	3.3649	3.91559	3.11053	3.62476	3.684	3.80127	3.91778	18.6036	16.1773	54.2994
4863	Q9DBP5	Cmpk1	>sp|Q9DBP5|KCY_MOUSE UMP-CMP kinase OS=Mus musculus OX=10090 GN=Cmpk1 PE=1 SV=1	14	55	0 of 18	54.5153	0	9.85511e-44	-0.0413508	0.632089	0.673439	0.948121	5.43783e-08	2.20099e-08	4.05915	4.14672	4.10788	4.13098	3.85603	4.20491	4.72591	4.74687	4.73592	4.77094	4.82021	4.74645	4.68597	4.67627	4.75683	4.6565	4.73291	4.78973	3.60373	2.39158	8.04866
1931	Q3U5Q7	Cmpk2	>sp|Q3U5Q7|CMPK2_MOUSE UMP-CMP kinase 2, mitochondrial OS=Mus musculus OX=10090 GN=Cmpk2 PE=1 SV=2	12	35	3 of 18	52.1164	0	4.76597e-33	-0.1579	0.812619	0.970518	0.732768	6.60673e-07	7.23037e-08	3.33092	3.19272	3.15351	3.35944	3.38104	3.63851	4.38166	4.20681	4.3827	4.56001	4.24996	4.09809	4.36693	4.02585	4.22134	4.01714	4.06903	4.23155	9.86834	11.3862	12.3628
4542	Q9CZ69	Cmtm6	>sp|Q9CZ69|CKLF6_MOUSE CKLF-like MARVEL transmembrane domain-containing protein 6 OS=Mus musculus OX=10090 GN=Cmtm6 PE=1 SV=1	1	3	0 of 15	47.6294	0	1.35772e-18	0.0202453	0.55102	0.530775	0.994496	0.00967462	0.011906	NA	3.60602	3.06481	NA	3.19389	NA	3.98829	3.52175	4.1144	3.60085	3.91484	3.77399	3.97213	3.49508	3.95508	4.14673	3.915	3.55156	17.2293	15.7397	20.3214
5030	Q9ESD6	Cmtm7	>sp|Q9ESD6|CKLF7_MOUSE CKLF-like MARVEL transmembrane domain-containing protein 7 OS=Mus musculus OX=10090 GN=Cmtm7 PE=1 SV=1	1	3	0 of 18	44.2159	0	3.40487e-15	0.109957	0.872277	0.76232	0.969276	0.00663739	0.0151106	2.63211	2.7597	3.70834	3.55716	2.92899	4.16099	3.98719	4.16546	4.16019	4.08633	4.73783	3.18421	4.1998	3.76552	3.97913	4.06942	4.50111	4.46597	19.6514	32.325	43.1155
4843	Q9DBC3	Cmtr1	>sp|Q9DBC3|CMTR1_MOUSE Cap-specific mRNA (nucleoside-2'-O-)-methyltransferase 1 OS=Mus musculus OX=10090 GN=Cmtr1 PE=1 SV=1	9	26	0 of 18	52.1021	0	2.14103e-28	-0.0965406	0.313922	0.410463	0.85888	0.0028133	0.000273331	2.91632	3.03127	2.7159	2.73832	2.61358	2.79855	3.22667	3.26982	3.31906	3.4028	3.05984	2.9985	3.24755	2.99337	3.12618	3.03377	3.1584	3.1382	6.31052	10.5717	10.5837
2651	Q70KF4	Cmya5	>sp|Q70KF4|CMYA5_MOUSE Cardiomyopathy-associated protein 5 OS=Mus musculus OX=10090 GN=Cmya5 PE=1 SV=2	55	100	0 of 18	55.1316	0	6.73742e-51	0.06669	-0.103475	-0.170165	0.896266	0.178604	0.031008	6.30788	6.52263	6.3764	6.27789	6.33456	6.37801	6.14784	6.18293	6.1146	6.29701	6.10333	6.33068	6.27536	6.35769	6.28746	6.32012	6.28963	6.04626	7.24714	6.74768	6.12013
1250	P53996	Cnbp	>sp|P53996|CNBP_MOUSE CCHC-type zinc finger nucleic acid binding protein OS=Mus musculus OX=10090 GN=Cnbp PE=1 SV=2	9	36	0 of 18	50.6703	0	6.41352e-43	-0.0558709	0.513888	0.569759	0.969276	0.000788468	0.000299412	3.68064	4.17045	4.43514	4.53192	4.29965	4.18222	4.79129	4.73846	4.94628	4.72713	4.70392	4.8115	4.49723	4.88138	4.8864	4.74061	4.54939	4.82834	11.4378	6.28501	18.9679
4620	Q9D1A2	Cndp2	>sp|Q9D1A2|CNDP2_MOUSE Cytosolic non-specific dipeptidase OS=Mus musculus OX=10090 GN=Cndp2 PE=1 SV=1	27	100	0 of 18	52.0695	0	4.50092e-51	-0.109015	0.646825	0.75584	0.856342	4.25348e-06	6.30176e-07	4.79764	5.11443	4.91797	4.79177	4.67658	4.90043	5.61322	5.52317	5.80933	5.65639	5.66836	5.46339	5.43302	5.31382	5.72557	5.40123	5.52448	5.68164	11.3867	8.46711	10.6153
1973	Q3UJ81	Cnep1r1	>sp|Q3UJ81|NEPR1_MOUSE Nuclear envelope phosphatase-regulatory subunit 1 OS=Mus musculus OX=10090 GN=Cnep1r1 PE=1 SV=1	3	9	0 of 18	48.3661	0	2.6227e-25	0.0886055	0.150053	0.0614478	0.955673	0.360516	0.717776	2.85292	2.77226	2.41723	3.10389	2.40062	2.7087	2.84603	2.66306	3.00536	3.04495	2.53001	2.5349	3.01327	3.09778	2.9255	2.57289	3.06366	2.48284	17.3372	15.8797	18.769
4478	Q9CX13	Cnih4	>sp|Q9CX13|CNIH4_MOUSE Protein cornichon homolog 4 OS=Mus musculus OX=10090 GN=Cnih4 PE=2 SV=1	1	3	0 of 18	45.0794	0	4.33704e-18	0.464141	0.869987	0.405846	0.564817	0.000977936	0.0839637	5.41262	5.266	6.3998	5.79917	5.16476	5.56094	6.17837	6.67563	6.04361	5.91741	5.85371	5.36963	6.52839	6.57192	6.24735	6.27272	6.65868	6.54414	11.4148	30.4015	35.3861
1796	Q08091	Cnn1	>sp|Q08091|CNN1_MOUSE Calponin-1 OS=Mus musculus OX=10090 GN=Cnn1 PE=1 SV=1	12	40	6 of 18	51.5032	0	1.76273e-22	0.606607	0.394524	-0.212083	0.508765	0.166174	0.461852	4.01075	3.75003	3.39634	3.80637	3.73152	3.8619	3.70749	3.88241	3.65745	3.60183	3.38906	3.04617	3.77763	3.92971	3.94734	3.93164	3.74897	5.58876	67.8496	18.9316	13.4729
1797	Q08093	Cnn2	>sp|Q08093|CNN2_MOUSE Calponin-2 OS=Mus musculus OX=10090 GN=Cnn2 PE=1 SV=1	7	24	0 of 18	55.4398	0	1.65315e-35	0.0541721	1.12212	1.06795	0.972669	4.96855e-06	8.22755e-06	2.85102	2.77359	2.96859	2.82337	2.6842	2.74017	3.82647	3.90049	4.26396	3.83305	3.87051	3.55416	3.83553	3.70875	3.87598	3.68797	3.70124	4.76419	35.3124	16.3867	6.9651
4820	Q9DAW9	Cnn3	>sp|Q9DAW9|CNN3_MOUSE Calponin-3 OS=Mus musculus OX=10090 GN=Cnn3 PE=1 SV=1	8	23	0 of 18	53.2545	0	1.82118e-39	0.0360113	1.14262	1.10661	0.984362	4.8142e-06	6.58898e-06	3.74641	4.11527	4.01404	4.05801	3.65793	4.14104	5.1046	5.35694	5.29517	4.81477	5.08561	4.71525	5.16658	4.84253	4.93652	4.66577	5.26943	5.70758	27.2929	17.2604	13.4744
2458	Q69ZF7	Cnnm4	>sp|Q69ZF7|CNNM4_MOUSE Metal transporter CNNM4 OS=Mus musculus OX=10090 GN=Cnnm4 PE=1 SV=2	1	3	0 of 10	39.1532	0.00239543	3.48535e-06	-0.00779511	0.128421	0.136216	0.998774	0.823222	0.796572	2.27971	NA	NA	NA	NA	NA	2.41806	1.75756	3.11115	2.50252	2.42032	2.28598	NA	NA	1.83274	NA	2.52929	2.86237	33.7142	31.0374	NA
2627	Q6ZQ08	Cnot1	>sp|Q6ZQ08|CNOT1_MOUSE CCR4-NOT transcription complex subunit 1 OS=Mus musculus OX=10090 GN=Cnot1 PE=1 SV=2	21	58	7 of 18	53.5559	0	2.70014e-35	-0.0669217	0.395929	0.462851	0.935546	0.000244684	4.83927e-05	2.61442	2.92664	2.65848	2.52207	2.66108	2.55735	2.9846	3.14139	3.18228	3.20935	3.25671	2.9428	2.88308	3.04513	3.01978	3.16396	3.04339	3.16025	7.09492	8.63154	10.4854
2902	Q8BH15	Cnot10	>sp|Q8BH15|CNO10_MOUSE CCR4-NOT transcription complex subunit 10 OS=Mus musculus OX=10090 GN=Cnot10 PE=1 SV=1	3	7	8 of 15	45.2016	0	1.92074e-20	-0.404075	0.037028	0.441103	0.760444	0.92298	0.216342	NA	NA	2.48435	2.02781	NA	3.46558	3.2741	2.49554	3.17601	3.22202	2.96906	3.46537	2.9316	2.2405	2.19449	2.83579	2.58325	3.39201	32.6514	21.0895	53.0612
4462	Q9CWN7	Cnot11	>sp|Q9CWN7|CNO11_MOUSE CCR4-NOT transcription complex subunit 11 OS=Mus musculus OX=10090 GN=Cnot11 PE=1 SV=1	3	10	4 of 17	39.5465	0.00221607	1.2636e-11	0.160664	0.108755	-0.0519088	0.885313	0.55687	0.785681	3.44458	3.9874	3.86397	4.35641	NA	3.4456	3.57293	3.56534	3.81434	3.81582	3.72128	4.11639	3.95644	4.24491	3.94111	3.96254	3.9099	3.55518	14.8781	14.7479	27.4507
3244	Q8C5L3	Cnot2	>sp|Q8C5L3|CNOT2_MOUSE CCR4-NOT transcription complex subunit 2 OS=Mus musculus OX=10090 GN=Cnot2 PE=1 SV=2	2	6	2 of 16	47.3753	0	2.7595e-25	-0.208007	0.60173	0.809737	0.778196	0.00244418	0.000196727	2.36993	NA	2.5747	2.91278	2.1771	NA	3.3385	3.09883	3.71136	3.06568	3.47031	3.22551	3.35671	3.22667	3.19499	2.85112	2.90183	3.13084	13.3435	17.631	22.3893
3436	Q8K0V4	Cnot3	>sp|Q8K0V4|CNOT3_MOUSE CCR4-NOT transcription complex subunit 3 OS=Mus musculus OX=10090 GN=Cnot3 PE=1 SV=1	4	11	3 of 17	51.7964	0	8.61854e-25	0.138864	0.217299	0.0784353	0.922706	0.238072	0.680538	2.88176	NA	3.2017	3.35361	2.55795	2.90044	3.04661	3.2344	3.34382	2.82427	2.83358	3.06249	3.42261	2.77998	2.90601	3.24482	3.24615	3.57877	20.4793	14.5523	21.128
3059	Q8BT14	Cnot4	>sp|Q8BT14|CNOT4_MOUSE CCR4-NOT transcription complex subunit 4 OS=Mus musculus OX=10090 GN=Cnot4 PE=1 SV=2	2	5	1 of 18	43.6916	0	3.76517e-20	-0.244573	0.170317	0.414891	0.882322	0.519726	0.114235	1.19536	1.80103	1.92797	2.59303	1.80409	2.14125	2.377	2.41885	2.87675	1.92819	2.32999	2.02129	2.10087	2.32772	2.47041	1.22354	2.0089	2.3532	26.2048	24.452	31.7673
5161	Q9JKY0	Cnot9	>sp|Q9JKY0|CNOT9_MOUSE CCR4-NOT transcription complex subunit 9 OS=Mus musculus OX=10090 GN=Cnot9 PE=1 SV=1	3	9	5 of 17	46.6622	0	5.16142e-14	0.202259	0.0703842	-0.131875	0.896266	0.783405	0.597521	NA	2.9324	3.57934	4.13127	3.29989	3.21044	2.68031	3.35681	2.98967	3.48291	3.49882	3.78425	3.31264	3.76707	3.29717	3.76541	3.64326	3.22078	17.3702	25.8672	34.123
767	P16330	Cnp	>sp|P16330|CN37_MOUSE 2',3'-cyclic-nucleotide 3'-phosphodiesterase OS=Mus musculus OX=10090 GN=Cnp PE=1 SV=3	16	57	0 of 18	55.2051	0	7.94249e-38	0.118026	0.436165	0.318139	0.885488	0.0021501	0.0173661	3.37341	3.43698	3.5621	3.1249	3.93883	3.55107	4.07666	3.83893	3.94471	3.51453	3.73743	3.78385	3.96752	3.93893	4.04378	3.83523	3.90908	3.90972	4.8449	13.074	19.2304
5241	Q9QXT0	Cnpy2	>sp|Q9QXT0|CNPY2_MOUSE Protein canopy homolog 2 OS=Mus musculus OX=10090 GN=Cnpy2 PE=1 SV=1	14	52	0 of 18	50.1936	0	9.43539e-41	-0.0479116	0.271549	0.319461	0.952339	0.00406094	0.00110176	3.81773	3.76388	3.87291	3.93458	3.91224	3.97549	4.22515	3.99793	4.21417	4.23757	4.16065	4.35812	4.16517	4.07385	4.33236	3.97907	4.03612	4.31956	10.3912	8.02146	5.37394
4817	Q9DAU1	Cnpy3	>sp|Q9DAU1|CNPY3_MOUSE Protein canopy homolog 3 OS=Mus musculus OX=10090 GN=Cnpy3 PE=1 SV=1	5	18	0 of 18	51.516	0	5.14228e-32	0.0389113	0.598563	0.559652	0.973336	0.000293733	0.000525014	3.42298	3.10503	3.07495	3.44619	3.35867	2.88023	4.02242	3.58622	3.92844	3.79299	3.7937	3.52217	3.95287	3.64732	3.90022	3.64666	3.58488	4.14747	15.7584	13.2142	15.4287
3036	Q8BQ47	Cnpy4	>sp|Q8BQ47|CNPY4_MOUSE Protein canopy homolog 4 OS=Mus musculus OX=10090 GN=Cnpy4 PE=1 SV=1	5	15	3 of 17	55.759	0	4.94731e-32	-0.0194166	1.14999	1.1694	0.996071	1.29735e-05	1.02084e-05	2.36817	2.76976	2.43244	NA	2.74998	2.18292	3.7444	3.5593	3.96313	3.67181	3.75249	3.3292	3.61449	3.56563	3.73973	3.08492	3.634	4.26508	27.1292	14.4478	17.5146
2094	Q5M8N0	Cnrip1	>sp|Q5M8N0|CNRP1_MOUSE CB1 cannabinoid receptor-interacting protein 1 OS=Mus musculus OX=10090 GN=Cnrip1 PE=1 SV=1	4	11	2 of 18	50.3039	0	5.6784e-16	-0.229024	-0.0880006	0.141023	0.877584	0.723442	0.5659	1.53511	0.893047	1.85937	2.15458	1.31179	0.710613	1.56625	1.1647	1.44069	1.76198	2.10437	1.27266	1.18429	1.17021	1.52972	1.39465	1.35214	1.3055	9.48672	25.0964	38.0019
1816	Q0V8T7	Cntnap5c	>sp|Q0V8T7|CTP5C_MOUSE Contactin-associated protein like 5-3 OS=Mus musculus OX=10090 GN=Cntnap5c PE=2 SV=1	1	2	0 of 14	34.9882	0.00805153	1.33457e-08	0.0300556	-0.292699	-0.322754	0.996071	0.362051	0.330266	NA	2.77929	NA	2.69376	NA	2.26062	2.56566	NA	2.03974	2.19269	2.26517	2.21243	2.34298	1.99374	2.22534	3.25588	1.49122	2.402	43.9538	13.98	18.2171
4435	Q9CRC3	CO040	>sp|Q9CRC3|CO040_MOUSE UPF0235 protein C15orf40 homolog OS=Mus musculus OX=10090 PE=1 SV=1	4	11	3 of 18	51.723	0	3.64013e-23	0.192629	0.749024	0.556395	0.856342	0.000402638	0.00448413	2.82376	2.9515	3.27772	3.33639	2.92601	3.85709	3.70461	3.94708	3.84166	3.97256	3.64643	3.39849	4.21306	3.93851	4.03678	3.5311	3.95116	3.99599	14.6288	14.3713	29.122
4670	Q9D2R6	Coa3	>sp|Q9D2R6|COA3_MOUSE Cytochrome c oxidase assembly factor 3 homolog, mitochondrial OS=Mus musculus OX=10090 GN=Coa3 PE=1 SV=1	2	6	0 of 18	51.3804	0	1.62264e-31	-0.238976	0.139222	0.378199	0.778196	0.444009	0.0403973	5.53865	5.54241	5.49497	5.11435	5.63314	5.84141	5.76749	6.04222	5.833	6.09422	5.70089	5.9963	5.89882	5.79137	5.88003	5.4874	6.0095	4.93314	23.922	11.0477	15.7524
4212	Q99M07	Coa5	>sp|Q99M07|COA5_MOUSE Cytochrome c oxidase assembly factor 5 OS=Mus musculus OX=10090 GN=Coa5 PE=1 SV=1	3	10	2 of 16	45.2551	0	1.56807e-20	-0.0858308	0.232984	0.318815	0.939087	0.096485	0.0269135	NA	NA	3.1845	2.71769	3.30947	3.11647	3.50539	3.3274	3.74176	3.38006	3.15034	3.30012	3.37013	3.16578	3.39569	3.41903	3.26232	3.27714	6.62213	14.6335	16.5904
2873	Q8BGD8	Coa6	>sp|Q8BGD8|COA6_MOUSE Cytochrome c oxidase assembly factor 6 homolog OS=Mus musculus OX=10090 GN=Coa6 PE=1 SV=1	4	11	2 of 18	47.4799	0	1.84761e-35	0.0815287	0.410007	0.328478	0.939003	0.00171959	0.00841829	3.29591	3.03733	3.2437	3.19463	3.07295	3.00448	3.56831	3.55812	3.33507	3.2409	3.31201	3.80546	3.76695	3.46728	3.45738	3.48052	3.78524	3.35167	12.7881	15.1729	8.30966
4016	Q921H9	Coa7	>sp|Q921H9|COA7_MOUSE Cytochrome c oxidase assembly factor 7 OS=Mus musculus OX=10090 GN=Coa7 PE=1 SV=1	9	26	0 of 18	51.404	0	7.31712e-36	0.074249	0.0415306	-0.0327184	0.9418	0.719822	0.779804	4.21192	4.1181	3.86853	3.99885	4.22838	4.09943	3.979	3.85605	3.99292	4.16532	4.06041	4.2752	4.12646	4.36689	4.33113	4.15394	3.86664	3.92933	13.9556	10.3869	9.18207
4859	Q9DBL7	Coasy	>sp|Q9DBL7|COASY_MOUSE Bifunctional coenzyme A synthase OS=Mus musculus OX=10090 GN=Coasy PE=1 SV=2	9	29	0 of 18	58.1568	0	1.58885e-38	-0.0515208	0.345327	0.396848	0.956247	0.00141957	0.00040789	3.14102	3.06421	2.94631	2.79364	2.76421	2.97674	3.47093	3.53016	3.37629	3.17734	3.28992	3.22256	3.18699	3.21113	3.505	3.20938	3.28863	3.35695	8.72529	9.71578	10.1983
2096	Q5NBX1	Cobl	>sp|Q5NBX1|COBL_MOUSE Protein cordon-bleu OS=Mus musculus OX=10090 GN=Cobl PE=1 SV=1	18	68	0 of 18	55.6225	0	1.13239e-38	0.0803472	0.753618	0.673271	0.913669	5.10903e-07	1.80339e-06	2.97266	3.0557	3.13074	3.27837	3.02917	3.1994	3.83737	3.97427	3.75624	3.65122	3.92063	3.56594	4.03431	3.98288	3.62553	3.82058	3.911	3.81344	9.88609	10.7868	7.9901
1989	Q3UMF0	Cobll1	>sp|Q3UMF0|COBL1_MOUSE Cordon-bleu protein-like 1 OS=Mus musculus OX=10090 GN=Cobll1 PE=1 SV=2	4	12	6 of 17	36.1958	0.00612171	1.05137e-07	0.108925	0.0795947	-0.0293302	0.936654	0.627422	0.860755	NA	1.0321	1.85714	1.79387	1.33569	1.10017	1.15883	1.33493	1.45308	1.38827	1.46312	1.56854	1.71136	1.43158	1.57455	1.41476	1.33822	1.54986	9.47327	9.43061	26.8134
5500	Q9Z160	Cog1	>sp|Q9Z160|COG1_MOUSE Conserved oligomeric Golgi complex subunit 1 OS=Mus musculus OX=10090 GN=Cog1 PE=1 SV=3	4	11	5 of 18	46.8424	0	1.08436e-09	-0.0267908	0.00847302	0.0352638	0.991208	0.966592	0.856228	2.54554	2.72728	3.07	3.1519	3.42472	3.04168	2.74798	2.71702	3.33343	3.0136	3.22434	3.13633	3.22957	2.8526	3.35805	2.79999	2.56382	3.20793	20.7884	17.1348	21.322
4023	Q921L5	Cog2	>sp|Q921L5|COG2_MOUSE Conserved oligomeric Golgi complex subunit 2 OS=Mus musculus OX=10090 GN=Cog2 PE=1 SV=2	5	14	2 of 18	50.3636	0	1.1075e-15	-0.0783616	0.241617	0.319979	0.948121	0.0685193	0.0187481	3.78404	3.79929	3.47874	3.59947	3.48725	3.48528	3.97779	4.19073	4.13921	3.76895	3.46452	4.01272	3.57627	3.80039	4.0297	3.85775	3.90873	3.91092	10.1882	17.4	10.6789
3365	Q8CI04	Cog3	>sp|Q8CI04|COG3_MOUSE Conserved oligomeric Golgi complex subunit 3 OS=Mus musculus OX=10090 GN=Cog3 PE=1 SV=3	4	10	9 of 18	44.7331	0	4.51752e-13	-0.0781369	0.046831	0.124968	0.972669	0.869518	0.648897	3.16933	2.62702	2.54472	2.50974	3.48695	1.66015	2.99659	2.71424	2.75713	2.62552	2.53034	3.12391	2.66572	2.34589	2.66807	2.5459	2.78452	3.2688	23.405	16.1025	41.3462
3609	Q8R1U1	Cog4	>sp|Q8R1U1|COG4_MOUSE Conserved oligomeric Golgi complex subunit 4 OS=Mus musculus OX=10090 GN=Cog4 PE=1 SV=1	6	20	6 of 18	49.0639	0	3.55274e-22	-0.220795	0.157338	0.378132	0.665705	0.240733	0.00790779	3.07726	3.70302	3.22878	3.01432	3.3398	3.17397	3.63941	3.84685	3.71116	3.36292	3.6617	3.58393	3.19459	3.47855	3.35609	3.71162	3.2229	3.51745	13.7987	10.8078	18.4809
3199	Q8C0L8	Cog5	>sp|Q8C0L8|COG5_MOUSE Conserved oligomeric Golgi complex subunit 5 OS=Mus musculus OX=10090 GN=Cog5 PE=1 SV=3	2	6	5 of 11	40.7634	0.00131062	6.48351e-06	-0.074996	0.495139	0.570135	0.97297	0.103284	0.0421967	2.29084	1.71857	NA	1.06099	NA	NA	2.49216	2.40921	2.30633	2.08562	NA	2.00802	NA	2.2236	2.15307	NA	NA	2.17915	2.47947	14.1732	41.1321
5112	Q9JJA2	Cog8	>sp|Q9JJA2|COG8_MOUSE Conserved oligomeric Golgi complex subunit 8 OS=Mus musculus OX=10090 GN=Cog8 PE=1 SV=3	3	8	3 of 15	43.2503	0	4.11626e-09	-0.128636	0.272416	0.401052	0.916354	0.165081	0.0459883	3.48949	3.44053	NA	NA	NA	3.78195	4.06636	3.45419	4.08488	3.93402	4.36582	3.92499	3.95657	3.45249	4.02549	3.94044	3.74895	3.9345	13.5817	19.6899	13.1958
2115	Q5SU73	Coil	>sp|Q5SU73|COIL_MOUSE Coilin OS=Mus musculus OX=10090 GN=Coil PE=1 SV=1	1	2	6 of 11	35.4964	0.00700054	1.25407e-06	-0.366881	Inf	Inf	0.88552	0	0	NA	NA	NA	NA	NA	NA	0.735259	NA	1.02018	1.45854	2.59103	1.36315	1.80288	1.00166	0.268254	1.22449	0.580466	1.52275	38.2755	57.8863	NA
2245	Q61245	Col11a1	>sp|Q61245|COBA1_MOUSE Collagen alpha-1(XI) chain OS=Mus musculus OX=10090 GN=Col11a1 PE=1 SV=2	4	14	0 of 18	48.5511	0	1.45385e-30	0.193599	0.730616	0.537017	0.858791	0.000687189	0.00726814	4.34135	4.24393	4.58149	4.26763	4.46454	4.07538	4.83843	5.28897	5.15784	4.50571	4.63635	4.76912	5.30028	5.02541	4.60149	4.61956	5.40701	5.40426	24.5827	21.4721	12.3403
2177	Q60847	Col12a1	>sp|Q60847|COCA1_MOUSE Collagen alpha-1(XII) chain OS=Mus musculus OX=10090 GN=Col12a1 PE=2 SV=3	52	100	0 of 18	55.7799	0	9.80624e-50	0.557171	0.352353	-0.204818	0.813974	0.441915	0.664829	7.22096	6.6117	6.76466	6.96282	7.6738	7.75247	7.80247	7.72293	7.49295	5.33728	6.85173	6.55014	8.04249	6.59051	6.99357	7.05696	7.96341	8.45359	48.9453	50.2323	33.0713
2782	Q80X19	Col14a1	>sp|Q80X19|COEA1_MOUSE Collagen alpha-1(XIV) chain OS=Mus musculus OX=10090 GN=Col14a1 PE=1 SV=2	38	100	6 of 18	56.3431	0	1.18989e-41	-0.0653765	2.42858	2.49396	0.973336	2.19147e-08	1.33794e-08	3.31281	2.8601	2.69824	2.87828	2.84744	2.84125	5.67489	5.49086	5.77283	5.21561	5.48582	4.76184	5.32536	4.73306	5.16168	5.0186	5.54169	6.2292	40.2345	22.9596	15.8726
221	O35206	Col15a1	>sp|O35206|COFA1_MOUSE Collagen alpha-1(XV) chain OS=Mus musculus OX=10090 GN=Col15a1 PE=1 SV=2	20	84	0 of 18	56.1928	0	5.77829e-43	-0.0465007	0.976917	1.02342	0.973336	1.40403e-05	7.9023e-06	4.84804	4.9052	4.86771	4.42757	4.55245	4.69555	5.9263	5.93006	5.99912	5.48523	5.91522	5.18109	5.90198	5.54116	5.30558	5.57849	5.94626	5.88456	17.1853	20.6123	12.9661
2994	Q8BLX7	Col16a1	>sp|Q8BLX7|COGA1_MOUSE Collagen alpha-1(XVI) chain OS=Mus musculus OX=10090 GN=Col16a1 PE=1 SV=2	1	3	0 of 14	38.4353	0.0034754	1.54633e-11	-0.0479512	0.130859	0.17881	0.993088	0.755233	0.679417	1.71003	NA	NA	NA	1.33728	1.50089	1.77892	1.70967	1.98767	1.30241	1.69572	NA	2.14323	0.572088	1.03389	1.89533	2.68611	1.55091	51.0136	16.4234	13.0236
1044	P39061	Col18a1	>sp|P39061|COIA1_MOUSE Collagen alpha-1(XVIII) chain OS=Mus musculus OX=10090 GN=Col18a1 PE=1 SV=4	16	49	1 of 18	53.2634	0	3.14956e-36	0.268934	0.899521	0.630587	0.611676	1.20783e-05	0.000430818	3.23217	3.44925	3.51631	3.39739	3.40616	3.45081	4.16707	4.23474	4.26697	3.7798	4.08118	3.70586	4.23738	4.06476	4.14935	4.09152	4.37662	4.92959	25.6925	15.8628	6.4684
678	P11087	Col1a1	>sp|P11087|CO1A1_MOUSE Collagen alpha-1(I) chain OS=Mus musculus OX=10090 GN=Col1a1 PE=1 SV=4	21	95	0 of 18	52.601	0	7.82838e-36	0.406435	1.1712	0.764764	0.882322	0.0108841	0.0816425	5.85335	4.2062	4.29472	4.08345	4.64764	2.89094	5.60305	5.4214	5.70236	4.45618	5.17247	4.20942	5.74799	5.08258	5.17377	5.17828	5.59464	6.22623	33.2502	37.8817	71.9505
1728	Q01149	Col1a2	>sp|Q01149|CO1A2_MOUSE Collagen alpha-2(I) chain OS=Mus musculus OX=10090 GN=Col1a2 PE=1 SV=2	27	100	0 of 18	54.3483	0	3.45095e-51	0.557342	1.0609	0.503562	0.847404	0.0382088	0.315672	6.7594	5.34422	5.08259	4.92997	5.41681	3.49625	6.26529	6.22298	6.50672	4.69337	5.45494	4.9073	6.6253	5.58198	5.69938	6.16523	6.32187	7.0009	37.8153	47.8852	74.4778
618	P08121	Col3a1	>sp|P08121|CO3A1_MOUSE Collagen alpha-1(III) chain OS=Mus musculus OX=10090 GN=Col3a1 PE=1 SV=4	14	49	6 of 18	50.5076	0	3.527e-27	-0.0554956	1.87335	1.92885	0.977409	2.17713e-07	1.35135e-07	2.70734	2.60769	2.93103	2.20006	2.31833	1.98911	4.58459	4.33428	4.68415	4.33304	4.64005	3.75056	4.44677	3.90836	4.30574	3.98245	4.35023	5.00013	29.3317	21.2965	24.1468
543	P02463	Col4a1	>sp|P02463|CO4A1_MOUSE Collagen alpha-1(IV) chain OS=Mus musculus OX=10090 GN=Col4a1 PE=1 SV=4	7	35	0 of 18	52.6353	0	8.52918e-38	0.236374	0.704698	0.468324	0.856342	0.00317044	0.036187	4.98729	4.42673	4.76543	4.83157	4.88886	4.0163	5.59271	5.17721	5.52976	4.49979	5.14065	4.78601	5.55499	5.14618	5.2177	5.21575	5.29433	5.71543	16.43	27.8857	22.5963
619	P08122	Col4a2	>sp|P08122|CO4A2_MOUSE Collagen alpha-2(IV) chain OS=Mus musculus OX=10090 GN=Col4a2 PE=1 SV=4	13	57	0 of 18	49.8502	0	6.00686e-47	0.196565	0.662263	0.465697	0.856342	0.00128406	0.0149437	5.45658	5.21782	5.49142	5.42367	5.54561	4.85147	6.12043	6.06173	6.01979	5.28366	5.85316	5.44199	6.1895	5.74784	5.71692	5.94306	6.03535	6.32749	16.845	22.5769	16.3373
396	O88207	Col5a1	>sp|O88207|CO5A1_MOUSE Collagen alpha-1(V) chain OS=Mus musculus OX=10090 GN=Col5a1 PE=1 SV=2	6	21	6 of 18	46.8944	0	9.41957e-27	0.280031	1.05033	0.770298	0.856342	0.000681138	0.00732402	3.80301	3.53263	3.71403	3.18467	3.73494	2.68782	4.69779	4.58352	4.46367	3.39057	4.34107	3.80228	4.36034	4.1293	4.28918	4.47205	4.59829	5.10993	26.2234	30.9207	26.0555
1935	Q3U962	Col5a2	>sp|Q3U962|CO5A2_MOUSE Collagen alpha-2(V) chain OS=Mus musculus OX=10090 GN=Col5a2 PE=1 SV=1	10	36	6 of 18	52.015	0	9.72546e-24	0.216381	1.04841	0.832031	0.843424	2.11505e-05	0.000217824	3.39258	3.25558	3.28948	3.20887	3.39816	2.66676	4.26032	4.25085	4.37967	3.57082	4.14057	3.60138	4.43684	3.99579	4.24858	3.98501	4.17968	4.65601	18.7105	22.8265	16.594
1763	Q04857	Col6a1	>sp|Q04857|CO6A1_MOUSE Collagen alpha-1(VI) chain OS=Mus musculus OX=10090 GN=Col6a1 PE=1 SV=1	23	100	0 of 18	51.9477	0	1.26565e-44	0.202823	0.826787	0.623964	0.846966	0.000149391	0.00178918	8.46449	8.05529	8.34589	8.37016	8.48554	8.23625	9.21841	9.06208	9.15737	8.55552	9.17874	8.52929	9.37459	8.83575	8.95194	8.7986	9.3442	9.61327	23.5007	20.594	10.6894
1746	Q02788	Col6a2	>sp|Q02788|CO6A2_MOUSE Collagen alpha-2(VI) chain OS=Mus musculus OX=10090 GN=Col6a2 PE=1 SV=3	25	100	0 of 18	50.2131	0	7.3776e-41	0.209513	0.795926	0.586413	0.835247	0.000221088	0.00296464	8.34774	8.08106	8.35543	8.31899	8.44248	8.30534	9.21471	9.0805	9.10308	8.34506	9.09374	8.53242	9.29089	8.74163	8.89212	8.8644	9.32215	9.51539	21.6436	22.7755	8.05231
54	A6H584	Col6a5	>sp|A6H584|CO6A5_MOUSE Collagen alpha-5(VI) chain OS=Mus musculus OX=10090 GN=Col6a5 PE=1 SV=4	41	100	4 of 18	59.2527	0	4.68727e-42	0.35784	0.972214	0.614373	0.591337	6.52763e-05	0.00374867	3.56462	3.6574	3.50842	3.71359	3.66193	3.28459	4.72777	4.29702	4.31868	3.69167	4.19072	3.85092	4.7009	4.06642	4.61105	4.12962	4.80739	4.90845	23.1048	25.7645	10.2966
3251	Q8C6K9	Col6a6	>sp|Q8C6K9|CO6A6_MOUSE Collagen alpha-6(VI) chain OS=Mus musculus OX=10090 GN=Col6a6 PE=1 SV=2	44	100	0 of 18	54.9243	0	1.3258e-53	0.175072	0.374948	0.199876	0.823134	0.014332	0.171771	5.08066	4.99021	5.00531	5.00046	5.01458	4.49751	5.34204	5.15343	5.29422	4.67296	5.19057	5.13475	5.458	4.9764	5.24501	5.15565	5.43864	5.5647	14.8752	14.9667	13.251
1719	Q00780	Col8a1	>sp|Q00780|CO8A1_MOUSE Collagen alpha-1(VIII) chain OS=Mus musculus OX=10090 GN=Col8a1 PE=1 SV=3	3	10	1 of 12	53.7368	0	1.14799e-22	-0.272218	Inf	Inf	0.925127	0	0	NA	NA	NA	NA	NA	NA	3.59892	2.93147	3.50557	2.42121	3.01023	2.33113	3.07852	2.06434	1.84482	2.63022	3.16419	3.38315	39.5316	35.8242	NA
3540	Q8K4Q8	Colec12	>sp|Q8K4Q8|COL12_MOUSE Collectin-12 OS=Mus musculus OX=10090 GN=Colec12 PE=1 SV=1	7	24	4 of 14	53.5585	0	1.98201e-22	-0.126301	0.839546	0.965847	0.885313	0.000463242	0.000135092	1.93346	NA	NA	NA	NA	2.43609	3.3461	3.08749	3.21256	2.93454	3.35629	2.96673	3.29155	2.90131	3.08964	2.76928	2.92941	3.16472	13.3662	12.6958	24.389
3473	Q8K297	Colgalt1	>sp|Q8K297|GT251_MOUSE Procollagen galactosyltransferase 1 OS=Mus musculus OX=10090 GN=Colgalt1 PE=1 SV=2	11	39	4 of 18	50.5822	0	5.90551e-24	-0.232673	0.319598	0.552271	0.590621	0.0158791	0.000233082	2.66241	2.43726	2.3324	2.93166	2.3479	2.33683	2.95796	3.0322	3.00485	2.99565	3.31105	3.06039	2.68188	2.7314	2.60792	3.07738	2.86383	3.00364	13.0426	9.38768	18.0665
234	O35348	Colq	>sp|O35348|COLQ_MOUSE Acetylcholinesterase collagenic tail peptide OS=Mus musculus OX=10090 GN=Colq PE=2 SV=2	1	3	0 of 14	33.6319	0.00978648	9.55941e-08	-0.0906851	0.509521	0.600206	0.972669	0.24812	0.175108	NA	NA	2.13619	NA	1.91091	NA	3.504	2.18346	2.58344	1.79596	3.12745	2.54825	2.13523	3.2374	2.04037	2.60254	2.59183	2.59107	31.4941	43.5467	11.0192
3537	Q8K4M5	Commd1	>sp|Q8K4M5|COMD1_MOUSE COMM domain-containing protein 1 OS=Mus musculus OX=10090 GN=Commd1 PE=1 SV=2	3	9	3 of 18	52.1575	0	4.05125e-33	-0.170622	1.41573	1.58636	0.950032	0.00013749	4.02585e-05	2.25873	2.05939	2.34857	2.30304	0.403209	2.53802	3.52912	3.55849	3.56186	3.48855	3.90462	3.38645	3.76218	3.35599	3.31149	3.04526	3.24538	3.68506	19.1886	13.0143	36.1984
3415	Q8JZY2	Commd10	>sp|Q8JZY2|COMDA_MOUSE COMM domain-containing protein 10 OS=Mus musculus OX=10090 GN=Commd10 PE=1 SV=1	3	8	2 of 18	49.8294	0	1.93872e-42	-0.344522	0.324255	0.668777	0.597639	0.0914376	0.00161106	2.52668	2.69026	2.54495	2.32798	2.33747	2.27216	2.75803	3.34402	2.88656	3.32113	2.8569	3.54553	2.33566	2.45845	2.51722	3.15076	3.06815	3.1148	25.3696	22.5661	11.4228
3139	Q8BXC6	Commd2	>sp|Q8BXC6|COMD2_MOUSE COMM domain-containing protein 2 OS=Mus musculus OX=10090 GN=Commd2 PE=1 SV=1	4	11	3 of 17	47.8308	0	1.10482e-16	-0.105191	-0.00124607	0.103945	0.947067	0.994794	0.561086	NA	3.50811	2.49292	3.30333	2.88758	2.94509	2.978	2.99451	3.01065	3.15084	3.15892	3.49518	3.23094	3.10528	2.79459	2.98835	3.16929	2.86851	11.803	14.529	26.7635
2378	Q63829	Commd3	>sp|Q63829|COMD3_MOUSE COMM domain-containing protein 3 OS=Mus musculus OX=10090 GN=Commd3 PE=1 SV=1	1	3	0 of 12	48.4347	0	4.82149e-18	-0.0554719	0.358781	0.414253	0.976216	0.146889	0.0841237	NA	3.10859	2.81838	3.12314	NA	NA	3.05505	3.42388	3.62166	NA	3.24056	3.81363	3.51968	3.14162	NA	NA	3.04287	3.79778	24.5802	20.771	11.4834
3640	Q8R395	Commd5	>sp|Q8R395|COMD5_MOUSE COMM domain-containing protein 5 OS=Mus musculus OX=10090 GN=Commd5 PE=1 SV=1	4	14	5 of 18	52.5242	0	4.59384e-23	0.098871	0.530762	0.431891	0.947067	0.00183051	0.00800007	2.20786	2.20257	2.05592	2.36292	1.96228	2.6909	2.99644	2.52903	2.71652	2.87958	2.35486	2.59735	2.93228	2.62903	2.7555	2.45073	2.83774	3.06174	14.8483	16.3138	18.957
2036	Q3V4B5	Commd6	>sp|Q3V4B5|COMD6_MOUSE COMM domain-containing protein 6 OS=Mus musculus OX=10090 GN=Commd6 PE=1 SV=1	3	7	0 of 18	52.1719	0	6.79304e-30	0.117595	0.2949	0.177305	0.939586	0.088163	0.303174	3.73808	4.1355	3.80925	4.28382	3.43149	3.97257	4.07373	4.11739	4.02226	4.17262	3.68695	4.36158	4.59753	4.33688	4.29566	3.89393	3.90308	4.11303	19.3033	14.7585	20.5532
5325	Q9R0G6	Comp	>sp|Q9R0G6|COMP_MOUSE Cartilage oligomeric matrix protein OS=Mus musculus OX=10090 GN=Comp PE=1 SV=2	19	58	0 of 18	55.0233	0	7.75582e-58	0.124402	0.395433	0.271031	0.973336	0.384764	0.557942	3.4841	3.03668	2.91104	2.88007	3.97607	4.15413	4.70344	4.25779	4.05879	2.17911	3.84079	3.02837	4.31025	3.10885	3.09261	3.39721	4.24994	4.65584	45.8355	52.1864	39.8324
423	O88587	Comt	>sp|O88587|COMT_MOUSE Catechol O-methyltransferase OS=Mus musculus OX=10090 GN=Comt PE=1 SV=2	14	44	0 of 18	55.851	0	8.93115e-33	-0.0477944	-0.155358	-0.107564	0.969276	0.177408	0.352509	3.52558	3.67898	3.67754	3.7114	3.5231	3.63701	3.28724	3.58506	3.50395	3.28186	3.66999	3.78011	3.35179	3.56646	3.37981	3.82178	3.43335	3.26826	14.5831	13.9304	5.60713
2951	Q8BIG7	Comtd1	>sp|Q8BIG7|CMTD1_MOUSE Catechol O-methyltransferase domain-containing protein 1 OS=Mus musculus OX=10090 GN=Comtd1 PE=1 SV=1	3	9	0 of 18	49.1331	0	1.95407e-36	-0.0157518	0.346791	0.362543	0.994496	0.00916395	0.00678643	4.15095	4.15155	4.1767	4.20421	3.93212	4.18133	4.45385	4.64094	4.03919	4.8357	4.68607	4.31638	4.5226	4.55612	4.29613	4.36596	4.59024	4.54655	8.03279	19.0987	6.60103
3382	Q8CIE6	Copa	>sp|Q8CIE6|COPA_MOUSE Coatomer subunit alpha OS=Mus musculus OX=10090 GN=Copa PE=1 SV=2	46	100	0 of 18	55.0525	0	1.5895e-48	-0.101369	1.14528	1.24665	0.896251	2.45122e-08	7.78621e-09	4.56422	4.40635	4.5372	4.52453	4.56439	4.67697	5.90251	5.83491	5.99211	5.70791	5.97686	5.33926	5.68191	5.57651	5.67673	5.54845	5.72525	5.93649	9.93255	15.5071	6.0116
5093	Q9JIF7	Copb1	>sp|Q9JIF7|COPB_MOUSE Coatomer subunit beta OS=Mus musculus OX=10090 GN=Copb1 PE=1 SV=1	34	100	0 of 18	54.2091	0	7.90802e-54	-0.113709	1.1189	1.23261	0.856342	1.16216e-08	3.6933e-09	3.87042	3.97771	3.89084	3.79821	3.86613	3.81565	5.17768	4.96095	5.38787	5.03522	5.28613	4.76676	4.97547	4.89588	4.9909	4.93731	4.92133	5.21149	8.35746	15.4889	4.45745
320	O55029	Copb2	>sp|O55029|COPB2_MOUSE Coatomer subunit beta' OS=Mus musculus OX=10090 GN=Copb2 PE=1 SV=2	35	100	0 of 18	55.1458	0	1.71415e-43	-0.0542032	0.859915	0.914119	0.947067	1.93738e-08	7.87474e-09	3.68505	3.76603	3.7026	3.62253	3.41148	3.73306	4.51733	4.54621	4.68206	4.6118	4.65542	4.39266	4.49831	4.4741	4.43169	4.5058	4.45523	4.71512	7.45966	7.21258	8.42633
471	O89079	Cope	>sp|O89079|COPE_MOUSE Coatomer subunit epsilon OS=Mus musculus OX=10090 GN=Cope PE=1 SV=3	5	15	4 of 18	57.5859	0	1.31299e-46	-0.209876	0.524004	0.73388	0.799679	0.00396124	0.000220838	2.85129	3.09843	3.07151	3.47556	3.40919	3.57477	3.64275	4.39268	4.18343	3.98329	3.86798	3.81389	3.9425	4.14705	3.61851	3.75375	3.57897	3.58397	16.8109	19.298	19.0665
5288	Q9QZE5	Copg1	>sp|Q9QZE5|COPG1_MOUSE Coatomer subunit gamma-1 OS=Mus musculus OX=10090 GN=Copg1 PE=1 SV=1	29	100	0 of 18	56.8354	0	7.80569e-40	-0.155048	0.957217	1.11226	0.778196	2.5526e-07	3.76685e-08	2.78614	2.84227	2.61667	2.33235	2.72654	2.85316	3.88877	3.75598	4.00928	3.77486	3.87515	3.52665	3.74463	3.52035	3.51172	3.54162	3.6496	3.93249	11.9457	11.0183	12.7076
5235	Q9QXK3	Copg2	>sp|Q9QXK3|COPG2_MOUSE Coatomer subunit gamma-2 OS=Mus musculus OX=10090 GN=Copg2 PE=1 SV=1	18	51	0 of 18	51.3768	0	2.72828e-32	-0.0990357	0.695262	0.794298	0.85888	1.13188e-06	2.10847e-07	2.50247	2.57979	2.85466	2.51044	2.61069	2.78105	3.53258	3.23587	3.50463	3.55556	3.50933	3.26691	3.10527	3.39846	3.43404	3.28345	3.39537	3.39408	8.15931	9.59835	10.3388
1378	P61202	Cops2	>sp|P61202|CSN2_MOUSE COP9 signalosome complex subunit 2 OS=Mus musculus OX=10090 GN=Cops2 PE=1 SV=1	20	80	0 of 18	56.4892	0	1.55805e-37	-0.034042	-0.00365751	0.0303845	0.969276	0.973238	0.771792	4.46968	4.5759	4.24315	4.43218	4.35063	4.24154	4.40889	4.39155	4.43645	4.42849	4.27381	4.55619	4.23757	4.56846	4.51403	4.5797	4.20337	4.18799	13.1679	6.28217	9.23402
418	O88543	Cops3	>sp|O88543|CSN3_MOUSE COP9 signalosome complex subunit 3 OS=Mus musculus OX=10090 GN=Cops3 PE=1 SV=3	17	61	0 of 18	51.4923	0	1.11861e-37	-0.0289233	-0.0797083	-0.050785	0.969276	0.338133	0.547742	4.39448	4.509	4.33912	4.49771	4.24656	4.53654	4.26483	4.38941	4.26433	4.3366	4.43938	4.52416	4.32484	4.48427	4.39255	4.3685	4.33591	4.13909	7.69474	7.16372	7.75495
419	O88544	Cops4	>sp|O88544|CSN4_MOUSE COP9 signalosome complex subunit 4 OS=Mus musculus OX=10090 GN=Cops4 PE=1 SV=1	23	85	0 of 18	56.2581	0	3.31296e-45	-0.207812	-0.371331	-0.16352	0.797939	0.027151	0.317295	5.09439	5.21398	4.94604	4.88389	4.80607	4.97614	4.54608	4.9102	4.5922	4.98676	4.86604	5.03811	4.33874	4.62161	4.92906	5.09681	4.5792	4.12709	24.8574	13.8126	10.3854
275	O35864	Cops5	>sp|O35864|CSN5_MOUSE COP9 signalosome complex subunit 5 OS=Mus musculus OX=10090 GN=Cops5 PE=1 SV=3	14	48	0 of 18	53.5015	0	2.02669e-40	-0.0647422	0.0270503	0.0917925	0.917859	0.746637	0.255144	4.77183	4.66611	4.66232	4.72917	4.60506	4.73322	4.71316	4.86605	4.77873	4.78091	4.74817	4.83145	4.59584	4.74888	4.75855	4.96198	4.77547	4.48929	11.2774	3.84522	4.20128
420	O88545	Cops6	>sp|O88545|CSN6_MOUSE COP9 signalosome complex subunit 6 OS=Mus musculus OX=10090 GN=Cops6 PE=1 SV=1	14	55	0 of 18	51.6913	0	2.60005e-45	-0.134202	-0.0951125	0.0390899	0.736635	0.30734	0.685124	4.47451	4.77217	4.55227	4.71003	4.50842	4.71766	4.47453	4.80259	4.57547	4.6899	4.74945	4.67765	4.43201	4.46932	4.69617	4.70212	4.51103	4.35374	10.01	8.11362	8.68963
4536	Q9CZ04	Cops7a	>sp|Q9CZ04|CSN7A_MOUSE COP9 signalosome complex subunit 7a OS=Mus musculus OX=10090 GN=Cops7a PE=1 SV=2	7	23	0 of 18	56.5995	0	3.1425e-45	0.0199853	0.234331	0.214346	0.980238	0.0177412	0.0279885	3.5511	4.01287	3.75209	3.71368	3.97624	3.91213	3.97105	3.92128	4.02348	3.92362	4.19052	4.17423	4.03411	4.14886	4.06078	4.13217	4.03194	3.91624	5.7262	8.51261	12.0718
3093	Q8BV13	Cops7b	>sp|Q8BV13|CSN7B_MOUSE COP9 signalosome complex subunit 7b OS=Mus musculus OX=10090 GN=Cops7b PE=1 SV=1	4	15	2 of 18	54.3616	0	4.91432e-37	-0.236645	0.260798	0.497443	0.729469	0.108077	0.00435952	1.52346	1.81796	2.10389	1.28638	1.55908	1.20721	2.02638	2.12062	1.98869	2.23557	2.26897	1.84242	1.82784	2.09308	2.0009	1.47114	1.70272	1.9671	15.128	11.0155	24.1814
3700	Q8VBV7	Cops8	>sp|Q8VBV7|CSN8_MOUSE COP9 signalosome complex subunit 8 OS=Mus musculus OX=10090 GN=Cops8 PE=1 SV=1	4	15	0 of 18	52.6758	0	1.09753e-33	-0.0308634	0.129669	0.160532	0.969276	0.0826301	0.0343556	4.51573	4.55695	4.49696	4.50189	4.54652	4.53544	4.69673	4.70298	4.6015	4.7019	4.71725	4.69632	4.73232	4.64936	4.72884	4.74679	4.72042	4.35378	9.71825	2.85706	1.69751
1397	P61924	Copz1	>sp|P61924|COPZ1_MOUSE Coatomer subunit zeta-1 OS=Mus musculus OX=10090 GN=Copz1 PE=1 SV=1	4	10	0 of 18	53.6993	0	1.95755e-36	-0.141352	0.852138	0.99349	0.938871	0.000343646	7.30188e-05	2.60356	3.44407	2.83206	3.27282	3.57853	3.80534	4.16061	4.51002	4.36691	4.33093	4.15623	3.97261	4.2391	3.68902	4.03675	4.04493	4.19386	4.44555	17.0432	13.1251	29.8877
5057	Q9JHH9	Copz2	>sp|Q9JHH9|COPZ2_MOUSE Coatomer subunit zeta-2 OS=Mus musculus OX=10090 GN=Copz2 PE=1 SV=1	4	13	0 of 18	50.2563	0	2.55299e-36	-0.149763	0.713245	0.863007	0.901745	0.000478283	7.21994e-05	2.65273	2.57608	2.43194	3.15063	2.22323	3.0248	3.69162	3.63173	3.67767	3.24733	3.59727	3.39182	3.63967	3.02735	3.30568	3.27488	3.32275	3.76854	18.9591	11.869	24.8165
1869	Q3THF9	Coq10b	>sp|Q3THF9|CQ10B_MOUSE Coenzyme Q-binding protein COQ10 homolog B, mitochondrial OS=Mus musculus OX=10090 GN=Coq10b PE=1 SV=1	2	11	0 of 18	48.648	0	1.30767e-33	0.171443	0.250813	0.0793696	0.772386	0.0518881	0.538265	6.87067	6.81596	6.97561	6.39375	7.18795	6.69089	7.03581	6.72319	6.8529	6.82558	6.90033	7.07324	7.05279	7.27218	7.11536	7.14632	7.00383	6.84922	9.8015	9.20228	18.1428
3014	Q8BMS4	Coq3	>sp|Q8BMS4|COQ3_MOUSE Ubiquinone biosynthesis O-methyltransferase, mitochondrial OS=Mus musculus OX=10090 GN=Coq3 PE=1 SV=1	10	39	0 of 18	51.4853	0	6.07762e-31	0.0862391	0.245089	0.15885	0.869751	0.00885843	0.0747513	4.31807	4.48823	4.25417	3.97858	4.24357	4.31973	4.46296	4.35987	4.36852	4.44668	4.36972	4.54771	4.4993	4.69102	4.44192	4.55617	4.48643	4.39804	7.30371	5.21377	11.1763
2870	Q8BGB8	Coq4	>sp|Q8BGB8|COQ4_MOUSE Ubiquinone biosynthesis protein COQ4 homolog, mitochondrial OS=Mus musculus OX=10090 GN=Coq4 PE=1 SV=1	8	27	0 of 18	55.1406	0	8.43601e-37	-0.0644129	0.193374	0.257787	0.948081	0.0681125	0.0179545	3.72813	3.7327	3.42937	3.72583	3.68592	3.65325	3.87208	3.95518	3.74524	3.76782	4.03746	4.12414	3.66635	3.81903	3.96697	4.08162	3.9583	3.62317	12.4672	10.4603	7.64456
4488	Q9CXI0	Coq5	>sp|Q9CXI0|COQ5_MOUSE 2-methoxy-6-polyprenyl-1,4-benzoquinol methylase, mitochondrial OS=Mus musculus OX=10090 GN=Coq5 PE=1 SV=2	16	66	0 of 18	52.6193	0	8.29608e-33	0.0914228	0.179817	0.0883942	0.849786	0.0337597	0.285518	4.5134	4.73368	4.67342	4.54556	4.47653	4.79059	4.69806	4.74596	4.57691	4.7756	4.78655	4.68047	4.94595	4.95317	4.7076	4.75095	4.74346	4.71096	8.18853	5.28272	8.93692
3606	Q8R1S0	Coq6	>sp|Q8R1S0|COQ6_MOUSE Ubiquinone biosynthesis monooxygenase COQ6, mitochondrial OS=Mus musculus OX=10090 GN=Coq6 PE=1 SV=3	12	51	0 of 18	50.8203	0	1.34692e-48	0.10759	0.0276182	-0.0799713	0.856342	0.797831	0.441159	5.0699	5.4894	5.23171	5.20141	5.32693	5.32567	5.10183	5.25661	4.9682	5.35049	5.13833	5.34974	5.40401	5.33734	5.38391	5.4156	5.2497	5.02017	9.83339	10.3634	9.87818
1669	P97478	Coq7	>sp|P97478|COQ7_MOUSE 5-demethoxyubiquinone hydroxylase, mitochondrial OS=Mus musculus OX=10090 GN=Coq7 PE=1 SV=3	11	47	0 of 18	53.1616	0	1.33323e-33	0.0961923	0.358323	0.262131	0.856342	0.000565914	0.00650602	5.19379	5.5158	5.2792	5.2236	5.28522	5.25183	5.71963	5.54915	5.53499	5.38366	5.56018	5.57461	5.71122	5.72763	5.64399	5.7374	5.72246	5.35667	9.47512	7.41214	8.39974
2191	Q60936	Coq8a	>sp|Q60936|COQ8A_MOUSE Atypical kinase COQ8A, mitochondrial OS=Mus musculus OX=10090 GN=Coq8a PE=1 SV=2	24	100	0 of 18	50.6691	0	2.3837e-48	-0.069248	-0.0345363	0.0347117	0.9418	0.749403	0.748923	6.39468	6.78258	6.61546	6.43179	6.26385	6.56017	6.62438	6.67703	6.30223	6.52912	6.53332	6.5907	6.50949	6.52166	6.44204	6.55972	6.58292	6.22547	8.58974	8.65327	12.8422
2065	Q566J8	Coq8b	>sp|Q566J8|COQ8B_MOUSE Atypical kinase COQ8B, mitochondrial OS=Mus musculus OX=10090 GN=Coq8b PE=1 SV=1	3	8	7 of 18	54.5773	0	1.00703e-34	-0.01804	-0.19555	-0.17751	0.996092	0.547552	0.589742	2.49739	3.81855	2.24712	3.84054	3.39849	3.62842	2.64536	3.06154	3.13307	3.43315	3.33808	2.75425	2.56898	2.62927	3.48276	3.72465	3.09158	2.75996	34.4499	21.095	40.6613
3463	Q8K1Z0	Coq9	>sp|Q8K1Z0|COQ9_MOUSE Ubiquinone biosynthesis protein COQ9, mitochondrial OS=Mus musculus OX=10090 GN=Coq9 PE=1 SV=1	9	50	0 of 18	52.5167	0	1.17025e-45	-0.0416774	-0.158313	-0.116636	0.969276	0.164262	0.306702	6.78036	7.33006	7.14476	6.85018	7.0462	7.17961	6.73476	7.08629	6.87727	7.03774	6.78432	7.11098	6.93944	6.96084	6.90323	6.96723	6.96139	6.64917	8.02603	11.0789	14.2636
470	O89053	Coro1a	>sp|O89053|COR1A_MOUSE Coronin-1A OS=Mus musculus OX=10090 GN=Coro1a PE=1 SV=5	15	44	1 of 18	47.4493	0	9.13458e-46	-0.316414	2.98689	3.30331	0.564817	1.33124e-11	6.97113e-12	2.30518	2.37728	2.25998	2.62553	2.31806	2.65634	5.89528	5.3727	6.18995	5.67165	5.79381	5.4388	5.35532	5.33369	5.71612	5.11903	5.24734	5.69221	17.1309	21.5127	12.3067
5412	Q9WUM3	Coro1b	>sp|Q9WUM3|COR1B_MOUSE Coronin-1B OS=Mus musculus OX=10090 GN=Coro1b PE=1 SV=1	12	38	0 of 18	53.1562	0	6.68322e-34	-0.00690204	1.51112	1.51802	0.996958	1.4004e-07	1.15736e-07	3.04211	3.47122	3.25813	3.15006	3.56877	3.72189	5.03016	4.81258	5.23303	4.80464	5.10986	4.33005	4.81554	4.59734	4.86918	4.70229	4.9979	5.29666	17.9679	20.4916	18.1672
5413	Q9WUM4	Coro1c	>sp|Q9WUM4|COR1C_MOUSE Coronin-1C OS=Mus musculus OX=10090 GN=Coro1c PE=1 SV=2	22	77	0 of 18	54.178	0	3.71608e-33	-0.0670149	1.40852	1.47554	0.967048	7.09851e-08	3.50709e-08	2.75796	2.86885	2.49078	2.55959	2.79127	2.74211	4.37213	4.00256	4.38463	4.30955	4.33296	3.66197	4.17732	3.94021	4.10827	3.8186	4.03163	4.58569	19.8039	18.0848	9.83527
2906	Q8BH44	Coro2b	>sp|Q8BH44|COR2B_MOUSE Coronin-2B OS=Mus musculus OX=10090 GN=Coro2b PE=1 SV=2	6	17	4 of 16	49.6166	0	3.64977e-19	-0.0422033	0.40818	0.450383	0.973336	0.0199211	0.0113512	2.45155	NA	3.09551	2.59411	NA	2.97054	3.22232	3.2783	3.08048	3.45659	3.0129	3.31929	3.28004	3.07285	2.9031	2.99021	3.53097	3.3395	16.7071	11.2057	20.8806
4003	Q920M5	Coro6	>sp|Q920M5|CORO6_MOUSE Coronin-6 OS=Mus musculus OX=10090 GN=Coro6 PE=1 SV=1	10	37	0 of 18	56.0308	0	4.19014e-49	0.0814394	0.389565	0.308125	0.856342	6.02839e-05	0.000555693	4.93771	4.99814	5.05614	4.94075	5.03232	5.12105	5.17195	5.30229	5.34744	5.40687	5.31585	5.39047	5.3111	5.3778	5.65868	5.39601	5.39271	5.2872	9.71713	5.69826	4.93121
4673	Q9D2V7	Coro7	>sp|Q9D2V7|CORO7_MOUSE Coronin-7 OS=Mus musculus OX=10090 GN=Coro7 PE=1 SV=2	20	62	0 of 18	54.8422	0	4.96097e-39	-0.0928174	0.759329	0.852146	0.874646	3.90812e-07	8.98807e-08	3.2362	3.40522	3.60004	3.2307	3.51941	3.42288	4.36847	4.20692	4.45371	4.17594	4.21104	4.11125	3.98028	4.06583	4.20753	4.15433	4.18712	4.37533	9.43839	9.16494	10.271
4350	Q9CQI6	Cotl1	>sp|Q9CQI6|COTL1_MOUSE Coactosin-like protein OS=Mus musculus OX=10090 GN=Cotl1 PE=1 SV=3	11	32	6 of 18	57.7672	0	1.07447e-27	-0.309488	2.42074	2.73022	0.690669	2.34488e-09	7.36503e-10	2.56508	2.8788	2.50109	2.76521	2.93772	3.21433	5.7561	5.06697	5.85903	5.7317	5.67786	5.15191	5.07195	4.94299	5.70011	4.9743	5.13032	5.56698	23.5016	21.7907	18.5424
2541	Q6P8I6	Cox11	>sp|Q6P8I6|COX11_MOUSE Cytochrome c oxidase assembly protein COX11, mitochondrial OS=Mus musculus OX=10090 GN=Cox11 PE=1 SV=1	3	8	1 of 17	49.2666	0	8.48866e-26	-0.25512	0.302108	0.557228	0.808157	0.165868	0.0147992	3.0126	2.29814	3.30658	3.08868	NA	2.47277	3.43147	3.41629	3.44131	3.24011	3.88029	2.94842	3.24164	3.52963	2.89281	2.8402	3.23191	3.09099	18.0142	21.5877	28.2889
2956	Q8BJ03	Cox15	>sp|Q8BJ03|COX15_MOUSE Cytochrome c oxidase assembly protein COX15 homolog OS=Mus musculus OX=10090 GN=Cox15 PE=1 SV=1	4	12	0 of 18	46.3845	0	2.21724e-24	0.0314339	0.114004	0.0825702	0.972669	0.239445	0.39625	3.83963	3.87354	3.89776	4.06475	3.87173	3.69403	4.07462	3.73379	3.85948	3.92278	4.10338	4.04282	4.18536	4.07053	3.79193	3.96198	4.06075	3.85491	10.1346	9.73049	8.28925
1293	P56394	Cox17	>sp|P56394|COX17_MOUSE Cytochrome c oxidase copper chaperone OS=Mus musculus OX=10090 GN=Cox17 PE=1 SV=2	3	9	0 of 18	50.9985	0	8.30537e-37	-0.0231863	0.0515666	0.0747529	0.989367	0.727799	0.612767	2.27696	2.11628	2.28785	2.17936	2.14977	2.29951	2.04656	2.69587	2.2051	2.57746	2.00054	2.23271	2.60197	2.31678	1.95102	2.37377	2.35841	2.01719	16.6538	20.3088	5.47538
4738	Q9D7J4	Cox20	>sp|Q9D7J4|COX20_MOUSE Cytochrome c oxidase assembly protein COX20, mitochondrial OS=Mus musculus OX=10090 GN=Cox20 PE=1 SV=1	4	15	0 of 18	53.8691	0	6.71843e-42	0.0608631	0.469452	0.408589	0.948121	0.000137458	0.00048696	5.55214	5.40859	5.43307	5.2125	5.08487	5.57015	5.84501	5.81401	5.90741	5.85567	5.74236	5.5484	5.98077	5.90418	5.88372	5.76538	5.84825	5.69573	7.01113	8.48252	12.8805
821	P19783	Cox4i1	>sp|P19783|COX41_MOUSE Cytochrome c oxidase subunit 4 isoform 1, mitochondrial OS=Mus musculus OX=10090 GN=Cox4i1 PE=1 SV=2	15	100	0 of 18	55.2432	0	4.63122e-36	0.00916958	0.0436616	0.034492	0.996071	0.617406	0.696647	7.78363	7.76951	7.82238	7.62389	7.71369	7.64022	7.84496	7.68804	7.65561	7.94227	7.65276	7.77663	7.85106	7.99765	7.76373	7.67366	7.72483	7.60435	9.90553	8.25609	5.5512
3886	Q91W29	Cox4i2	>sp|Q91W29|COX42_MOUSE Cytochrome c oxidase subunit 4 isoform 2, mitochondrial OS=Mus musculus OX=10090 GN=Cox4i2 PE=1 SV=1	2	6	2 of 16	50.1274	0	2.45593e-15	0.0153004	0.370315	0.355014	0.996071	0.0560809	0.0660149	NA	NA	3.02804	2.958	2.91799	2.24447	3.53704	2.98346	2.94418	2.96156	3.24438	3.18222	3.12237	3.10868	2.80404	3.09746	3.39022	3.42187	15.4026	16.884	22.1754
707	P12787	Cox5a	>sp|P12787|COX5A_MOUSE Cytochrome c oxidase subunit 5A, mitochondrial OS=Mus musculus OX=10090 GN=Cox5a PE=1 SV=2	7	33	0 of 18	47.4777	0	3.29759e-33	-0.321502	-0.719968	-0.398466	0.888637	0.0471558	0.263723	5.98841	6.96292	7.36961	6.84274	7.56035	6.97638	5.94483	7.17935	7.22951	6.84575	5.86201	6.24818	7.18711	5.84285	5.82574	5.71502	6.55349	6.2564	44.2336	40.9495	33.2248
820	P19536	Cox5b	>sp|P19536|COX5B_MOUSE Cytochrome c oxidase subunit 5B, mitochondrial OS=Mus musculus OX=10090 GN=Cox5b PE=1 SV=1	9	36	0 of 18	50.87	0	6.51509e-35	-0.221246	-0.457073	-0.235827	0.804481	0.0146368	0.187496	6.73714	7.04978	7.42622	7.18673	7.1321	7.07374	6.72851	7.10679	6.9536	7.06608	6.61117	6.72458	7.30379	6.59702	6.67754	6.40787	6.70582	6.17123	28.6119	14.1637	15.2653
1079	P43024	Cox6a1	>sp|P43024|CX6A1_MOUSE Cytochrome c oxidase subunit 6A1, mitochondrial OS=Mus musculus OX=10090 GN=Cox6a1 PE=1 SV=2	3	15	0 of 18	47.8453	0	9.50837e-43	-0.0516936	1.63261	1.6843	0.976629	2.90759e-07	1.84269e-07	3.67772	3.82565	3.78997	3.36222	3.88054	4.60356	5.65571	5.84916	5.72714	5.41798	5.65997	4.9355	5.5723	5.48899	5.3965	5.17266	5.74838	5.55646	13.0847	20.1715	32.0522
1078	P43023	Cox6a2	>sp|P43023|CX6A2_MOUSE Cytochrome c oxidase subunit 6A2, mitochondrial OS=Mus musculus OX=10090 GN=Cox6a2 PE=1 SV=2	2	11	0 of 18	45.494	0	8.01353e-23	0.0694136	-0.116379	-0.185793	0.956247	0.375722	0.156239	7.32764	7.42537	7.24174	7.03976	7.63072	7.35409	7.14197	7.25676	7.04474	6.91882	7.1932	7.34906	7.12551	7.43805	7.37235	7.41268	7.15371	6.81873	15.5571	10.4769	13.5805
1290	P56391	Cox6b1	>sp|P56391|CX6B1_MOUSE Cytochrome c oxidase subunit 6B1 OS=Mus musculus OX=10090 GN=Cox6b1 PE=1 SV=2	9	45	0 of 18	47.1666	0	3.92511e-36	-0.00608703	-0.0356411	-0.0295541	0.996071	0.676246	0.731789	9.05327	9.10029	8.97723	8.8171	9.06032	8.85355	8.95485	8.9096	8.93025	8.84812	8.92561	9.11601	9.0068	9.0536	8.98664	8.99736	8.87559	8.72792	7.99454	6.44449	7.99464
4275	Q9CPQ1	Cox6c	>sp|Q9CPQ1|COX6C_MOUSE Cytochrome c oxidase subunit 6C OS=Mus musculus OX=10090 GN=Cox6c PE=1 SV=3	9	80	0 of 18	50.8312	0	1.35767e-34	-0.0210004	0.00627589	0.0272763	0.976216	0.942927	0.745734	7.31239	7.32732	7.41581	7.36786	7.23754	7.28614	7.34169	7.51332	7.3428	7.35878	7.18567	7.36847	7.2802	7.54722	7.36579	7.37088	7.28783	7.13279	9.55597	7.20701	4.32807
1291	P56392	Cox7a1	>sp|P56392|CX7A1_MOUSE Cytochrome c oxidase subunit 7A1, mitochondrial OS=Mus musculus OX=10090 GN=Cox7a1 PE=1 SV=1	3	22	0 of 18	45.6699	0	3.78535e-18	-0.0796162	-0.173621	-0.0940051	0.948121	0.194358	0.488557	8.01204	7.9904	8.06389	8.00311	8.30102	8.05963	7.87316	8.08399	7.68325	8.15223	7.98542	8.08801	8.11027	8.04	7.96532	8.00975	7.92977	7.33324	16.995	11.5497	8.52404
1151	P48771	Cox7a2	>sp|P48771|CX7A2_MOUSE Cytochrome c oxidase subunit 7A2, mitochondrial OS=Mus musculus OX=10090 GN=Cox7a2 PE=1 SV=2	2	9	0 of 18	47.3355	0	1.51155e-40	-0.1207	0.0673334	0.188034	0.925127	0.671107	0.22223	3.79655	3.38097	3.78778	3.81747	4.35348	3.66996	4.03211	4.16209	3.85245	3.76361	4.02473	4.09942	3.88711	3.8594	4.0704	4.04338	3.89004	3.45989	14.0124	10.256	23.4482
2257	Q61387	Cox7a2l	>sp|Q61387|COX7R_MOUSE Cytochrome c oxidase subunit 7A-related protein, mitochondrial OS=Mus musculus OX=10090 GN=Cox7a2l PE=1 SV=1	3	9	0 of 18	47.0449	0	7.59616e-25	0.0904707	0.648163	0.557692	0.952339	0.000636239	0.00218998	3.94318	3.48526	3.45869	3.62719	3.32397	3.66541	4.24144	4.32332	4.28699	3.4263	4.38368	4.18814	4.32169	4.18272	4.26074	4.18097	4.46512	3.98145	11.1531	20.4426	15.4847
1292	P56393	Cox7b	>sp|P56393|COX7B_MOUSE Cytochrome c oxidase subunit 7B, mitochondrial OS=Mus musculus OX=10090 GN=Cox7b PE=3 SV=1	2	11	0 of 18	43.5202	0	1.04932e-37	-0.159576	-0.16474	-0.00516401	0.85888	0.289805	0.974482	7.43844	7.64878	7.5327	7.58461	7.24562	7.02696	7.65895	7.10643	7.34838	7.63598	7.35212	7.34429	7.22695	7.68924	7.3445	7.11278	6.85802	7.2572	19.4841	14.4038	15.4379
786	P17665	Cox7c	>sp|P17665|COX7C_MOUSE Cytochrome c oxidase subunit 7C, mitochondrial OS=Mus musculus OX=10090 GN=Cox7c PE=1 SV=1	2	10	0 of 18	42.5865	0.000378931	1.72831e-16	-0.28815	-0.303368	-0.0152177	0.502897	0.028001	0.912898	8.19724	8.20399	8.34484	8.02148	7.86391	8.02092	8.00179	7.93375	8.11826	8.30484	8.067	8.13544	8.02964	8.13916	7.89815	7.77831	7.61266	7.37425	18.7737	9.03673	11.8765
2222	Q61147	Cp	>sp|Q61147|CERU_MOUSE Ceruloplasmin OS=Mus musculus OX=10090 GN=Cp PE=1 SV=2	39	100	0 of 18	54.9442	0	7.57092e-46	-0.048513	0.970848	1.01936	0.972669	7.2694e-06	3.87628e-06	4.11596	4.31482	4.33611	4.25033	4.45623	4.60022	5.50264	5.53961	5.49785	5.13294	5.4697	5.04709	5.56335	5.04313	5.08107	4.94842	5.52394	5.73885	22.9285	14.1721	11.7354
747	P15089	Cpa3	>sp|P15089|CBPA3_MOUSE Mast cell carboxypeptidase A OS=Mus musculus OX=10090 GN=Cpa3 PE=2 SV=1	16	59	0 of 18	53.6749	0	7.56196e-46	0.282783	1.1902	0.907418	0.797939	2.95906e-05	0.000424276	4.99076	4.78239	5.19573	5.08398	5.0564	4.94789	6.24547	6.2517	6.39535	5.49328	5.78207	5.33378	6.50183	5.80839	5.96054	5.76334	6.6286	6.53564	26.8885	29.269	9.54619
[truncated: 4,485 more rows]
